# Supplementary material for: Construction of a novel anoikis-related prognostic model and analysis of its correlation with infiltration of immune cells in neuroblastoma
Source: Front Immunol. 2023 Apr 4;14:1135617. doi: 10.3389/fimmu.2023.1135617 (PMC10111050; doi:10.3389/fimmu.2023.1135617)
Supplement: Supplementary file 2 [file Table_2.xlsx]

## Sheet: Sheet1
Mixture	B cells naive	B cells memory	Plasma cells	T cells CD8	T cells CD4 naive	T cells CD4 memory resting	T cells CD4 memory activated	T cells follicular helper	T cells regulatory (Tregs)	T cells gamma delta	NK cells resting	NK cells activated	Monocytes	Macrophages M0	Macrophages M1	Macrophages M2	Dendritic cells resting	Dendritic cells activated	Mast cells resting	Mast cells activated	Eosinophils	Neutrophils	P-value	Correlation	RMSE
SEQC_NB001	0.215397	0	0.0238273	0.122018	0.0898677	0	0.0278499	0.0471121	0.135329	0	0.0212438	0	0.00510296	0.189859	0.0477258	0.0690089	0	0	0.00565887	0	0	0	0.001	0.466084	0.884135
SEQC_NB002	0.11724	0	0.0328882	0.180183	0	0.00614905	0	0.0578826	0.120753	0	0	0.0717275	0	0.201234	0.0660472	0.0864536	0.0139413	0	0	0.0454999	0	0	0.021	0.246092	0.995113
SEQC_NB003	0.0510672	0	0	0.215101	0	0	0	0.034486	0.0705625	0	0	0.0704141	0.0221717	0.0820389	0	0.353209	0	0	0	0.0875724	0.0133772	0	0.489	0.0234432	1.09739
SEQC_NB004	0.0909723	0	0.0452497	0.20261	0	0.0460099	0.00379848	0.025644	0.0507157	0	0	0.118905	0.0531563	0.00818979	0.0679148	0.200086	0	0	0.013288	0.0125329	0.0470036	0.0139243	0.426	0.0322285	1.08812
SEQC_NB005	0.0304806	0	0	0.126776	0	0	0	0.0474754	0.0308684	0	0	0.0630372	0	0.18923	0.0229711	0.370971	0	0	0	0.100539	0	0.017652	0.255	0.0665284	1.09147
SEQC_NB006	0.0529735	0	0	0.0960967	0	0	0	0.0412551	0.0777493	0	0	0.0525374	0.00353495	0.362707	0.0151399	0.183271	0	0	0	0.114735	0	0	0.004	0.339204	0.961192
SEQC_NB007	0.0174578	0.00614424	0.0177573	0.17712	0	0	0.0349097	0.0640259	0.104779	0.0634306	0	0.107917	0	0.162214	0.0710605	0.116034	0	0	0	0.0425141	0.0146348	0	0.004	0.355963	0.945346
SEQC_NB008	0.104588	0	0	0.142983	0	0	0	0.10039	0.024566	0	0	0.100242	0	0.20878	0	0.141883	0.00965635	0	0	0.166912	0	0	0.191	0.0816623	1.08079
SEQC_NB009	0.0687508	0	0.01187	0.140886	0	0	0.0723379	0.0350137	0.0796511	0	0.0109861	0	0.00835893	0.266592	0.0207073	0.261514	0	0	0	0.0223935	0	0.000938867	0.206	0.0764491	1.07612
SEQC_NB010	0.139944	0	0.00563749	0.04076	0	0.104224	0	0.105797	0.0070839	0	0	0.0478882	0	0.325571	0.0583213	0.118525	0.00124751	0	0	0.0316096	0.000834389	0.0125557	0.807	-0.0135137	1.12177
SEQC_NB011	0.0170187	0	0	0.0468264	0	0.1535	0	0.040003	0.0638166	0	0.00102366	0.00153915	0	0.430459	0.0342944	0.122271	0	0	0	0.0854092	0.0038384	0	0.001	0.467335	0.888598
SEQC_NB012	0.0686306	0	0	0.134299	0	0	0	0.00111902	0.0864417	0	0	0.0234372	0	0.277179	0.0141921	0.23727	0.000861846	0	0	0.153947	0.0026222	0	0.001	0.430455	0.905769
SEQC_NB013	0.0205766	0	0	0.127915	0	0.165343	0	0.102188	0.0426965	0	0	0.0718958	0.10717	0.0967588	0.01543	0.234696	0.0015032	0	0	0.0138275	0	0	0.126	0.112716	1.05547
SEQC_NB014	0.0573793	0	0.0232707	0.0637115	0	0.0291089	0	0.0402589	0.0333077	0	0	0.0845349	0.00340769	0.309448	0.103777	0.194357	0	0	0	0.0574383	0	0	0.001	0.445022	0.897847
SEQC_NB015	0.0904457	0	0	0.226765	0	0.0554804	0.0156005	0.00608888	0.0982739	0	0	0.0361644	0.0129413	0.172228	0.0148433	0.15131	0	0	0	0.119859	0	0	0.564	0.0144066	1.09926
SEQC_NB016	0.103564	0	0	0.180023	0	0.0461783	0	0.0514694	0.149211	0	0	0.0863517	0.0250445	0.103757	0.0156739	0.132792	0	0	0	0.105935	0	0	0.479	0.0252972	1.09949
SEQC_NB017	0.0704354	0	0	0.0711849	0	0.0342115	0	0.0610162	0.0810629	0.00827465	0	0.0209923	0.00429389	0.375661	0.0290161	0.203491	0.000721498	0	0	0.0396381	0	0	0	0.515235	0.85666
SEQC_NB018	0.0287505	0	0	0.0434756	0	0.0128221	0	0.0388791	0.0514266	0	0	0.057415	0	0.371647	0.0128336	0.200333	0	0	0	0.171185	0.0112315	0	0	0.497945	0.869927
SEQC_NB019	0.0674312	0	0	0.0528818	0.00872228	0	0	0.0100888	0.0866826	0	0	0.0939775	0	0.431328	0.0135872	0.21612	0	0	0.0179946	0.00118591	0	0	0	0.578164	0.81541
SEQC_NB020	0.0824613	0	0.0371737	0.0538657	0	0.0845845	0.00253056	0.0861849	0.0662718	0	0	0.0377757	0	0.201506	0.00287453	0.15828	0.00366882	0	0	0.17168	0.0111432	0	0.001	0.495195	0.868493
SEQC_NB021	0.0905092	0.00119914	0	0.162521	0.18243	0	0.0630776	0.0658535	0.0860541	0	0	0.0418331	0.000659165	0.118815	0.0348114	0.107525	0	0	0	0.0447118	0	0	0.001	0.464551	0.885022
SEQC_NB022	0.0680346	0	0	0.0837872	0	0.0229776	0	0.0787829	0.061719	0	0	0.0431349	0.00547775	0.269085	0.0498473	0.251659	0	0	0	0.0654949	0	0	0.008	0.297045	0.974539
SEQC_NB023	0.0836826	0.0184388	0.000526813	0.0825463	0	0.0795072	0.0335468	0.0651176	0.088447	0	0	0.0236512	0	0.15555	0.0302297	0.150045	0.00942276	0	0	0.179136	0.000152742	0	0.007	0.304407	0.963943
SEQC_NB024	0	0.0537858	0.0987422	0.062603	0	0.0656872	0.084892	0.0479975	0.00764257	0	0	0.158307	0.0726255	0.0636862	0.0207352	0.174027	0.0103169	0	0	0.0690587	0.0098938	0	0.012	0.272492	0.979069
SEQC_NB025	0.00935814	0	0	0.0859381	0	0	0.0778068	0.0163118	0.0209986	0.00059362	0	0.0540195	0	0.276259	0.0259728	0.218866	0	0	0	0.213875	0	0	0.001	0.43634	0.905995
SEQC_NB026	0.161554	0	0.00446882	0.052164	0	0.0424027	0.0830951	0.103657	0.0689313	0	0.00930587	0.0062293	0.0104546	0.146868	0.0183404	0.116008	0	0	0	0.17652	0	0	0.004	0.358085	0.93766
SEQC_NB027	0.0457037	0	0.0198316	0.0831856	0	0.00166914	0.0498351	0.0576952	0.0522372	0	0	0.0368909	0.0161019	0.30921	0.0469779	0.235863	0	0	0	0.044799	0	0	0	0.529701	0.847996
SEQC_NB028	0.0967191	0	0	0.122205	0	0.0723126	0	0.0449373	0.137695	0	0	0.0428923	0	0.262143	0.041165	0.115984	4.83091e-07	0	0	0.0639473	0	0	0.112	0.122126	1.05514
SEQC_NB029	0.0258214	0	0	0.0995177	0	0.0228871	0	0.0319261	0.0320554	0	0	0.0327544	0	0.411141	0.0346904	0.205366	0.00402474	0	0	0.0998156	0	0	0	0.583035	0.812009
SEQC_NB030	0.00675729	0	0.000735987	0.205681	0	0	0.000150104	0.112483	0.0809363	0	0	0.0728198	0	0.260004	0.0311959	0.0662927	0.0986075	0	0	0.0593287	0.00500694	0	0.009	0.289752	0.978099
SEQC_NB031	0.062665	0	0.00530234	0.114906	0	0.0517414	0	0.0331421	0.112677	0	0	0.031318	0.0157153	0.216774	0.0207706	0.311824	0	0	0	0.0231642	0	0	0.077	0.153774	1.04199
SEQC_NB032	0.143192	0	0.0551961	0.13159	0	0	0.0606916	0.0878915	0.15289	0	0.000805418	0	0	0.20161	0.0280126	0.132396	0	0	0	0.00572514	0	0	0.001	0.491946	0.870223
SEQC_NB033	0.0817056	0	0	0	0	0.176056	0	0.0252073	0.0517245	0	0	0.149906	0.0468379	0.108515	0.0405158	0.175625	0.02679	0	0	0.0905811	0.0265362	0	0.57	0.0133252	1.09759
SEQC_NB034	0.0772255	0	0	0.0855823	0	0.129672	0	0.04639	0.18974	0	0	0.114165	0.0429381	0.107411	0.0442228	0.110999	0.0133321	0	0.0383217	0	0	0	0.353	0.0446439	1.08862
SEQC_NB035	0.188507	0	0	0.147722	0	0	0	0.0786578	0.122714	0.00521928	0	0.0824907	0	0.160673	0.0883638	0.105919	0	0	0.00281039	0.00871525	0.00820779	0	0.003	0.372612	0.934609
SEQC_NB036	0.0728633	0	0.00965383	0.084748	0	0.0937454	0.012044	0.0510476	0.0660613	0.000564976	0	0.0761862	0.039064	0.10794	0.127298	0.221058	0	0	0.0148653	0.00384934	0	0.0190112	0.01	0.283213	0.974326
SEQC_NB037	0.0297901	0	0.0235165	0.105017	0	0.0437049	0	0.0626312	0.0683221	0	0	0.0407799	0.0173614	0.3729	0.025338	0.183066	0	0	0	0.0242031	0.00337051	0	0.012	0.274005	0.993911
SEQC_NB038	0.0340441	0	0.0319036	0.101009	0	0	0.00370461	0.0793129	0.0586231	0	0	0.057676	0	0.365102	0.0330791	0.174287	0	0	0	0.0612588	0	0	0	0.54575	0.837548
SEQC_NB039	0.159526	0	0.00501054	0.0721427	0	0.0559856	0	0.080997	0.0556459	0	0	0.0242514	0.00474934	0.227589	0.0124385	0.188642	0	0	0	0.101089	0.0119332	0	0.15	0.0991288	1.06169
SEQC_NB040	0.13345	0	0	0.157264	0.140116	0.020683	0	0.0963839	0.115559	0	0	0.0497879	0.000258215	0.110624	0.0309151	0.124091	0	0	0	0.0208671	0	0	0.005	0.325419	0.961373
SEQC_NB041	0.111189	0	0	0.143753	0	0.0240785	0	0.0830742	0.131974	0	0	0.0844461	0.0269217	0.0632594	0.0417665	0.124267	0	0	0	0.147047	0.0182247	0	0.296	0.055796	1.08199
SEQC_NB042	0.0471336	0	0.0248912	0.055755	0	0.0528359	0	0.0328936	0.0694438	0	0	0.0380969	0.0408425	0.297873	0.0287691	0.293804	0	0	0.00122434	0.0164372	0	0	0.001	0.479981	0.877369
SEQC_NB043	0	0.028174	0.0122058	0.169305	0	0.00783358	0	0.0558377	0.062164	0	0	0.0843379	0	0.330446	0.0696749	0.113182	0.0229941	0	0	0.0438446	0	0	0.002	0.42444	0.90927
SEQC_NB044	0.0726847	0	0	0.20054	0	0	0	0	0.0837325	0	0	0.0442917	0.0224087	0.186027	0.0130509	0.216607	0	0	0	0.160657	0	0	0.154	0.0969537	1.06652
SEQC_NB045	0.113845	0	0	0.168384	0	0.0102121	0.0277753	0.118985	0.0573186	0	0	0.0674457	0.0319986	0.0957202	0.0321589	0.11791	0	0	0	0.152096	0.00615055	0	0.02	0.248584	0.992066
SEQC_NB046	0.149029	0	0.0671349	0.116119	0.0496527	0	0	0.0649283	0.0911906	0	0	0.0755324	0	0.154212	0.0402298	0.177999	0	0	0.0139717	0	0	0	0.007	0.308374	0.962812
SEQC_NB047	0.0459955	0	0.00525327	0.106056	0	0.00655098	0	0.0255861	0.0774213	0	0	0.0167224	0	0.412422	0.0301287	0.157558	0.00749847	0	0	0.0988442	0.00996324	0	0.004	0.342068	0.962867
SEQC_NB048	0	0.0110669	0.0705921	0.0256532	0	0.0526095	0.0844869	0.013687	0.0267351	0	0	0	0.0862852	0.161291	0.0338448	0.196398	0	0.00254026	0	0.167894	0.0171459	0.0497706	0.014	0.264914	0.981502
SEQC_NB049	0.0777509	0	0	0.051869	0	0.0675935	0.0953496	0.0512272	0.0196853	0	0	0.0622452	0.0297964	0.0556796	0.0367473	0.126255	0	0	0	0.315941	0	0.00985996	0.021	0.245761	1.00476
SEQC_NB050	0.168626	0	0.00800999	0.067599	0	0.108464	0.0558912	0.0746012	0.0896221	0	0	0.0160109	0	0.134759	0.0467263	0.200607	0	0	0	0.0290833	0	0	0.009	0.289436	0.969851
SEQC_NB051	0.104898	0	0	0.0595775	0	0.147327	0	0.0609773	0.0667926	0	0.00759334	0.00940085	0.00680531	0.191538	0.0103265	0.241094	0	0	0	0.0936703	0	0	0.041	0.193206	1.01749
SEQC_NB052	0.0755488	0	0	0.228576	0	0.0181722	0	0.107771	0.0548921	0	0	0.099367	0.029684	0	0.0394785	0.120017	0.0183649	0	0	0.187655	0.0189523	0.00152119	0.41	0.0351845	1.10379
SEQC_NB053	0.128098	0	0	0.0925108	0	0.255296	0	0.152264	0.0127729	0	0.0125649	0.045385	0	0.136899	0.00164893	0.112146	0	0	0	0.0504144	0	0	0.482	0.0245452	1.10696
SEQC_NB054	0.0420253	0	0.0274157	0.122729	0	0	0.00430425	0.0684156	0.145969	0.0277569	0	0.0983374	0	0.21147	0.0552351	0.166704	0.00986634	0	0	0.0197716	0	0	0.005	0.323973	0.958683
SEQC_NB055	0.0571507	0	0	0.153934	0	0.110724	0	0.0824344	0.0908266	0	0	0.0559663	0	0.203335	0.0752913	0.142675	0	0	0.0276628	0	0	0	0.108	0.124809	1.05307
SEQC_NB056	0.0658379	0	0	0.164259	0	0.0468992	0.0100037	0.0753447	0.0792559	0	0	0.0246211	0.0186308	0.219873	0.0212858	0.115495	0	0	0	0.151307	0.00718756	0	0.021	0.245867	0.995012
SEQC_NB057	0.0784549	0	0	0.333353	0	0	0.00595453	0.0747872	0.107886	0	0	0.0182186	0	0.18784	0.0573649	0.0936548	0.020004	0	0	0.0224825	0	0	0.006	0.315452	0.966591
SEQC_NB058	0.112624	0	0.0188194	0.111719	0	0.0214044	0	0.056597	0.0751967	0	0	0.0672117	0.0135624	0.213039	0.0517682	0.141689	0	0	0	0.116369	0	0	0.007	0.307617	0.964168
SEQC_NB059	0.144489	0	0	0.0540299	0	0.016605	0.0373784	0.0933712	0.0614519	0	0	0.0597465	0.00397198	0.188321	0.026937	0.186167	0	0	0	0.127532	0	0	0.004	0.339275	0.948234
SEQC_NB060	0.0843643	0	0	0.0522467	0	0.173843	0	0.0931036	0.0435198	0.0160161	0	0.0424668	0	0.104651	0.0236265	0.181993	0	0	0	0.180667	0.00302217	0.000479773	0.04	0.195477	1.01628
SEQC_NB061	0.0263441	0	0.0616707	0.147254	0	0	0.013575	0.0639868	0.0760697	0	0	0.0697229	0	0.303087	0.10358	0.0995369	0	0	0.0351732	0	0	0	0.003	0.388124	0.925979
SEQC_NB062	0.127599	0	0.0105542	0.138922	0	0	0.00802098	0.114477	0.0666821	0	0	0.0824063	0	0.164712	0.00875345	0.105287	0	0	0	0.155063	0.0175236	0	0.001	0.440992	0.897526
SEQC_NB063	0.0582739	0	0	0.0246246	0	0.0152691	0	0.0200703	0.0946428	0	0	0.0601782	0	0.439621	0	0.218961	0	0	0.0683588	0	0	0	0.004	0.338886	0.968718
SEQC_NB064	0.082188	0	0	0.127132	0	0.146933	0	0.0155122	0.148688	0	0	0.0518403	0	0.252377	0.0264306	0.093357	0.0177484	0	0.0183932	0.0194005	0	0	0.057	0.170604	1.03399
SEQC_NB065	0.06365	0	0.037357	0.106075	0.0870432	0.0863429	0.0210763	0.0206227	0.122441	0	0.0178842	0.00682884	0.0441808	0.177916	0.056268	0.143318	0	0	0	0.00899521	0	0	0.001	0.471968	0.88099
SEQC_NB066	0.0692585	0	0	0.208181	0	0.0200871	0	0.0287662	0.100716	0	0	0.0569421	0.0228684	0.216898	0.0387935	0.172036	0	0	0	0.0654536	0	0	0.01	0.285287	0.976805
SEQC_NB067	0.0483546	0	0	0.0776556	0	0.0373385	0	0.0222848	0.0296779	0	0	0.0703451	0	0.335011	0.020786	0.233582	0	0	0	0.124964	0	0	0	0.512929	0.85846
SEQC_NB068	0.0748879	0	0.0504458	0.0945226	0	0.00868861	0.0238219	0.0166858	0.00423535	0	0	0.0439621	0	0.257995	0.0359271	0.34746	0	0	0	0.0413672	0	0	0.005	0.328799	0.961893
SEQC_NB069	0.211914	0	0.0423025	0.172944	0	0	0	0.0256706	0.195447	0	0	0.0483333	0	0.110866	0.026789	0.13452	0	0	0.0312132	0	0	0	0.376	0.0406366	1.09365
SEQC_NB070	0.141664	0	0	0.226744	0.0439839	0	0	0.0335101	0.142599	0	0	0.0853116	0	0.186195	0.0198824	0.0982304	0	0	0	0.0218791	0	0	0.001	0.462074	0.887194
SEQC_NB071	0.0518463	0	0.00641833	0.0885114	0	0.0755971	0	0.0276223	0.0858971	0	0	0.0227183	0.00352773	0.17338	0.0149789	0.230322	0	0	0	0.217653	0.00152763	0	0.146	0.100389	1.06667
SEQC_NB072	0.0878315	0	0	0.0991118	0	0	0	0.071509	0.121144	0	0	0.0611028	0.00231748	0.343704	0.023679	0.13892	0.00384802	0	0	0.036561	0.0102718	0	0.007	0.30014	0.975722
SEQC_NB073	0.0804498	0	0	0.109994	0	0	0	0.0376523	0.129202	0	0	0.0619883	0	0.332777	0.0413297	0.183309	0	0	0.0167546	0.00654245	0	0	0.006	0.317185	0.966698
SEQC_NB074	0.0280664	0	0	0.179845	0	0	0	0.0655814	0.103663	0	0.00358101	0.0162146	0	0.275168	0.0377521	0.208921	0.0052108	0	0	0.0659495	0	0.0100474	0.004	0.332991	0.956353
SEQC_NB075	0.078186	0	0.00576635	0.148217	0	0	0	0.0461568	0.125471	0	0	0.0515218	0.0105114	0.303873	0.011252	0.13655	0.0053761	0	0	0.0771182	0	0	0.003	0.376954	0.93318
SEQC_NB076	0.00732567	0	0	0.0821592	0	0	0	0.0050539	0.0738478	0	0	0.0262483	0	0.394665	0.0143697	0.260283	0	0	0	0.136048	0	0	0.001	0.493118	0.875403
SEQC_NB077	0.0628115	0	0	0.160168	0	0.0606211	0.00256625	0.0646732	0.131401	0	0	0.0373751	0.0336646	0.144752	0.0442621	0.230027	0	0	0.0276769	0	0	0	0.165	0.0925629	1.0599
SEQC_NB078	0.00754573	0	0.0114949	0.0709179	0	0.101813	0	0.0326162	0.0783999	0.00214747	0	0.0607913	0	0.303854	0.0173301	0.250993	0	0	0	0.0620973	0	0	0.002	0.424149	0.910137
SEQC_NB079	0.079121	0	0	0.129201	0	0.0427139	0	0.0537553	0.0792843	0	0	0.0442188	0.0134869	0.151359	0.0148088	0.242266	0.0113672	0	0	0.130234	0.00818382	0	0.113	0.120994	1.04851
SEQC_NB080	0.0383607	0	0	0.0469269	0	0.135309	0	0.0605161	0.151472	0	0	0.113685	0	0.267851	0	0.15904	0	0	0.0268395	0	0	0	0.13	0.111229	1.0691
SEQC_NB081	0.0233173	0.0120822	0	0.109293	0	0.0177119	0	0.0231505	0.093231	0	0	0.0299562	0	0.281887	0.0170174	0.175997	0	0	0	0.198745	0.0176116	0	0.115	0.119416	1.06945
SEQC_NB082	0.0821545	0	0	0	0	0.103433	0	0.0558146	0.141504	0	0	0.0956124	0	0.337555	0.0240641	0.0797885	0.017138	0	0	0.0629365	0	0	0.011	0.277842	0.987279
SEQC_NB083	0.0570765	0	0	0.135423	0	0.019177	0	0.0286185	0.164226	0	0	0.130622	0	0.254479	0	0.108389	0.00208824	0	0	0.0999004	0	0	0.388	0.0386548	1.10946
SEQC_NB084	0.110866	0	0.00501119	0.114208	0.00419823	0.139159	0.00231923	0.052684	0.106211	0	0	0.0404693	0.00789295	0.233614	0.0355318	0.0805629	0	0	0	0.0672728	0	0	0.002	0.422842	0.907018
SEQC_NB085	0.0452491	0	0.0774949	0.0558451	0	0	0.00936929	0.0288417	0.0805445	0	0	0.0480834	0	0.339316	0.0410938	0.196995	0.0103094	0	0	0.0453337	0.0215244	0	0.002	0.408458	0.917586
SEQC_NB086	0.0367321	0	0.0730284	0.0532374	0	0	0.0148576	0.0645367	0.0562892	0	0	0.0726869	0	0.403836	0.0964204	0.0963914	0	0	0	0.0319839	0	0	0.001	0.460421	0.890031
SEQC_NB087	0.0369454	0.0137382	0.0415639	0.160699	0	0.00883613	0	0.0212178	0.0980452	0	0	0.0533644	0	0.248235	0.0458433	0.245121	0	0	0.0263908	0	0	0	0.035	0.210538	1.01259
SEQC_NB088	0.118597	0	0	0.232813	0	0	0.0525435	0	0.151488	0	0	0.0387272	0	0.156245	0.0537844	0.1775	0	0	0	0.0183006	0	0	0.277	0.0595792	1.07879
SEQC_NB089	0.0708632	0	0	0.089057	0	0.122023	0	0.0456482	0.0457686	0	0	0.0313586	0.0101326	0.278143	0.0174208	0.254862	0.00200959	0	0	0.0327135	0	0	0.034	0.215519	1.01628
SEQC_NB090	0.0270261	0	0	0.09882	0	0.0618591	0	0.0477586	0.112477	0	0	0.0778918	0.0282317	0	0.0262694	0.101688	0.0222777	0	0	0.390559	0.00114287	0.00399943	0.52	0.0196514	1.1397
SEQC_NB091	0.0608065	0	0.0112103	0.0868762	0.00468482	0.0104487	0.00374796	0.0791804	0.0732211	0	0	0.038773	0.0575476	0.312063	0.0284388	0.210293	0	0	0	0.0193799	0.00332885	0	0.001	0.487686	0.872394
SEQC_NB092	0.0671714	0	0	0.133079	0.0295712	0	0.0233998	0.118168	0.138508	0	0	0.0335537	0.0245258	0.239282	0.0321167	0.136571	0	0	0	0.0240522	0	0	0	0.499743	0.86559
SEQC_NB093	0.148205	0	0.00104002	0.164297	0.0127421	0	0.00808121	0.138318	0.159471	0	0	0.0198036	0	0.141973	0.0331395	0.115197	0.00151471	0	0	0.0562168	0	0	0.002	0.407369	0.915435
SEQC_NB094	0.110416	0	0.0722692	0.0831092	0	0.0351125	0.14055	0.0530097	0.0294907	0	0	0.0361134	0.0313848	0.131192	0.0511591	0.204891	0	0	0.0213013	0	0	0	0.007	0.301906	0.959476
SEQC_NB095	0.153425	0	0.00283834	0.0894798	0	0.056954	0.00398844	0.0543082	0.117654	0	0	0.0211242	0.00307305	0.178817	0.0493407	0.198475	0	0	0	0.0705215	0	0	0.002	0.403386	0.915781
SEQC_NB096	0.0308503	0	0	0.123865	0	0	0	0.0510921	0.0489661	0	0	0.0496604	0.00122014	0.284033	0.0338895	0.207948	0	0	0	0.161911	0.00656385	0	0.007	0.304774	0.975816
SEQC_NB097	0.0799443	0	0.00471988	0.0752297	0	0.090967	0	0.0879613	0.00736589	0.0198169	0	0.053387	0	0.185808	0.0152368	0.198816	0	0	0	0.180747	0	0	0.019	0.248838	0.99537
SEQC_NB098	0.0789919	0	0	0.0904977	0.0406019	0	0	0.0262846	0.0306018	0	0	0.134201	0.0290359	0	0.0143194	0.472527	0.00434145	0	0	0.0298611	0.0403934	0.00834299	0.397	0.0374973	1.09759
SEQC_NB099	0.0459358	0	0	0.0849659	0	0.134639	0	0.0349775	0.0367736	0	0.00715843	0.0220522	0.00246273	0.283677	0.00769581	0.227953	0	0	0	0.111709	0	0	0.004	0.345139	0.951664
SEQC_NB100	0.0234477	0	0.00321287	0.0494552	0	0.0458045	0	0.0294218	0.0693105	0	0	0.0294594	0	0.263184	0.0498657	0.357991	0	0	0	0.0759844	0.00286303	0	0.004	0.333412	0.962804
SEQC_NB101	0.0351436	0	0.00753357	0.0677869	0	0.061752	0.143206	0.0200045	0.00118835	0.00156096	0	0.109998	0.0408118	0	0.0786487	0.173964	0.000601715	0	0	0.242867	0.00761404	0.00731862	0.038	0.199453	1.02842
SEQC_NB102	0.0483059	0	0	0.0142504	0	0.0156447	0	0.0529478	0.0554704	0.0171107	0	0.0163674	0.0233264	0.243065	0.0209362	0.126642	0	0	0	0.342434	0	0.0234986	0	0.532965	0.846045
SEQC_NB103	0	0.154329	0.0845562	0	0	0.182308	0	0.0584088	0.131154	0	0	0.129275	0.0309655	0.050463	0.00290636	0.137993	0.00359504	0	0.0314147	0	0.00263241	0	0.053	0.177294	1.02663
SEQC_NB104	0.0336955	0	0	0.00980942	0	0.0376511	0.0180695	0.0491528	0.0112627	0	0	0.0539313	0	0.399984	0.016898	0.257415	0	0	0	0.10834	0.00379089	0	0.001	0.457145	0.898743
SEQC_NB105	0.0697769	0	0.0146423	0.0789381	0	0.0956032	0.0143663	0.0713617	0.0275561	0	0	0.0275989	0.0097899	0.223881	0.0316541	0.322133	0	0	0.00707903	0	0.00561921	0	0.035	0.210996	1.01426
SEQC_NB106	0.0296575	0	0.00552671	0.0982398	0	0.0462826	0	0.0651391	0.0380331	0.0114919	0	0.0659547	0.0265434	0.26704	0.0326494	0.208485	0	0	0	0.101094	0.00386317	0	0.005	0.329843	0.958011
SEQC_NB107	0.0960707	0	0	0.0776901	0	0.0710849	0.0200038	0.0594805	0.174713	0	0	0.048375	0	0.18388	0.0498892	0.217725	0	0	0	0.0010872	0	0	0.026	0.236279	0.998904
SEQC_NB108	0.017268	0.00712082	0	0.234017	0	0	0	0.0416641	0.0778547	0	0	0.0400856	0.0347318	0.261779	0.00401776	0.20455	0	0	0	0.0729443	0.00396764	0	0.078	0.152428	1.04697
SEQC_NB109	0.109941	0	0	0.0785378	0	0.117516	0	0.0449894	0.0560844	0	0	0.0497328	0.0179529	0.32866	0.0130388	0.0924652	0	0	0	0.091082	0	0	0	0.500986	0.864724
SEQC_NB110	0.100323	0	0	0.131295	0	0	0.000784904	0.141857	0.013203	0	0	0.0579481	0	0.286663	0.0162447	0.214458	0	0	0.0247035	0	0.0125196	0	0.191	0.0819493	1.07666
SEQC_NB111	0.0679025	0	0	0.0490273	0	0.0927411	0	0.0653067	0.0258481	0	0	0.0696792	0	0.349192	0.0147731	0.108761	0.00390892	0	0	0.150393	0.00246797	0	0.009	0.291158	0.985102
SEQC_NB112	0.0625505	0	0	0.0829436	0	0.0228284	0	0.0684797	0.0851834	0.0868386	0	0.0482657	0	0.250841	0.0413618	0.202551	0	0	0	0.0481558	0	0	0.004	0.361588	0.939833
SEQC_NB113	0.247269	0	0	0.0379857	0	0.102978	0	0.0225234	0.0560477	0	0.0205594	0.0496625	0	0.27676	0	0.133058	0.00764102	0	0	0.0455154	0	0	0.603	0.00821806	1.11607
SEQC_NB114	0.026552	0	0	0.0897424	0	0.0171989	0	0.0488717	0.0280555	0	0	0.0256828	0	0.306221	0.0218067	0.284302	0	0	0	0.148717	0.0028503	0	0.027	0.230252	1.02247
SEQC_NB115	0.100419	0	0	0.18541	0	0.0492968	0	0.0956229	0.0370536	0.0489732	0	0.0459524	0	0.145961	0.0303271	0.14096	0	0	0	0.120024	0	0	0.012	0.270027	0.983879
SEQC_NB116	0.0573554	0	0.0219106	0.136913	0	0	0.00389241	0.0989072	0.066144	0.00253353	0	0.0606549	0	0.343353	0.0842581	0.105938	0	0	0	0.0181409	0	0	0.001	0.486663	0.873029
SEQC_NB117	0.0382239	0	0	0.0970455	0	0.0228684	0	0.0650274	0.0392982	0.0272997	0	0.0493104	0	0.300653	0.0428847	0.254501	0	0	0	0.0628876	0	0	0.004	0.341018	0.955691
SEQC_NB118	0.07525	0	0	0.0648102	0	0	0	0.0140308	0.116665	0	0	0.0767856	0	0.298944	0.0142663	0.27945	0	0	0.0597984	0	0	0	0.05	0.185982	1.03305
SEQC_NB119	0.0313886	0	3.88418e-05	0.0562104	0	0.070364	0	0.0588722	0.0378143	0	0	0.0588432	0.00563417	0.290876	0.0385851	0.211128	0	0	0	0.103519	0	0.0367263	0.171	0.0886349	1.08116
SEQC_NB120	0.090384	0	0	0.0563652	0	0.0524293	0	0.0548327	0.0933244	0	0	0.0514477	0	0.32984	0.0115706	0.131271	0	0	0	0.128535	0	0	0.002	0.414297	0.914671
SEQC_NB121	0.0636981	0	0	0.0683774	0	0	0.00307683	0.0599791	0.120448	0.0181267	0	0.0667229	0	0.298951	0.048836	0.193325	0	0	0	0.0584595	0	0	0.001	0.455642	0.890544
SEQC_NB122	0.199226	0	0.0643022	0.142233	0	0.0559289	0	0.112556	0.0767147	0	0	0.0922812	0	0.109581	0.0209582	0.0673855	0	0	0	0.0474994	0.0113338	0	0.007	0.307505	0.97065
SEQC_NB123	0.0483867	0	0	0.0716198	0	0.0661527	0	0.0369559	0.0547569	0	0	0.052107	0	0.30685	0.012295	0.254424	0	0	0	0.0964516	0	0	0.001	0.447054	0.897157
SEQC_NB124	0.00268993	0	0.00686022	0.0420518	0	0.0297428	0	0.0349414	0.0401626	0	0	0.0284482	0	0.517689	0.023316	0.153021	0	0	0	0.113734	0	0.00734357	0.001	0.484155	0.888183
SEQC_NB125	0.0587644	0	0	0.0882237	0	0.145356	0	0.085376	0.0640259	0	0	0.0434177	0.0028413	0.269681	0.0111551	0.134307	0	0	0	0.0960768	0.000774975	0	0.008	0.293275	0.975562
SEQC_NB126	0.0515123	0	0	0.129351	0	0.111143	0	0.0165178	0.081619	0	0	0.0728106	0	0.201529	0.0236521	0.207146	0	0	0	0.104719	0	0	0.219	0.0735924	1.07784
SEQC_NB127	0.109753	0	0	0.165483	0	0.046786	0.00231419	0.098889	0.142218	0	0.000605033	0.0643133	0.0327342	0.181356	0.030942	0.100114	0	0	0	0.0244923	0	0	0.004	0.357181	0.941667
SEQC_NB128	0.08969	0	0	0.0210069	0	0.0430414	0	0.0531692	0.0608719	0	0	0.096658	0	0.296436	0.0660953	0.252638	0	0	0.0153678	0.00502529	0	0	0.004	0.340232	0.955016
SEQC_NB129	0.0405861	0	0	0.1986	0	0	0	0.0361036	0.0482066	0	0	0.0804019	0.0131594	0.247566	0.0348867	0.151635	0	0	0	0.148855	0	0	0.152	0.098408	1.07527
SEQC_NB130	0.0146555	0	0	0.0972686	0	0	0	0.000970989	0.0358822	0	0	0.0303463	0.00341525	0.484378	0.0202162	0.201014	0.0207382	0	0	0.0911154	0	0	0.002	0.404047	0.941268
SEQC_NB131	0.0478523	0	0	0.0736818	0	0.0852662	0.00502164	0.055112	0.0353368	0	0	0.0590266	0.0336544	0.249034	0.102754	0.173774	0	0	0	0.077957	0	0.00152844	0.005	0.324255	0.959042
SEQC_NB132	0.085226	0	0	0.134803	0	0	0.00322081	0.0684883	0.0359568	0	0	0.0634411	0	0.328113	0.0500878	0.1624	0	0	0	0.0682634	0	0	0.011	0.275665	0.988914
SEQC_NB133	0.176876	0	0.130556	0.176169	0.0173352	0	0.0226926	0.0835371	0.105708	0	0	0.0233211	0	0.107242	0.0190892	0.113776	0	0.000608428	0	0.0230888	0	0	0	0.508172	0.860611
SEQC_NB134	0.0168099	0	0	0.0566783	0	0.0195402	0	0.01787	0.0372137	0	0	0.0202207	0	0.35825	0.0161933	0.277326	0	0	0	0.168792	0.00536221	0.00574323	0.001	0.465535	0.892988
SEQC_NB135	0.0254824	0	0	0.129923	0	0	0	0.0674247	0.0783517	0	0	0.0602272	0	0.375409	0.0140579	0.237416	0	0	0.0117078	0	0	0	0	0.545059	0.837817
SEQC_NB136	0.0617238	0	0.019424	0.0531847	0	0.00702306	0.0124871	0.0551619	0.0484022	0	0	0.0689046	0	0.29018	0.0791144	0.294175	0	0	0	0.00466338	0	0.00555554	0.012	0.275199	0.991237
SEQC_NB137	0.0336436	0	0	0.107765	0	0	0	0.0334901	0.0758524	0	0	0.076376	0.00699838	0.302445	0.016998	0.228679	0	0	0	0.117752	0	0	0.003	0.371265	0.940978
SEQC_NB138	0.052882	0	0	0.133383	0	0.0516944	0	0.0225486	0.0903534	0	0	0.0434488	0.0264864	0.159527	0.00829146	0.206424	0	0	0	0.19784	0.00712059	0	0.404	0.0369353	1.09218
SEQC_NB139	0.0553962	0	0	0.111584	0	0.0862528	0	0.0708154	0.0910958	0	0	0.0863554	0.00239189	0.241385	0.0530717	0.141883	0	0	0	0.0597686	0	0	0.007	0.302389	0.970349
SEQC_NB140	0	0.0856418	0.0562073	0.114087	0.0274117	0	0	0.0460122	0.187452	0	0	0.15538	0.0754679	0.0586967	0.0197236	0.13445	0.0143335	0	0	0.0142392	0.0108978	0	0.356	0.0434273	1.09098
SEQC_NB141	0.176654	0	0	0.128222	0.0870616	0.0361471	0	0.00472107	0.0321392	0	0	0.108664	0	0.208977	0.011241	0.199018	0	0	0.00472764	0.00242702	0	0	0.004	0.335805	0.954568
SEQC_NB142	0.0406857	0	0.0155345	0.382751	0	0	0.0694444	0.0779556	0.0615935	0	0	0.0507819	0.00524338	0.133189	0.0411183	0.0909305	0	0	0	0.0275022	0.00327026	0	0.082	0.146339	1.05766
SEQC_NB143	0.0181075	0	0.00119921	0.0971005	0	0.00547127	0.0513498	0.0913851	0.00711259	0.0248215	0	0.0414503	0	0.310496	0.0229683	0.203729	0	0	0	0.122582	0.00222614	0	0.011	0.275926	0.990733
SEQC_NB144	0.0754897	0	0.0696226	0.086153	0	0	0	0.0724683	0.0687799	0	0	0.0180403	0.0294067	0.313514	0.038281	0.0995192	0	0	0	0.128521	0.000204562	0	0	0.555622	0.833791
SEQC_NB145	0.0911826	0	0	0.0392264	0	0.0606316	0.0274725	0.0709073	0.046251	0.0151172	0	0.0725462	0	0.246474	0.102593	0.171284	0	0	0	0.056314	0	0	0.001	0.490429	0.87061
SEQC_NB146	0.059919	0	0	0.0660763	0	0.058249	0.00472361	0.044009	0.0635805	0	0.0187859	0.00743934	0.0130898	0.257634	0.0284277	0.349598	0	0	0	0.0284673	0	0	0.034	0.215979	1.01981
SEQC_NB147	0.13206	0	0	0.226272	0	0	0	0.173288	0.126171	0	0	0.0964336	0	0.103569	0.027084	0.0929752	0	0	0.0120335	0	0.0101133	0	0.11	0.123236	1.071
SEQC_NB148	0.0603748	0	0	0.101579	0	0.0348055	0	0.0747717	0.115725	0	0	0.0511853	0.0122152	0.316411	0.0129971	0.165853	0	0	0	0.050186	0.00389616	0	0.003	0.390155	0.926977
SEQC_NB149	0.0034049	0	0.00116255	0.0543973	0	0	0	0.0989984	0.0328697	0	0	0.0757371	0	0.397472	0.0316473	0.119052	0	0	0	0.158332	0.00695965	0.0199671	0.004	0.361392	0.955056
SEQC_NB150	0	0.0282781	0.00673923	0	0	0.168226	0	0.0682085	0.0572919	0	0.00177943	0.064541	0	0.330068	0.032824	0.18871	0.01509	0	0.0211412	0	0.0171027	0	0.078	0.152898	1.04887
SEQC_NB151	0	0.00890674	0.0122478	0.12835	0	0.105398	0	0.0161589	0.106659	0	0	0.100542	0.0132058	0.209697	0.0349984	0.104773	0	0	0	0.159062	0	0	0.696	-0.00266902	1.12134
SEQC_NB152	0.0213516	0	0	0.131362	0	0.107047	0	0.103143	0.063764	0	0	0.0852313	0.0109568	0.277621	0.0146441	0.0666732	0	0	0	0.114518	0.00368748	0	0.047	0.187078	1.03459
SEQC_NB153	0.0615129	0	0	0.290195	0	0	0.00723524	0.0484867	0.157526	0	0	0.036422	0	0.202164	0.0633157	0.103942	0	0	0.0291999	0	0	0	0.055	0.174859	1.03557
SEQC_NB154	0.0375373	0	0	0.0474667	0	0.0888765	0	0.0440707	0.0212756	0	0	0.0380253	0	0.283851	0.0342074	0.327243	0	0	0	0.0774471	0	0	0.003	0.398631	0.925921
SEQC_NB155	0.0376486	0	0	0.044219	0	0.0488664	0	0.0368429	0.0450496	0	0	0.0285383	0	0.224734	0.0262226	0.411327	0	0	0	0.0965519	0	0	0.077	0.153872	1.05797
SEQC_NB156	0.0529252	0	0	0.148434	0	0.0291913	0	0.00800624	0.061096	0	0	0.0828021	0.0164181	0.216315	0.00777894	0.119917	0	0	0	0.25235	0.00319026	0.00157584	0.384	0.0393196	1.11212
SEQC_NB157	0.165385	0	0.037586	0.0845054	0	0.0745204	0	0.0832291	0.0210478	0	0	0.0454323	0.0130458	0.143259	0.023576	0.142548	0	0	0	0.165483	0.000382679	0	0.002	0.423854	0.905681
SEQC_NB158	0.0318227	0	0	0.227426	0	0.0503397	0	0.0779289	0.139916	0	0	0.0330282	0.00925485	0.273501	0.0245307	0.0951857	0.0199516	0	0.0171139	0	0	0	0.052	0.183416	1.03439
SEQC_NB159	0.0140341	0	0.0658607	0.0628809	0	0.0485862	0.0470224	0.0234038	0.00333707	0	0	0.0744394	0.039569	0	0.0219361	0.2125	0	0	0	0.346343	0.0252937	0.0147936	0.027	0.231957	1.01664
SEQC_NB160	0.0474094	0	0	0.0764914	0	0.114209	0	0.0341262	0.069841	0	0	0.0877185	0.0123906	0.146602	0.0348448	0.289789	0	0	0	0.0851601	0.00141795	0	0.261	0.0640175	1.07843
SEQC_NB161	0.0758016	0	0	0.0824978	0	0.032131	0	0.0576148	0.076707	0	0	0.0601818	0.017961	0.313079	0.0176194	0.204063	0	0	0	0.0623435	0	0	0.008	0.294849	0.977995
SEQC_NB162	0	0.0386728	0.0162342	0.149269	0	0.0692054	0	0.0591618	0.0194492	0	0	0.0790617	0.0845026	0.0630286	0.0997526	0.24797	0.0346222	0	0	0.0372593	0	0.00181057	0.266	0.0621776	1.07022
SEQC_NB163	0.0276576	0	0	0.0661776	0	0.118479	0	0.0572726	0.0304744	0	0	0.0588785	0.0160796	0.258481	0.0277047	0.160379	0	0	0	0.174388	0.0040288	0	0.017	0.251829	0.999355
SEQC_NB164	0.0810886	0	0	0.154871	0	0	0.00880401	0.0382289	0.112014	0	0	0.0543269	0	0.300195	0.097679	0.135103	0	0	0	0.0176893	0	0	0.009	0.290444	0.979185
SEQC_NB165	0.0387207	0	0	0.0466729	0	0	0	0.0439327	0.0365746	0	0	0.0433889	0.0137751	0.338453	0.0275135	0.320665	0	0	0	0.0903038	0	0	0.002	0.408551	0.925862
SEQC_NB166	0.0989096	0	0	0.0422033	0	0.153962	0	0.0572996	0.0278219	0	0	0.0336554	0.00242981	0.296394	0.0204043	0.175921	0	0	0	0.0910002	0	0	0.01	0.285308	0.980314
SEQC_NB167	0.138343	0	0	0.18151	0	0.0512783	0	0.0405435	0.110431	0	0	0.0866928	0.00328036	0.222109	0.0420964	0.0969681	0	0	0	0.0201264	0.0066206	0	0.007	0.30148	0.971721
SEQC_NB168	0.130687	0	0	0.0862869	0	0.0675942	0	0.0319345	0.125032	0	0	0.0420523	0.0216268	0.194237	0.0155656	0.240283	0	0	0	0.0304307	0.0142708	0	0.014	0.266348	0.983296
SEQC_NB169	0.0616684	0	0	0.0190614	0	0.0808648	0	0.0614027	0.0387507	0	0	0.0706467	0	0.357602	0.0398296	0.249114	0	0	0	0.0160013	0	0.00505888	0.028	0.226256	1.02274
SEQC_NB170	0.0756726	0	0	0.0367632	0	0	0	0.0800502	0.0630615	0	0.0251833	0.0197819	0.0300102	0.26892	0.0162716	0.283231	0	0	0	0.100949	0.000106177	0	0.106	0.129022	1.06007
SEQC_NB171	0.0563699	0	0	0.207507	0	0	0	0.030721	0.106472	0	0	0.0694302	0	0.317124	0.00782466	0.127874	0	0	0	0.076676	0	0	0.003	0.37427	0.937617
SEQC_NB172	0.0407371	0	0	0.055561	0	0.00729234	0	0.0413543	0.0215426	0	0	0.0857379	0	0.354341	0.0612664	0.212428	0	0	0	0.119739	0	0	0.036	0.20634	1.03998
SEQC_NB173	0.0721533	0	0	0	0	0.25275	0	0.0585784	0.0260974	0	0.0400827	0.0394621	0	0.28711	0.0455247	0.144162	0	0	0	0.0340794	0	0	0.046	0.189813	1.02558
SEQC_NB174	0.0163902	0	0	0.0823779	0	0.0398083	0	0.0711162	0.0906968	0	0	0.051991	0	0.315574	0.0127679	0.220795	0.00663943	0	0	0.0915925	0.000250088	0	0.007	0.303106	0.977345
SEQC_NB175	0.043307	0	0.00365033	0.042558	0	0.0558217	0	0.0311637	0.0224585	0	0	0.0401866	0	0.444666	0.0129541	0.133813	0	0	0	0.150682	0	0.0187385	0.003	0.397882	0.936935
SEQC_NB176	0.133047	0	0.070964	0.142165	0	0.0287038	0.0726217	0.0326629	0.109273	0	0	0.00367735	0.00191704	0.225651	0.0293098	0.13377	0	0	0.0162383	0	0	0	0.017	0.2518	0.988038
SEQC_NB177	0.138599	0	0	0.0612671	0	0.0752	0	0.0557823	0.0146549	0	0	0.0611132	0.0228054	0.186008	0.0193725	0.213818	0	0	0	0.151379	0	0	0.108	0.12439	1.05168
SEQC_NB178	0.0441635	0	0	0.0558874	0	0.0463811	0.00243842	0.102904	0.0491213	0	0	0.0530194	0.00390142	0.358952	0.0435417	0.169152	0	0	0	0.0705379	0	0	0.003	0.399172	0.924767
SEQC_NB179	0.136288	0	0	0.167394	0	0.0171867	0	0.0614482	0.0232056	0	0	0.0696281	0.00224415	0.222305	0.0497039	0.202751	0	0	0	0.0450142	0.00283108	0	0.138	0.10437	1.0623
SEQC_NB180	0	0.0249742	0.00698411	0.0623916	0	0.0122145	0	0.0365522	0.0266809	0	0	0.0675269	0	0.356843	0.0285447	0.256713	0	0	0	0.120575	0	0	0.008	0.295171	0.992876
SEQC_NB181	0.0759936	0	0	0.163521	0	0.108919	0	0.0488622	0.0838453	0	0	0.0665113	0.0100391	0.225334	0.0165901	0.139951	0.00659374	0	0	0.0519008	0.00193917	0	0.037	0.204057	1.01778
SEQC_NB182	0.00492637	0	0	0.038973	0	0.000866196	0	0.0182979	0.0151397	0	0	0.052351	0	0.401403	0.0174124	0.311963	0	0	0	0.134495	0.00417304	0	0.003	0.396354	0.946601
SEQC_NB183	0.120183	0	0	0.0893288	0	0.100083	0	0.0888891	0.173113	0	0	0.0378767	0	0.1151	0.0337545	0.218809	0	0	0	0.0113326	0.01153	0	0.106	0.128211	1.04858
SEQC_NB184	0.0499943	0	0	0.113302	0	0.036898	0	0.114656	0.108841	0	0	0.0470232	0.0534071	0.317877	0.0319279	0.0342528	0.0133355	0	0	0.0768571	0.00162861	0	0	0.535436	0.844915
SEQC_NB185	0.0012069	0.024167	0.00218262	0.0798695	0	0.072786	0	0.0807435	0.0467456	0	0	0.0710359	0	0.465477	0.0269467	0.0968148	0.00721526	0	0	0.0248089	0	0	0	0.512903	0.860032
SEQC_NB186	0.0269976	0	0.0654163	0.116228	0	0	0	0.0678763	0.077342	0	0	0.0867402	0	0.362192	0.0311979	0.125799	0	0	0	0.0274918	0.012719	0	0	0.509825	0.859566
SEQC_NB187	0.0265927	0	0	0.0939528	0	0	0	0.034646	0.0504756	0	0	0.0513243	0	0.33355	0.0286678	0.202695	0	0	0	0.178096	0	0	0.034	0.216328	1.03199
SEQC_NB188	0.0260834	0	0	0	0	0.250626	0	0.00439646	0.0720264	0	0	0.106935	0	0.412396	0.0164369	0.0660067	0	0	0.00849268	0.0153335	0	0.0212669	0.057	0.170795	1.05573
SEQC_NB189	0.0380591	0	0	0.11947	0	0.0566269	0	0.0256492	0.0357351	0	0	0.0954713	0	0.165548	0.0237375	0.339526	0	0	0	0.0986856	0	0.00149119	0.703	-0.00319782	1.11919
SEQC_NB190	0.144708	0	0.0524519	0.155154	0.00815756	0	0	0.0812903	0.134197	0	0	0.0615575	0	0.213404	0.0296784	0.0860115	0	0	0.0333902	0	0	0	0.035	0.213225	1.0102
SEQC_NB191	0.206293	0	0	0.217674	0	0	0	0.0837996	0.0867388	0	0	0.0535228	0	0.151214	0.0431564	0.14172	0	0	0.0158818	0	0	0	0.006	0.316807	0.963002
SEQC_NB192	0.0169316	0	0.0124295	0.104815	0	0	0	0.0429145	0.0401505	0	0	0.049686	0.0106531	0.376983	0.0225396	0.170366	0	0	0	0.15253	0	0	0.001	0.496876	0.869417
SEQC_NB193	0.137387	0	0.00396271	0.0680785	0.0248766	0	0.0296418	0.0580465	0.0728525	0	0	0.0267917	0.037263	0.260252	0.103401	0.171953	0	0	0.002526	0.00296759	0	0	0	0.532165	0.847454
SEQC_NB194	0.0611648	0	0.0197199	0.0919425	0	0.0242968	0	0.0548797	0.0634524	0	0	0.0522558	0	0.236132	0.0347461	0.31047	0	0	0	0.0509395	0	0	0.034	0.214509	1.01492
SEQC_NB195	0.0892125	0	0	0.0648096	0	0.0865914	0	0.0213197	0.0298776	0	0	0.0465256	0.0212306	0.184905	0.0154804	0.341637	0	0	0	0.0984103	0	0	0.472	0.0267192	1.10041
SEQC_NB196	0.133864	0	0	0.0885473	0	0	0	0.0261465	0.0598868	0	0	0.0673591	0	0.287988	0.0310123	0.293626	0	0	0	0.0115698	0	0	0.239	0.0695122	1.09316
SEQC_NB197	0.181821	0	0	0	0	0.217565	0	0.0880576	0.00744865	0	0.069919	0	0	0.250384	0	0.101537	0.00204497	0	0	0.0466781	0.0345456	0	0.835	-0.0165924	1.11316
SEQC_NB198	0.0199005	0	0.0870259	0.0847421	0	0.0430004	0.0038202	0.0928221	0	0	0	0.103144	0.111724	0.0800924	0.111762	0.187373	0	0	0	0.025758	0	0.0488343	0.176	0.0869731	1.05887
SEQC_NB199	0.0852724	0	0.00324843	0.126005	0	0.0446409	0.0491323	0.0845279	0.102239	0	0	0.0277584	0.0214155	0.144089	0.0214888	0.155031	0	0	0	0.133469	0.00168144	0	0.028	0.225811	0.998912
SEQC_NB200	0.0890593	0	0	0.07081	0	0.164618	0	0.0606916	0.0257	0	0	0.0925707	0	0.218012	0.0119717	0.132389	0	0	0	0.128668	0.00550971	0	0.142	0.101448	1.0667
SEQC_NB201	0.122497	0	0	0.0610808	0	0.126285	0.0318669	0.0544855	0.0493336	0	0	0.0367583	0.0306866	0.102912	0.0397778	0.296159	0	0	0	0.0255899	0	0.0225665	0.215	0.0744246	1.06251
SEQC_NB202	0.113443	0	0	0.14424	0	0.00245336	0	0.0528411	0.0543513	0	0	0.0653465	0.0226142	0.185409	0.0212732	0.0671118	0	0	0	0.269091	0	0.00182498	0.242	0.0689341	1.09166
SEQC_NB203	0.0661491	0	0	0.223436	0	0.0407576	8.25613e-05	0.0680465	0.069135	0	0	0.0593139	0.0278028	0.180518	0.028201	0.139426	0	0	0	0.097131	0	0	0.011	0.279894	0.979361
SEQC_NB204	0.0543582	0	0	0.0378029	0	0.0160251	0	0.0372318	0.0652231	0	0	0.042821	0.0111454	0.337516	0.0120918	0.278806	0	0	0	0.106978	0	0	0.006	0.31327	0.9784
SEQC_NB205	0.054155	0	0	0.0669687	0	0.054229	0	0.0407904	0.0361301	0	0	0.0437347	0	0.230239	0.0162163	0.28892	0	0	0	0.168617	0	0	0.029	0.221964	1.0168
SEQC_NB206	0.142756	0	0	0.113221	0	0	0	0.0408488	0.0759218	0	0	0.0445831	0.0551534	0.263616	0.00414121	0.179115	0	0	0	0.0806426	0	0	0.006	0.320578	0.960052
SEQC_NB207	0.153895	0	0	0.0643021	0	0	0	0.0413594	0.0672248	0	0	0.11221	0.053446	0.272943	0.0154843	0.14277	0	0	0	0.0763657	0	0	0.001	0.428787	0.905106
SEQC_NB208	0.123267	0	0	0.0619696	0	0.110444	0	0.0539648	0.0631852	0	0	0.0565113	0.00529406	0.0631225	0.0147168	0.328047	0	0	0	0.119478	0	0	0.215	0.0742214	1.06777
SEQC_NB209	0.0865232	0	0	0.106783	0	0.0702599	0.0255633	0.0841056	0.060004	0	0	0.067229	0.0065776	0.192764	0.0153777	0.19789	0	0	0	0.0869234	0	0	0.077	0.153633	1.03624
SEQC_NB210	0.0688365	0	0	0.130167	0	0.0592689	0.0120606	0.112841	0.0878323	0	0	0.0592157	0.00404335	0.249535	0.0297966	0.143112	0	0	0	0.0432907	0	0	0.052	0.182489	1.02784
SEQC_NB211	0.0881144	0	0	0.139274	0.000255893	0.0430921	0.0150352	0.0483855	0.130163	0	0	0.0346178	0.00844776	0.27886	0.0393702	0.171006	0	0	0	0.00337819	0	0	0.003	0.369064	0.936292
SEQC_NB212	0.0272212	0	0	0.112297	0	0.0667847	0	0.103576	0.0836364	0	0	0.0872011	0.00938592	0.209889	0.0179868	0.101432	0.0130601	0	0	0.165092	0.00243903	0	0.004	0.337844	0.954045
SEQC_NB213	0.136478	0	0.00803271	0.10939	0	0.0798086	0.0529095	0.111727	0.0424234	0.0360711	0	0.0424934	0	0.108345	0.0263453	0.163165	0	0	0	0.0828113	0	0	0.046	0.189739	1.01615
SEQC_NB214	0.0669475	0	0	0.0511769	0	0.147389	0	0.0326132	0.0404174	0	0	0.0504995	0.00887687	0.422475	0.0290193	0.127846	0	0	0	0.0227385	0	0	0.092	0.135782	1.07197
SEQC_NB215	0.0571378	0	0	0.0630463	0	0.145418	0	0.0377	0.0350252	0	0	0.0513938	0.0432104	0.334748	0.015801	0.116846	0	0	0	0.0979189	0.00175421	0	0.001	0.496403	0.867529
SEQC_NB216	0.0964006	0	0	0.071139	0	0.11367	0.0657964	0.0971751	0.0472854	0	0	0.063794	0	0.135872	0.0348035	0.208671	0	0	0	0.0653923	0	0	0.053	0.177852	1.0207
SEQC_NB217	0.0241394	0	0	0.0683067	0	0.0510671	0	0.0378461	0.028033	0	0	0.0650523	0.0102094	0.424806	0.0269687	0.123459	0	0	0	0.140112	0	0	0.006	0.314218	0.984168
SEQC_NB218	0.0178952	0	0	0.0935231	0	0.083431	0	0.0422255	0.0739234	0	0	0.0435575	0.0166843	0.275718	0.0203777	0.196958	0.00113004	0	0	0.134576	0	0	0.012	0.272786	0.989041
SEQC_NB219	0.0540984	0	0	0.0928515	0	0.0410088	0	0.0238616	0.0710144	0	0	0.0478435	0	0.233376	0.0152024	0.324643	0	0	0	0.0881536	0	0.00794691	0.141	0.101519	1.07303
SEQC_NB220	0.175342	0	0.00519651	0.0802763	0	0.105912	0	0.0276905	0.0345931	0	0	0.0535943	0.0158108	0.107256	0.0111535	0.213488	0	0	0	0.169688	0	0	0.007	0.299978	0.967665
SEQC_NB221	0.0825142	0	0.0138292	0.224386	0	0.0428115	0.0405087	0.0491941	0.106432	0	0	0.0343834	0.0196092	0.12634	0.0335736	0.184057	0	0	0	0.0423623	0	0	0.059	0.169599	1.02686
SEQC_NB222	0.0477301	0	0.0339792	0.145705	0	0.0914845	0.0023352	0.112368	0.0215706	0.0272583	0	0.105871	0	0.111263	0.0383465	0.172694	0	0	0	0.0874894	0.00190513	0	0.031	0.219805	1.00936
SEQC_NB223	0.0639183	0	0	0.142535	0.0491768	0.119778	0	0.0398091	0.0816903	0	0	0.0356969	0.00541079	0.232704	0.0148682	0.127707	0	0	0	0.0867051	0	0	0.021	0.24681	0.997388
SEQC_NB224	0.0258729	0	0.187511	0.0722226	0	0.0406006	0	0.0324009	0.0397157	0	0	0.084226	0	0.0160885	0.0458828	0.0926747	0	0	0.28517	0.0776341	0	0	0.111	0.122799	1.04247
SEQC_NB225	0.0502643	0	0	0.0316301	0	0.105461	0	0.036596	0.0406562	0	0	0.0439657	0	0.429851	0.00709903	0.182857	0	0	0	0.0625962	0	0.00902291	0.002	0.418039	0.920608
SEQC_NB226	0.03038	0	0	0.0986817	0	0.0245269	0	0.0499145	0.0458958	0	0	0.0562998	0	0.466086	0.0754052	0.128994	0	0	0.0238164	0	0	0	0.001	0.48187	0.880582
SEQC_NB227	0.137807	0	0	0.109664	0	0.0987315	0.0336782	0.10252	0.0762912	0	0.0220944	0.00405189	0.019208	0.198681	0.0227587	0.147685	0	0	0	0.0268283	0	0	0.035	0.212195	1.00788
SEQC_NB228	0.0947699	0	0	0.109297	0.0886072	0.0199094	0	0.0873859	0.142753	0	0	0.0490327	0.0107319	0.188553	0.00858205	0.0864247	0	0	0	0.113953	0	0	0.027	0.23016	1.00462
SEQC_NB229	0.0654739	0	0.025256	0.121919	0.10789	0.0259135	0.021268	0.0895352	0.174784	0	0.00103816	0.0244281	0.0064969	0.15877	0.0294737	0.135684	0	0	0.0120701	0	0	0	0.002	0.423801	0.906944
SEQC_NB230	0.0440132	0	0	0.13804	0.0402222	0.0352487	0	0.115794	0.117915	0	0	0.0892926	0.024285	0.194705	0.00609842	0.134776	0	0	0	0.0596106	0	0	0.012	0.269682	0.987927
SEQC_NB231	0.0100974	0	0	0.135709	0	0.0198695	0	0.04486	0.0333181	0	0	0.0411969	0.00851785	0.351589	0.0132114	0.147917	0	0	0	0.193715	0	0	0.017	0.252686	1.01312
SEQC_NB232	0.13691	0	0	0.213101	0.00762072	0	0.0247689	0.070262	0.102412	0	0	0.0155734	0.0211973	0.169101	0.0580078	0.157803	0	0	0.0232429	0	0	0	0.002	0.428416	0.90322
SEQC_NB233	0.0181685	0	0	0.0432717	0	0.0415384	0	0.110601	0.0389157	0	0	0.0820726	0	0.335634	0.0586998	0.129531	0.0134919	0	0	0.128076	0	0	0.082	0.145881	1.06032
SEQC_NB234	0.00187461	0	0	0.108439	0	0.104594	0	0.0787332	0.0810985	0	0	0.0192126	0.0088703	0.287052	0.0176881	0.270011	0	0	0	0.0224266	0	0	0.11	0.123289	1.06801
SEQC_NB235	0.247131	0.00190606	0	0.0866668	0.0661369	0	0.100344	0.0992224	0.0687614	0	0.022528	0.0203374	0	0.13858	0.01325	0.09649	0	0	0.0386471	0	0	0	0	0.579192	0.821274
SEQC_NB236	0.176595	0	0.0611102	0.134789	0	0	0	0.0790695	0.0182852	0	0	0.0683244	0.00364719	0.116043	0.0328452	0.187395	0	0	0	0.0593138	0	0.062583	0.207	0.0762227	1.06687
SEQC_NB237	0.045088	0	0.0410249	0.195479	0	0.114105	0	0.0589797	0.0792118	0	0	0.0637104	0	0.188498	0.04967	0.136613	0	0	0.018044	0	0.0095768	0	0.04	0.195946	1.01944
SEQC_NB238	0.0991439	0	0	0	0.000501727	0	0	0.0403168	0.0749712	0.00227023	0	0.0755609	0	0.364848	0.0154858	0.292591	0	0	0.0343106	0	0	0	0	0.558959	0.828715
SEQC_NB239	0.114663	0	9.03951e-06	0.167727	0	0	0.0460911	0.0825099	0.0786245	0	0	0.0329954	0.00874403	0.17308	0.0237024	0.167782	0	0	0	0.104071	0	0	0.091	0.137051	1.03994
SEQC_NB240	0.1044	0	0	0.173431	0	0	0	0.0727255	0.115168	0	0	0.0244947	0.067579	0.265623	0.0184396	0.145208	0	0	0	0.0129317	0	0	0.053	0.180056	1.027
SEQC_NB241	0.0191846	0.000647209	0.00178134	0.040577	0	0.0316666	0	0.0594985	0.0372763	0	0	0.0547183	0.00872535	0.392613	0.0378432	0.143884	0	0	0	0.167126	0.0044585	0	0.086	0.14161	1.07723
SEQC_NB242	0.00816552	0.0785272	0.0676698	0.184715	0	0	0	0.0598079	0.10251	0	0	0.0715908	0	0.213271	0.0163933	0.147868	0	0	0	0.0494808	0	0	0.528	0.0184462	1.09629
SEQC_NB243	0.135279	0	0	0.0724059	0	0.0604614	0	0.0545962	0.0716207	0	0.0117155	0.0137064	0	0.291131	0.00605308	0.277904	0	0	0	0.00512704	0	0	0.056	0.173011	1.04071
SEQC_NB244	0.0367342	0	0.0298245	0.115066	0	0	0.185228	0.0626695	0	0	0	0.107049	0.0181257	0.0292698	0.0580066	0.238048	0	0	0	0.114116	0.0027461	0.00311628	0.029	0.221558	1.00444
SEQC_NB245	0.130397	0	0.0436138	0.135293	0	0.0457694	0.0418252	0.104504	0.0425645	0	0	0.0402867	0	0.155796	0.0299465	0.116141	0	0	0	0.0917716	0.00859326	0.0134974	0.001	0.446567	0.893851
SEQC_NB246	0.114572	0	0.0470256	0.0708567	0.0188743	0.0277696	0.00510286	0.0964366	0.0777876	0	0	0.0159146	0	0.247901	0.0390778	0.218369	0.0119129	0	0	0.0083998	0	0	0.003	0.396142	0.920667
SEQC_NB247	0.0235323	0	0.0270915	0.0305605	0	0.0468245	0	0.0577607	0.0268925	0	0	0.0062476	0.011961	0.488898	0.0365288	0.230259	0	0	0.0134439	0	0	0	0	0.545954	0.840738
SEQC_NB248	0.238927	0.013743	0.0554665	0.052244	0	0.00774054	0	0.1234	0.107236	0	0	0.0393402	0.00745258	0.220868	0.018521	0.0868831	0	0	0	0.0281781	0	0	0	0.499521	0.865431
SEQC_NB249	0.20863	0	0.0250754	0.115659	0	0.0406546	0.087174	0.068063	0.143214	0	0	0.00903892	0.00530236	0.144412	0.0492959	0.0727984	0.0245301	0	0.00615275	0	0	0	0.003	0.378406	0.929184
SEQC_NB250	0.0135632	0	0.00865382	0.0757488	0	0.00106838	0	0.0174741	0.0182119	0	0	0.0532232	0	0.483516	0.0266984	0.156215	0	0	0	0.143979	0.00125814	0.000391118	0.003	0.398782	0.944762
SEQC_NB251	0.0344495	0.0226197	0	0.0529864	0.106393	0	0	0.0534871	0.107064	0	0.0727232	0.02422	0	0.171429	0.0530778	0.265408	0	0	0.0361425	0	0	0	0.082	0.146208	1.03584
SEQC_NB252	0.0909806	0	0	0.0630257	0	0.0149956	0	0.026861	0.132281	0	0	0.0965825	0.0413845	0.25864	0.00648975	0.0632433	0.000147575	0	0	0.205369	0	0	0.407	0.0360382	1.107
SEQC_NB253	0.0334141	0	0	0	0	0.0827985	0	0.0533083	0.0394107	0	0	0.0789452	0.00584173	0.377513	0.102139	0.174104	0.0161445	0	0	0.0363811	0	0	0	0.623618	0.784353
SEQC_NB254	0.0807208	0	0	0	0	0.110698	0.0474432	0.0353322	0.0260958	0	0.0155487	0.124702	0	0.311543	0.0530246	0.134758	0	0	0	0.0340329	0	0.0261011	0.044	0.190939	1.03126
SEQC_NB255	0	0.0625525	0.0739351	0.0747842	0	0.0593913	0	0.0308135	0.0810486	0	0	0.0849897	0.0598502	0.0468887	0.0565793	0.263604	0.0126044	0	0.0536499	0	0.00752427	0.0317845	0.352	0.0451005	1.06383
SEQC_NB256	0.0967506	0	0	0	0	0.199807	0	0.0729073	0.0322826	0	0.0784239	0	0	0.29387	0	0.130928	0.000952466	0	0	0.0768672	0.0172105	0	0.693	-0.00235682	1.11103
SEQC_NB257	0.0749102	0	0.0277487	0.0524271	0	0	0	0.155807	0.0424412	0	0	0.0755533	0	0.249926	0.0545579	0.196289	0	0	0	0.0703402	0	0	0.062	0.166912	1.03346
SEQC_NB258	0.0166346	0	0	0.0623756	0	0.0228517	0	0.0717704	0.0393826	0	0	0.0721903	0	0.465405	0.0160478	0.131894	0	0	0	0.0936165	0	0.00783156	0	0.543571	0.840352
SEQC_NB259	0.08477	0	0	0.249236	0	0.0183802	0	0.0110098	0.0705896	0	0	0.0548476	0.0269073	0.192342	0	0.189417	0	0	0	0.0755037	0	0.0269976	0.765	-0.00915393	1.11236
SEQC_NB260	0.0883117	0	0	0	0	0.137704	0	0.010039	0.00971312	0	0	0.0715696	0	0.373022	0.00257742	0.176645	0	0	0	0.114915	0	0.0155027	0.035	0.21083	1.03405
SEQC_NB261	0.0418071	0.0195012	0	0.0922711	0	0.014713	0	0.0252368	0.155632	0	0.0168989	0.071359	0	0.28942	0	0.247084	0	0	0	0.0260766	0	0	0.09	0.138251	1.05842
SEQC_NB262	0.132449	0	0.00954764	0.203159	0.0854095	0	0	0.106367	0.104791	0	0	0.0647354	0.00639365	0.00979327	0.00896014	0.21794	0	0	0	0.0504536	0	0	0.283	0.0584607	1.08999
SEQC_NB263	0.00860437	0	0.0398023	0.209032	0	0.0254525	0.105673	0.0893682	0.0371147	0	0	0.126819	0.0617088	0.0730855	0.0941088	0.0899463	0	0	0	0.0349674	0.00431662	0	0.191	0.0813425	1.07967
SEQC_NB264	0.0233979	0	0.0229143	0.0643077	0	0.0900448	0	0.0812492	0.00924193	0	0	0.110346	0.00971007	0.00809479	0.0641042	0.337081	0	0	0	0.151439	0.0158688	0.0122	0.082	0.147122	1.04202
SEQC_NB265	0.143718	0	0.0612425	0.199783	0	0	0	0.128386	0.079338	0	0	0.0766343	0	0.130718	0.0483299	0.0834344	0.00378119	0	0	0.0332424	0.0113927	0	0.026	0.236746	1.00185
SEQC_NB266	0.0194225	0.0325887	0.0322401	0.088456	0	0	0	0.052844	0.0574435	0	0	0.0712294	0	0.161469	0.0297877	0.329511	0	0	0	0.119795	0	0.00521311	0.402	0.0370728	1.09331
SEQC_NB267	0.0387488	0	0	0.161975	0	0.0110257	0	0.022341	0.0813627	0	0	0.0429179	0.00195532	0.175968	0.0182369	0.342794	0	0	0	0.0799089	0	0.0227656	0.292	0.056371	1.08757
SEQC_NB268	0.055932	0	0	0.144684	0	0.0619589	0	0.106316	0	0	0	0.111534	0.0482733	0.00177339	0	0.243418	0	0	0	0.216815	0.00929418	0	0.764	-0.0089488	1.12177
SEQC_NB269	0.0129412	0	0.0146063	0.0649077	0	0	0	0.0258314	0.0336448	0	0	0.0640844	0	0.446164	0.0236042	0.224171	0	0	0	0.0900456	0	0	0.008	0.296445	1.00366
SEQC_NB270	0.114304	0	0	0.195219	0	0.0154276	0	0.040517	0.0530708	0	0	0.112386	0.0219787	0.0053568	0.0149908	0.312087	0	0	0.0990915	3.61964e-05	0	0.0155345	0.806	-0.0133356	1.10292
SEQC_NB271	0.0671129	0	0	0.0621842	0	0.027712	0	0.0450591	0.143582	0	0	0.108321	0.0922025	0.108441	0.0297196	0.202365	0.049247	0	0	0.0240808	0.0399724	0	0.213	0.074763	1.06203
SEQC_NB272	0.0571961	0	0	0	0	0.0428886	0	0.0780781	0.074245	0	0	0.109685	0	0.454086	0.0056516	0.12202	0.00329635	0	0	0.0458642	0.00698884	0	0.017	0.252951	1.01928
SEQC_NB273	0.0562759	0	0	0.115568	0	0.0375059	0.0444463	0.0307861	0.0423142	0	0	0.132721	0.0234111	0.168878	0.034808	0.146688	0.00276446	0	0	0.159961	0	0.00387132	0.081	0.148178	1.05012
SEQC_NB274	0.105834	0	0	0.12799	0	0.0638646	0.0117959	0.00961126	0.0746408	0	0.00261427	0.0118413	0.0199641	0.305545	0.0139126	0.224914	0	0	0.0249102	0.00256295	0	0	0.019	0.248811	0.9992
SEQC_NB275	0.0540511	0	0	0.0981962	0	0.0112785	0	0.0113886	0.0642681	0	0	0.0250445	0	0.257857	0.00663754	0.32439	0	0	0	0.13437	0	0.0125183	0.053	0.177931	1.04357
SEQC_NB276	0.0729446	0	0	0.0646348	0	0.120196	0.0391603	0.097425	0.107081	0	0	0.00253576	0.0140332	0.200238	0.012026	0.193948	0	0	0	0.075778	0	0	0.024	0.238067	0.996263
SEQC_NB277	0.0869489	0	0	0.132617	0	0.103273	0	0.0233199	0.0538193	0	0	0.022911	0.00839528	0.185949	0.00227879	0.235813	0	0	0	0.138775	0.00589978	0	0.138	0.106191	1.05896
SEQC_NB278	0.0727127	0	0	0.292487	0	0	0	0.0405413	0.0872094	0	0	0.0982977	0.0571023	0.0145322	0.0157882	0.219951	0	0	0	0.0983264	0.00305174	0	0.713	-0.00444131	1.11728
SEQC_NB279	0.0749394	0	0	0.0911243	0	0.0509829	0	0.0321131	0.0871971	0	0	0.0296073	0.0370936	0.373732	0.00910254	0.130175	0	0	0	0.0839327	0	0	0.006	0.318662	0.968739
SEQC_NB280	0.145721	0	0	0.096821	0.000878822	0	0.0705019	0.036735	0.102006	0	0	0.0464417	0.0592746	0.175206	0.227018	0.0103224	0	0	0.029074	0	0	0	0.001	0.470451	0.883329
SEQC_NB281	0.0403059	0	0	0.0942385	0	0.0698841	0	0.0369168	0.099822	0	0	0.0316798	0.0144643	0.234516	0.0100906	0.237914	0	0	0	0.125245	0.00492199	0	0.052	0.181061	1.02969
SEQC_NB282	0.0939467	0	0	0.0465866	0	0.132045	0	0.0540878	0.103334	0	0.0205734	0.0359722	0.0801473	0.31196	0.0221143	0.0723931	0	0	0.0268396	0	0	0	0.001	0.451006	0.892142
SEQC_NB283	0.0998476	0	0	0.168955	0	0	0	0.0538684	0.0762347	0	0	0.0663089	0.0373195	0.139035	0.0129596	0.322758	0	0	0	0.0227135	0	0	0.262	0.0639011	1.07719
SEQC_NB284	0.0616182	0	0	0.195539	0	0.0211121	0	0.0422554	0.0927527	0	0	0.0653734	0.0455676	0.224081	0.0255737	0.114314	0	0.014803	0	0.0594939	0	0.0375165	0.278	0.0595658	1.07977
SEQC_NB285	0.157433	0	0.0730399	0.100829	0	0.0505867	0	0.129864	0.0698359	0	0	0.0537719	0	0.162321	0.0140206	0.138542	0	0	0	0.0497565	0	0	0.024	0.238008	0.997168
SEQC_NB286	0.0577318	0	0	0.069836	0	0.102468	0	0.0389769	0.0636869	0	0	0.0240669	0.00930567	0.224741	0.014302	0.223775	0	0	0	0.166929	0.00418084	0	0.133	0.108251	1.0634
SEQC_NB287	0.0760541	0	0	0.0943491	0	0.0463707	0	0.0351609	0.140575	0	0	0.0791471	0	0.317279	0.0160196	0.159681	0	0	0	0.0353645	0	0	0.008	0.298216	0.976784
SEQC_NB288	0.045818	0	0	0.105074	0	0.114784	0	0.0994347	0.0583091	0	0	0.080596	0.0148413	0.202944	0.0208434	0.134272	0	0	0	0.115141	0.00794353	0	0.004	0.335678	0.952549
SEQC_NB289	0.0199095	0	0	0	0	0.0358222	0	0.0393043	0.0398693	0	0	0.0972256	0	0.440988	0.0452091	0.214793	0	0	0	0.0643083	0.00257096	0	0	0.538859	0.844269
SEQC_NB290	0.067653	0	0	0.0264497	0	0.0408275	0	0.114826	0.026608	0	0	0.0887817	0	0.408064	0	0.139873	0.00423934	0	0	0.0647358	0.0179419	0	0.012	0.272105	1.00099
SEQC_NB291	0.223997	0	0	0.0762276	0	0.0670065	0.0479482	0	0.103137	0	0	0.0469682	0.0723971	0.094151	0.0475646	0.140986	0.00879303	0	0.0619199	0	0	0.00890345	0.273	0.0608255	1.0648
SEQC_NB292	0.025275	0	0.00136474	0.138861	0	0.134927	0	0.0956788	0.048859	0	0	0.117611	0.0225097	0.0307709	0.0297211	0.214877	0	0	0	0.110912	0	0.0286323	0.139	0.10367	1.06682
SEQC_NB293	0.0591312	0	0	0.054146	0	0.0592932	0	0.0458967	0.0186021	0	0	0.0946674	0	0.292056	0.151268	0.164767	0	0	0.0535053	0	0	0.00666684	0.004	0.336799	0.957784
SEQC_NB294	0.0630956	0	0.000774859	0.169348	0	0	0	0.0398274	0.110128	0	0	0.0292739	0.0140282	0.239547	0.0208745	0.233577	0	0	0	0.0795251	0	0	0.005	0.32267	0.9593
SEQC_NB295	0.135242	0	0	0.136643	0.00212422	0	0	0.0216398	0.0828353	0	0	0.151525	0.101249	0.0943912	0.0329419	0.0713493	0.0059668	0	0.164093	0	0	0	0.617	0.00689788	1.09198
SEQC_NB296	0.132751	0	0.00510906	0.151708	0	0.133293	0.0477805	0.0582733	0.0419919	0	0	0.0681247	0.025955	0.029421	0.0420256	0.186558	0	0	0	0.070207	0	0.00680278	0.112	0.122076	1.04819
SEQC_NB297	0.163105	0	0.0394152	0.133249	0	0.04307	0.0365012	0.0662782	0.0864729	0	0	0.0238358	0.105177	0.0810673	0.0786553	0.112685	0.0254813	0	0.00500684	0	0	0	0.084	0.142514	1.03203
SEQC_NB298	0.12	0	0	0.0911585	0	0.0692085	0	0.036794	0.104959	0	0	0.024096	0.00790126	0.321549	0.0896112	0.123577	0	0	0.011145	0	0	0	0.036	0.205895	1.02033
SEQC_NB299	0.0737517	0	0.0231427	0.154415	0	0	0.0106192	0.0637342	0.0624666	0	0	0.022815	0	0.263629	0.034769	0.225735	0	0	0	0.064923	0	0	0.001	0.458129	0.888435
SEQC_NB300	0.0162878	0	0	0.206153	0	0.0305007	0.0715289	0.0430976	0.136579	0	0.00205353	0.00523364	0.0349193	0.177607	0.0271909	0.225178	0	0	0.0236708	0	0	0	0.191	0.0814062	1.06734
SEQC_NB301	0.0823469	0	0.0599088	0.136003	0.0582233	0	0.0373488	0.0895103	0.0778875	0	0	0.0162933	0	0.241716	0.0323405	0.1638	0	0	0	0.00462175	0	0	0.001	0.480344	0.876469
SEQC_NB302	0.186344	0	0.00797772	0.0873709	0.0125272	0.01468	0	0.125969	0.131684	0	0.0086915	0.0182706	0.00947541	0.245684	0.0112617	0.137337	0	0	0.00272703	0	0	0	0.001	0.48467	0.873865
SEQC_NB303	0.0874857	0	0	0.095075	0.196059	0	0.00406528	0.12599	0.100964	0	0	0.0168233	0.00501111	0.135713	0.0269728	0.183165	0.000867779	0	0	0.0218077	0	0	0.002	0.419184	0.909698
SEQC_NB304	0.0333819	0	0	0.081975	0	0.0870777	0	0.0530703	0.052606	0	0	0.0423736	0.0147914	0.327183	0.0306806	0.145746	0	0	0	0.131115	0	0	0.069	0.16333	1.0469
SEQC_NB305	0.0623688	0	0	0.0549697	0	0.105776	0	0.0594909	0.0152243	0	0.00477826	0.01977	0.054558	0.205802	0.0136925	0.179723	0	0	0	0.189343	0.0345033	0	0.427	0.0318427	1.09243
SEQC_NB306	0.0478888	0	0	0.0817413	0	0.115197	0	0.0953594	0.0793431	0	0.00216114	0.0226569	0.00960572	0.252792	0.00812521	0.178839	0	0	0	0.106291	0	0	0.142	0.101368	1.0659
SEQC_NB307	0.179972	0	0	0.149842	0	0.0520541	0	0.0462691	0.121285	0	0	0.0505227	0	0.166366	0.0558985	0.133158	0.0134432	0	0.0239012	0	0.00728766	0	0.136	0.107872	1.05636
SEQC_NB308	0.0772419	0	0	0.133002	0	0.0286683	0	0.0418338	0.075126	0	0	0.0538239	0.0025491	0.132323	0.0130744	0.211888	0	0	0	0.230469	0	0	0.03	0.220464	1.01112
SEQC_NB309	0.0584591	0	0.00100151	0.129625	0	0	0	0.0517997	0.0480973	0	0	0.0596515	0.0175842	0.191146	0.0153315	0.283819	0.00418294	0	0	0.139302	0	0	0.353	0.0447446	1.09288
SEQC_NB310	0.102954	0	0	0.228833	0	0.0199349	0	0.124451	0.0945262	0	0	0.0928872	0	0.114184	0.0608784	0.109052	0.0123306	0	0	0.0304164	0.00955271	0	0.064	0.166171	1.04073
SEQC_NB311	0.0341894	0	0	0.109469	0	0.0446357	0	0.0944923	0.0701933	0	0	0.0497608	0.0160724	0.200169	0.0137997	0.164903	0	0	0	0.202315	0	0	0.044	0.192013	1.02562
SEQC_NB312	0.110128	0	0	0.323009	0	0	0	0.00325613	0.0604704	0	0	0.114298	0.0885219	0.0223259	0.105917	0.0865128	0.0115706	0	0.0739905	0	0	0	0.106	0.128971	1.0596
SEQC_NB313	0.149093	0	0	0.144294	0	0.066601	0	0.0555868	0.0622572	0	0	0.13959	0.0633838	0.0567593	0.0129526	0.187139	0.00701052	0	0	0.050059	0.00527443	0	0.844	-0.0185507	1.1185
SEQC_NB314	0.073638	0	0	0	0	0.318686	0	0.0453536	0.0974061	0	0.0275677	0.0956488	0.0866808	0.145104	0	0.0499837	0.00760615	0	0	0.0362662	0.0160585	0	0.579	0.0122825	1.10684
SEQC_NB315	0.0123088	0	0	0	0	0.0623488	0	0.00974203	0.0297559	0	0	0.0216173	0	0.646681	0	0.173595	0	0	0.0297879	0	0	0.0141636	0	0.614543	0.797299
SEQC_NB316	0.0346732	0	0	0.071837	0	0.00830678	0	0.0159734	0.0446357	0	0	0.0493245	0	0.367904	0.000449338	0.226554	0	0	0	0.155055	0.0120077	0.0132792	0.004	0.346995	0.964317
SEQC_NB317	0.0258406	0	0	0.0574092	0	0.0491088	0	0.0462749	0.0301331	0	0	0.12487	0	0.302574	0.016928	0.210848	0	0	0	0.113014	0.0229991	0	0.004	0.358175	0.950329
SEQC_NB318	0.141923	0	0	0.183295	0.080629	0.0115436	0	0.22044	0.10186	0	0	0.0488581	0.0196159	0.120557	0.0129113	0.0337451	0	0	0	0.0246227	0	0	0.002	0.422383	0.913421
SEQC_NB319	0.232959	0	0.0564993	0.0740856	0	0.0832273	0.0223926	0.0825584	0.100852	0	0.00111188	0.0427121	0.00334763	0.154643	0.0144292	0.107274	0	0	0.0239079	0	0	0	0.001	0.463152	0.885662
SEQC_NB320	0.0779123	0	0.0207425	0.206004	0	0	0	0.0886817	0.0517297	0	0	0.0950678	0.010626	0.0834147	0.0206399	0.203333	0	0	0	0.132263	0.00313134	0.00645361	0.704	-0.00338724	1.10829
SEQC_NB321	0.0209049	0	0.011153	0.111357	0	0.0391975	0	0.0439159	0.0467217	0	0	0.0775092	0.0209655	0.155516	0.0302941	0.255887	0	0	0	0.185742	0	0.000835594	0.614	0.00722162	1.11125
SEQC_NB322	0.0767126	0	0	0.221034	0	0	0	0.0780942	0.0389091	0	0.0149232	0.056707	0.031564	0.184126	0.00969832	0.246627	0	0	0	0.0416046	0	0	0.707	-0.00374227	1.10942
SEQC_NB323	0.0471131	0	0.169991	0.0791651	0	0.100514	0	0.0591221	0.0657451	0	0	0.0674714	0.014892	0.0414863	0.0837601	0.199056	0.00171945	0	0	0.0196981	0	0.0502665	0.105	0.129481	1.038
SEQC_NB324	0.0916201	0	0	0.179647	0	0.0109964	0	0.0806128	0.0466884	0	0	0.161049	0.0487608	0.0339724	0.0285646	0.12782	0	0	0	0.190269	0	0	0.891	-0.0265069	1.14425
SEQC_NB325	0.0971194	0	0	0.128366	0.0406733	0.140172	0.0733463	0.0755833	0.0225604	0	0	0.0217482	0	0.210206	0.0341393	0.148925	0	0	0	0.00716081	0	0	0.011	0.279945	0.978287
SEQC_NB326	0.0587671	0	0	0.0826056	0	0.0354094	0	0.147982	0.0057543	0	0	0.0637317	0	0.251624	0.0251744	0.13855	0	0	0	0.156277	0.0341246	0	0.514	0.0202224	1.1044
SEQC_NB327	0.0311639	0	0.137385	0.0663293	0	0	0.159435	0.0347012	0.00409714	0	0	0.168442	0.0235599	0	0.0367154	0.184353	0.0147542	0	0	0.0460784	0.0519615	0.0410246	0.002	0.401588	0.917409
SEQC_NB328	0.129976	0	0	0.00471176	0	0.160552	0	0.0980079	0.145526	0	0	0.124963	0	0.215787	0	0.0790666	0	0	0.0330464	0.00836491	0	0	0.903	-0.0273486	1.12868
SEQC_NB329	0.0985191	0	0	0.0624335	0	0.119273	0.0326516	0.0609605	0.0376499	0	0	0.0270766	0	0.283372	0.0343551	0.219623	0	0	0	0.0236923	0.000393863	0	0.125	0.113747	1.06092
SEQC_NB330	0.0780321	0	0.0271024	0.0314399	0	0.0569136	0.00127899	0.00829163	0.0319738	0	0	0.0128921	0.0404335	0.364608	0.0611027	0.278607	0	0	0	0.00060148	0	0.00672259	0.002	0.426865	0.913028
SEQC_NB331	0.19188	0	0	0	0	0.121785	0	0.016994	0.0804997	0	0.0612729	0.0494987	0	0.209573	0	0.202834	0	0	0	0.0485856	0.0170768	0	0.202	0.0777873	1.07274
SEQC_NB332	0	0.0308055	0	0.20093	0	0	0.0422906	0.0359925	0.0224692	0	0	0.105477	0.0353093	0	0.0340958	0.405633	0	0	0.052989	0.0112782	0	0.0227299	0.653	0.0028114	1.10253
SEQC_NB333	0.11268	0	0.0483046	0.0948171	0	0.125651	0.0730909	0.0301677	0	0	0	0.0790154	0.0729109	0.00506898	0.018748	0.162507	0	0	0	0.149526	0.00335564	0.0241561	0.061	0.167159	1.0235
SEQC_NB334	0.0925055	0	0.0307287	0.190758	0	0.116248	0	0.0453204	0.0617245	0	0	0.0443911	0.00680628	0.155948	0.00928692	0.163109	0	0	0	0.083174	0	0	0.008	0.297013	0.969329
SEQC_NB335	0.0680319	0	0	0.249882	0	0.026498	0.0550073	0.0506436	0.0464116	0.0143809	0	0.0315843	0.00171216	0.276552	0.0642936	0.113802	0	0	0.0012004	0	0	0	0.027	0.229466	1.00852
SEQC_NB336	0.0165436	0	0.0237362	0.19381	0	0	0	0.0238912	0.0560572	0	0	0.0805035	0.0482282	0.0936083	0.0109847	0.271849	0	0	0	0.155757	0	0.0250314	0.302	0.0540376	1.08345
SEQC_NB337	0.107842	0	0	0.243722	0	0	0	0.0367762	0.128647	0	0	0.0941016	0	0.211853	0.0425894	0.0952003	0.0204078	0	0.00261647	0.0162448	0	0	0.026	0.23686	1.0061
SEQC_NB338	0.226431	0	0	0.0451986	0	0.194351	0	0.0132394	0.15832	0	0	0.172189	0.0128712	0.0373212	0	0.0741639	0.00104237	0	0.0648714	0	0	0	0.783	-0.0114031	1.14431
SEQC_NB339	0.0567733	0	0	0.0603119	0	0.00761389	0	0.0384509	0.0636234	0	0	0.0688695	0	0.277953	0.048508	0.263292	0	0	0	0.114604	0	0	0.169	0.0897168	1.08459
SEQC_NB340	0.0356864	0	0	0.151572	0	0.0592922	0	0.157491	0.0463196	0	0	0.0484021	0.0144057	0.183444	0.0108913	0.194029	0	0	0	0.098468	0	0	0.026	0.237222	1.00062
SEQC_NB341	0.0567479	0	0	0	0	0.127798	0	0.0900848	0.125378	0	0	0.226988	0.0906396	0.0848614	0	0.0335522	0.00254386	0	0.147153	0	0.0142532	0	0.916	-0.0291571	1.13446
SEQC_NB342	0.108422	0	0	0.197702	0	0.00791056	0	0.0663023	0.101452	0	0	0.0597089	0.00718421	0.138159	0.00383288	0.163309	0	0	0	0.146017	0	0	0.589	0.0104263	1.10297
SEQC_NB343	0.170485	0	0.0206243	0.165354	0	0.0682393	0	0.124091	0.055504	0	0	0.0815473	0	0.136427	0.00328966	0.156502	0	0	0.00693542	0.00127675	0.00972432	0	0.006	0.316384	0.963701
SEQC_NB344	0.0592654	0	0	0.178689	0	0.0437162	0	0.0248795	0.110222	0	0	0.145557	0.0409035	0.0543422	0.0525978	0.152111	0	0	0	0.137717	0	0	0.75	-0.00787751	1.12612
SEQC_NB345	0.127468	0	0.0228455	0.0780156	0	0.0523701	0.0977753	0.157515	0.00688594	0	0	0.0309254	0	0.126863	0.0104899	0.180073	0	0	0	0.103974	0.00480021	0	0.012	0.272528	0.976197
SEQC_NB346	0.0679372	0	0.145854	0.173553	0	0	0.0928365	0.0473099	0.0642867	0	0	0.058328	0	0.173421	0.0643353	0.0791194	0.0136443	0	0	0.0193743	0	0	0.039	0.197454	1.01212
SEQC_NB347	0.0702871	0	0	0.19004	0	0.0264208	0	0.0549325	0.0642305	0	0	0.0418794	0	0.270246	0.0143375	0.224569	0	0	0	0.0402752	0.00278305	0	0.071	0.159111	1.04311
SEQC_NB348	0.112186	0	0	0.11547	0	0.0244088	0.0306032	0.10715	0.0557265	0.00378723	0	0.0738991	0	0.237769	0.0260746	0.119422	0	0	0	0.0926244	0.000879265	0	0.016	0.258771	0.989702
SEQC_NB349	0.0464699	0	0	0.264267	0	0	0.0375558	0.0570383	0.0452871	0	0	0.0437877	0.00439493	0.249525	0.0461702	0.182428	0	0	0.0230766	0	0	0	0.106	0.129273	1.05375
SEQC_NB350	0.0831811	0	0.0146836	0.137574	0	0	0	0.0509928	0.0555043	0	0	0.0678651	0	0.293073	0.0214095	0.166527	0	0	0	0.106317	0	0.00287393	0.008	0.294691	0.976843
SEQC_NB351	0.0625491	0	0.00240001	0.151349	0	0.0777143	0.111599	0.156431	0.0180551	0	0	0.0165356	0.00464147	0.1361	0.0379419	0.0821736	0.0844466	0	0	0.0543421	0.00372123	0	0.1	0.131497	1.03851
SEQC_NB352	0	0.0902459	0.0827259	0.088044	0.0239938	0	0.078518	0.0262256	0.0295719	0	0	0.0576952	0	0.17468	0	0.309117	0	0	0.0196993	0	0	0.0194832	0.027	0.227727	0.998863
SEQC_NB353	0.0192384	0	0.0225242	0.130383	0	0.00520669	0	0.0525704	0.029376	0	0	0.0915053	0	0.324117	0.027775	0.195164	0	0	0	0.102139	0	0	0.004	0.341775	0.957981
SEQC_NB354	0.0683753	0	0.038233	0.101086	0	0	0	0.0236394	0.0385691	0	0	0.0334826	0	0.385853	0.0451235	0.164654	0	0	0	0.0959335	0.00107439	0.00397583	0.027	0.229712	1.02082
SEQC_NB355	0.100319	0	0.00350611	0.142134	0	0.0733566	0.0278399	0.0506847	0.114154	0	0	0.0479051	0.0432388	0.182804	0.0253426	0.0865494	0	0	0	0.0892433	0.0129224	0	0.037	0.204074	1.01042
SEQC_NB356	0.132069	0	0.00716796	0.195735	0.111766	0	0.0574526	0.0942386	0.139408	0	0	0.0311412	0	0.0836739	0.0229658	0.0954707	0	0.000393739	0.028517	0	0	0	0.002	0.417808	0.911889
SEQC_NB357	0.0548384	0	0.00416761	0.0886749	0	0	0	0.0180442	0.0428906	0	0	0.056583	0	0.330502	0.0583727	0.306324	0	0	0	0.0396029	0	0	0	0.600985	0.800124
SEQC_NB358	0.041871	0	0	0	0.0220496	0	0	0.0155205	0.0914565	0	0	0.116969	0	0.434115	0.0233461	0.227349	0	0	0	0.0273238	0	0	0	0.68196	0.736028
SEQC_NB359	0.0664669	0	0	0.175256	0	0	0.0892878	0.07791	0.112978	0	0	0.022959	0.0640114	0.178513	0.100647	0.088373	0	0	0.0235986	0	0	0	0.004	0.3402	0.945919
SEQC_NB360	0.0570733	0	0	0.131478	0	0	0	0.105821	0.125001	0	0.0513294	0.0411275	0	0.233571	0.0405881	0.191296	0	0	0	0.0227134	0	0	0.081	0.147916	1.04396
SEQC_NB361	0.0799607	0	0	0	0	0.0765844	0	0.0542266	0.0821396	0	0.0075843	0.0743891	0.019766	0.335628	0.0447713	0.169944	0	0	0.040145	0	0	0.0148603	0.217	0.0738451	1.08292
SEQC_NB362	0.162181	0	0.0503565	0.243375	0.046439	0	0.0233168	0.104983	0.09083	0	0	0.0245513	0.0254179	0.0936048	0.00851441	0.109304	0	0	0	0.0171263	0	0	0.002	0.417331	0.911285
SEQC_NB363	0.114859	0	0	0.0952282	0	0.126472	0	0.0151596	0.0867345	0	0	0.0664582	0.0442229	0.107562	0.0119449	0.215478	0	0	0	0.112926	0.00295535	0	0.152	0.0981093	1.05598
SEQC_NB364	0.102442	0	0	0.0421157	0	0.0869939	0.0385771	0.0235236	0.0348706	0	0.0115893	0.000116031	0.000254438	0.164665	0.0129886	0.432456	0	0	0	0.0374642	0.00576844	0.00617477	0.078	0.150417	1.04691
SEQC_NB365	0.148934	0	0.00680778	0.127754	0.0172029	0.0780031	0	0.0148529	0.0997438	0	0	0.0282309	0.0193262	0.193873	0.0290651	0.147718	0	0	0	0.0884881	0	0	0.013	0.266691	0.982333
SEQC_NB366	0.0951664	0	0.0190896	0.100426	0	0.0672883	0.0185784	0.0777613	0.0773106	0	0.0156148	0	0.0280189	0.316765	0.0204888	0.155018	0	0	0	0.00847482	0	0	0.003	0.375602	0.933133
SEQC_NB367	0.154873	0	0	0.163063	0.0435572	0	0	0.0428944	0.123151	0	0	0.0773274	0	0.203837	0.0172837	0.139382	0	0	0.0346303	0	0	0	0.169	0.0900515	1.06844
SEQC_NB368	0.0879993	0	0	0.162437	0	0.0641858	0.00570831	0.0797446	0.0403138	0	0	0.0377049	0.0366673	0.26173	0.0399565	0.0963487	0	0	0	0.0872041	0	0	0.069	0.161869	1.03459
SEQC_NB369	0.053564	0	0	0.160275	0.0820395	0.0219706	0	0.14724	0.18427	0	0	0.0059854	0.0319873	0.162346	0.0234972	0.088415	0	0	0	0.0384107	0	0	0.001	0.459177	0.888872
SEQC_NB370	0.0567677	0	0	0.138113	0	0	0	0.0720234	0.0259649	0	0	0.0679198	0	0.243231	0.00528342	0.369461	0	0	0	0.0212353	0	0	0.131	0.109691	1.07549
SEQC_NB371	0.0870172	0	0.0962851	0.224699	0.0404213	0	0.0381303	0.101354	0.0269126	0	0	0.0239653	0.00793197	0.221391	0.0495166	0.0693424	0	0	0.013033	0	0	0	0.001	0.469762	0.881956
SEQC_NB372	0.100453	0	0	0.178555	0	0.0733147	0	0.0895972	0.056968	0	0	0.0587037	0.0209376	0.163018	0.0274512	0.148613	0	0	0	0.0705819	0	0.0118063	0.589	0.0105612	1.09879
SEQC_NB373	0.0934967	0	0	0.205812	0	0	0	0.0106804	0.121025	0	0	0.0590303	0	0.126731	0.0339578	0.316497	0	0	0.0130872	0.00713885	0.0125447	0	0.34	0.0468424	1.08423
SEQC_NB374	0.101956	0	0	0	0	0.316656	0	0.0470339	0.0466898	0	0.0481877	0.0805444	0.00915096	0.164327	0	0.0905719	0.0242639	0	0	0.0411064	0.0295126	0	0.866	-0.0220557	1.11845
SEQC_NB375	0	0.0207308	0.0144831	0.155562	0	0.103844	0	0.0431783	0.0768153	0	0	0.0133508	0.0533983	0.0666133	0.0767137	0.305355	0.00695546	0	0.0551141	0	0	0.00788592	0.12	0.116014	1.04392
SEQC_NB376	0.17617	0	0.0937203	0.104985	0	0.0748932	0.0428907	0.105175	0.0250745	0	0	0.0335042	0	0.171621	0.0143911	0.1083	0	0	0	0.0405195	0.00875614	0	0.004	0.33326	0.951332
SEQC_NB377	0.0798909	0	0	0.162041	0	0.142812	0.030346	0.0409138	0.0490456	0	0	0.0549662	0.00183424	0.175666	0.0354055	0.147623	0	0	0	0.0794546	0	0	0.038	0.199968	1.01608
SEQC_NB378	0	0.0453002	0.0253396	0.0861763	0	0	0	0.0661369	0.0515685	0	0	0.0866757	0	0.220271	0.0248511	0.168073	0	0	0	0.209443	0.00625697	0.00990791	0.165	0.0927418	1.07796
SEQC_NB379	0.0612503	0	0.0364173	0.0800406	0	0	0.111095	0.0542927	0.0350584	0	0.0010916	0.0236268	0	0.301172	0.0878149	0.177787	0	0	0.0303538	0	0	0	0.04	0.195809	1.01875
SEQC_NB380	0.0417287	0	0	0.179765	0.0684926	0.127558	0	0.0592574	0.0775656	0	0	0.0637405	0.0149145	0.162264	0.00860865	0.17995	0	0	0	0.0161558	0	0	0.006	0.311691	0.968395
SEQC_NB381	0.067624	0	0	0.16945	0	0.0142957	0.0127024	0.00779427	0.0494401	0	0.00279649	0.0300591	0.0490785	0.253018	0.00439893	0.291278	0	0	0	0.0480652	0	0	0.437	0.0301601	1.10331
SEQC_NB382	0.0736469	0	0.00663231	0.259593	0	0	0	0.0157529	0.0135794	0	0	0.104033	0.017485	0.182329	0.0298365	0.110637	0	0	0	0.172158	0.000557865	0.0137587	0.676	-0.000212759	1.12309
SEQC_NB383	0.128214	0	0	0.205215	0	0	0	0.106917	0.0225772	0	0.0411809	0.0349042	0.12144	0.0417086	0.0331066	0.14951	0.0186915	0	0.0798297	0	0.0167056	0	0.922	-0.0305285	1.09739
SEQC_NB384	0.136535	0	0	0	0.024472	0	0	0.0338752	0.158394	0	0	0.11991	0	0.329297	0.0464039	0.0878284	0.011218	0	0	0.0520673	0	0	0.006	0.311225	0.970768
SEQC_NB385	0.091385	0	0.0175604	0.130568	0	0	0	0.145631	0.141276	0	0	0.0366179	0.000584413	0.205233	0.035875	0.146497	0.00131676	0	0	0.0468729	0.000581814	0	0.003	0.39641	0.920307
SEQC_NB386	0.0257867	0	0.0154048	0.0947584	0	0.0590502	0	0.108584	0.0431274	0	0	0.0899915	0.0354018	0.0146132	0.0299017	0.228149	0	0	0	0.243884	0.0113469	0	0.009	0.290652	0.976844
SEQC_NB387	0.145763	0	0	0.115186	0	0.104678	0	0.0282359	0.106878	0	0	0.0931899	0	0.151943	0.0711354	0.135603	0	0	0	0.0473875	0	0	0.034	0.214573	1.01105
SEQC_NB388	0	0.0428538	0.0520202	0.260687	0	0	0.00246943	0.113856	0.0130224	0.0101686	0	0.0726687	0	0.186369	0.0642085	0.114319	0.0112824	0	0	0.0434327	0.0126426	0	0.113	0.12097	1.05483
SEQC_NB389	0.331942	0	0	0.0899081	0.00217643	0	0	0.0315867	0.029144	0	0.165802	0	0.0967655	0.0219484	0	0.155711	0.00429041	0	0.0329653	0.0377601	0	0	0.918	-0.0295231	1.1351
SEQC_NB390	0.103913	0	0	0.0925161	0	0.0304952	0	0.0617226	0.0498558	0	0	0.0901591	0	0.299507	0.0240788	0.220568	0	0	0	0.0271845	0	0	0.092	0.13584	1.05774
SEQC_NB391	0.0364051	0	0	0.106866	0	0	0.0144506	0.0603199	0.0721196	0	0	0.0732052	0	0.351207	0.133217	0.0573651	0.0154566	0	0	0.0793883	0	0	0.001	0.472335	0.882848
SEQC_NB392	0.137506	0	0.0327029	0.137392	0	0	0.00942907	0.103121	0.131725	0	0	0.0478497	0.00206987	0.102421	0.0535639	0.131597	0.0666286	0	0.0439934	0	0	0	0.253	0.066941	1.06355
SEQC_NB393	0.0853035	0	0.142166	0.0110409	0	0.0710592	0.00795209	0.0758625	0.0502984	0	0	0.0793452	0	0.318122	0.0453789	0.0692721	0	0	0	0.0331664	0.0110329	0	0.001	0.432858	0.902361
SEQC_NB394	0.132226	0	0	0.25441	0.0107145	0	0	0.0540041	0.15541	0	0	0.0489969	0	0.155758	0.0157347	0.14586	0	0	0	0.0268861	0	0	0.003	0.398817	0.921418
SEQC_NB395	0.00518165	0	0	0.0538512	0	0.117185	0	0.0339434	0.0204054	0	0	0.0897027	0.0193039	0	0.00360022	0.161466	0	0	0	0.421392	0.024625	0.0493436	0.205	0.0766976	1.1237
SEQC_NB396	0.110738	0	0.0426581	0.123657	0	0	0.0230198	0.0484023	0.137359	0	0	0.0215192	0.00621221	0.331703	0.0229004	0.101186	0	0	0	0.0306451	0	0	0.012	0.270939	0.986785
SEQC_NB397	0.0080571	0	0	0.0294072	0	0.0309867	0	0.0299178	0.0796522	0	0	0.0358776	0.0031341	0.544139	0.0158439	0.13109	0	0	0	0.0918944	0	0	0	0.618198	0.786444
SEQC_NB398	0.0600401	0	0	0.0732303	0	0.0949255	0	0.0869276	0.0617414	0	0	0.0377397	0.00184905	0.191053	0.0312131	0.286096	0	0	0	0.0751842	0	0	0.038	0.201616	1.01586
SEQC_NB399	0.08421	0	0	0	0	0.166754	0	0	0.0530135	0	0.0324588	0.0665061	0.071184	0.134285	0.0288106	0.311304	0.0056808	0	0	0.0288811	0.0169114	0	0.346	0.0458879	1.07948
SEQC_NB400	0.0027926	0.00858176	0.016847	0.0271149	0	0.0118741	0	0.0447894	0.0190236	0	0	0.0411477	0	0.292405	0.0240286	0.315125	0	0	0	0.196271	0	0	0.003	0.394664	0.935573
SEQC_NB401	0.00550854	0	0	0.162123	0	0.00728666	0	0.131699	0.0422124	0	0	0.0934268	0.0261858	0.0365941	0.074026	0.285253	0.00197824	0	0	0.125881	0.00782597	0	0.292	0.0563183	1.08462
SEQC_NB402	0.0383673	0	0	0.0785279	0	0	0	0.0500418	0.0338576	0	0	0.0842241	0	0.324677	0.0322141	0.321556	0	0	0	0.0365346	0	0	0.004	0.333129	0.967714
SEQC_NB403	0.0209858	0	0	0.225476	0	0	0	0.0464438	0.0798822	0	0	0.0660074	0.0121572	0.230078	0	0.212039	0	0	0	0.0835052	0	0.0234262	0.738	-0.00645914	1.12067
SEQC_NB404	0.027657	0	0.0725351	0.0209708	0	0	0.0213427	0.0223621	0.0165351	0	0	0.0164637	0.00319182	0.49445	0.108597	0.171806	0	0	0.0229052	0	0.00118329	0	0	0.567062	0.824814
SEQC_NB405	0.0025859	0.0201018	0	0.0929686	0	0	0	0.0716913	0.0343386	0	0	0.0593997	0	0.259277	0.0157142	0.224629	0	0	0	0.219294	0	0	0.383	0.0393479	1.11603
SEQC_NB406	0.0891456	0	0.0673497	0.128393	0	0	0.0275731	0.040758	0.125344	0	0	0.0542366	0	0.255381	0.0613542	0.149137	0	0	0	0.00132756	0	0	0.004	0.35077	0.943225
SEQC_NB407	0.108227	0	0	0.306393	0	0	0.0390877	0.00131681	0.0641188	0	0	0.0733034	0.0741316	0.123804	0	0.0678073	0	0	0	0.141812	0	0	0.479	0.0252389	1.10344
SEQC_NB408	0.111	0	0	0.109045	0	0.145688	0	0.132497	0.064642	0	0.0184814	0	0.0142211	0.157652	0.0333981	0.128992	0.0477237	0	0	0.0366601	0	0	0.461	0.0276513	1.08788
SEQC_NB409	0.121142	0	0	0.0657316	0	0.132183	0	0.114234	0.0583815	0	0	0.0957522	0.00561042	0	0.045361	0.300408	0	0	0	0.0611958	0	0	0.078	0.15119	1.0372
SEQC_NB410	0.138805	0.0204542	0.054679	0.0960582	0	0.155013	0.00492337	0.213265	0.0820377	0.0185939	0	0.0352665	0	0.0152467	0.0329856	0.125293	0	0	0.0061306	0	0	0.0012481	0.137	0.106884	1.07695
SEQC_NB411	0.130773	0.0127859	0.0475848	0.0675206	0.0692169	0	0	0.125297	0.0471061	0	0	0.0608256	0	0.157077	0.024529	0.127503	0	0	0	0.129781	0	0	0.002	0.416173	0.909513
SEQC_NB412	0	0.0112571	0.00301331	0.00852367	0	0.0902337	0.135322	0.0934113	0	0	0	0.06596	0	0.127876	0.0321155	0.311493	0	0	0	0.0744315	0.00286528	0.0434981	0.1	0.132004	1.0438
SEQC_NB413	0.16383	0	0	0.110051	0	0.078213	0	0.16308	0.0221674	0	0	0.0801173	0	0.107882	0.00808698	0.226793	0	0	0	0.0397795	0	0	0.534	0.0178498	1.09915
SEQC_NB414	0.0279699	0	0.00854796	0.0236709	0	0	0	0.0281082	0.0690228	0	0	0.0533241	0	0.248591	0.00943473	0.247904	0	0	0	0.283427	0	0	0.037	0.20416	1.04474
SEQC_NB415	0.163739	0	0.250314	0.119989	0	0.0237539	0.0243169	0.112237	0.045158	0	0	0.0406197	0.0101677	0.0694034	0.0119728	0.0986626	0	0	0	0.0290359	0.000629606	0	0.003	0.366083	0.942786
SEQC_NB416	0.0498165	0	0.124118	0.136677	0	0.0340183	0.0716802	0.0182243	0.0446354	0.000861045	0	0.0026153	0.00997047	0.249356	0.0493433	0.140332	0	0	0.0683516	0	0	0	0.036	0.205798	1.00426
SEQC_NB417	0.140589	0	0	0.135241	0.0637862	0	0.0569144	0.0625468	0.073496	0	0	0.0897462	0	0.175766	0.0219858	0.143522	0	0	0	0.0314077	0.00499915	0	0.002	0.400056	0.918588
SEQC_NB418	0.137224	0	0.0291389	0.104237	0	0	0	0.238174	0.0651537	0	0	0.0393483	0	0.263336	0.0354874	0.0470864	0	0	0	0.0408138	0	0	0.016	0.261041	0.991795
SEQC_NB419	0.051886	0	0	0.101777	0.00878348	0.024325	0	0.0349081	0.103268	0	0	0.0390922	0.000379438	0.3683	0.0219198	0.189976	0.000128689	0	0	0.0552556	0	0	0	0.532068	0.846078
SEQC_NB420	0.132753	0	0.00384788	0.106987	0.018219	0	0.010951	0.111939	0.169015	0	0	0.0458785	0	0.225787	0.0682691	0.0786925	0	0	0.0207759	0	0.00688553	0	0.015	0.2634	0.987297
SEQC_NB421	0.0570427	0	0	0.0975755	0	0.0251127	0	0.115435	0.0216064	0	0	0.0405244	0	0.232389	0.0216286	0.172684	0	0	0	0.201981	0	0.0140205	0.006	0.313917	0.966503
SEQC_NB422	0	0.0585078	0.0213279	0.114736	0	0	0	0.0677278	0.0648532	0.00102327	0	0.0776059	0	0.361158	0.0781321	0.103432	0	0	0	0.0514956	0	0	0	0.593234	0.80755
SEQC_NB423	0.0779915	0	0.00198198	0.110737	0.192908	0	0.0561559	0.110105	0.196889	0	0	0.0303185	0	0.104152	0.0156676	0.0760445	0	0	0.0270487	0	0	0	0	0.499864	0.865807
SEQC_NB424	0.137613	0	0.111023	0.0860267	0	0.0691374	0	0.0171638	0.0674762	0	0	0.0575141	0.0573182	0.13359	0.0422048	0.186796	0	0	0	0.0280169	3.31042e-05	0.00608666	0.421	0.0333284	1.08029
SEQC_NB425	0.0184389	0	0.0120078	0.102325	0	0.0342139	0	0.0290388	0.0520046	0	0	0.0463545	0.0224271	0.379349	0.00750244	0.203979	0	0	0	0.0923584	0	0	0.004	0.330959	0.96841
SEQC_NB426	0.166563	0	0	0.118254	0.0645312	0	0	0.229661	0.0625713	0	0	0.05274	0.0082839	0.0778362	0.0275306	0.110253	0	0	0	0.0817756	0	0	0.053	0.176937	1.03319
SEQC_NB427	0.0244672	0.00693556	0.0332668	0.344009	0	0.0060435	0	0.0643578	0.0971814	0	0	0.0540394	0.102924	0.132161	0.0505979	0.0706403	0	0	0.0109443	0	0	0.00243209	0.037	0.204993	1.02027
SEQC_NB428	0.0793398	0	0.0126954	0.126343	0	0	0.0677066	0.0772435	0.040809	0	0	0.0376327	0.0489462	0.224306	0.035362	0.23551	0	0	0.0115464	0.00255923	0	0	0.046	0.188201	1.01736
SEQC_NB429	0.174357	0	0.0137983	0.253978	0	0	0.0234802	0.0157552	0.106819	0	0	0.0334676	0.033566	0.154329	0.0225965	0.167853	0	0	0	0	0	0	0.084	0.143621	1.04321
SEQC_NB430	0.0803578	0	0.0497563	0.37337	0	0	0.0804291	0.0368256	0.0135469	0	0	0.0734939	0	0.0988073	0.0567775	0.101958	0.010269	0	0	0.0114435	0.0129653	0	0.045	0.18992	1.03049
SEQC_NB431	0.082934	0	0	0	0	0.0553399	0	0.0737963	0.0755408	0	0.0251465	0.0575926	0	0.335459	0	0.246244	0	0	0	0.0320551	0.0158926	0	0.443	0.029463	1.11503
SEQC_NB432	0.114501	0	0	0.193525	0	0	0	0.126871	0.0670829	0	0	0.0979657	0.0216801	0.0980065	0.0349216	0.167009	0	0	0	0.0741184	0.00431792	0	0.623	0.00644234	1.10502
SEQC_NB433	0.175027	0	0	0.13663	0	0	0	0.053954	0.131676	0	0	0.0549879	0.0116304	0.230317	0.0241675	0.158709	0	0	0.0229017	0	0	0	0.004	0.353157	0.942719
SEQC_NB434	0.0628526	0	0	0.124244	0	0	0	0.0433721	0.0714495	0	0	0.0760048	0	0.401703	0.0283161	0.161629	0	0	0	0.0208749	0.00955396	0	0.002	0.422888	0.913849
SEQC_NB435	0.0300341	0	0	0.248788	0	0.0163988	0	0.131903	0.0364328	0	0	0.0352757	0.0182824	0.22519	0.0317663	0.160819	0	0	0	0.0651093	0	0	0.027	0.230108	1.00689
SEQC_NB436	0.0395535	0	0.00857717	0.16372	0	0	0	0.12614	0.142701	0	0	0.0358396	0.0194721	0.22518	0.0354852	0.0953612	0.0583646	0	0	0.0496057	0	0	0.01	0.285155	0.975492
SEQC_NB437	0.0958624	0	0	0.0956186	0	0.191322	0	0.0442319	0.0339457	0	0.0432719	0.0413813	0	0.273591	0	0.153669	0	0	0	0.0271067	0	0	0.754	-0.00839538	1.11962
SEQC_NB438	0	0.067868	0.0375022	0.207508	0	0.022717	0	0.110442	0	0	0	0.124184	0.0826279	0.00996509	0	0.214303	0.00101179	0	0	0.0856288	0.0362424	0	0.858	-0.0211499	1.11402
SEQC_NB439	0.0248303	0	0.00627342	0.17107	0	0.0293751	0.0120606	0.0428859	0.0667259	0	0	0.0568197	0.0297015	0.0380589	0.0275965	0.465207	0	0	0.00509394	0	0	0.0243012	0.111	0.122672	1.05537
SEQC_NB440	0.0701263	0	0.0058959	0.24427	0	0.046033	0	0.110687	0.0764535	0	0	0.0660801	0	0.150487	0	0.102053	0	0	0.127914	0	0	0	0.944	-0.0358152	1.1217
SEQC_NB441	0.0239481	0	0.0128626	0.174745	0	0.0218305	0.011233	0.0461266	0.0264084	0	0	0.0631308	0.00148781	0.321939	0.026477	0.194601	0	0	0	0.0752104	0	0	0.423	0.0330285	1.11139
SEQC_NB442	0.0664161	0	0.10945	0.139399	0	0.016153	0	0.147688	0.0344178	0	0	0.0535555	0.00726143	0.254397	0.0551704	0.100489	0	0	0.0156031	0	0	0	0.167	0.0909785	1.06348
SEQC_NB443	0	0.0579184	0.0204671	0.172333	0	0.0892697	0.00505066	0.0326297	0.0642247	0	0	0.140788	0.0245165	0.0453941	0.025772	0.30028	0	0	0	0.0106737	0	0.0106821	0.847	-0.0191532	1.1216
SEQC_NB444	0.177962	0	0.0748088	0.184233	0	0	0.00175733	0.138872	0.105719	0	0	0.0494004	0	0.149061	0.0246317	0.0695152	0	0	0	0.0240395	0	0	0.003	0.371923	0.935908
SEQC_NB445	0	0	0.0313483	0.301065	0	0.0556017	0	0	0.0302963	0	0	0.104175	0.0411354	0.214324	0.0015731	0.193406	0	0.0161937	0	0	0	0.010882	0.871	-0.022822	1.13497
SEQC_NB446	0.116946	0.0398699	0	0.117692	0	0.0519534	0.0383404	0.173441	0.033676	0	0	0.0396248	0.0241959	0.115502	0.00639567	0.171363	0	0	0	0.050774	0	0.0202268	0.037	0.202848	1.01035
SEQC_NB447	0.034093	0	0	0.110547	0	0	0.140537	0.0267677	0.0232234	0	0.00779632	0.0831296	0	0.316072	0	0.239536	0	0	0.00155381	0.00383452	0.00289121	0.010019	0.267	0.0615775	1.0976
SEQC_NB448	0.133587	0	0.0207105	0.264767	0.0514685	0	0.0171674	0.0488967	0.153414	0	0	0.0283253	0.00121777	0.164358	0.0120457	0.101636	0.00154634	0	0	0.000860371	0	0	0.037	0.204853	1.02406
SEQC_NB449	0.0716306	0	0	0.256311	0	0	0	0.033531	0.12693	0	0	0.085985	0.0117036	0.166036	0.0181228	0.193676	0	0	0	0.0321029	0	0.00397191	0.68	-0.000777318	1.11529
SEQC_NB450	0.0332741	0	0.029416	0.175736	0	0.0486025	0.00101566	0.070508	0.070544	0	0	0.0821832	0	0.252347	0.0940736	0.102544	0.026561	0	0.00163175	0.0115629	0	0	0.056	0.171573	1.03513
SEQC_NB451	0	0.0610148	0.0197499	0.0705347	0	0	0	0.050943	0.0313088	0	0	0.0639761	0	0.300302	0.0205307	0.361273	0	0	0.0138445	0	0	0.0065225	0	0.529594	0.847791
SEQC_NB452	0.0542941	0	0.00997252	0.0923145	0	0.101797	0	0.108925	0.0547069	0	0.00255228	0.0244718	0.0544915	0.240393	0.0497389	0.164279	0	0	0	0.0420637	0	0	0.007	0.300302	0.967222
SEQC_NB453	0.0389716	0	0	0.201574	0.000709065	0	0	0.0781914	0.205706	0	0	0.0812634	0.0457976	0.236345	0.0052206	0.0937831	0	0	0.00110966	0.0113286	0	0	0.004	0.358924	0.945198
SEQC_NB454	0	0.0502811	0.0307351	0.0637568	0	0	0	0.0418277	0.0577852	0	0	0.0954028	0	0.360256	0.0191669	0.22679	0	0	0.0436006	0	0.0103977	0	0.011	0.275844	0.992829
SEQC_NB455	0.0116852	0.00340973	0.0047946	0.155343	0	0.0193918	0	0.0242265	0.0375161	0	0	0.053963	0	0.369452	0.0335618	0.196667	0	0	0	0.0899893	0	0	0.178	0.0861447	1.09821
SEQC_NB456	0.068464	0	0	0.261078	0	0	0	0.00241796	0.0572142	0	0	0.127949	0.0608318	0.00881771	0.00267888	0.315801	0	0	0	0.0612636	0	0.0334847	0.81	-0.0141286	1.12229
SEQC_NB457	0.136531	0	0	0.128276	0	0.0109132	0	0.0675387	0.16874	0	0	0.130735	0	0.165163	0.0526395	0.106124	0	0	0.0333405	0	0	0	0.452	0.0285732	1.10161
SEQC_NB458	0.0878275	0	0.0364148	0.0526546	0.000310434	0	0.0421658	0.0887135	0.0993134	0	0.0298078	0.0321748	0.0792571	0.190244	0.154132	0.0940292	0	0	0.0024651	0	0	0.0104899	0	0.498045	0.866983
SEQC_NB459	0.0802264	0	0	0	0	0.11055	0	0.0351547	0.048872	0	0	0.136467	0	0.341084	0.0124295	0.221911	0	0	0.00378837	0.00951787	0	0	0.232	0.07199	1.10021
SEQC_NB460	0.0254739	0	0	0.116679	0	0	0.00209417	0.0554014	0.0209486	0	0	0.0795596	0.00935917	0.292449	0.0550615	0.186778	0	0	0	0.154287	0.00190795	0	0.012	0.271117	0.996091
SEQC_NB461	0.0559095	0	0.00614917	0.0598953	0	0.02236	0	0.0750283	0.0295651	0	0	0.0535055	0.0426998	0.337655	0.0132854	0.125669	0	0.00280678	0	0.108799	0	0.0666713	0.022	0.243668	1.0072
SEQC_NB462	0.0378642	0	0	0.0618231	0	0.0084343	0	0.0342357	0.050899	0	0	0.052692	0.037391	0.444131	0.0254159	0.230482	0	0	0.000530518	0.0161012	0	0	0	0.556924	0.830855
SEQC_NB463	0.0217369	0	0.00294437	0.239735	0	0.0237052	0	0.0966401	0.0468817	0	0	0.0628137	0.0282752	0.267842	0.0132126	0.10413	0	0	0	0.092084	0	0	0.001	0.452296	0.892727
SEQC_NB464	0	0	0.0199998	0.10793	0	0.105177	0.01025	0.0379004	0	0	0	0.0899125	0.013701	0.074468	0.00963749	0.476771	0	0.0240166	0.0194078	0	0.0108277	0	0.325	0.0489517	1.09263
SEQC_NB465	0.0556237	0	0	0.226279	0	0	0	0	0.114871	0	0	0.078106	0.0120614	0.187245	0.00999894	0.111433	0	0	0	0.204382	0	0	0.956	-0.038096	1.13976
SEQC_NB466	0	0	0.0321519	0.195825	0	0	0.0136568	0.168303	0.0167821	0	0	0.115235	0.0155352	0	0.0461238	0.345431	0.00482051	0	0	0.0402393	0	0.00589604	0.199	0.0784271	1.07689
SEQC_NB467	0	0.061233	0.054322	0.0172191	0	0	0	0.0811212	0.0577073	0	0	0.121513	0	0.250935	0.0825216	0.222511	0	0	0.0448403	0	0.0060763	0	0.033	0.216798	1.01041
SEQC_NB468	0.0446976	0	0	0.166379	0	0.0340569	0	0.0458906	0.0396567	0	0	0.101734	0.0120725	0.0633404	0.08654	0.277097	0	0	0	0.123078	0	0.0054566	0.481	0.0247253	1.09987
SEQC_NB469	0.206214	0	0	0.245489	0	0	0	0.0829455	0.170248	0	0	0.0667421	0.00449167	0.093399	0.0289386	0.0801789	0	0	0	0.0213534	0	0	0.005	0.328757	0.964927
SEQC_NB470	0.0168695	0	0	0.060584	0	0.0663559	0	0.133707	0.0359259	0	0	0.0144634	0.0868117	0.397409	0.0254291	0.120975	0.0107732	0	0	0.0274639	0.00323305	0	0.001	0.479067	0.879024
SEQC_NB471	0.07344	0	0	0.144719	0	0.0880038	0	0.0613973	0.112304	0	0	0.0480863	0.0177503	0.204317	0.0210156	0.217641	0	0	0	0.0113255	0	0	0.053	0.177518	1.02869
SEQC_NB472	0.0438327	0	0.0145741	0.088059	0	0.0463301	0.0255445	0.0674539	0.0740449	0	0.0163244	0.0136773	0.0667234	0.386998	0.0282241	0.112798	0	0	0	0.0154164	0	0	0.006	0.319586	0.966622
SEQC_NB473	0.0613832	0	0	0.110486	0	0.00134899	0	0.041189	0.052665	0	0	0.0614059	0.0294722	0.456045	0.0537436	0.0551781	0.0114322	0	0	0.0656506	0	0	0.001	0.468726	0.887299
SEQC_NB474	0.0757284	0	0	0.052305	0	0.0661791	0	0.0754791	0.034122	0	0.0290613	0	0.0329013	0.237792	0.0102767	0.35539	0	0	0.0307646	0	0	0	0.012	0.271227	0.988356
SEQC_NB475	0.12243	0	0	0.207536	0	0	0	0.0339792	0.120522	0	0	0.0865992	0.0171216	0.121469	0.0540617	0.213582	0	0	0	0.0192604	0.00343887	0	0.407	0.0360702	1.09099
SEQC_NB476	0.130869	0	0	0.152096	0.0759451	0.0422511	0.00503209	0.138514	0.036783	0	0	0.0514194	0	0.188769	0.0459245	0.0636474	0.0376474	0	0	0.0249557	0.00614631	0	0.027	0.228923	1.00467
SEQC_NB477	0.169183	0	0.0099403	0.158998	0.142204	0.0183441	0.0408625	0.14946	0.0794992	0	0.000743503	0.0200822	0.0142809	0.0802306	0.00719117	0.0958053	0	0	0.0131744	0	0	0	0.001	0.450534	0.894449
SEQC_NB478	0.0479343	0	0.0230161	0.245378	0	0.0755603	0.0859938	0	0.0302554	0	0	0.11394	0.0334223	0	0.0226872	0.241689	0.00964372	0	0	0.0502311	0	0.0202485	0.673	0.000822962	1.11039
SEQC_NB479	0.00455879	0	0	0.0994614	0	0.198477	0	0.131563	0.0601034	0.0332796	0	0.0863442	0.0054369	0.0234887	0.0290681	0.153186	0.00589381	0	0	0.168598	0.000541422	0	0.085	0.141886	1.05815
SEQC_NB480	0	0.0696047	0.0595835	0	0.0786956	0	0	0.0494525	0.0665221	0	0	0.175057	0	0.17485	0.0120338	0.187357	0	0	0	0.111171	0.0156736	0	0.154	0.0974933	1.07129
SEQC_NB481	0.217272	0	0	0.13632	0.0258629	0	0	0.113664	0.0538501	0	0	0.0825387	0	0.165207	0.0460047	0.115625	0.00677284	0	0	0.0347405	0.00214312	0	0.159	0.0951748	1.06878
SEQC_NB482	0.108936	0	0.00968766	0.143517	0	0	0	0.151186	0.0692766	0	0	0.0697341	0.0140377	0.179986	0.0606447	0.115112	0	0	0	0.0778823	0	0	0.003	0.365263	0.935757
SEQC_NB483	0.0242221	0	0	0.0975273	0	0	0	0.0439757	0.0367268	0	0	0.0987434	0.0143653	0.226811	0.00935966	0.234082	0.00208486	0	0	0.204754	0.00734741	0	0.115	0.118495	1.07616
SEQC_NB484	0.0076001	0.00384144	0.00156441	0.0537857	0.01809	0	0.0665588	0.0548816	0.0293183	0	0	0.0207962	0	0.357947	0.0424367	0.228578	0	0	0	0.103877	0	0.0107253	0.017	0.252692	1.01059
SEQC_NB485	0.085131	0	0.00717775	0.176677	0.0588876	0	0	0.110077	0.178121	0	0	0.0535087	0	0.183286	0.0334276	0.0869751	0.0044	0	0	0.0223322	0	0	0.004	0.350655	0.948006
SEQC_NB486	0.0317642	0	0	0.18937	0	0	0	0.0237232	0.0149983	0	0	0.0703304	0.0144066	0	0.0238372	0.57325	0	0	0	0.05832	0	0	0.191	0.0822391	1.08782
SEQC_NB487	0.115737	0	0	0.134367	0	0	0	0.0675881	0.0485685	0	0	0.113281	0	0.182643	0.046543	0.183288	0	0	0	0.0967917	0.0111928	0	0.709	-0.00397852	1.11188
SEQC_NB488	0.0226954	0	0.0316843	0.086197	0	0.0972689	0.000851473	0.00553289	0.00801789	0	0.0201352	0.00131043	0.0352691	0.360997	0.0114271	0.275134	0	0	0	0.0378868	0.00559332	0	0.001	0.478152	0.880873
SEQC_NB489	0.0592872	0	0	0.0509033	0	0	0	0.0664597	0.0436535	0	0	0.094989	0	0.263422	0.00106685	0.20461	0	0	0	0.20113	0.0144787	0	0.496	0.0222521	1.12338
SEQC_NB490	0.0118547	0	0	0	0	0.137043	0	0.0130723	0.0519311	0	0.0590256	0	0.0767792	0.396065	0	0.0207077	0	0	0	0.168999	0	0.0645223	0.045	0.190306	1.04457
SEQC_NB491	0.0586759	0	0.0457738	0.12897	0	0.0389562	0.0269924	0.0591232	0.0855245	0	0	0.0520865	0	0.300238	0.090559	0.100085	0	0	0	0.0130152	0	0	0.001	0.470352	0.881761
SEQC_NB492	0.0515381	0	0.0289261	0.1623	0	0	0.0681974	0.0986657	0.0191146	0.0115461	0	0.0973373	0.0232488	0.0420334	0.0378968	0.279514	0	0	0	0.0795781	0.000104001	0	0.136	0.107517	1.05383
SEQC_NB493	0.0464436	0	0	0.0725919	0	0.0254344	0	0.0350698	0.0548971	0	0	0.0449174	0.00798741	0.246521	0.0208004	0.191091	0	0	0	0.253987	0.000259452	0	0.077	0.154873	1.05715
SEQC_NB494	0.0485219	0	0	0.0772608	0	0.0789782	0	0.073082	0.0408583	0.00104064	0	0.0307179	0.00918187	0.29976	0.0162837	0.187877	0	0	0	0.136437	0	0	0.004	0.352603	0.947962
SEQC_NB495	0.0993548	0	0	0.105793	0	0.00580982	0.0319087	0.0509224	0.0742054	0	0	0.0393456	0.01415	0.275043	0.0860072	0.172508	0	0	0	0.0449531	0	0	0.003	0.397014	0.920922
SEQC_NB496	0.0348341	0	0	0.0409131	0	0.0680862	0	0.0559596	0.0159464	0	0	0.0615498	0.00226812	0.261026	0.0179161	0.187141	0	0	0	0.25436	0	0	0.018	0.249913	1.01168
SEQC_NB497	0	0.0453743	0.0639723	0.0712591	0	0	0.0186968	0.0290492	0.0786029	0	0	0.0203978	0	0.409125	0.0649797	0.175111	0.00804797	0	0	0.0153848	0	0	0.016	0.260733	1.0051
SEQC_NB498	0.0965446	0	0.00679954	0.131953	0	0	0	0.135072	0.0421799	0.0631539	0	0.0594837	0	0.181579	0.0686092	0.153015	0	0	0	0.0608721	0.000737519	0	0.004	0.333622	0.951927
NBC-1	0.123638	0	0.0614439	0.102677	0	0	0.0314293	0.0397754	0.111093	0	0	0.0467784	0.00169105	0.274176	0.0578416	0.149458	0	0	0	0	0	0	0.004	0.360492	0.938988
NBC-10	0.0817609	0	0.0674757	0.107003	0	0	0.00933839	0.0930623	0.117567	0.0234551	0	0.0440784	0.00534638	0.295816	0.0475145	0.091161	0	0	0.00255287	0.0138676	0	0	0	0.5954	0.811145
NBC-100	0.106665	0	0	0.0884691	0	0.034814	0	0.0953942	0.0386144	0	0	0.0565923	0.00981718	0.22765	0.00914113	0.153143	0	0	0	0.1797	0	0	0.354	0.0442466	1.09271
NBC-101	0.00408859	0	0	0.0650332	0	0	0	0.0379377	0.030791	0	0	0.04636	0	0.292372	0.0195118	0.360039	0	0	0	0.143866	0	0	0.021	0.245017	1.02319
NBC-102	0.0260492	0	0	0.054651	0	0.0817548	0	0.126592	0.0111825	0	0	0.115641	0.0346283	0.155561	0.0440075	0.150069	0	0	0	0.192276	0.00758803	0	0.473	0.0263967	1.10496
NBC-103	0.0410991	0.0150233	0.000385379	0.138051	0.184745	0	0	0.11038	0.244276	0	0	0.0692633	0	0.0989372	0.0154116	0.0557844	0.00691462	0	0	0.0197295	0	0	0.001	0.466215	0.88972
NBC-104	0.0541487	0	0	0.0712865	0	0.0360436	0	0.0653775	0.0579439	0	0	0.0798011	0	0.222513	0.0389789	0.323973	0	0	0	0.0452897	0.00464421	0	0.026	0.236358	1.00581
NBC-105	0.0442852	0	0.00383755	0.093558	0	0.0599887	0	0.0316726	0.104425	0	0	0.0323926	0	0.352556	0.0404309	0.213798	0	0	0	0.0222443	0	0.000811014	0.02	0.247735	1.00765
NBC-106	0.112021	0	0	0.130574	0	0.114929	0	0.0758762	0.0788457	0	0	0.0458367	0.0174354	0.177152	0.0191078	0.130872	0	0	0	0.0954092	0.00194129	0	0.06	0.168385	1.0291
NBC-107	0.00975879	0	0	0.153427	0	0	0	0.0829038	0.0765739	0	0	0.0606389	0.0418693	0.330831	0.0454632	0.110559	0	0	0	0.0879754	0	0	0.066	0.164849	1.04538
NBC-108	0.0701205	0	0	0.112025	0	0	0.10285	0.0454067	0.0422085	0	0	0.075713	0	0.151483	0.0123895	0.232625	0	0	0	0.155178	0	0	0.106	0.129183	1.04992
NBC-109	0.0676123	0	0	0.0270978	0	0	0	0.0254425	0.0836814	0	0	0.0369531	0	0.490651	0	0.230252	0	0	0	0.0340311	0.000769918	0.00350864	0	0.516936	0.862398
NBC-11	0.121669	0	0.0439552	0.136754	0	0	0.0322675	0.0466339	0.125529	0	0	0.00966305	0.00926461	0.297039	0.019735	0.125088	0	0	0	0.0324017	0	0	0.015	0.263344	0.987857
NBC-111	0.0768638	0	0	0.208276	0	0	0	0.135829	0.103167	0	0	0.0552181	0.0255338	0.156487	0.0259637	0.114836	0	0	0	0.097825	0	0	0.007	0.305077	0.96727
NBC-112	0.0326763	0	0	0.143414	0	0.0427423	0	0.0502782	0.0354921	0	0	0.0756434	0.0135191	0.182998	0.0109975	0.124406	0	0	0	0.284472	0	0.00336165	0.545	0.0167133	1.12501
NBC-113	0.0490399	0	0	0.0433234	0	0.109677	0	0.0393344	0.0874763	0	0	0.0428661	0.0098383	0.167048	0.0233361	0.301778	0.00354653	0	0	0.122736	0	0	0.302	0.0540308	1.08316
NBC-114	0	0.0453215	0.0156163	0.0643966	0	0	0	0.195201	0.0410935	0	0	0.0952492	0	0.154554	0.0399376	0.188319	0	0	0	0.140352	0.0199587	0	0.215	0.0744642	1.07366
NBC-115	0.0521086	0	0	0.0645934	0	0.0677496	0	0.0653026	0.0567664	0	0	0.0466974	0.00379019	0.328718	0.0197868	0.211275	0.00487966	0	0	0.0748267	0.00350544	0	0.012	0.273048	0.991887
NBC-118	0.043642	0.0270363	0.0194853	0.168495	0	0.130116	0	0.0445128	0.104433	0	0	0.0278143	0.00875005	0.184374	0.0172902	0.217912	0.0007526	0	0.00538661	0	0	0	0.082	0.146373	1.04251
NBC-12	0.194671	0	0.0483594	0.136929	0	0	0	0.0269407	0.187473	0	0.00285143	0.0427759	0	0.140495	0.0240388	0.125599	0	0	0.0698672	0	0	0	0.337	0.0475576	1.08077
NBC-120	0.103186	0	0.115861	0.145565	0	0.00903497	0.00119489	0.102979	0.156997	0.00715703	0	0.0437246	0.00595075	0.0891214	0.0777226	0.117978	0	0	0	0.0212335	0	0.00229398	0.082	0.146248	1.03989
NBC-122	0.098107	0	0	0.0901283	0	0.177751	0	0.0800436	0.101524	0.0108775	0	0.086897	0.00605402	0.0820419	0.0245209	0.170053	0	0	0	0.0701038	0.00189841	0	0.138	0.106085	1.06228
NBC-123	0.0580141	0	0	0.0147857	0	0.0446401	0.0083396	0.0787668	0.0957062	0	0	0.0172199	0	0.404259	0.0292051	0.220974	0	0	0.00221773	0.0258712	0	0	0	0.593195	0.805555
NBC-124	0.0464327	0	0	0.134387	0	0	0	0.0756208	0.150056	0.0539069	0	0.0610562	0.0232521	0.224099	0.0178257	0.158909	0	0	0	0.054455	0	0	0.004	0.357692	0.941773
NBC-125	0.0134347	0	0	0.0783032	0	0.0987021	0	0.0835192	0.0617109	0	0	0.087619	0	0.188364	0.0280597	0.196062	0	0	0	0.153301	0	0.0109237	0.061	0.167581	1.03783
NBC-126	0.0756625	0	0	0.156252	0	0.0721135	0	0.0843179	0.0742614	0	0	0.077431	0	0.211204	0.0274859	0.155622	0.00794307	0	0	0.057706	0	0	0.095	0.134133	1.04975
NBC-128	0.05579	0	0	0.136532	0	0.0412799	0	0.0627844	0.192397	0	0	0.0538561	0.0137311	0.246088	0.0281834	0.119572	0	0	0	0.0497864	0	0	0.006	0.319144	0.962206
NBC-129	0.0567776	0	0	0.0994003	0	0.0613048	0	0.0447593	0.0544185	0	0	0.0783288	0.0246446	0.176389	0.0253839	0.184145	0	0	0	0.190685	0	0.00376356	0.165	0.0924788	1.07075
NBC-130	0.101091	0	0	0.16148	0	0.0633571	0	0.0578799	0.0653588	0	0	0.062764	0.0213334	0.157998	0.0136246	0.134101	0	0	0	0.160309	0.000702743	0	0.265	0.0631965	1.07882
NBC-131	0.0300738	0	0	0.0714486	0	0.00120737	0	0.158136	0.0280818	0.0120009	0	0.0154317	0	0.411739	0.0422762	0.201317	0	0	0	0.0282868	0	0	0.001	0.487799	0.875375
NBC-133	0.0612081	0	0	0.124394	0	0.044961	0	0.0527874	0.160351	0.0388815	0	0.0372586	0.00229535	0.218781	0.0161638	0.169745	0	0	0	0.0731742	0	0	0.016	0.25852	0.990331
NBC-134	0.0295898	0	0	0.0651745	0	0.0383562	0	0.108715	0.0658061	0.040221	0	0.0848863	0	0.259763	0.0483022	0.173782	0.00534187	0	0	0.0800628	0	0	0.088	0.140897	1.0515
NBC-135	0	0.040677	0.0172197	0.121934	0	0.0299248	0	0.0401238	0	0	0	0.110407	0	0.28586	0.0175948	0.241927	0	0	0	0.0896099	0.00472254	0	0.548	0.0164027	1.12182
NBC-136	0.0698412	0	0	0.0875753	0	0.112304	0	0.0773619	0.0472309	0	0	0.0935341	0.0319529	0.0890317	0.0255364	0.210378	0	0	0	0.155254	0	0	0.273	0.060801	1.07784
NBC-138	0.191571	0	0	0.114943	0.0226744	0.113445	0	0.130015	0.0255876	0	0	0.0504936	0.026317	0.138458	0.00618402	0.0918292	0	0	0	0.0884819	0	0	0.009	0.291581	0.974258
NBC-139	0.126573	0	0	0.157716	0	0.0545199	0	0.0433784	0.0883546	0	0	0.06281	0.00511567	0.211482	0.0223295	0.140987	0	0	0	0.0867341	0	0	0.432	0.0310081	1.0935
NBC-141	0	0.0125142	0.0315847	0.208274	0	0.0437619	0.00511048	0.157245	0.0623	0	0	0.134329	0.0330419	0.0328346	0.0921364	0.173672	0.00133337	0	0	0.00802299	0.00383923	0	0.533	0.0180444	1.1175
NBC-142	0.0565408	0	0	0.140155	0	0.00965191	0	0.104646	0.128514	0	0	0.0335927	0.00637549	0.297986	0.0396579	0.10921	0	0	0	0.0736701	0	0	0.001	0.475506	0.879082
NBC-143	0.18704	0	0	0.13624	0	0.0342969	0	0.0264737	0.102064	0	0	0.0695633	0.0459469	0.169278	0.0113604	0.129704	0	0	0	0.0880331	0	0	0.154	0.0970655	1.06191
NBC-144	0.0875717	0	0	0.156823	0	0.137874	0	0.0294096	0.0986748	0	0	0.0357859	0.00750153	0.195341	0.0113316	0.134247	0	0	0	0.105439	0	0	0.274	0.0605738	1.08086
NBC-145	0.0371081	0	0	0.286258	0	0.0135609	0	0.0622355	0.114469	0	0	0.13366	0.0297635	0.0136361	0.0575207	0.241349	0	0	0	0.0104404	0	0	0.273	0.0611322	1.1027
NBC-146	0.0618213	0	0	0.167142	0	0.0344602	0	0.0515215	0.131121	0	0	0.051779	0.0387465	0.119398	0.00814806	0.205038	0	0	0	0.127325	0.00349833	0	0.152	0.0981308	1.05922
NBC-148	0.112085	0	0	0.0506014	0	0.120235	0	0.0178725	0.0428123	0	0	0.103086	0	0.30825	0.0280962	0.130746	0.0168664	0	0	0.0693489	0	0	0.579	0.012253	1.11389
NBC-149	0.0427071	0	0	0.0561627	0	0.131892	0	0.0901921	0.0678029	0	0	0.0611209	0.00659161	0.21316	0.0174309	0.242085	0.0329677	0	0	0.0362673	0.00161931	0	0.199	0.0785509	1.073
NBC-150	0.102215	0	0	0.191322	0	0.0258272	0	0.0260542	0.0622397	0	0	0.100408	0.0284058	0.0215398	0.0144383	0.333113	0	0	0.0683073	0.0109343	0	0.0151958	0.695	-0.00241638	1.09906
NBC-151	0.0629867	0	0.0240363	0.0482003	0	0.0116809	0	0.144444	0.0462825	0	0	0.079774	0	0.291781	0.0462588	0.190793	0	0	0	0.0537621	0	0	0.056	0.171638	1.03589
NBC-152	0.11899	0	0	0.125147	0	0.0769007	0	0.0503334	0.0612672	0	0	0.119079	0.074229	0.0841579	0.0233609	0.200802	0.015269	0	0	0.0393944	0.0110702	0	0.801	-0.0128219	1.10563
NBC-153	0.0122135	0.0475066	0.0206044	0.0877028	0	0	0	0.0471021	0.0745999	0	0	0.070299	0.00320306	0.198452	0.0321979	0.302804	0	0	0	0.0952181	0.00635418	0.00174264	0.312	0.0521045	1.08737
NBC-154	0.178248	0	0.0663955	0.107119	0	0.00448948	0	0.0790463	0.0249589	0	0	0.0666213	0.0152783	0.12263	0.0356947	0.190291	0	0	0	0.061602	0	0.0476252	0.179	0.0859948	1.06185
NBC-155	0.0514444	0	0	0.0901002	0	0	0.0788743	0.0363018	0.0195637	0	0	0.0699519	0.0431757	0.311543	0.0564204	0.202243	0	0	0.0348103	0	0.00131151	0.00425948	0.188	0.0836679	1.07668
NBC-156	0.0880143	0	0	0.0435567	0	0.022916	0	0.0484564	0.0222385	0	0	0.0547603	0	0.429593	0.0147314	0.143442	0	0	0	0.128778	0.00351279	0	0.003	0.380208	0.944509
NBC-157	0.068707	0	0	0.0871393	0	0.0846707	0	0.0455534	0.14775	0	0	0.100564	0	0.25809	0	0.167455	0	0	0.0400709	0	0	0	0.121	0.115292	1.0616
NBC-158	0.114019	0	0	0	0	0.069434	0	0.0573895	0.0787449	0	0	0.0811186	0	0.332049	0	0.217505	0	0	0	0.033028	0.0167111	0	0.393	0.0382218	1.1085
NBC-159	0.0201264	0.00305612	0.00244357	0.141903	0	0	0.00171623	0.0622511	0.0531099	0	0	0.0814197	0.00297978	0.186545	0.0665524	0.236801	0	0	0	0.134298	0.00679728	0	0.012	0.273871	0.9858
NBC-16	0.0296682	0.0143694	0.0508635	0.171251	0	0	0	0.0769711	0.171675	0	0	0.116989	0.054306	0.0830006	0.0180591	0.146878	0.012512	0	0	0.0344258	0.0190316	0	0.325	0.0488828	1.08503
NBC-160	0.0841238	0	0	0.0433913	0.112243	0	0	0.000696292	0.190106	0	0	0.0733983	0	0.245556	0.0167766	0.205969	0	0	0.0179756	0.00976395	0	0	0.057	0.171404	1.03339
NBC-164	0.0457641	0	0	0.0924694	0	0	0	0.0517901	0.0458874	0	0	0.0379977	0	0.473887	0.00418969	0.189268	0	0	0	0.0429988	0.0016135	0.0141345	0.012	0.274435	1.01453
NBC-166	0.0472963	0	0.00025389	0.0463538	0	0.0515155	0	0.0142694	0.0471002	0	0	0.0279518	0	0.271423	0.0284819	0.448613	0	0	0	0.00863481	0.0044778	0.00362811	0.167	0.0917315	1.10206
NBC-167	0.0859939	0	0.0722335	0.316916	0	0	0.0719643	0.0360162	0.0437262	0	0	0.0785959	0.000961176	0.101077	0.049979	0.106385	0.0100163	0	0	0.0122475	0.013887	0	0.035	0.211374	1.01515
NBC-168	0.138439	0	0	0.132542	0	0	0	0.0478598	0.062491	0	0	0.0943975	0.00825434	0.231612	0.0357935	0.162298	0	0	0	0.0731339	0.0131786	0	0.637	0.00470561	1.10762
NBC-169	0.187926	0	0.201154	0.119738	0	0.0344034	0.0236868	0.116515	0.0405846	0	0	0.0416528	0.0148416	0.0835496	0.00994237	0.0992863	0	0	0	0.0252471	0.00147222	0	0.004	0.344937	0.952295
NBC-17	0.112014	0	0	0.0639894	0	0.149506	0	0.0948719	0.063638	0	0	0.0972699	0.00907125	0	0.0386105	0.301596	0	0	0	0.0605888	0.00602097	0.00282291	0.078	0.152736	1.03592
NBC-170	0.0236867	0	0	0.0754995	0	0.0403026	0	0.00863852	0.0520106	0	0	0.0982756	0.00642948	0.193787	0.00459414	0.393842	0	2.32572e-06	0	0.0991286	0.00380351	0	0.423	0.0329026	1.11587
NBC-171	0.0180275	0	0.00241543	0.072854	0	0.0287532	0	0.0202711	0.0402299	0	0.0233061	0	0.148214	0.370646	0.0197202	0.113298	0	0	0	0.0886019	0.00392875	0.0497342	0.036	0.206688	1.0328
NBC-172	0.0409	0	0.00952198	0.0484067	0	0.0211885	0	0.0231765	0.0801247	0	0	0.0483536	0.00193698	0.284397	0.013712	0.192197	0	0	0	0.234882	0.00120335	0	0.038	0.200691	1.03685
NBC-173	0.168849	0	0.013872	0.144492	0	0.0238585	0.0142756	0.124908	0.0957451	0	0	0.0486125	0.0154861	0.168664	0.0271848	0.148399	0	0	0.00565177	0	0	0	0.022	0.240738	0.997182
NBC-174	0.157363	0	0	0.118982	0	0.0530655	0	0.118441	0.0561172	0	0	0.0593314	0	0.124656	0.00802192	0.259962	0	0	0	0.0401871	0.00387372	0	0.44	0.0296203	1.09056
NBC-175	0.0888775	0	0	0.199678	0	0	0	0	0.0930473	0	0	0.0839379	0.0351207	0.209009	0.0206162	0.14342	0	0	0	0.12628	1.4371e-05	0	0.946	-0.0360492	1.12705
NBC-176	0.194919	0	0	0.123787	0	0	0	0.100872	0.0760716	0	0	0.106935	0	0.200132	0.0144669	0.14061	0	0	0	0.0287934	0.0134132	0	0.124	0.114695	1.06149
NBC-177	0.0234997	0	0.00231628	0.0903441	0	0	0.0120781	0.0855815	0.0550557	0	0	0.0165858	0.00680468	0.425591	0.0410426	0.139508	0	0	0	0.0837341	0	0.0178582	0.016	0.261379	1.00938
NBC-178	0.0400544	0	0	0.192686	0	0	0	0.0281549	0.0270653	0	0	0.0720905	0.0155792	0	0.0225421	0.536113	0	0	0	0.0627234	0	0.00299152	0.176	0.086878	1.08022
NBC-179	0.00979835	0	0	0.0296277	0	0.0632959	0	0.0982886	0.118165	0	0	0.078521	0.0145823	0.319076	0.0254561	0.134676	0	0	0	0.105902	0	0.00261007	0	0.575839	0.818975
NBC-18	0.0682901	0	0.0442404	0.0855791	0	0.0318472	0.0119344	0.0700256	0.0466269	0	0	0.0364708	0	0.335504	0.079837	0.175993	0	0	0.0070527	0	0	0.00659886	0.026	0.233996	1.008
NBC-180	0.0851126	0	0.0164366	0.214516	0	0	0	0.100278	0.150662	0	0	0.0592371	0	0.208209	0.0419961	0.0921975	0.00688834	0	0	0.024466	0	0	0.004	0.364307	0.939295
NBC-181	0.0659562	0.0166949	0.0593224	0.185612	0	0	0	0.0881563	0.110415	0	0	0.0322803	0.0133396	0.217813	0.0503031	0.147564	0.00123074	0	0	0.0113126	0	0	0.451	0.0286249	1.08994
NBC-182	0.0906346	0	0	0.249778	0	0.163912	0	0.0434777	0.0791916	0	0	0.0369064	0.0730962	0.0569855	0.0503783	0.0584328	0	0	0	0.0972074	0	0	0.601	0.00887278	1.11252
NBC-183	0.24833	0	0.0344096	0.113772	0.024689	0	0	0.0650939	0.0924008	0	0	0.0492879	0	0.176718	0.0111101	0.163045	0	0	0.0184105	0.00273276	0	0	0.077	0.154225	1.04264
NBC-185	0.0108151	0.00457651	0.0325185	0.0684153	0	0.0845112	0	0.00527502	0.0501994	0	0	0.0586916	0.00400564	0.236579	0.0135022	0.341331	0	0	0	0.0895797	0	0	0.111	0.122356	1.06581
NBC-187	0.0104001	0.0121672	0.028591	0.237557	0	0	0	0.0790901	0.0638394	0	0	0.0558717	0	0.19913	0.0247504	0.171652	0	0	0	0.0977307	0.0010573	0.0181633	0.357	0.0432742	1.08975
NBC-188	0.0489506	0	0	0.0610113	0	0	0	0.0292892	0.0247814	0	0	0.0330995	0	0.336683	0	0.402852	0	0	0	0.0234458	0	0.0398873	0.002	0.402355	0.934988
NBC-189	0.0348819	0	0.00709821	0.108331	0	0.0525643	0	0.0604891	0.0324575	0	0	0.112369	0.0341852	0.164542	0.0440292	0.202016	0	0	0	0.110064	0.0182103	0.0187618	0.364	0.0425644	1.08913
NBC-190	0.171007	0	0	0.105733	0	0.0928003	0	0.0214731	0.0437507	0	0.0104884	0.0860335	0	0.225469	0	0.159173	0	0	0	0.0453414	0.0387301	0	0.162	0.0942441	1.06809
NBC-191	0.100736	0	0.00684733	0.239404	0	0	0	0.117974	0.0385775	0	0	0.134681	0.0262134	0.042395	0.0733662	0.177834	0	0	0	0.0419715	0	0	0.897	-0.0270283	1.13301
NBC-193	0.00520336	0.000447519	0	0.0579996	0	0.0304194	0	0.0497107	0.039962	0	0	0.0677376	0	0.42602	0.034403	0.1383	0	0	0	0.131884	0.0113351	0.00657739	0.003	0.36936	0.952668
NBC-194	0.145288	0	0.0705679	0.13239	0	0.0384603	0.0758151	0.0281241	0.106187	0	0	0.00100149	0.00448306	0.237943	0.02855	0.115427	0	0	0.0157636	0	0	0	0.018	0.250968	0.989196
NBC-195	0.0750536	0	0	0.129899	0	0.127159	0	0.0301171	0.0870257	0	0	0.0747748	0.023322	0	0.0120883	0.36817	0	0.011833	0	0.0605577	0	0	0.386	0.0390825	1.08626
NBC-197	0.0674201	0	0	0.0640083	0	0	0	0.0695827	0.0964099	0	0	0.106404	0.00174668	0.353254	0.0850986	0.126473	0	0	0	0.0296027	0	0	0	0.534118	0.844565
NBC-199	0.167482	0	0	0.0295252	0.12817	0	0	0	0.138786	0	0	0.121258	0.0238517	0.194586	0.014577	0.137104	0	0	0.0446609	0	0	0	0.089	0.139354	1.04387
NBC-20	0.0847778	0	0	0.132132	0	0	0.0883826	0.0943929	0.162851	0	0	0.0301879	0.0280644	0.22056	0.104929	0.037715	0.0133918	0	0.00261525	0	0	0	0.001	0.460731	0.886753
NBC-200	0.0157379	0	0	0.0782282	0	0.0792731	0	0.0347717	0.0536008	0	0	0.0808075	0	0.252373	0.0722148	0.234695	0.00295559	0	0	0.0953429	0	0	0.039	0.19832	1.02747
NBC-201	0.197013	0	0	0.0908474	0	0	0	0.135501	0.0709511	0	0	0.0529875	0	0.25446	0.0199171	0.143762	0	0	0.000958031	0.0283652	0.00523695	0	0.005	0.32492	0.958754
NBC-202	0.0573086	0.0278045	0.0156711	0.144807	0	0	0	0.109028	0.0700676	0	0	0.0510606	0.0121397	0.242819	0.0428002	0.190655	0.00807521	0	0	0.0277632	0	0	0.227	0.0725304	1.07392
NBC-204	0.071936	0	0	0.0903193	0	0.0436488	0	0.142378	0.0383582	0	0	0.0973527	0	0.251813	0.00572885	0.231101	0	0	0.0190029	0.00836028	0	0	0.043	0.192582	1.02576
NBC-205	0.0477127	0	0	0.203589	0	0	0.00530881	0.0732161	0.0868152	0	0	0.0690752	0.0116446	0.222591	0.0472649	0.202333	0	0	0	0.0208197	0	0.00962989	0.026	0.236738	1.00252
NBC-206	0	0.119895	0.0387596	0.0851352	0	0.0513841	0	0.0991235	0.0521154	0	0	0.093972	0	0.209151	0.0881734	0.137211	0.0095718	0	0.00890172	0.0066058	0	0	0.319	0.0500412	1.08075
NBC-207	0.0781107	0	0	0.0270757	0	0	0	0.0455786	0.0494591	0	0	0.0500636	0.0104538	0.28482	0.00456351	0.281824	0	0	0	0.152484	0	0.0155675	0.01	0.287322	0.989571
NBC-21	0.0785409	0	0	0.136664	0.0541689	0.0192834	0	0.10232	0.112982	0	0	0.0452031	0	0.127515	0.0289752	0.210466	0.00659155	0	0	0.0772903	0	0	0.004	0.34005	0.947731
NBC-210	0.0467953	0	0	0.0913965	0	0	0	0.0720557	0.0488702	0	0	0.0757703	0	0.254573	0.00914515	0.286883	0	0	0	0.114511	0	0	0.004	0.339568	0.95639
NBC-211	0.0857971	0	0	0	0	0.139962	0	0.0605289	0.084658	0	0.0234234	0	0	0.385328	0.0130091	0.19533	0	0	0	0.0119635	0	0	0.022	0.241974	1.01384
NBC-212	0.0265507	0	0.0014901	0.0817553	0	0.0168777	0.0113089	0.0560008	0.000616063	0.00778194	0	0.059494	0.0234016	0.372146	0.0491978	0.159723	0	0	0	0.13243	0.00122592	0	0.009	0.292266	0.990225
NBC-215	0.00873693	0	0	0.0938693	0	0.0103187	0.26511	0.0625553	0.0243099	0	0	0.0735388	0.02773	0	0.0228785	0.363725	0	0	0.0248062	0.022421	0	0	0.13	0.11054	1.05103
NBC-217	0.0336722	0	0	0.194887	0.0226859	0	0.123474	0	0.0725355	0	0.0264227	0.0389332	0.00659156	0.184627	0.0418161	0.250964	0	0	0.00339066	0	0	0	0.051	0.184928	1.02235
NBC-218	0.0520614	0	0.00661411	0.165525	0	0.125887	0.0253009	0.0651865	0.100341	0	0	0.0434645	0.00866061	0.047722	0.0257102	0.301005	0.00496803	0	0.027343	0	0	0.000210951	0.354	0.0443649	1.0833
NBC-219	0.0982295	0	0.0453486	0.0927503	0	0.00614874	0.0272885	0.011773	0.00989958	0	0	0.039831	0	0.277944	0.0415898	0.314411	0	0	0	0.0347861	0	0	0.005	0.330074	0.961111
NBC-22	0.182884	0	0	0.195761	0	0	0	0.0988025	0.119756	0	0.0504947	0.000621038	0.00281652	0.215325	0.0133565	0.0677654	0	0	0	0.0524158	0	0	0.021	0.24457	0.999701
NBC-220	0.00378468	0.00796402	0.00100823	0	0	0.233886	0	0.0352453	0.042876	0	0.00504495	0.0513352	0	0.459519	0.0172423	0.0776617	0	0	0	0.0549629	0	0.00946927	0.035	0.2107	1.0418
NBC-221	0.0548079	0	0.0262614	0.0915524	0	0.0206315	0.168391	0.0543662	0.00985044	0	0	0.0987233	0.0201316	0.0262908	0.0577943	0.256213	0	0	0	0.108866	0.00419689	0.00192231	0.033	0.216611	1.00409
NBC-223	0.0646338	0	0	0.0836039	0	0.00922474	0	0.092816	0.0119217	0	0	0.0666751	0	0.326415	0.00878015	0.197716	0	0	0	0.133163	0.00505078	0	0.006	0.312912	0.973742
NBC-224	0.0805622	0	0	0.255273	0	0.00663111	0	0.0380382	0.0586053	0	0	0.120179	0.0361129	0	0.0150898	0.180339	0	0	0	0.207596	0.00157434	0	0.667	0.00144602	1.12776
NBC-225	0.226148	0	0	0.084957	0.159695	0.00948703	0.0168981	0.130277	0.0607132	0	0.0245419	0	0.00296605	0.159208	0.0242103	0.0831748	0	0	0.0141481	0	0	0.00357579	0	0.586721	0.813453
NBC-226	0.0376452	0	0	0.117857	0	0.00400624	0	0.0600917	0.0931831	0	0	0.0234661	0	0.326785	0.0386494	0.234133	0.00271704	0	0	0.0481477	0	0.013318	0.004	0.348906	0.952118
NBC-227	0.112607	0	0	0.118818	0	0	0	0.0325767	0.0724396	0	0	0.0427107	0.0399217	0.283288	0.0035542	0.219116	0	0	0	0.0749688	0	0	0.005	0.323568	0.961109
NBC-228	0.119219	0	0.044298	0.0520184	0	0.0361894	0.0781373	0.145129	0.00753924	0	0	0.0373316	0.0170755	0.167715	0.0471002	0.139531	0	0	0	0.0933402	0	0.015377	0.001	0.449684	0.892448
NBC-229	0	0.0504827	0.223449	0.0967686	0	0.0209991	0.106365	0.0265769	0.0218855	0	0.0176716	0.0227669	0	0.167668	0.0449798	0.161705	0	0	0	0.0266299	0.0120521	0	0.002	0.416197	0.90936
NBC-23	0	0.0469362	0.0645551	0.140113	0	0	0	0.0827556	0.107407	0	0	0.0820858	0	0.296355	0.0498533	0.0661663	0.0187181	0	0	0.0450544	0	0	0.003	0.379585	0.93036
NBC-230	0.0792517	0	0.0224325	0.147324	0	0	0	0.0536113	0.111471	0	0	0.0272416	0.0251399	0.271344	0.028954	0.220492	0	0	0.00576868	0	0	0.00696882	0.027	0.227368	1.00631
NBC-231	0.0300999	0	0.017876	0.0563947	0	0	0.0201783	0.0825691	0.0259138	0.020243	0	0.0601136	0	0.425238	0.0995206	0.0855399	0	0	0	0.0763134	0	0	0.001	0.452662	0.897105
NBC-233	0	0.0538525	0.0146359	0.0215554	0	0.0522462	0	0.0317655	0.0906545	0	0	0.0598	0	0.349545	0.0462875	0.226234	0.010073	0	0.0146193	0.0136793	0	0.0150518	0.003	0.393476	0.928026
NBC-234	0.0123776	0	0	0	0	0.0748581	0.15801	0.0979659	0.00517741	0	0	0.0689077	0.00504306	0.171491	0.0425244	0.28555	0.000215093	0	0	0.0503861	0.00766496	0.0198292	0.098	0.132612	1.04516
NBC-235	0	0.0484382	0.0282434	0.103554	0	0.003644	0	0.0665432	0.0521171	0	0	0.0888004	0	0.36659	0.0705079	0.11622	0	0	0	0.0553421	0	0	0	0.575705	0.818397
NBC-236	0.212084	0	0	0.205007	0	0.00152809	0	0.0791719	0.136484	0	0	0.0447902	0	0.144217	0.0167986	0.143915	0	0	0	0.0160041	0	0	0.026	0.237002	1.00503
NBC-237	0.0372008	0	0	0.208401	0	0	0	0.0317007	0.0325629	0	0	0.0730842	0.00310462	0.277414	0.0299426	0.243744	0	0	0	0.0628447	0	0	0.005	0.330027	0.961477
NBC-239	0.144603	0	0.00108671	0.265655	0	0	0	0.0580222	0.154753	0	0	0.042346	0.00937975	0.195027	0.0116365	0.091992	0	0	0	0.0254989	0	0	0.002	0.407567	0.917449
NBC-24	0.0309286	0	0	0.144286	0	0	0	0.0731313	0.0499986	0	0	0.0871637	0.0162523	0.190826	0.0422646	0.150674	0	0	0	0.204874	0	0.00960142	0.164	0.0934138	1.077
NBC-240	0	0.0286801	0.00955483	0.0385957	0	0	0	0.0200646	0.0634722	0	0	0.0796366	0	0.267045	0.0102225	0.329589	0	0	0	0.140549	0.00223876	0.0103514	0.11	0.123218	1.07964
NBC-241	0.0204475	0	0.0183885	0.121237	0	0.118005	0.0019948	0.00788276	0.0223681	0	0	0.0714885	0.0162567	0.0738091	0.00475015	0.473648	0	0.0255487	0.0181514	0	0	0.00602406	0.277	0.0596141	1.08617
NBC-242	0.0172573	0	0.0136079	0.243188	0	0	0	0.0254525	0.0691066	0	0	0.0729949	0.0134025	0.290828	0.0327313	0.160154	0	0	0	0.0612764	0	0	0.68	-0.000926089	1.12353
NBC-243	0.076405	0	0	0.149757	0	0	0.0275415	0.110136	0.118147	0.00958734	0	0.00715526	0	0.197583	0.0651422	0.197844	0	0	0	0.0360842	0.00461739	0	0.004	0.34041	0.947645
NBC-246	0.10616	0	0	0.116048	0	0	0	0.135904	0.0477279	0	0	0.0905847	0	0.251759	0.039607	0.059024	0	0	0	0.153185	0	0	0.027	0.230642	1.00895
NBC-247	0.0213052	0	0	0.0701956	0	0	0	0.0894552	0.0328089	0	0	0.0648403	0.00426468	0.317905	0.0632959	0.259592	0	0	0	0.0763368	0	0	0.004	0.355195	0.951437
NBC-248	0.0245231	0.00971145	0.0195099	0.214186	0	0	0.0325274	0.0589102	0.0897279	0	0	0.0738113	0	0.223167	0.0991923	0.105192	0.0132419	0	0	0.0362997	0	0	0.003	0.389218	0.925785
NBC-249	0.0143979	0	0.00342135	0.109637	0	0.124525	0	0.0436946	0.0790057	0	0	0.0669754	0.00481187	0.255187	0.0463205	0.167212	0	0	0	0.0848108	0	0	0.495	0.022434	1.10522
NBC-25	0.223355	0	0	0.222511	0	0	0	0.0793202	0.163057	0	0	0.0725799	0	0.119153	0.0269015	0.0789841	0	0	0	0.0141385	0	0	0.004	0.340361	0.95793
NBC-250	0.101395	0	0	0.343486	0.0118848	0	0.232137	0.029054	0.0540032	0	0	0.0481725	0	0	0.105188	0.0551954	0.0187504	0	0.000734147	0	0	0	0.169	0.0899154	1.09299
NBC-251	0.0970213	0	0.0160946	0.106947	0.0193252	0	0.0024933	0.1045	0.0894318	0	0	0.0230207	0	0.258096	0.0454039	0.228832	0	0	0	0.00883411	0	0	0.003	0.386585	0.926501
NBC-252	0.0237241	0	0	0.0952625	0	0.000870309	0.0763277	0.0160914	0.0343208	0	0.00672413	0.0358235	0.000482748	0.277169	0.100096	0.28933	0	0	0	0.0437774	0	0	0	0.588192	0.810612
NBC-255	0.015928	0.0160958	0.0154449	0.12493	0	0.0202182	0	0.07269	0.0787487	0	0	0.0464832	0.0216336	0.314687	0.0300765	0.120882	0	0	0	0.114728	0.00745397	0	0.029	0.221634	1.01324
NBC-256	0.0964729	0	0.029427	0.118811	0	0.0994906	0.0151397	0.130161	0.0036104	0.0280041	0	0.098477	0.00559984	0.121137	0.0416032	0.149834	0	0	0	0.0622324	0	0	0.026	0.235254	0.999693
NBC-257	0.0347182	0	0.00391376	0.196787	0	0.0179464	0	0.0285472	0.0703827	0	0	0.0289659	0.0273943	0.367678	0.0331258	0.0928691	0	0	0	0.0976711	0	0	0.014	0.264718	0.997704
NBC-258	0.0116077	0	0	0.0680433	0	0.00849685	0	0.0366783	0.0222178	0	0	0.0709876	0	0.468915	0.016515	0.175182	0	0	0	0.116912	0.00444425	0	0.002	0.412858	0.932961
NBC-259	0.0424409	0.0134985	0.0181158	0.144997	0	0	0	0.077541	0.0751404	0	0	0.0602289	0	0.303029	0.0419608	0.213566	0	0	0	0.00948227	0	0	0.01	0.286008	0.981891
NBC-26	0.0303274	0	0.0033015	0.133685	0	0.0916529	0	0.034801	0.0690009	0	0	0.144522	0.0539935	0	0.0287763	0.283526	0	0	0	0.115068	0	0.0113465	0.774	-0.0100661	1.11967
NBC-260	0	0.000911105	0.00858565	0.134654	0	0.0462934	0	0.0135599	0.045996	0	0	0.072885	0	0.272772	0.0168582	0.203344	0	0	0	0.184141	0	0	0.006	0.316105	0.972872
NBC-263	0.0254273	0	0	0.321202	0	0	0	0.0595119	0.0413367	0	0	0.0723101	0.0152993	0.167027	0.0167808	0.171283	0	0	0	0.109822	0	0	0.666	0.00154077	1.11973
NBC-264	0	0.0199897	0.0189869	0.0446665	0	0.053414	0	0.0352953	0.0159256	0	0	0.0593597	0	0.334405	0.0176756	0.234285	0	0	0	0.16107	0.00492654	0	0.004	0.364199	0.950183
NBC-265	0.0156122	0	0	0.113799	0	0.110441	0.0446898	0.0569889	0.0632932	0	0	0.087251	0.00949206	0.116974	0.0614868	0.215978	0	0	0	0.0793537	0	0.0246413	0.599	0.00919126	1.10013
NBC-266	0.00641939	0.00197701	0.0603696	0.0863779	0	0.0158683	0	0.0347508	0.0236796	0	0	0.0609014	0	0.215271	0.0322644	0.288953	0	0	0	0.171808	0	0.00135925	0.115	0.119052	1.06618
NBC-269	0.0849029	0	0	0.147472	0	0.0935841	0	0.076704	0.0789599	0	0	0.0271697	0	0.253286	0.049275	0.176454	0	0	0.0121918	0	0	0	0.002	0.418702	0.909621
NBC-27	0.0315625	0	0	0.140296	0	0	0	0.0227921	0.0691531	0	0	0.0621187	0.00581418	0.233331	0.014307	0.186206	0	0	0	0.224754	0	0.00966615	0.2	0.0781149	1.09116
NBC-270	0.0415415	0	0.171926	0.0563088	0	0.0498231	0.00227337	0.0584602	0.0280528	0.00174066	0	0.11048	0	0.0540121	0.0562424	0.0867241	0	0	0.224927	0.047139	0	0.0103488	0.143	0.100992	1.04726
NBC-273	0.0517856	0	0.0273036	0.125641	0	0.0584269	0.130042	0.0274902	0.000305579	0	0	0.100734	0.0441915	0.0279804	0.0590336	0.235243	0.0204571	0	0	0.0902701	0.00109478	0	0.037	0.203342	1.00849
NBC-29	0.0241631	0.0571821	0.00499789	0.0536061	0.0601169	0	0.158431	0.00036901	0.105138	0	0.065479	0	0	0.176739	0.053764	0.223466	0	0	0.0165481	0	0	0	0.002	0.400471	0.916257
NBC-3	0.141985	0	0.0345066	0.0893971	0.0611546	0.016424	0	0.114078	0.0396798	0	0	0.0464944	0.00630665	0.154156	0.0283688	0.14741	0	0	0	0.11801	0.00202992	0	0.002	0.419282	0.907691
NBC-30	0.0952575	0	0	0.346523	0	0.0149145	0.00410223	0.00753733	0.0327299	0	0	0.086382	0.0221821	0.159319	0.0361328	0.152088	0	0	0.022456	0	0	0.0203754	0.86	-0.0213053	1.12707
NBC-31	0.100756	0	0.0619903	0.197468	0	0	0	0.0716544	0.124288	0	0	0.0504136	0	0.165652	0.0335137	0.17506	0	0	0.0192039	0	0	0	0.106	0.128082	1.04595
NBC-32	0.0527871	0	0.0333107	0.1381	0	0	0	0.0460375	0.100112	0	0	0.0739376	0	0.268262	0.0474687	0.119954	0.0195745	0	0	0.100456	0	0	0.001	0.473808	0.87982
NBC-34	0.0861499	0	0.0115935	0.082865	0	0.10672	0.0160533	0.0413406	0.0672704	0.00272928	0	0.068024	0.0423123	0.119014	0.100939	0.223976	0	0	0.00629251	0.00633301	0	0.0183883	0.012	0.26923	0.979231
NBC-35	0.115501	0	0	0.131608	0	0.000807634	0	0.0397548	0.12793	0	0	0.0382327	0.015941	0.286171	0.0207921	0.155141	0	0	0	0.0681215	0	0	0.004	0.363315	0.939009
NBC-36	0.156954	0	0	0.00154478	0	0.135563	0	0.0499613	0.0579871	0	0	0.127174	0.0686753	0.121	0.0251995	0.136595	0.024001	0	0	0.0733453	0.0219997	0	0.495	0.0225408	1.08865
NBC-37	0.0478744	0	0	0.116843	0	0.0339513	0.0106421	0.0455774	0.0385169	0.00287976	0	0.0646251	0	0.324709	0.0514804	0.164108	0	0	0	0.0987934	0	0	0.011	0.281184	0.987566
NBC-38	0.0488017	0	0	0.0805763	0	0.0139614	0	0.0241629	0.0359634	0	0	0.0725924	0	0.35645	0.0190928	0.22874	0	0	0	0.116152	0.00350655	0	0	0.499659	0.867441
NBC-39	0.0930439	0	0	0.315683	0	0	0	0.0177362	0.0945633	0	0	0.0931837	0.044669	0.0217874	0.023885	0.196768	0	0	0	0.0876352	0.00672806	0.00431738	0.706	-0.00361488	1.11834
NBC-4	0.133909	0	0.0319374	0.0597574	0	6.02643e-05	0	0.250519	0.0567111	0	0	0.0313016	0	0.318665	0.0408339	0.0409971	0	0	0	0.0353077	0	0	0.013	0.267085	0.990707
NBC-40	0.0165311	0	0	0.0273078	0	0.0211219	0	0.0316893	0.0767835	0	0	0.0363338	0.00890556	0.562954	0.0172306	0.123076	0	0	0	0.078066	0	0	0	0.60535	0.797277
NBC-41	0.0412356	0	0	0.0474445	0	0.00890799	0	0.0357121	0.0500519	0	0	0.0505442	0	0.346979	0.0109569	0.225491	0	0	0	0.181391	0.0012869	0	0.001	0.474901	0.884302
NBC-42	0.0708929	0	0	0.10151	0	0	0	0.0272216	0.144955	0	0	0.0542552	0.0660466	0.324098	0.0401589	0.146506	0	0	0.01195	0.0124056	0	0	0.007	0.302063	0.971624
NBC-43	0.0477137	0	0	0.0995195	0	0.109215	0	0.0554589	0.0993597	0	0	0.0391288	0.0236781	0.25535	0.0122177	0.179808	0	0	0	0.0785505	0	0	0.011	0.279201	0.981151
NBC-44	0.0110573	0	0.00695645	0.0981864	0	0.0823233	0	0.0319299	0.0887109	0	0	0.0451963	0	0.345948	0.0193673	0.212646	0	0	0	0.0576785	0	0	0.001	0.429203	0.908424
NBC-45	0.106926	0	0.00530503	0.103616	0	0.0678218	0.0417758	0.0597521	0.107194	0	0	0.0406151	0.0390334	0.233224	0.0219856	0.097268	0	0	0	0.063518	0.0119647	0	0.036	0.20734	1.00889
NBC-46	0.0610944	0	0	0.112972	0	0.10487	0	0.0571377	0.0743908	0	0.0195737	0.00906379	0.0174495	0.265014	0.00498884	0.18311	0	0	0	0.090335	0	0	0.139	0.103195	1.06472
NBC-47	0.08976	0	0	0.0300953	0	0	0	0.0716106	0.0675785	0	0	0.087815	0	0.460432	0	0.119795	0.00817021	0	0	0.0463156	0.018427	0	0.011	0.282541	1.00189
NBC-48	0.0209502	0	0	0.063804	0	0.106672	0	0.0301767	0.0172235	0	0	0.0920478	0.0224394	0	0.00318889	0.144343	0	0.00131828	0	0.398479	0.0368349	0.0625234	0.181	0.0851226	1.11226
NBC-49	0.0302328	0	0.0031607	0.0945318	0	0	0.00147648	0.0246211	0.0269502	0	0	0.0452884	0	0.377159	0.0270983	0.256056	0	0	0	0.111153	0	0.00227241	0.007	0.30582	0.98854
NBC-5	0.13156	0	0.0615205	0.109433	0	0.18895	0	0.16377	0.107505	0	0	0.0408501	0	0.0183917	0.0313888	0.134201	0	0	0.0124297	0	0	0	0.125	0.113785	1.07138
NBC-50	0.0123337	0	0	0.0474603	0	0	0	0.0155672	0.0164364	0	0	0.0401156	0	0.425477	0.0154695	0.293078	0	0	0	0.134062	0	0	0.002	0.413599	0.936462
NBC-51	0.1421	0	0.0606662	0.164839	0	0	0	0.0868697	0.134124	0	0	0.0605972	0	0.207129	0.0284306	0.0818146	0	0	0.0334288	0	0	0	0.034	0.214261	1.00995
NBC-52	0.0181059	0.0033406	0	0.08877	0	0.0527129	0	0.0825376	0.0535902	0	0	0.0516886	0	0.471405	0.0263471	0.115159	0.00808385	0	0	0.0282591	0	0	0	0.499712	0.869289
NBC-53	0.0978172	0	0	0.162025	0.00968859	0.0297931	0.00809758	0.111493	0.106782	0	0	0.0795134	0.027419	0.177417	0.0328796	0.106871	0	0	0	0.0437304	0.00647341	0	0.069	0.16268	1.03508
NBC-54	0.0794936	0	0	0.137209	0	0	0	0.034232	0.0576428	0	0	0.0570487	0.0206875	0.201428	0.0163787	0.255464	0.000923684	0	0	0.130686	0.00880476	0	0.324	0.0491448	1.08826
NBC-55	0.139692	0	0.00669095	0.114303	0.017074	0.0817434	0	0.0153743	0.0904401	0	0	0.0293796	0.0173814	0.264367	0.0285381	0.117825	0.00192581	0	0	0.0729788	0	0.00228692	0.013	0.266896	0.985182
NBC-56	0.0792604	0	0	0.169783	0.0812244	0	0	0.0709285	0.144774	0	0	0.091488	0	0.222453	0.0104035	0.0992082	0	0	0	0.0304775	0	0	0.012	0.273156	0.98981
NBC-57	0.122572	0	0	0.056277	0	0.0765088	0.0286767	0.014199	0.0450671	0	0.0216825	0	0.00560827	0.164817	0.0153067	0.389341	0.000830945	0	0	0.0396296	0.0138332	0.00564962	0.08	0.149073	1.04255
NBC-58	0.0512156	0.0359586	0.0239238	0.0573673	0	0.00354904	0.0432204	0.122129	0.169789	0.000660195	0	0.017271	0	0.253315	0.0706648	0.126424	0	0	0	0.0245127	0	0	0.011	0.279324	0.978104
NBC-59	0	0	0.00402675	0.147587	0	0.107626	0	0.00924551	0.105055	0	0	0.110673	0.0180101	0.258293	0.0398608	0.0946161	0	0	0	0.105006	0	0	0.652	0.00293126	1.12442
NBC-60	0.04434	0	0	0.0514381	0	0.00206904	0	0.0248205	0.0529152	0	0	0.0457267	0.0194819	0.404203	0.0226161	0.258048	0	0	0	0.0743413	0	0	0.002	0.402425	0.932483
NBC-61	0.179195	0	0	0.139464	0	0.0910763	0	0.0389148	0.0929947	0	0.0311484	0.0309491	0.00151159	0.195045	0.0435203	0.121573	0.00883288	0	0.025775	0	0	0	0.139	0.102228	1.05971
NBC-62	0.0703063	0	0	0.0967913	0	0.105267	0	0.0256745	0.0498744	0	0	0.0337941	0.0162221	0.455317	0.0201554	0.103211	0	0	0.0030025	0.0203842	0	0	0.092	0.136274	1.07679
NBC-63	0.0752136	0	0	0.194773	0	0.0069714	0	0.0208516	0.113954	0	0	0.0526626	0.0244158	0.259339	0.0444828	0.15136	0	0	0	0.0559771	0	0	0.01	0.286585	0.977409
NBC-64	0.0504258	0	0.0611466	0.0579377	0	0	0.0212508	0.0536988	0.0639165	0	0	0.0635229	0	0.385178	0.0901475	0.120861	0	0	0	0.031915	0	0	0.001	0.450443	0.895192
NBC-66	0.0467768	0	0	0.056443	0	0	0	0.0607778	0.0397446	0	0	0.0503919	0.0442617	0.398661	0.0579247	0.183133	0	0	0	0.0618856	0	0	0	0.621605	0.785628
NBC-67	0.130797	0	0.0370504	0.121368	0.00425926	0.0286478	0	0.0741827	0.0906855	0	0	0.0110272	0	0.287073	0.0357701	0.166417	0.00113503	0	0	0.011587	0	0	0.003	0.396051	0.921866
NBC-68	0.00684915	0	0	0.0978595	0	0.205419	0	0.13144	0.0503379	0.0164852	0	0.0806331	0.0135813	0.0343112	0.0357396	0.152051	0.00888279	0	0	0.164228	0.00218291	0	0.078	0.15105	1.04897
NBC-69	0.0658187	0	0	0.123136	0	0.0188079	0	0.101932	0.0235693	0	0	0.0377315	0	0.252915	0.0265217	0.172332	0	0	0	0.171281	0	0.00595585	0.005	0.323267	0.961154
NBC-70	0.12084	0	0.0357271	0.0680553	0.029829	0.060296	0.0270401	0.0785686	0.0861509	0	0	0.017178	0.0315619	0.23572	0.016917	0.182458	0	0	0	0.00965902	0	0	0	0.507792	0.861956
NBC-71	0.0636	0	0.0129579	0.089399	0	0.0773648	0.0230801	0.067254	0.0532079	0	0.0188586	0	0.0659416	0.346973	0.0246942	0.133819	0	0	0	0.02285	0	0	0.007	0.306135	0.970148
NBC-72	0.170762	0	0	0.107514	0.0514441	0	0.0532317	0.0628281	0.0569601	0	0	0.105049	0	0.207559	0.0195184	0.139545	0	0	0	0.0255889	0	0	0.003	0.396001	0.921443
NBC-73	0.066542	0	0.109343	0.101962	0	0.0560571	0.0848023	0.0159173	0.03899	0	0.00471522	0.00270811	0.00952514	0.2322	0.0423116	0.188295	0	0	0.0466311	0	0	0	0.033	0.217367	0.99964
NBC-75	0.0644915	0	0.000304315	0.0679354	0	0.205421	0.0484	0.0137539	0.0179239	0	0.0295323	0.00542495	0.0242917	0.259636	0.0115999	0.163053	0	0.0251813	0	0.0545965	0	0.00845431	0.001	0.43517	0.900343
NBC-77	0	0.02608	0.0594714	0.115724	0	0.132684	4.8148e-05	0.027393	0.0399737	0	0	0.0825855	0.0997912	0	0.0625057	0.27579	0.0180572	0	0.0598951	0	0	0	0.082	0.146633	1.02597
NBC-78	0.0306461	0	0	0.0904491	0	0.0559775	0.0237074	0.0913019	0.00446107	0	0	0.0597038	0.00737874	0.286169	0.0760602	0.189875	0	0	0	0.0842702	0	0	0	0.504487	0.862586
NBC-79	0.0682356	0	0	0.110582	0	0.0443737	0	0.0394692	0.0410124	0	0	0.0626225	0.0105783	0.230493	0.0065768	0.337191	0	0.00390995	0	0.0437786	0.00117727	0	0.105	0.130047	1.05901
NBC-8	0.0389502	0	0	0.0237826	0	0.0672072	0.00482845	0.0504556	0.067402	0	0	0.0949442	0.0108202	0.210798	0.0481992	0.191763	0	0	0	0.181685	0.00916345	0	0.001	0.456578	0.890103
NBC-80	0.0574873	0	0	0	0	0.21557	0	0.0329609	0.0572268	0	0	0.116445	0	0.283152	0.00911994	0.166005	0.00295827	0	0	0.0590749	0	0	0.232	0.0721029	1.0879
NBC-81	0.145621	0	0.0133836	0.156765	0.119418	0.0430332	0.0450811	0.100048	0.120348	0	0.0119653	0.00897509	0.0165602	0.110846	0.00728897	0.0928207	0	0	0.00784654	0	0	0	0.001	0.465324	0.885219
NBC-82	0.0171032	0	0	0.0555359	0	0.11533	0	0.036222	0.0278494	0	0	0.09336	0	0.217205	0.026778	0.131272	0	0	0	0.275191	0.00415308	0	0.005	0.326965	0.96946
NBC-83	0.073627	0	0	0.133294	0	0.0266246	0	0.0333396	0.0944082	0	0	0.0438827	0.00660027	0.382332	0.019939	0.142779	0.000257099	0	0	0.0427897	0.000127861	0	0	0.510388	0.859463
NBC-84	0	0.00535666	0.0110989	0.0902613	0	0.134099	0.0191668	0.0365292	0.0461701	0	0	0.0271192	0.0048788	0.356453	0.045303	0.198742	0	0	0.0234544	0	0.00136751	0	0.002	0.425748	0.909603
NBC-85	0.0854114	0	0.0258478	0.145576	0	0.163823	0.0388156	0.0635503	0.110415	0	0	0.0250421	0.0230456	0.138566	0.0383642	0.124099	0.00143167	0	0.0160129	0	0	0	0.003	0.371758	0.93239
NBC-86	0.0569458	0	0	0.108321	0	0.094472	0	0.00820835	0.0347235	0	0	0.0314071	0.00743151	0.385039	0.0305446	0.230932	0	0	0	0.0119745	0	0	0.001	0.489663	0.873479
NBC-87	0.0507174	0	0	0.240503	0	0.0019407	0.00195432	0.0526898	0.0511239	0	0	0.0733411	0.0473404	0.311409	0.0393477	0.1128	0.00252346	0	0	0.0143089	0	0	0.001	0.497279	0.866803
NBC-88	0.0578339	0	0	0.09142	0	0.0118245	0	0.0206787	0.0734445	0	0	0.0695035	0.0298245	0.28992	0.0214023	0.164297	0	0	0	0.169851	0	0	0.302	0.0542601	1.10011
NBC-89	0.133613	0	0.0543856	0.223037	0	0.0247947	0	0.0769578	0.100963	0	0	0.0456627	0	0.191956	0.0432604	0.0811412	0.00474546	0	0.0194822	0	0	0	0.154	0.0970389	1.06587
NBC-9	0.146198	0	0.0874977	0.179217	0	0.0941226	0.0201473	0.0440286	0.0787336	0	0	0.044776	0.0289257	0.0522323	0.0195977	0.135933	0	0	0	0.0624306	0.00615971	0	0.669	0.00121943	1.10131
NBC-90	0.0661922	0	0	0.0639778	0.00764094	0	0	0.0383532	0.0745235	0	0	0.0896354	0	0.25213	0.0169585	0.37786	0	0	0.0127288	0	0	0	0.004	0.335271	0.960602
NBC-91	0.0394377	0	0.00226618	0.209309	0	0.0470622	0	0.070257	0.0536768	0	0	0.0602498	0.0289328	0.261763	0.0138857	0.110787	0	0	0	0.101804	0.000568301	0	0.001	0.444984	0.896232
NBC-92	0.166215	0	0	0.100069	0	0.0412145	0	0.112823	0.0847627	0	0	0.0407717	0.0109487	0.193717	0.0389089	0.11941	0.0146841	0	0	0.0749107	0.00156335	0	0.003	0.389595	0.922916
NBC-93	0.0553527	0	0	0.0913514	0	0	0	0.0378841	0.0475123	0	0	0.063929	0.00867932	0.330169	0.0169465	0.290072	0	0	0	0.0581034	0	0	0.013	0.268506	1.00111
NBC-94	0.0428278	0	0	0.15293	0	0.00298748	0	0.0559807	0.0396705	0	0	0.0665294	0.00844682	0.25956	0.0293542	0.242063	0	0	0	0.0996178	3.24561e-05	0	0.136	0.107524	1.06993
NBC-95	0.112564	0	0	0.0945266	0	0.0318778	0	0.112392	0.0482231	0	0	0.0607403	0	0.222596	0.0262357	0.177675	0.00374709	0	0	0.109168	0.000254901	0	0.022	0.244141	0.995893
NBC-96	0.0494835	0	0.0197296	0.145233	0	0.0857794	0.0392208	0.072569	0.00263942	0.0297344	0	0.0591106	0.0120086	0.166925	0.037146	0.20436	0	0	0	0.0760603	0	0	0.003	0.391595	0.921945
NBC-97	0.0425232	0	0	0.10903	0	0.0402012	0	0.0750269	0.056196	0	0	0.0852676	0.0203199	0.209371	0.0111484	0.194788	0	0	0	0.145105	0.00531953	0.0057039	0.528	0.0183794	1.10502
NBC-98	0.0862586	0	0	0.211072	0	0.0788718	0.0231461	0.0585739	0.00399331	0.064153	0	0.0196466	0	0.208252	0.0595695	0.150433	0	0	0	0.0360301	0	0	0.012	0.271065	0.984396
NBC-99	0.162027	0	0	0.205903	0	0	0	0.0510133	0.145508	0	0	0.00946755	0	0.168066	0.0278484	0.195806	0	0	0	0.0343614	0	0	0.053	0.179874	1.02601
