# Supplementary material for: Construction of a novel anoikis-related prognostic model and analysis of its correlation with infiltration of immune cells in neuroblastoma
Source: Front Immunol. 2023 Apr 4;14:1135617. doi: 10.3389/fimmu.2023.1135617 (PMC10111050; doi:10.3389/fimmu.2023.1135617)
Supplement: Supplementary file 3 [file Table_3.xlsx]

## Sheet: GSE49711
Clinical information of 498 neuroblastoma patients in GSE49711cohort
Sample	OS state	OS day	EFS state	EFS day	Age day	Age	COG risk	Sex	MYCN status	Inss stage
SEQC_NB001	1	1362	1	593	987	>18months	High-risk	Boy	no amplification	Stage IV
SEQC_NB002	1	2836	1	2016	1808	>18months	High-risk	Boy	no amplification	Stage IV
SEQC_NB003	1	1191	1	840	625	>18months	High-risk	Girl	amplified	Stage IV
SEQC_NB004	0	2046	0	2046	335	≤18months	High-risk	Girl	amplified	Stage II
SEQC_NB005	1	220	1	212	536	≤18months	High-risk	Girl	amplified	Stage IV
SEQC_NB006	0	2217	0	2217	147	≤18months	Low-risk	Boy	no amplification	Stage IVs
SEQC_NB007	0	3152	1	562	942	>18months	High-risk	Boy	no amplification	Stage IV
SEQC_NB008	0	3526	0	3526	1652	>18months	High-risk	Boy	amplified	Stage III
SEQC_NB009	0	2306	0	2306	217	≤18months	High-risk	Girl	amplified	Stage IVs
SEQC_NB010	1	1081	1	620	379	≤18months	High-risk	Boy	amplified	Stage III
SEQC_NB011	0	2094	0	2094	414	≤18months	Low-risk	Boy	no amplification	Stage II
SEQC_NB012	0	1799	0	1799	380	≤18months	Low-risk	Boy	no amplification	Stage I
SEQC_NB013	1	479	1	357	3394	>18months	High-risk	Boy	no amplification	Stage IV
SEQC_NB014	0	3064	0	3064	515	≤18months	Low-risk	Girl	no amplification	Stage II
SEQC_NB015	0	1327	1	414	4785	>18months	High-risk	Boy	no amplification	Stage IV
SEQC_NB016	0	2717	0	2717	0	≤18months	Low-risk	Girl	no amplification	Stage IVs
SEQC_NB017	0	2863	0	2863	765	>18months	Low-risk	Boy	no amplification	Stage II
SEQC_NB018	0	3508	0	3508	507	≤18months	Low-risk	Boy	no amplification	Stage II
SEQC_NB019	0	2499	0	2499	303	≤18months	Low-risk	Girl	no amplification	Stage I
SEQC_NB020	0	3468	0	3468	497	≤18months	Low-risk	Boy	no amplification	Stage I
SEQC_NB021	0	3149	0	3149	564	>18months	Low-risk	Girl	no amplification	Stage I
SEQC_NB022	0	5263	0	5263	401	≤18months	Low-risk	Boy	no amplification	Stage I
SEQC_NB023	0	4492	0	4492	420	≤18months	Low-risk	Boy	no amplification	Stage I
SEQC_NB024	0	4051	0	4051	499	≤18months	Low-risk	Girl	no amplification	Stage I
SEQC_NB025	0	2101	0	2101	496	≤18months	Low-risk	Boy	no amplification	Stage I
SEQC_NB026	0	707	0	707	488	≤18months	Low-risk	Girl	no amplification	Stage I
SEQC_NB027	0	3753	0	3753	440	≤18months	Low-risk	Girl	no amplification	Stage I
SEQC_NB028	0	3268	0	3268	468	≤18months	Low-risk	Girl	no amplification	Stage I
SEQC_NB029	0	1372	0	1372	463	≤18months	Low-risk	Boy	no amplification	Stage I
SEQC_NB030	0	4353	0	4353	450	≤18months	Low-risk	Boy	no amplification	Stage I
SEQC_NB031	0	4823	0	4823	494	≤18months	Low-risk	Girl	no amplification	Stage I
SEQC_NB032	0	3675	0	3675	398	≤18months	Low-risk	Girl	no amplification	Stage I
SEQC_NB033	0	4877	0	4877	479	≤18months	Low-risk	Girl	no amplification	Stage I
SEQC_NB034	0	4240	0	4240	467	≤18months	Low-risk	Girl	no amplification	Stage I
SEQC_NB035	0	3807	0	3807	173	≤18months	Low-risk	Boy	no amplification	Stage I
SEQC_NB036	0	4972	0	4972	744	>18months	Low-risk	Boy	no amplification	Stage I
SEQC_NB037	0	4662	0	4662	446	≤18months	Low-risk	Girl	no amplification	Stage I
SEQC_NB038	0	4521	0	4521	466	≤18months	Low-risk	Girl	no amplification	Stage I
SEQC_NB039	0	3750	0	3750	705	>18months	Low-risk	Girl	no amplification	Stage II
SEQC_NB040	0	3753	0	3753	971	>18months	Low-risk	Boy	no amplification	Stage II
SEQC_NB041	0	3312	0	3312	472	≤18months	Low-risk	Girl	no amplification	Stage II
SEQC_NB042	0	4365	0	4365	975	>18months	Low-risk	Girl	no amplification	Stage II
SEQC_NB043	0	1589	0	1589	458	≤18months	Low-risk	Boy	no amplification	Stage II
SEQC_NB044	0	2591	0	2591	528	≤18months	Low-risk	Girl	no amplification	Stage II
SEQC_NB045	0	3452	0	3452	867	>18months	Low-risk	Girl	no amplification	Stage II
SEQC_NB046	0	3984	0	3984	480	≤18months	Low-risk	Girl	no amplification	Stage II
SEQC_NB047	0	3428	0	3428	381	≤18months	Low-risk	Girl	no amplification	Stage II
SEQC_NB048	0	1924	0	1924	715	>18months	Low-risk	Boy	no amplification	Stage II
SEQC_NB049	0	3941	0	3941	638	>18months	Low-risk	Girl	no amplification	Stage II
SEQC_NB050	0	3456	0	3456	546	≤18months	Low-risk	Girl	no amplification	Stage I
SEQC_NB051	0	2753	0	2753	46	≤18months	Low-risk	Boy	no amplification	Stage IVs
SEQC_NB052	0	5435	0	5435	1016	>18months	Low-risk	Girl	no amplification	Stage I
SEQC_NB053	0	2055	0	2055	10	≤18months	Low-risk	Boy	no amplification	Stage I
SEQC_NB054	0	2723	0	2723	824	>18months	Low-risk	Girl	no amplification	Stage I
SEQC_NB055	0	2504	0	2504	94	≤18months	Low-risk	Girl	no amplification	Stage I
SEQC_NB056	0	4556	0	4556	405	≤18months	Low-risk	Boy	no amplification	Stage I
SEQC_NB057	0	3352	0	3352	449	≤18months	Low-risk	Boy	no amplification	Stage I
SEQC_NB058	0	3301	0	3301	743	>18months	Low-risk	Girl	no amplification	Stage I
SEQC_NB059	0	3990	0	3990	546	≤18months	Low-risk	Girl	no amplification	Stage I
SEQC_NB060	0	4061	0	4061	470	≤18months	Low-risk	Boy	no amplification	Stage I
SEQC_NB061	0	3575	0	3575	442	≤18months	Low-risk	Boy	no amplification	Stage II
SEQC_NB062	0	4997	0	4997	408	≤18months	Low-risk	Girl	no amplification	Stage II
SEQC_NB063	0	3635	1	485	472	≤18months	Low-risk	Girl	no amplification	Stage II
SEQC_NB064	0	3675	0	3675	91	≤18months	Low-risk	Boy	no amplification	Stage II
SEQC_NB065	0	1211	0	1211	417	≤18months	Low-risk	Boy	no amplification	Stage II
SEQC_NB066	0	2773	1	651	453	≤18months	Low-risk	Girl	no amplification	Stage II
SEQC_NB067	0	4494	0	4494	243	≤18months	Low-risk	Boy	no amplification	Stage III
SEQC_NB068	0	5131	0	5131	541	≤18months	Low-risk	Girl	no amplification	Stage III
SEQC_NB069	1	846	1	483	1585	>18months	Low-risk	Girl	no amplification	Stage III
SEQC_NB070	0	3691	0	3691	379	≤18months	Low-risk	Girl	no amplification	Stage III
SEQC_NB071	0	3832	0	3832	0	≤18months	Low-risk	Girl	no amplification	Stage III
SEQC_NB072	0	6482	0	6482	202	≤18months	Low-risk	Boy	no amplification	Stage III
SEQC_NB073	0	3566	0	3566	344	≤18months	Low-risk	Girl	no amplification	Stage III
SEQC_NB074	0	3555	1	1246	1126	>18months	Low-risk	Boy	no amplification	Stage III
SEQC_NB075	0	994	0	994	461	≤18months	Low-risk	Girl	no amplification	Stage III
SEQC_NB076	0	4440	0	4440	451	≤18months	Low-risk	Boy	no amplification	Stage III
SEQC_NB077	0	4600	0	4600	66	≤18months	Low-risk	Boy	no amplification	Stage III
SEQC_NB078	0	3111	0	3111	1381	>18months	Low-risk	Boy	no amplification	Stage III
SEQC_NB079	0	5147	0	5147	452	≤18months	Low-risk	Boy	no amplification	Stage III
SEQC_NB080	1	416	1	402	1000	>18months	High-risk	Girl	amplified	Stage III
SEQC_NB081	0	2828	0	2828	2737	>18months	High-risk	Boy	amplified	Stage III
SEQC_NB082	0	3631	0	3631	1012	>18months	High-risk	Boy	no amplification	Stage IV
SEQC_NB083	0	3208	0	3208	1262	>18months	High-risk	Boy	no amplification	Stage IV
SEQC_NB084	0	5234	0	5234	495	≤18months	Low-risk	Girl	no amplification	Stage IV
SEQC_NB085	0	5133	0	5133	321	≤18months	Low-risk	Girl	no amplification	Stage IV
SEQC_NB086	0	3817	1	1752	359	≤18months	Low-risk	Girl	no amplification	Stage IV
SEQC_NB087	0	2884	1	1890	1602	>18months	High-risk	Boy	no amplification	Stage IV
SEQC_NB088	0	5318	0	5318	400	≤18months	Low-risk	Girl	no amplification	Stage IV
SEQC_NB089	0	3576	0	3576	395	≤18months	Low-risk	Boy	no amplification	Stage IV
SEQC_NB090	1	763	1	555	5465	>18months	High-risk	Girl	no amplification	Stage IV
SEQC_NB091	0	3804	1	1480	2429	>18months	High-risk	Boy	no amplification	Stage IV
SEQC_NB092	1	1445	1	497	933	>18months	High-risk	Boy	no amplification	Stage IV
SEQC_NB093	0	3935	0	3935	366	≤18months	Low-risk	Boy	no amplification	Stage IV
SEQC_NB094	1	1293	1	486	4394	>18months	High-risk	Boy	no amplification	Stage IV
SEQC_NB095	0	3883	0	3883	460	≤18months	Low-risk	Boy	no amplification	Stage I
SEQC_NB096	0	3977	0	3977	465	≤18months	Low-risk	Girl	no amplification	Stage I
SEQC_NB097	0	3641	0	3641	529	≤18months	Low-risk	Girl	no amplification	Stage I
SEQC_NB098	0	4042	0	4042	545	≤18months	Low-risk	Boy	no amplification	Stage I
SEQC_NB099	0	2167	0	2167	0	≤18months	Low-risk	Boy	no amplification	Stage I
SEQC_NB100	0	3013	0	3013	218	≤18months	Low-risk	Boy	no amplification	Stage I
SEQC_NB101	0	2355	0	2355	425	≤18months	Low-risk	Boy	no amplification	Stage I
SEQC_NB102	0	2432	0	2432	544	≤18months	Low-risk	Boy	no amplification	Stage I
SEQC_NB103	0	2694	1	363	758	>18months	Low-risk	Girl	no amplification	Stage I
SEQC_NB104	0	2549	0	2549	272	≤18months	Low-risk	Boy	no amplification	Stage I
SEQC_NB105	0	3703	0	3703	887	>18months	Low-risk	Girl	no amplification	Stage I
SEQC_NB106	0	3898	1	33	262	≤18months	Low-risk	Boy	no amplification	Stage I
SEQC_NB107	0	883	0	883	427	≤18months	Low-risk	Girl	no amplification	Stage I
SEQC_NB108	0	2808	0	2808	371	≤18months	Low-risk	Boy	no amplification	Stage IV
SEQC_NB109	0	2941	1	168	101	≤18months	Low-risk	Boy	no amplification	Stage I
SEQC_NB110	0	4480	0	4480	92	≤18months	Low-risk	Boy	no amplification	Stage I
SEQC_NB111	0	3957	0	3957	41	≤18months	Low-risk	Girl	no amplification	Stage I
SEQC_NB112	0	2832	0	2832	734	>18months	Low-risk	Girl	no information	Stage I
SEQC_NB113	0	3283	1	112	451	≤18months	High-risk	Boy	amplified	Stage I
SEQC_NB114	0	2673	0	2673	465	≤18months	Low-risk	Boy	no amplification	Stage I
SEQC_NB115	0	3707	0	3707	417	≤18months	Low-risk	Boy	no amplification	Stage II
SEQC_NB116	0	2458	0	2458	301	≤18months	Low-risk	Girl	no amplification	Stage II
SEQC_NB117	0	3217	1	132	206	≤18months	Low-risk	Girl	no amplification	Stage II
SEQC_NB118	0	1016	0	1016	256	≤18months	Low-risk	Boy	no amplification	Stage II
SEQC_NB119	1	1820	1	674	207	≤18months	Low-risk	Girl	no amplification	Stage II
SEQC_NB120	0	3201	0	3201	228	≤18months	Low-risk	Boy	no amplification	Stage II
SEQC_NB121	0	2500	0	2500	121	≤18months	Low-risk	Boy	no amplification	Stage II
SEQC_NB122	1	1773	1	759	4562	>18months	Low-risk	Girl	no amplification	Stage II
SEQC_NB123	0	3324	0	3324	151	≤18months	Low-risk	Boy	no amplification	Stage II
SEQC_NB124	0	2965	1	54	240	≤18months	Low-risk	Boy	no amplification	Stage II
SEQC_NB125	0	3221	0	3221	9	≤18months	Low-risk	Girl	no amplification	Stage II
SEQC_NB126	0	2405	0	2405	0	≤18months	Low-risk	Girl	no amplification	Stage II
SEQC_NB127	0	5813	0	5813	144	≤18months	Low-risk	Girl	no amplification	Stage III
SEQC_NB128	0	2552	0	2552	222	≤18months	Low-risk	Boy	no amplification	Stage III
SEQC_NB129	0	2365	0	2365	1701	>18months	Low-risk	Boy	no amplification	Stage III
SEQC_NB130	0	3561	1	1128	47	≤18months	Low-risk	Boy	no amplification	Stage III
SEQC_NB131	0	1001	0	1001	2	≤18months	Low-risk	Boy	no amplification	Stage III
SEQC_NB132	0	4522	0	4522	1071	>18months	Low-risk	Boy	no amplification	Stage III
SEQC_NB133	0	3604	1	206	521	≤18months	Low-risk	Girl	no amplification	Stage IV
SEQC_NB134	0	3869	0	3869	0	≤18months	Low-risk	Boy	no amplification	Stage III
SEQC_NB135	0	5117	0	5117	526	≤18months	Low-risk	Boy	no amplification	Stage III
SEQC_NB136	1	1655	1	522	1679	>18months	High-risk	Boy	amplified	Stage III
SEQC_NB137	1	364	1	250	1017	>18months	High-risk	Boy	amplified	Stage III
SEQC_NB138	0	3488	0	3488	823	>18months	High-risk	Boy	amplified	Stage III
SEQC_NB139	0	4195	0	4195	181	≤18months	Low-risk	Girl	no amplification	Stage I
SEQC_NB140	1	899	1	645	8983	>18months	High-risk	Girl	no amplification	Stage IV
SEQC_NB141	0	3660	0	3660	228	≤18months	Low-risk	Boy	no amplification	Stage III
SEQC_NB142	0	3405	0	3405	426	≤18months	Low-risk	Girl	no amplification	Stage III
SEQC_NB143	0	4096	0	4096	1085	>18months	High-risk	Girl	no amplification	Stage IV
SEQC_NB144	0	2484	0	2484	1141	>18months	High-risk	Boy	no amplification	Stage IV
SEQC_NB145	0	2835	0	2835	356	≤18months	Low-risk	Boy	no amplification	Stage II
SEQC_NB146	0	2680	0	2680	108	≤18months	Low-risk	Boy	no amplification	Stage II
SEQC_NB147	0	2029	0	2029	134	≤18months	Low-risk	Boy	no amplification	Stage II
SEQC_NB148	0	2375	0	2375	13	≤18months	Low-risk	Boy	no amplification	Stage III
SEQC_NB149	1	522	1	56	666	>18months	Low-risk	Girl	no amplification	Stage II
SEQC_NB150	0	3250	0	3250	181	≤18months	Low-risk	Girl	no amplification	Stage III
SEQC_NB151	0	1758	0	1758	1099	>18months	Low-risk	Girl	no amplification	Stage II
SEQC_NB152	0	4378	0	4378	37	≤18months	Low-risk	Boy	no amplification	Stage I
SEQC_NB153	0	2651	0	2651	2041	>18months	Low-risk	Girl	no amplification	Stage I
SEQC_NB154	0	3584	0	3584	82	≤18months	Low-risk	Boy	no amplification	Stage I
SEQC_NB155	0	3578	0	3578	63	≤18months	Low-risk	Boy	no amplification	Stage I
SEQC_NB156	0	2774	0	2774	49	≤18months	Low-risk	Boy	no amplification	Stage I
SEQC_NB157	0	1440	0	1440	460	≤18months	Low-risk	Boy	no amplification	Stage I
SEQC_NB158	0	1926	0	1926	23	≤18months	Low-risk	Girl	no amplification	Stage I
SEQC_NB159	0	2534	0	2534	933	>18months	Low-risk	Girl	no amplification	Stage I
SEQC_NB160	0	1211	0	1211	356	≤18months	Low-risk	Boy	no amplification	Stage I
SEQC_NB161	0	1463	0	1463	56	≤18months	Low-risk	Girl	no amplification	Stage I
SEQC_NB162	0	2337	0	2337	700	>18months	Low-risk	Girl	no amplification	Stage I
SEQC_NB163	0	2283	0	2283	20	≤18months	Low-risk	Boy	no amplification	Stage I
SEQC_NB164	0	2175	0	2175	267	≤18months	Low-risk	Boy	no amplification	Stage I
SEQC_NB165	0	1818	0	1818	262	≤18months	Low-risk	Girl	no amplification	Stage I
SEQC_NB166	0	2114	0	2114	103	≤18months	Low-risk	Boy	no amplification	Stage I
SEQC_NB167	0	1663	0	1663	315	≤18months	Low-risk	Boy	no amplification	Stage I
SEQC_NB168	0	1483	0	1483	90	≤18months	Low-risk	Girl	no amplification	Stage I
SEQC_NB169	1	592	1	524	4131	>18months	High-risk	Boy	amplified	Stage I
SEQC_NB170	0	3436	1	192	6	≤18months	Low-risk	Boy	no amplification	Stage II
SEQC_NB171	0	2310	0	2310	7	≤18months	Low-risk	Boy	no amplification	Stage II
SEQC_NB172	0	1406	0	1406	502	≤18months	Low-risk	Boy	no amplification	Stage I
SEQC_NB173	0	3385	1	134	374	≤18months	Low-risk	Girl	no amplification	Stage II
SEQC_NB174	0	3411	0	3411	429	≤18months	Low-risk	Boy	no amplification	Stage II
SEQC_NB175	0	1595	0	1595	134	≤18months	High-risk	Girl	amplified	Stage IVs
SEQC_NB176	0	1514	0	1514	363	≤18months	Low-risk	Boy	no amplification	Stage II
SEQC_NB177	0	2359	1	70	0	≤18months	Low-risk	Girl	no amplification	Stage II
SEQC_NB178	0	2099	0	2099	0	≤18months	Low-risk	Boy	no amplification	Stage II
SEQC_NB179	0	1930	1	83	42	≤18months	Low-risk	Boy	no amplification	Stage II
SEQC_NB180	0	2092	0	2092	890	>18months	Low-risk	Girl	no amplification	Stage II
SEQC_NB181	0	1674	1	390	3	≤18months	Low-risk	Boy	no amplification	Stage II
SEQC_NB182	0	1726	0	1726	217	≤18months	Low-risk	Boy	no amplification	Stage II
SEQC_NB183	0	1995	0	1995	1676	>18months	Low-risk	Boy	no amplification	Stage II
SEQC_NB184	0	1597	0	1597	370	≤18months	Low-risk	Boy	no amplification	Stage II
SEQC_NB185	0	2140	0	2140	300	≤18months	Low-risk	Girl	no amplification	Stage II
SEQC_NB186	0	1445	1	74	121	≤18months	Low-risk	Girl	no amplification	Stage III
SEQC_NB187	0	2462	0	2462	1683	>18months	Low-risk	Boy	no amplification	Stage III
SEQC_NB188	1	1123	1	349	1057	>18months	Low-risk	Girl	no amplification	Stage III
SEQC_NB189	0	1514	1	295	448	≤18months	Low-risk	Boy	no information	Stage III
SEQC_NB190	1	1120	1	540	1408	>18months	Low-risk	Boy	no amplification	Stage III
SEQC_NB191	0	2133	1	321	227	≤18months	Low-risk	Girl	no amplification	Stage III
SEQC_NB192	1	1540	1	866	1004	>18months	Low-risk	Boy	no amplification	Stage III
SEQC_NB193	0	2276	0	2276	385	≤18months	Low-risk	Girl	no amplification	Stage III
SEQC_NB194	1	404	1	330	767	>18months	High-risk	Girl	amplified	Stage III
SEQC_NB195	1	360	1	347	1081	>18months	High-risk	Girl	amplified	Stage III
SEQC_NB196	0	2797	0	2797	571	>18months	High-risk	Boy	amplified	Stage III
SEQC_NB197	1	103	1	98	310	≤18months	High-risk	Girl	amplified	Stage III
SEQC_NB198	1	526	1	417	423	≤18months	High-risk	Girl	amplified	Stage III
SEQC_NB199	0	1513	0	1513	186	≤18months	Low-risk	Boy	no amplification	Stage I
SEQC_NB200	0	2140	0	2140	75	≤18months	Low-risk	Boy	no amplification	Stage I
SEQC_NB201	0	776	0	776	98	≤18months	Low-risk	Boy	no amplification	Stage I
SEQC_NB202	0	1441	0	1441	23	≤18months	Low-risk	Boy	no amplification	Stage I
SEQC_NB203	0	1953	0	1953	101	≤18months	Low-risk	Boy	no amplification	Stage I
SEQC_NB204	0	1810	0	1810	18	≤18months	Low-risk	Girl	no amplification	Stage I
SEQC_NB205	0	1086	0	1086	165	≤18months	Low-risk	Boy	no amplification	Stage I
SEQC_NB206	0	2812	0	2812	35	≤18months	Low-risk	Boy	no amplification	Stage I
SEQC_NB207	0	1546	0	1546	118	≤18months	Low-risk	Girl	no amplification	Stage I
SEQC_NB208	0	1866	0	1866	29	≤18months	Low-risk	Girl	no amplification	Stage I
SEQC_NB209	0	2008	0	2008	226	≤18months	Low-risk	Girl	no amplification	Stage I
SEQC_NB210	0	2263	0	2263	204	≤18months	Low-risk	Boy	no amplification	Stage I
SEQC_NB211	0	1294	0	1294	11	≤18months	Low-risk	Boy	no amplification	Stage I
SEQC_NB212	0	1919	1	68	0	≤18months	Low-risk	Boy	no amplification	Stage II
SEQC_NB213	0	1645	0	1645	560	>18months	Low-risk	Boy	no amplification	Stage I
SEQC_NB214	0	1493	0	1493	437	≤18months	Low-risk	Girl	no amplification	Stage I
SEQC_NB215	0	1994	0	1994	98	≤18months	Low-risk	Boy	no amplification	Stage I
SEQC_NB216	0	2656	0	2656	262	≤18months	Low-risk	Boy	no amplification	Stage I
SEQC_NB217	0	1306	0	1306	129	≤18months	Low-risk	Boy	no amplification	Stage II
SEQC_NB218	0	1757	0	1757	8	≤18months	Low-risk	Boy	no amplification	Stage II
SEQC_NB219	0	1518	0	1518	2	≤18months	Low-risk	Boy	no amplification	Stage II
SEQC_NB220	0	1818	0	1818	0	≤18months	Low-risk	Girl	no amplification	Stage II
SEQC_NB221	0	4373	0	4373	1841	>18months	Low-risk	Boy	no amplification	Stage II
SEQC_NB222	0	1008	1	928	2225	>18months	Low-risk	Girl	no amplification	Stage II
SEQC_NB223	0	1694	1	188	28	≤18months	Low-risk	Girl	no amplification	Stage III
SEQC_NB224	0	5860	1	1576	8926	>18months	Low-risk	Girl	no amplification	Stage I
SEQC_NB225	0	1683	0	1683	84	≤18months	Low-risk	Boy	no amplification	Stage II
SEQC_NB226	0	1783	0	1783	680	>18months	Low-risk	Boy	no amplification	Stage II
SEQC_NB227	0	2556	1	155	87	≤18months	Low-risk	Boy	no amplification	Stage II
SEQC_NB228	0	1553	0	1553	170	≤18months	Low-risk	Girl	no amplification	Stage II
SEQC_NB229	0	1690	0	1690	218	≤18months	Low-risk	Girl	no amplification	Stage III
SEQC_NB230	0	390	0	390	9	≤18months	Low-risk	Boy	no amplification	Stage III
SEQC_NB231	0	1624	1	738	279	≤18months	Low-risk	Boy	no amplification	Stage III
SEQC_NB232	0	1705	1	59	49	≤18months	Low-risk	Girl	no amplification	Stage III
SEQC_NB233	0	1847	1	75	152	≤18months	Low-risk	Boy	no amplification	Stage III
SEQC_NB234	0	1323	1	186	0	≤18months	Low-risk	Girl	no amplification	Stage III
SEQC_NB235	0	4922	1	493	352	≤18months	Low-risk	Girl	no amplification	Stage IV
SEQC_NB236	0	1260	0	1260	1742	>18months	High-risk	Boy	amplified	Stage III
SEQC_NB237	0	2197	0	2197	1798	>18months	Low-risk	Girl	no amplification	Stage I
SEQC_NB238	0	2807	0	2807	386	≤18months	Low-risk	Boy	no amplification	Stage IV
SEQC_NB239	0	2100	0	2100	1909	>18months	High-risk	Boy	no amplification	Stage IV
SEQC_NB240	0	3568	1	1399	215	≤18months	Low-risk	Girl	no amplification	Stage IV
SEQC_NB241	0	1401	0	1401	1101	>18months	High-risk	Boy	no amplification	Stage IV
SEQC_NB242	1	626	1	532	1841	>18months	High-risk	Girl	no amplification	Stage IV
SEQC_NB243	0	2790	0	2790	1640	>18months	High-risk	Boy	no amplification	Stage IV
SEQC_NB244	1	601	1	475	724	>18months	High-risk	Boy	no amplification	Stage IV
SEQC_NB245	1	2808	1	753	1319	>18months	High-risk	Boy	no amplification	Stage IV
SEQC_NB246	0	1925	1	1863	2324	>18months	High-risk	Boy	no amplification	Stage IV
SEQC_NB247	0	1560	1	886	1267	>18months	High-risk	Boy	no amplification	Stage IV
SEQC_NB248	0	1624	0	1624	1273	>18months	High-risk	Boy	no amplification	Stage IV
SEQC_NB249	0	2208	0	2208	1590	>18months	High-risk	Boy	no amplification	Stage IV
SEQC_NB250	1	1118	1	532	1529	>18months	High-risk	Girl	no amplification	Stage IV
SEQC_NB251	0	4508	0	4508	1486	>18months	High-risk	Boy	no amplification	Stage IV
SEQC_NB252	1	843	1	780	658	>18months	High-risk	Girl	no amplification	Stage IV
SEQC_NB253	0	1647	0	1647	247	≤18months	Low-risk	Girl	no amplification	Stage IV
SEQC_NB254	0	2149	0	2149	219	≤18months	High-risk	Boy	amplified	Stage IV
SEQC_NB255	1	602	1	518	982	>18months	High-risk	Girl	no information	Stage IV
SEQC_NB256	1	889	1	482	279	≤18months	High-risk	Girl	amplified	Stage IV
SEQC_NB257	1	478	1	441	1964	>18months	High-risk	Girl	amplified	Stage IV
SEQC_NB258	0	2092	0	2092	3749	>18months	High-risk	Girl	amplified	Stage IV
SEQC_NB259	1	711	1	433	517	≤18months	High-risk	Girl	amplified	Stage IV
SEQC_NB260	0	1792	0	1792	710	>18months	High-risk	Girl	amplified	Stage IV
SEQC_NB261	0	3570	0	3570	1029	>18months	High-risk	Boy	amplified	Stage IV
SEQC_NB262	1	454	1	431	633	>18months	High-risk	Girl	amplified	Stage IV
SEQC_NB263	1	360	1	214	8278	>18months	High-risk	Girl	amplified	Stage IV
SEQC_NB264	1	784	1	443	2105	>18months	High-risk	Girl	amplified	Stage IV
SEQC_NB265	0	2275	0	2275	769	>18months	High-risk	Boy	amplified	Stage IV
SEQC_NB266	0	2086	0	2086	880	>18months	High-risk	Girl	amplified	Stage IV
SEQC_NB267	1	1695	1	1197	978	>18months	High-risk	Girl	amplified	Stage IV
SEQC_NB268	1	499	1	363	3842	>18months	High-risk	Boy	amplified	Stage IV
SEQC_NB269	1	1375	1	946	583	>18months	High-risk	Girl	amplified	Stage IV
SEQC_NB270	1	391	1	326	121	≤18months	High-risk	Boy	amplified	Stage IV
SEQC_NB271	1	375	1	305	589	>18months	High-risk	Boy	amplified	Stage IV
SEQC_NB272	0	1699	1	468	1174	>18months	High-risk	Boy	amplified	Stage IV
SEQC_NB273	0	2907	1	318	165	≤18months	Low-risk	Boy	no amplification	Stage IVs
SEQC_NB274	0	1047	0	1047	35	≤18months	Low-risk	Girl	no amplification	Stage IVs
SEQC_NB275	0	3571	0	3571	52	≤18months	Low-risk	Girl	no amplification	Stage IVs
SEQC_NB276	0	3163	0	3163	12	≤18months	Low-risk	Boy	no amplification	Stage IVs
SEQC_NB277	0	4844	0	4844	194	≤18months	Low-risk	Girl	no amplification	Stage IVs
SEQC_NB278	0	3328	0	3328	121	≤18months	Low-risk	Boy	no amplification	Stage IVs
SEQC_NB279	0	3245	0	3245	66	≤18months	Low-risk	Boy	no amplification	Stage IVs
SEQC_NB280	0	3493	0	3493	193	≤18months	Low-risk	Girl	no amplification	Stage IVs
SEQC_NB281	0	5060	0	5060	0	≤18months	Low-risk	Boy	no amplification	Stage IVs
SEQC_NB282	0	2280	1	286	202	≤18months	Low-risk	Boy	no amplification	Stage IVs
SEQC_NB283	0	3340	0	3340	118	≤18months	Low-risk	Boy	no amplification	Stage IVs
SEQC_NB284	0	2785	1	296	10	≤18months	Low-risk	Boy	no amplification	Stage IVs
SEQC_NB285	0	3901	0	3901	79	≤18months	Low-risk	Boy	no amplification	Stage IVs
SEQC_NB286	0	3451	0	3451	3	≤18months	Low-risk	Boy	no amplification	Stage IVs
SEQC_NB287	1	2410	1	1262	50	≤18months	Low-risk	Girl	no amplification	Stage IVs
SEQC_NB288	0	2641	0	2641	93	≤18months	Low-risk	Girl	no amplification	Stage IVs
SEQC_NB289	1	419	1	399	144	≤18months	Low-risk	Girl	no amplification	Stage IVs
SEQC_NB290	0	2631	0	2631	139	≤18months	Low-risk	Boy	no amplification	Stage IVs
SEQC_NB291	0	2588	0	2588	128	≤18months	Low-risk	Girl	no amplification	Stage IVs
SEQC_NB292	0	1579	0	1579	75	≤18months	Low-risk	Boy	no amplification	Stage IVs
SEQC_NB293	0	2425	0	2425	21	≤18months	Low-risk	Boy	no amplification	Stage IVs
SEQC_NB294	0	2249	0	2249	121	≤18months	Low-risk	Girl	no amplification	Stage IVs
SEQC_NB295	0	1647	1	17	146	≤18months	Low-risk	Girl	no amplification	Stage IVs
SEQC_NB296	0	2245	0	2245	69	≤18months	Low-risk	Boy	no amplification	Stage IVs
SEQC_NB297	0	2169	1	301	305	≤18months	Low-risk	Boy	no amplification	Stage IVs
SEQC_NB298	0	998	0	998	180	≤18months	Low-risk	Girl	no amplification	Stage IVs
SEQC_NB299	0	2113	0	2113	263	≤18months	Low-risk	Boy	no amplification	Stage IVs
SEQC_NB300	0	3303	1	1567	11	≤18months	Low-risk	Boy	no amplification	Stage IVs
SEQC_NB301	0	1393	0	1393	313	≤18months	Low-risk	Boy	no amplification	Stage IVs
SEQC_NB302	0	1689	1	86	105	≤18months	Low-risk	Girl	no amplification	Stage IV
SEQC_NB303	0	1323	0	1323	443	≤18months	Low-risk	Boy	no amplification	Stage I
SEQC_NB304	0	2005	0	2005	3	≤18months	Low-risk	Boy	no amplification	Stage IVs
SEQC_NB305	1	66	1	66	12	≤18months	Low-risk	Girl	no amplification	Stage IVs
SEQC_NB306	0	2482	0	2482	16	≤18months	Low-risk	Girl	no amplification	Stage IVs
SEQC_NB307	0	1439	0	1439	121	≤18months	Low-risk	Girl	no amplification	Stage IVs
SEQC_NB308	0	1998	0	1998	143	≤18months	Low-risk	Girl	no amplification	Stage IVs
SEQC_NB309	0	1907	1	164	3	≤18months	Low-risk	Boy	no amplification	Stage IVs
SEQC_NB310	0	2103	0	2103	116	≤18months	Low-risk	Boy	no amplification	Stage IVs
SEQC_NB311	0	2798	1	207	0	≤18months	Low-risk	Girl	no amplification	Stage IVs
SEQC_NB312	0	2724	0	2724	97	≤18months	Low-risk	Boy	no information	Stage IVs
SEQC_NB313	0	2101	0	2101	92	≤18months	High-risk	Boy	amplified	Stage IVs
SEQC_NB314	1	539	1	351	196	≤18months	High-risk	Boy	amplified	Stage IV
SEQC_NB315	0	1870	0	1870	14	≤18months	Low-risk	Boy	no amplification	Stage II
SEQC_NB316	1	209	1	161	85	≤18months	High-risk	Boy	amplified	Stage IVs
SEQC_NB317	0	1069	0	1069	732	>18months	Low-risk	Girl	no amplification	Stage II
SEQC_NB318	0	1140	0	1140	300	≤18months	Low-risk	Girl	no amplification	Stage I
SEQC_NB319	1	412	1	286	357	≤18months	High-risk	Boy	amplified	Stage IV
SEQC_NB320	1	735	1	375	1113	>18months	High-risk	Boy	no amplification	Stage IV
SEQC_NB321	1	846	1	181	870	>18months	High-risk	Boy	amplified	Stage IV
SEQC_NB322	1	487	1	323	1611	>18months	High-risk	Boy	amplified	Stage IV
SEQC_NB323	1	510	1	302	450	≤18months	Low-risk	Boy	no amplification	Stage IV
SEQC_NB324	0	1740	0	1740	120	≤18months	Low-risk	Boy	no amplification	Stage I
SEQC_NB325	0	1110	0	1110	360	≤18months	Low-risk	Boy	no amplification	Stage I
SEQC_NB326	1	90	1	90	3240	>18months	High-risk	Girl	amplified	Stage IV
SEQC_NB327	1	720	1	570	690	>18months	High-risk	Boy	amplified	Stage II
SEQC_NB328	1	330	1	300	1560	>18months	High-risk	Girl	amplified	Stage IV
SEQC_NB329	0	4669	0	4669	387	≤18months	Low-risk	Boy	no amplification	Stage IV
SEQC_NB330	0	2947	0	2947	516	≤18months	Low-risk	Boy	no amplification	Stage IV
SEQC_NB331	1	1049	1	576	1676	>18months	High-risk	Boy	amplified	Stage IV
SEQC_NB332	0	2871	0	2871	549	>18months	High-risk	Boy	no amplification	Stage IV
SEQC_NB333	1	1229	1	602	1545	>18months	High-risk	Boy	no amplification	Stage IV
SEQC_NB334	0	2135	0	2135	432	≤18months	Low-risk	Girl	no amplification	Stage IV
SEQC_NB335	1	1341	1	349	1764	>18months	High-risk	Girl	no amplification	Stage IV
SEQC_NB336	0	2051	1	837	1067	>18months	High-risk	Boy	amplified	Stage IV
SEQC_NB337	1	239	1	112	1968	>18months	High-risk	Boy	no amplification	Stage IV
SEQC_NB338	0	2432	0	2432	1413	>18months	High-risk	Girl	amplified	Stage IV
SEQC_NB339	1	269	1	269	714.6	>18months	High-risk	Girl	amplified	Stage IV
SEQC_NB340	0	810	0	810	300	≤18months	Low-risk	Girl	no amplification	Stage I
SEQC_NB341	0	1440	1	120	750	>18months	High-risk	Boy	no amplification	Stage IV
SEQC_NB342	0	1410	0	1410	210	≤18months	Low-risk	Girl	no amplification	Stage I
SEQC_NB343	0	150	0	150	300	≤18months	Low-risk	Girl	no amplification	Stage I
SEQC_NB344	0	720	0	720	300	≤18months	Low-risk	Boy	no amplification	Stage I
SEQC_NB345	0	1470	0	1470	240	≤18months	Low-risk	Boy	no amplification	Stage I
SEQC_NB346	0	1590	0	1590	310	≤18months	Low-risk	Girl	no amplification	Stage I
SEQC_NB347	0	1080	0	1080	60	≤18months	Low-risk	Girl	no amplification	Stage I
SEQC_NB348	0	1984	0	1984	47	≤18months	Low-risk	Boy	no amplification	Stage I
SEQC_NB349	0	5040	0	5040	270	≤18months	Low-risk	Girl	no amplification	Stage III
SEQC_NB350	0	4890	0	4890	271	≤18months	Low-risk	Girl	no amplification	Stage III
SEQC_NB351	0	6600	0	6600	1290	>18months	High-risk	Boy	no amplification	Stage IV
SEQC_NB352	0	2280	0	2280	1050	>18months	High-risk	Boy	no amplification	Stage IV
SEQC_NB353	1	2010	1	1170	1200	>18months	Low-risk	Boy	no amplification	Stage III
SEQC_NB354	1	441	1	354	267	≤18months	Low-risk	Girl	no amplification	Stage IV
SEQC_NB355	0	2804	0	2804	0	≤18months	Low-risk	Boy	no amplification	Stage I
SEQC_NB356	0	4602	0	4602	1074	>18months	Low-risk	Boy	no amplification	Stage II
SEQC_NB357	0	3903	1	74	364	≤18months	Low-risk	Girl	no amplification	Stage III
SEQC_NB358	0	4410	1	98	304	≤18months	Low-risk	Girl	no amplification	Stage III
SEQC_NB359	1	1152	1	708	1570	>18months	High-risk	Boy	no amplification	Stage IV
SEQC_NB360	1	1063	1	454	2135	>18months	High-risk	Boy	no amplification	Stage IV
SEQC_NB361	0	1628	1	418	416	≤18months	Low-risk	Boy	no information	Stage IV
SEQC_NB362	1	1073	1	563	641	>18months	High-risk	Boy	amplified	Stage IV
SEQC_NB363	0	1330	0	1330	49	≤18months	Low-risk	Boy	no amplification	Stage IVs
SEQC_NB364	0	1890	0	1890	8	≤18months	Low-risk	Boy	no amplification	Stage IVs
SEQC_NB365	0	1567	0	1567	80	≤18months	Low-risk	Boy	no amplification	Stage IVs
SEQC_NB366	0	3625	0	3625	0	≤18months	Low-risk	Boy	no amplification	Stage IVs
SEQC_NB367	0	3131	0	3131	56	≤18months	Low-risk	Girl	no amplification	Stage I
SEQC_NB368	0	2852	0	2852	58	≤18months	Low-risk	Girl	no amplification	Stage I
SEQC_NB369	1	727	1	634	1132	>18months	High-risk	Boy	no amplification	Stage IV
SEQC_NB370	0	2015	0	2015	216	≤18months	Low-risk	Boy	no amplification	Stage I
SEQC_NB371	1	541	1	262	1488	>18months	High-risk	Girl	no amplification	Stage IV
SEQC_NB372	0	2174	1	164	1890	>18months	High-risk	Boy	no amplification	Stage IV
SEQC_NB373	1	209	1	187	489	≤18months	High-risk	Girl	amplified	Stage IV
SEQC_NB374	0	3234	1	147	1024	>18months	High-risk	Boy	no amplification	Stage IV
SEQC_NB375	1	364	1	218	924	>18months	High-risk	Boy	no amplification	Stage IV
SEQC_NB376	1	498	1	227	1071	>18months	High-risk	Boy	no amplification	Stage IV
SEQC_NB377	1	2324	1	1455	1437	>18months	High-risk	Boy	no amplification	Stage IV
SEQC_NB378	1	415	1	245	3072	>18months	High-risk	Girl	amplified	Stage IV
SEQC_NB379	0	2054	0	2054	810	>18months	High-risk	Boy	no amplification	Stage IV
SEQC_NB380	0	2771	0	2771	21	≤18months	Low-risk	Girl	no amplification	Stage IV
SEQC_NB381	1	345	1	314	633	>18months	High-risk	Girl	amplified	Stage IV
SEQC_NB382	0	5070	0	5070	660	>18months	Low-risk	Girl	no amplification	Stage II
SEQC_NB383	1	207	1	201	1904	>18months	High-risk	Boy	amplified	Stage IV
SEQC_NB384	1	3809	1	705	1424	>18months	High-risk	Girl	no amplification	Stage IV
SEQC_NB385	1	1454	1	812	2544	>18months	High-risk	Girl	no amplification	Stage IV
SEQC_NB386	1	2132	1	622	2264	>18months	High-risk	Girl	no amplification	Stage IV
SEQC_NB387	0	3011	0	3011	431	≤18months	Low-risk	Boy	no amplification	Stage IV
SEQC_NB388	1	1014	1	196	1363	>18months	High-risk	Boy	no amplification	Stage IV
SEQC_NB389	0	4090	0	4090	660	>18months	High-risk	Boy	amplified	Stage IV
SEQC_NB390	1	467	1	377	822	>18months	High-risk	Girl	no amplification	Stage IV
SEQC_NB391	0	2818	0	2818	1644	>18months	High-risk	Boy	no amplification	Stage IV
SEQC_NB392	1	766	1	593	1282	>18months	High-risk	Boy	no amplification	Stage IV
SEQC_NB393	1	1235	1	615	1537	>18months	High-risk	Boy	no amplification	Stage IV
SEQC_NB394	0	2269	1	828	1524	>18months	High-risk	Boy	no amplification	Stage IV
SEQC_NB395	0	2442	0	2442	2111	>18months	Low-risk	Girl	no amplification	Stage II
SEQC_NB396	1	1401	1	970	1221	>18months	High-risk	Girl	no amplification	Stage IV
SEQC_NB397	0	3571	0	3571	107	≤18months	Low-risk	Boy	no amplification	Stage IVs
SEQC_NB398	0	2807	1	293	227	≤18months	Low-risk	Boy	no amplification	Stage IVs
SEQC_NB399	0	978	0	978	1215	>18months	High-risk	Boy	no amplification	Stage IV
SEQC_NB400	0	834	1	499	1812	>18months	High-risk	Boy	no amplification	Stage IV
SEQC_NB401	0	1382	1	1002	1875	>18months	High-risk	Boy	no amplification	Stage IV
SEQC_NB402	0	1242	1	833	1325	>18months	High-risk	Girl	no amplification	Stage IV
SEQC_NB403	1	203	1	55	447	≤18months	High-risk	Boy	amplified	Stage IV
SEQC_NB404	1	425	1	407	529	≤18months	High-risk	Girl	amplified	Stage IV
SEQC_NB405	0	608	0	608	2338	>18months	High-risk	Boy	amplified	Stage IV
SEQC_NB406	1	380	1	336	1053	>18months	High-risk	Girl	amplified	Stage IV
SEQC_NB407	1	463	1	382	1272	>18months	High-risk	Boy	amplified	Stage III
SEQC_NB408	1	555	1	454	907	>18months	High-risk	Boy	amplified	Stage IV
SEQC_NB409	0	588	0	588	827	>18months	High-risk	Boy	no amplification	Stage IV
SEQC_NB410	0	259	0	259	2621	>18months	High-risk	Girl	no amplification	Stage IV
SEQC_NB411	0	1266	1	834	2186	>18months	High-risk	Girl	no amplification	Stage IV
SEQC_NB412	0	2141	1	874	1553	>18months	High-risk	Boy	no amplification	Stage IV
SEQC_NB413	0	232	0	232	1431	>18months	High-risk	Girl	amplified	Stage IV
SEQC_NB414	1	663	1	287	989	>18months	High-risk	Boy	amplified	Stage IV
SEQC_NB415	0	785	1	623	849	>18months	High-risk	Girl	amplified	Stage IV
SEQC_NB416	0	966	1	337	5225	>18months	Low-risk	Boy	no amplification	Stage II
SEQC_NB417	0	1176	0	1176	235	≤18months	Low-risk	Boy	no amplification	Stage IVs
SEQC_NB418	0	1035	0	1035	1383	>18months	High-risk	Boy	no amplification	Stage IV
SEQC_NB419	0	264	0	264	133	≤18months	Low-risk	Girl	no amplification	Stage II
SEQC_NB420	0	1862	0	1862	3488	>18months	Low-risk	Girl	no amplification	Stage I
SEQC_NB421	0	1916	0	1916	87	≤18months	Low-risk	Boy	no amplification	Stage IVs
SEQC_NB422	0	1174	1	668	1708	>18months	High-risk	Boy	no amplification	Stage IV
SEQC_NB423	0	1423	1	1122	207	≤18months	Low-risk	Boy	no amplification	Stage IV
SEQC_NB424	0	1239	0	1239	533	≤18months	High-risk	Girl	amplified	Stage IV
SEQC_NB425	0	1813	0	1813	227	≤18months	Low-risk	Boy	no amplification	Stage IV
SEQC_NB426	0	2669	0	2669	1010	>18months	High-risk	Boy	no amplification	Stage IV
SEQC_NB427	0	1598	0	1598	214	≤18months	Low-risk	Boy	no amplification	Stage IV
SEQC_NB428	0	1053	0	1053	441	≤18months	High-risk	Boy	amplified	Stage IV
SEQC_NB429	0	2977	0	2977	236	≤18months	Low-risk	Girl	no amplification	Stage IV
SEQC_NB430	0	1379	1	566	837	>18months	High-risk	Boy	amplified	Stage IV
SEQC_NB431	0	280	0	280	448	≤18months	High-risk	Girl	amplified	Stage IV
SEQC_NB432	0	3238	0	3238	582	>18months	High-risk	Girl	amplified	Stage IV
SEQC_NB433	0	1242	0	1242	343	≤18months	Low-risk	Girl	no amplification	Stage IV
SEQC_NB434	0	3045	0	3045	309	≤18months	Low-risk	Boy	no amplification	Stage IV
SEQC_NB435	0	1705	0	1705	282	≤18months	Low-risk	Girl	no amplification	Stage IV
SEQC_NB436	0	3846	0	3846	972	>18months	High-risk	Boy	no amplification	Stage IV
SEQC_NB437	1	12	1	8	792	>18months	High-risk	Girl	amplified	Stage IV
SEQC_NB438	1	454	1	438	936	>18months	High-risk	Boy	amplified	Stage IV
SEQC_NB439	1	928	1	814	3636	>18months	High-risk	Boy	no amplification	Stage IV
SEQC_NB440	1	798	1	475	3189	>18months	High-risk	Boy	no amplification	Stage IV
SEQC_NB441	0	2989	0	2989	435	≤18months	Low-risk	Boy	no amplification	Stage IV
SEQC_NB442	1	1174	1	45	1026	>18months	High-risk	Girl	no amplification	Stage IV
SEQC_NB443	1	476	1	453	935.4	>18months	High-risk	Girl	amplified	Stage IV
SEQC_NB444	1	593	1	322	1547	>18months	High-risk	Boy	amplified	Stage IV
SEQC_NB445	1	218	1	147	1113	>18months	High-risk	Boy	no amplification	Stage IV
SEQC_NB446	1	1187	1	83	1404	>18months	High-risk	Boy	no amplification	Stage IV
SEQC_NB447	1	1058	1	424	1275	>18months	High-risk	Boy	no amplification	Stage IV
SEQC_NB448	0	600	1	123	1573	>18months	High-risk	Girl	no amplification	Stage IV
SEQC_NB449	0	2739	0	2739	521	≤18months	High-risk	Girl	amplified	Stage IV
SEQC_NB450	0	4890	0	4890	360	≤18months	Low-risk	Boy	no amplification	Stage II
SEQC_NB451	0	4110	0	4110	330	≤18months	Low-risk	Boy	no amplification	Stage II
SEQC_NB452	0	1560	0	1560	240	≤18months	Low-risk	Girl	no amplification	Stage I
SEQC_NB453	0	1290	0	1290	30	≤18months	Low-risk	Boy	no amplification	Stage II
SEQC_NB454	1	200	1	47	711	>18months	High-risk	Boy	no amplification	Stage IV
SEQC_NB455	0	2222	0	2222	519	≤18months	Low-risk	Boy	no amplification	Stage IV
SEQC_NB456	1	495	1	317	410	≤18months	High-risk	Boy	amplified	Stage IV
SEQC_NB457	1	870	1	870	960	>18months	High-risk	Boy	amplified	Stage IV
SEQC_NB458	1	1397	1	631	1931	>18months	High-risk	Girl	no amplification	Stage IV
SEQC_NB459	0	1195	0	1195	34	≤18months	High-risk	Boy	amplified	Stage I
SEQC_NB460	0	1391	1	657	112	≤18months	High-risk	Girl	amplified	Stage II
SEQC_NB461	0	577	0	577	267	≤18months	High-risk	Boy	amplified	Stage IV
SEQC_NB462	0	652	0	652	166	≤18months	Low-risk	Girl	no amplification	Stage IV
SEQC_NB463	0	629	1	239	0	≤18months	Low-risk	Girl	no amplification	Stage I
SEQC_NB464	1	167	1	101	1289	>18months	High-risk	Boy	no amplification	Stage IV
SEQC_NB465	0	404	0	404	137	≤18months	High-risk	Girl	amplified	Stage IV
SEQC_NB466	0	651	1	647	1443	>18months	High-risk	Girl	no amplification	Stage IV
SEQC_NB467	0	268	0	268	2786	>18months	High-risk	Boy	no amplification	Stage IV
SEQC_NB468	0	176	1	121	456	≤18months	Low-risk	Boy	no amplification	Stage IV
SEQC_NB469	0	648	1	636	1022	>18months	High-risk	Boy	amplified	Stage IV
SEQC_NB470	0	2886	0	2886	225	≤18months	Low-risk	Boy	no amplification	Stage I
SEQC_NB471	0	2591	0	2591	25	≤18months	Low-risk	Girl	no amplification	Stage I
SEQC_NB472	0	1235	0	1235	245	≤18months	Low-risk	Girl	no amplification	Stage I
SEQC_NB473	0	1788	0	1788	146	≤18months	Low-risk	Girl	no amplification	Stage I
SEQC_NB474	0	1903	1	33	17	≤18months	Low-risk	Girl	no amplification	Stage III
SEQC_NB475	1	262	1	250	1575	>18months	High-risk	Boy	amplified	Stage IV
SEQC_NB476	0	1059	0	1059	860	>18months	Low-risk	Girl	no amplification	Stage III
SEQC_NB477	0	981	0	981	323	≤18months	Low-risk	Boy	no amplification	Stage III
SEQC_NB478	0	3567	0	3567	1468	>18months	High-risk	Boy	no amplification	Stage IV
SEQC_NB479	0	1531	0	1531	1516	>18months	Low-risk	Girl	no amplification	Stage I
SEQC_NB480	0	229	0	229	1897	>18months	High-risk	Boy	no amplification	Stage IV
SEQC_NB481	0	383	0	383	2045	>18months	High-risk	Boy	amplified	Stage IV
SEQC_NB482	0	152	0	152	465	≤18months	Low-risk	Boy	no amplification	Stage IV
SEQC_NB483	0	1854	1	715	259	≤18months	Low-risk	Girl	no amplification	Stage I
SEQC_NB484	0	187	0	187	1546	>18months	High-risk	Girl	amplified	Stage II
SEQC_NB485	0	92	0	92	712	>18months	High-risk	Girl	amplified	Stage III
SEQC_NB486	0	413	1	394	478	≤18months	High-risk	Boy	amplified	Stage II
SEQC_NB487	0	1117	0	1117	162	≤18months	High-risk	Boy	amplified	Stage IV
SEQC_NB488	0	995	0	995	212	≤18months	Low-risk	Girl	no amplification	Stage IV
SEQC_NB489	0	877	0	877	865	>18months	High-risk	Girl	amplified	Stage IV
SEQC_NB490	0	1098	1	1094	1759	>18months	High-risk	Girl	amplified	Stage IV
SEQC_NB491	0	987	1	691	2326	>18months	High-risk	Boy	no amplification	Stage IV
SEQC_NB492	1	892	1	738	947	>18months	High-risk	Boy	amplified	Stage IV
SEQC_NB493	0	4487	0	4487	190	≤18months	Low-risk	Boy	no amplification	Stage I
SEQC_NB494	0	4828	0	4828	56	≤18months	Low-risk	Boy	no amplification	Stage I
SEQC_NB495	0	2467	0	2467	163	≤18months	Low-risk	Boy	no amplification	Stage I
SEQC_NB496	0	5780	1	105	132	≤18months	Low-risk	Boy	no amplification	Stage I
SEQC_NB497	0	4883	0	4883	379	≤18months	Low-risk	Girl	no amplification	Stage I
SEQC_NB498	0	2772	0	2772	530	≤18months	Low-risk	Girl	no amplification	Stage I

## Sheet: E-MTAB-8248
Clinical information of 223 neuroblastoma patients in E-MTAB-8248 cohort
Source Name	Age day	Age	EFS(1=dead, 0=alive w/o event)	OS(1=dead, 0=alive w/o event)]	EFS(year)	OS(year)	[1p del/im]	[tert status]	MYCN status	[alt status]	Inss Stage
NBC-1	1053	>18months	1	1	0.919918	1.04038	normal	TERT-RA	amplified	negative	4
NBC-10	944	>18months	0	0	4.89254	4.89254	del/im	TERT-RA	non amplified	negative	4
NBC-100	0	≤18months	0	0	6.41752	6.41752	normal	wild type	non amplified	negative	5
NBC-101	536	≤18months	0	0	5.7796	5.7796	normal	wild type	non amplified	negative	4
NBC-102	1982	>18months	0	0	5.04312	5.04312	normal	wild type	non amplified	negative	1
NBC-103	62	≤18months	1	0	0.0711841	0.235455	normal	wild type	non amplified	negative	5
NBC-104	382	≤18months	0	0	5.69199	5.69199	normal	wild type	non amplified	negative	4
NBC-105	0	≤18months	0	0	4.44627	4.44627	normal	wild type	non amplified	negative	1
NBC-106	116	≤18months	0	0	4.98289	4.98289	normal	wild type	non amplified	negative	2,1
NBC-107	299	≤18months	0	0	5.66461	5.66461	normal	wild type	non amplified	negative	4
NBC-108	558	>18months	0	0	4.72005	4.72005	normal	wild type	non amplified	negative	1
NBC-109	1230	>18months	1	1	1.05955	1.8371	normal	wild type	non amplified	negative	4
NBC-11	1221	>18months	1	1	2.6256	3.83573	del/im	TERT-RA	non amplified	negative	4
NBC-111	179	≤18months	0	0	5.42642	5.42642	normal	wild type	non amplified	negative	1
NBC-112	39	≤18months	0	0	4.88706	4.88706	normal	wild type	non amplified	negative	1
NBC-113	6	≤18months	0	0	2.37098	2.37098	normal	wild type	non amplified	negative	5
NBC-114	1183	>18months	1	1	0.728268	0.941821	normal	wild type	non amplified	negative	4
NBC-115	244	≤18months	0	0	2.26146	2.26146	normal	wild type	non amplified	negative	3
NBC-118	150	≤18months	0	0	5.53867	5.53867	normal	wild type	non amplified	negative	4
NBC-12	1585	>18months	1	1	1.32238	2.31622	del/im	TERT-RA	non amplified	negative	3
NBC-120	883	>18months	1	0	0.539357	5.31143	normal	wild type	non amplified	negative	1
NBC-122	92	≤18months	0	0	3.76728	3.76728	normal	wild type	non amplified	negative	1
NBC-123	65	≤18months	0	0	5.19097	5.19097	normal	wild type	non amplified	negative	5
NBC-124	14	≤18months	0	0	5.27584	5.27584	normal	wild type	non amplified	negative	3
NBC-125	1288	>18months	0	0	1.64545	1.64545	normal	wild type	non amplified	negative	1
NBC-126	251	≤18months	0	0	5.0705	5.0705	normal	wild type	non amplified	negative	3
NBC-128	34	≤18months	0	0	4.01369	4.01369	normal	wild type	non amplified	negative	1
NBC-129	163	≤18months	0	0	3.90965	3.90965	normal	wild type	non amplified	negative	1
NBC-130	49	≤18months	0	0	3.94251	3.94251	normal	wild type	non amplified	negative	1
NBC-131	350	≤18months	0	0	4.44901	4.44901	normal	wild type	non amplified	negative	4
NBC-133	29	≤18months	0	0	4.3614	4.3614	normal	wild type	non amplified	negative	1
NBC-134	77	≤18months	0	0	4.24641	4.24641	normal	wild type	non amplified	negative	5
NBC-135	1224	>18months	0	0	3.65503	3.65503	normal	wild type	non amplified	negative	3
NBC-136	114	≤18months	0	0	1.93018	1.93018	normal	wild type	non amplified	negative	5
NBC-138	38	≤18months	0	0	3.39493	3.39493	normal	wild type	non amplified	negative	2,1
NBC-139	218	≤18months	0	0	4.04381	4.04381	normal	wild type	non amplified	negative	-2,2
NBC-141	380	≤18months	0	0	3.52909	3.52909	normal	wild type	non amplified	negative	3
NBC-142	440	≤18months	0	0	3.77002	3.77002	normal	wild type	non amplified	negative	1
NBC-143	2	≤18months	0	0	4.23272	4.23272	normal	wild type	non amplified	negative	1
NBC-144	116	≤18months	0	0	4.00821	4.00821	normal	wild type	non amplified	negative	1
NBC-145	732	>18months	1	0	2.33812	4.00548	normal	wild type	non amplified	negative	4
NBC-146	27	≤18months	0	0	3.20055	3.20055	normal	wild type	non amplified	negative	5
NBC-148	385	≤18months	0	0	3.1102	3.1102	normal	wild type	non amplified	negative	4
NBC-149	278	≤18months	0	0	3.55647	3.55647	normal	wild type	non amplified	negative	5
NBC-150	121	≤18months	1	1	0.892539	1.0705	del/im	wild type	amplified	negative	4
NBC-151	1964	>18months	1	1	1.20739	1.30869	del/im	wild type	amplified	negative	4
NBC-152	92	≤18months	0	0	7.16769	7.16769	del/im	wild type	amplified	negative	5
NBC-153	880	>18months	0	0	10.5599	10.5599	del/im	wild type	amplified	negative	4
NBC-154	1742	>18months	0	0	5.50582	5.50582	del/im	wild type	amplified	negative	3
NBC-155	416	≤18months	1	0	1.14442	10.5955	del/im	wild type	amplified	negative	4
NBC-156	134	≤18months	0	0	9.69199	9.69199	del/im	wild type	amplified	negative	5
NBC-157	1000	>18months	1	1	1.10062	1.13895	del/im	wild type	amplified	negative	3
NBC-158	444	≤18months	0	0	0.77755	0.77755	del/im	wild type	amplified	negative	4
NBC-159	716	>18months	0	0	5.53046	5.53046	del/im	wild type	amplified	negative	4
NBC-16	8983	>18months	1	1	1.76591	2.46133	normal	wild type	non amplified	positive	4
NBC-160	2781	>18months	0	0	0.750171	0.750171	del/im	wild type	amplified	negative	4
NBC-164	1174	>18months	1	0	1.28131	10.4914	del/im	wild type	amplified	negative	4
NBC-166	34	≤18months	0	0	9.73306	9.73306	del/im	wild type	amplified	negative	1
NBC-167	837	>18months	1	0	1.54962	9.3306	del/im	wild type	amplified	negative	4
NBC-168	162	≤18months	0	0	5.70842	5.70842	del/im	wild type	amplified	negative	4
NBC-169	849	>18months	1	1	1.70568	2.59548	del/im	wild type	amplified	negative	4
NBC-17	827	>18months	1	0	2.16564	7.54825	del/im	TERT-RA	non amplified	negative	4
NBC-170	865	>18months	0	0	8.62697	8.62697	del/im	wild type	amplified	negative	4
NBC-171	1764	>18months	1	1	2.93498	3.61944	del/im	wild type	amplified	negative	4
NBC-172	989	>18months	1	1	0.785763	1.8152	del/im	wild type	amplified	negative	4
NBC-173	953	>18months	1	1	1.10883	1.56605	del/im	wild type	amplified	negative	4
NBC-174	1431	>18months	0	0	0.635181	0.635181	del/im	wild type	amplified	negative	4
NBC-175	137	≤18months	1	0	3.05818	6.47228	del/im	wild type	amplified	negative	4
NBC-176	2045	>18months	0	0	6.51061	6.51061	del/im	wild type	amplified	negative	4
NBC-177	1546	>18months	0	0	1.41821	1.41821	del/im	wild type	amplified	negative	2,1
NBC-178	478	≤18months	1	1	1.07871	1.40726	del/im	wild type	amplified	negative	2,1
NBC-179	1188	>18months	1	1	0.684463	1.45654	del/im	wild type	amplified	negative	4
NBC-18	2786	>18months	0	0	0.733744	0.733744	del/im	TERT-RA	non amplified	negative	4
NBC-180	712	>18months	0	0	5.67556	5.67556	del/im	wild type	amplified	negative	3
NBC-181	1371	>18months	1	1	1.2293	2.92129	del/im	wild type	amplified	negative	4
NBC-182	1022	>18months	1	1	0.900753	1.30869	del/im	wild type	amplified	negative	3
NBC-183	930	>18months	1	0	2.94867	4.39151	del/im	wild type	amplified	negative	4
NBC-185	2153	>18months	1	1	1.6345	4.16975	del/im	wild type	amplified	negative	4
NBC-187	144	≤18months	0	0	4.29295	4.29295	del/im	wild type	amplified	negative	5
NBC-188	780	>18months	1	1	1.83162	3.44969	del/im	wild type	amplified	negative	4
NBC-189	89	≤18months	1	1	0.0876112	0.0876112	del/im	wild type	amplified	negative	5
NBC-190	425	≤18months	0	0	0.323066	0.323066	del/im	wild type	amplified	negative	2,1
NBC-191	980	>18months	0	0	3.2909	3.2909	del/im	wild type	amplified	negative	3
NBC-193	666	>18months	1	1	0.15332	1.42916	del/im	wild type	non amplified	negative	2,1
NBC-194	363	≤18months	0	0	10.0123	10.0123	del/im	wild type	non amplified	negative	2,1
NBC-195	86	≤18months	0	0	8.75291	8.75291	del/im	wild type	non amplified	negative	2,1
NBC-197	264	≤18months	0	0	7.06366	7.06366	del/im	wild type	non amplified	negative	2,1
NBC-199	351	≤18months	0	0	6.69678	6.69678	del/im	wild type	non amplified	negative	4
NBC-20	4216	>18months	1	0	1.56605	5.87543	del/im	TERT-RA	non amplified	negative	3
NBC-200	81	≤18months	0	0	5.50308	5.50308	del/im	wild type	non amplified	negative	5
NBC-201	534	≤18months	0	0	4.18617	4.18617	del/im	wild type	non amplified	negative	3
NBC-202	877	>18months	0	0	1.013	1.013	del/im	wild type	non amplified	negative	4
NBC-204	185	≤18months	0	0	2.55441	2.55441	del/im	wild type	non amplified	negative	4
NBC-205	1351	>18months	0	0	3.72621	3.72621	del/im	wild type	non amplified	negative	4
NBC-206	1316	>18months	0	0	3.52909	3.52909	del/im	wild type	non amplified	negative	2,1
NBC-207	200	≤18months	0	0	3.46612	3.46612		wild type	amplified	negative	4
NBC-21	968	>18months	0	0	0.383299	0.383299	del/im	TERT-RA	non amplified	negative	4
NBC-210	553	>18months	1	0	1.30322	4.06023		wild type	amplified	negative	4
NBC-211	4131	>18months	1	1	1.43463	1.62081		wild type	amplified	negative	1
NBC-212	112	≤18months	1	0	1.79877	4.03559		wild type	amplified	negative	2,1
NBC-215	1710	>18months	0	0	4.90897	4.90897		wild type	non amplified	negative	1
NBC-217	800	>18months	1	1	1.13621	1.72758		wild type	non amplified	negative	4
NBC-218	4	≤18months	0	0	5.85626	5.85626		wild type	non amplified	negative	4
NBC-219	541	≤18months	0	0	14.0479	14.0479		wild type	non amplified	negative	3
NBC-22	4698	>18months	1	1	1.90828	2.42026	del/im	TERT-RA	non amplified	negative	4
NBC-220	1057	>18months	1	1	0.95551	3.07461		wild type	non amplified	negative	3
NBC-221	724	>18months	1	1	1.30048	1.64545		wild type	non amplified	negative	4
NBC-223	81	≤18months	0	0	5.13621	5.13621		wild type	non amplified	negative	2,1
NBC-224	669	>18months	0	0	5.10335	5.10335		wild type	non amplified	negative	2,1
NBC-225	352	≤18months	1	0	1.34976	19.7372	normal	wild type	non amplified	positive	4
NBC-226	1126	>18months	1	0	3.41136	15.7536	normal	wild type	non amplified	positive	3
NBC-227	22	≤18months	0	0	10.9897	10.9897	normal	wild type	non amplified	positive	1
NBC-228	1319	>18months	1	1	2.0616	7.68789	normal	wild type	non amplified	positive	4
NBC-229	2831	>18months	1	0	1.87543	15.5236	normal	wild type	non amplified	positive	3
NBC-23	1729	>18months	0	0	3.36482	3.36482	del/im	TERT-RA	non amplified	negative	4
NBC-230	1602	>18months	1	0	5.17454	13.6099	normal	wild type	non amplified	positive	4
NBC-231	1644	>18months	0	0	10.5708	10.5708	normal	wild type	non amplified	positive	4
NBC-233	934	>18months	0	0	11.5784	11.5784	normal	wild type	non amplified	positive	4
NBC-234	1558	>18months	1	0	2.37919	12.1478	normal	wild type	non amplified	positive	4
NBC-235	1706	>18months	1	1	1.83436	6.63381	normal	wild type	non amplified	positive	4
NBC-236	5073	>18months	1	0	5.79877	12.0438	normal	wild type	non amplified	positive	4
NBC-237	1787	>18months	1	1	0.668036	9.0924	normal	wild type	non amplified	positive	2,2
NBC-239	1419	>18months	1	0	1.88364	8.34223	normal	wild type	non amplified	positive	4
NBC-24	2464	>18months	1	1	1.2293	2.53525	del/im	TERT-RA	non amplified	negative	4
NBC-240	6215	>18months	1	0	1.31964	5.79055	normal	wild type	non amplified	positive	2,1
NBC-241	1298	>18months	1	1	0.251882	0.43258	normal	wild type	non amplified	positive	4
NBC-242	3366	>18months	1	1	0.224504	2.44216	normal	wild type	non amplified	positive	2,2
NBC-243	1264	>18months	0	0	6.43395	6.43395	normal	wild type	non amplified	positive	4
NBC-246	1489	>18months	0	0	5.61533	5.61533	normal	wild type	non amplified	positive	3
NBC-247	1365	>18months	1	1	1.97399	4.99384	normal	wild type	non amplified	positive	4
NBC-248	2551	>18months	1	0	2.79808	4.45448	normal	wild type	non amplified	positive	3
NBC-249	3080	>18months	1	0	1.33881	4.28474	normal	wild type	non amplified	positive	2,2
NBC-25	1022	>18months	1	0	1.74127	7.69884		TERT-RA	amplified	negative	4
NBC-250	1656	>18months	1	0	1.51129	3.75907	normal	wild type	non amplified	positive	4
NBC-251	1414	>18months	0	0	4.38604	4.38604	normal	wild type	non amplified	positive	4
NBC-252	3914	>18months	1	1	1.47296	1.74401	normal	wild type	non amplified	positive	4
NBC-255	1324	>18months	0	0	2.71869	2.71869	normal	wild type	non amplified	positive	4
NBC-256	2225	>18months	1	0	2.54073	2.75975	del/im	wild type	non amplified	positive	2,2
NBC-257	1012	>18months	1	0	12.7392	16.898	del/im	wild type	non amplified	positive	4
NBC-258	1604	>18months	0	0	9.73854	9.73854	del/im	wild type	non amplified	positive	4
NBC-259	1914	>18months	1	1	2.20397	4.58316	del/im	wild type	non amplified	positive	3
NBC-26	711	>18months	1	1	0.536619	1.31417		TERT-RA	non amplified	negative	3
NBC-260	5578	>18months	1	0	5.26215	9.82615	del/im	wild type	non amplified	positive	3
NBC-263	1507	>18months	1	0	1.39904	8.47639	del/im	wild type	non amplified	positive	3
NBC-264	1812	>18months	1	0	1.36619	7.47433	del/im	wild type	non amplified	positive	4
NBC-265	3572	>18months	1	0	1.56605	6.6475	del/im	wild type	non amplified	positive	2,1
NBC-266	1897	>18months	1	0	1.81793	6.29979	del/im	wild type	non amplified	positive	4
NBC-269	1445	>18months	1	1	1.68925	1.75222		wild type	non amplified	positive	4
NBC-27	1443	>18months	1	1	1.77139	4.4627		TERT-RA	non amplified	negative	4
NBC-270	8926	>18months	1	0	4.31485	16.0438		wild type	non amplified	positive	1
NBC-273	771	>18months	1	0	3.10198	8.93361		wild type	non amplified	positive	3
NBC-29	2401	>18months	1	0	1.82888	3.32375		TERT-RA	non amplified	negative	4
NBC-3	2186	>18months	1	0	2.28337	8.49008	normal	TERT-RA	non amplified	negative	4
NBC-30	420	≤18months	0	0	7.82478	7.82478	normal	wild type	amplified	negative	4
NBC-31	1407	>18months	1	1	1.25667	2.15195	normal	wild type	amplified	negative	4
NBC-32	738	>18months	0	0	3.6386	3.6386	normal	wild type	amplified	negative	4
NBC-34	744	>18months	0	0	14.59	14.59	normal	wild type	non amplified	negative	1
NBC-35	461	≤18months	0	0	2.72142	2.72142	normal	wild type	non amplified	negative	3
NBC-36	479	≤18months	0	0	18.9925	18.9925	normal	wild type	non amplified	negative	1
NBC-37	1071	>18months	0	0	15.7016	15.7016	normal	wild type	non amplified	negative	3
NBC-38	243	≤18months	0	0	15.8385	15.8385	normal	wild type	non amplified	negative	3
NBC-39	121	≤18months	0	0	13.911	13.911	normal	wild type	non amplified	negative	5
NBC-4	1383	>18months	0	0	8.6078	8.6078	normal	TERT-RA	non amplified	negative	4
NBC-40	107	≤18months	0	0	9.77687	9.77687	normal	wild type	non amplified	negative	5
NBC-41	507	≤18months	0	0	9.60438	9.60438	normal	wild type	non amplified	negative	2,2
NBC-42	344	≤18months	0	0	15.7235	15.7235	normal	wild type	non amplified	negative	3
NBC-43	1	≤18months	0	0	10.0479	10.0479	normal	wild type	non amplified	negative	2
NBC-44	1381	>18months	0	0	15.1951	15.1951	normal	wild type	non amplified	negative	3
NBC-45	0	≤18months	0	0	11.9316	11.9316	normal	wild type	non amplified	negative	1
NBC-46	4	≤18months	0	0	11.0116	11.0116	normal	wild type	non amplified	negative	5
NBC-47	139	≤18months	0	0	11.2115	11.2115	normal	wild type	non amplified	negative	5
NBC-48	2111	>18months	0	0	11.5127	11.5127	normal	wild type	non amplified	negative	2,1
NBC-49	890	>18months	0	0	9.88638	9.88638	normal	wild type	non amplified	negative	2,1
NBC-5	2621	>18months	0	0	0.709103	0.709103	normal	TERT-RA	non amplified	negative	4
NBC-50	229	≤18months	0	0	8.16153	8.16153	normal	wild type	non amplified	negative	2,2
NBC-51	1408	>18months	1	1	1.47844	3.06639	normal	wild type	non amplified	negative	3
NBC-52	300	≤18months	0	0	10.3682	10.3682	normal	wild type	non amplified	negative	2,1
NBC-53	116	≤18months	0	0	11.7864	11.7864	normal	wild type	non amplified	negative	5
NBC-54	3	≤18months	1	0	0.449008	11.8905	normal	wild type	non amplified	negative	5
NBC-55	73	≤18months	0	0	10.5243	10.5243	normal	wild type	non amplified	negative	5
NBC-56	9	≤18months	0	0	11.3101	11.3101	normal	wild type	non amplified	negative	3
NBC-57	8	≤18months	0	0	10.3655	10.3655	normal	wild type	non amplified	negative	5
NBC-58	3488	>18months	0	0	6.28884	6.28884	normal	wild type	non amplified	negative	1
NBC-59	1099	>18months	0	0	4.81314	4.81314	normal	wild type	non amplified	negative	2,2
NBC-60	262	≤18months	0	0	10.0753	10.0753	normal	wild type	non amplified	negative	1
NBC-61	121	≤18months	0	0	9.90554	9.90554	normal	wild type	non amplified	negative	5
NBC-62	437	≤18months	0	0	5.22382	5.22382	normal	wild type	non amplified	negative	1
NBC-63	453	≤18months	1	0	1.78234	7.59206	normal	wild type	non amplified	negative	2,1
NBC-64	359	≤18months	1	0	4.79671	11.5264	normal	wild type	non amplified	negative	4
NBC-66	247	≤18months	0	0	10.7214	10.7214	normal	wild type	non amplified	negative	4
NBC-67	2324	>18months	1	0	5.10062	10.809	normal	wild type	non amplified	negative	4
NBC-68	1516	>18months	0	0	6.3217	6.3217	normal	wild type	non amplified	negative	1
NBC-69	84	≤18months	0	0	5.25394	5.25394	normal	wild type	non amplified	negative	5
NBC-70	329	≤18months	0	0	8.76386	8.76386	normal	wild type	non amplified	negative	5
NBC-71	245	≤18months	0	0	3.8987	3.8987	normal	wild type	non amplified	negative	1
NBC-72	235	≤18months	0	0	8.70637	8.70637	normal	wild type	non amplified	negative	5
NBC-73	5225	>18months	1	0	0.922656	7.3128	normal	wild type	non amplified	negative	2,2
NBC-75	492	≤18months	1	0	0.511978	8.45448	normal	wild type	non amplified	negative	4
NBC-77	692	>18months	1	0	0.290212	8.61054	normal	wild type	non amplified	negative	2,1
NBC-78	634	>18months	0	0	2.42574	2.42574	normal	wild type	non amplified	negative	3
NBC-79	50	≤18months	0	0	6.95962	6.95962	normal	wild type	non amplified	negative	5
NBC-8	1218	>18months	1	1	1.15264	2.39836	normal	TERT-RA	non amplified	negative	4
NBC-80	451	≤18months	0	0	8.08761	8.08761	normal	wild type	non amplified	negative	2,2
NBC-81	323	≤18months	0	0	8.56947	8.56947	normal	wild type	non amplified	negative	3
NBC-82	413	≤18months	0	0	8.31759	8.31759	normal	wild type	non amplified	negative	2,2
NBC-83	155	≤18months	0	0	0.66256	0.66256	normal	wild type	non amplified	negative	2,2
NBC-84	493	≤18months	0	0	7.28542	7.28542	normal	wild type	non amplified	negative	2,2
NBC-85	598	>18months	0	0	7.80287	7.80287	normal	wild type	non amplified	negative	2,2
NBC-86	394	≤18months	1	0	0.462697	2.42574	normal	wild type	non amplified	negative	3
NBC-87	50	≤18months	0	0	6.17112	6.17112	normal	wild type	non amplified	negative	5
NBC-88	119	≤18months	1	0	2.27789	7.24435	normal	wild type	non amplified	negative	5
NBC-89	988	>18months	0	0	4.99658	4.99658	normal	wild type	non amplified	negative	2,2
NBC-9	961	>18months	1	1	1.24572	2.41205	del/im	TERT-RA	amplified	negative	4
NBC-90	119	≤18months	0	0	4.91444	4.91444	normal	wild type	non amplified	negative	5
NBC-91	0	≤18months	1	0	0.654346	6.80903	normal	wild type	non amplified	negative	1
NBC-92	4	≤18months	1	0	0.479124	7.44969	normal	wild type	non amplified	negative	2,1
NBC-93	473	≤18months	0	0	7.14853	7.14853	normal	wild type	non amplified	negative	3
NBC-94	729	>18months	0	0	7.13484	7.13484	normal	wild type	non amplified	negative	2,2
NBC-95	143	≤18months	0	0	4.88159	4.88159	normal	wild type	non amplified	negative	2,1
NBC-96	377	≤18months	0	0	6.72964	6.72964	normal	wild type	non amplified	negative	4
NBC-97	49	≤18months	0	0	6.63381	6.63381	normal	wild type	non amplified	negative	5
NBC-98	784	>18months	0	0	6.37098	6.37098	normal	wild type	non amplified	negative	3
NBC-99	1035	>18months	1	0	4.60507	6.47775	normal	wild type	non amplified	negative	4
