# Supplementary material for: Construction of a novel anoikis-related prognostic model and analysis of its correlation with infiltration of immune cells in neuroblastoma
Source: Front Immunol. 2023 Apr 4;14:1135617. doi: 10.3389/fimmu.2023.1135617 (PMC10111050; doi:10.3389/fimmu.2023.1135617)
Supplement: Supplementary file 4 [file Table_4.xlsx]

## Sheet: Sheet1
	Camptothecin_1003	Vinblastine_1004	Cisplatin_1005	Cytarabine_1006	Docetaxel_1007	Gefitinib_1010	Navitoclax_1011	Vorinostat_1012	Nilotinib_1013	Olaparib_1017	Axitinib_1021	AZD7762_1022	SB216763_1025	KU-55933_1030	Afatinib_1032	Staurosporine_1034	PLX-4720_1036	NU7441_1038	Doramapimod_1042	Wee1 Inhibitor_1046	Nutlin-3a (-)_1047	Mirin_1048	PD173074_1049	ZM447439_1050	Alisertib_1051	RO-3306_1052	MK-2206_1053	Palbociclib_1054	Dactolisib_1057	Pictilisib_1058	AZD8055_1059	PD0325901_1060	Obatoclax Mesylate_1068	5-Fluorouracil_1073	Dasatinib_1079	Paclitaxel_1080	Crizotinib_1083	Rapamycin_1084	Sorafenib_1085	BI-2536_1086	Irinotecan_1088	Oxaliplatin_1089	BMS-536924_1091	GSK1904529A_1093	Tozasertib_1096	PF-4708671_1129	PRIMA-1MET_1131	Erlotinib_1168	Niraparib_1177
SEQC_NB001	0.0449324	0.01527	13.6208	3.12805	0.00690465	19.6877	3.76539	2.96342	29.3471	46.6144	28.4281	0.438121	147.354	86.571	3.91525	0.052882	116.676	16.0731	97.0624	5.91812	148.337	69.3774	52.2924	19.2697	3.07441	24.3772	24.4358	40.0947	0.310393	5.99315	0.789507	2.20372	4.48662	54.5593	2.72101	0.0305745	16.4775	0.127739	12.6542	2.75033	6.02562	19.4683	16.2134	55.1032	25.1276	30.8067	47.1766	11.8471	37.8296
SEQC_NB002	0.0993851	0.0392099	21.4001	8.45121	0.0131342	29.6156	1.60657	4.16552	60.0547	91.3642	17.8302	1.07548	252.164	94.522	7.88872	0.126854	162.599	14.9238	82.3827	7.88953	111.947	121.742	59.4415	18.6231	5.30371	21.87	19.95	87.0988	0.285757	6.30437	0.771719	4.37232	5.17262	251.262	13.335	0.0518111	26.1238	0.103484	11.7316	2.05064	9.4166	32.1918	24.553	84.3631	16.5625	28.4057	86.9966	13.9949	50.8507
SEQC_NB003	0.0382289	0.0127243	12.0842	2.26035	0.00507978	27.2553	2.77708	2.57294	37.5651	65.6342	30.2278	0.839085	324.329	182.99	4.94843	0.0490343	91.2716	17.9771	107.556	5.3966	43.9624	93.3585	91.1196	22.7264	2.22752	23.5622	21.9633	17.1499	0.139191	2.42448	1.25041	1.48742	4.00156	61.0043	8.28369	0.020403	18.0752	0.126965	8.75289	0.463234	5.13067	15.2903	5.71623	76.7624	19.4805	67.5012	65.0649	19.9581	52.713
SEQC_NB004	0.0668504	0.0459188	24.9174	6.99137	0.0154499	30.4187	3.71782	4.98892	39.9482	88.7514	22.3245	1.23737	208.111	94.5509	6.81495	0.0373114	90.1452	14.8409	92.701	9.82792	43.5624	108.607	76.6948	21.1639	4.7751	22.3547	35.3437	50.0502	0.320193	4.41554	0.959229	1.53379	5.55879	108.34	4.66471	0.135693	30.5744	0.123229	12.6529	1.0318	12.1697	46.1545	5.45391	94.0193	18.7694	63.2501	142.101	15.6621	61.739
SEQC_NB005	0.0464291	0.0249334	12.5592	2.27339	0.0106646	26.2751	5.3582	3.91391	31.0878	68.1544	27.4239	0.993904	276.264	120.728	4.18547	0.0258915	62.2085	15.2059	126.071	10.1211	32.575	88.4608	78.1959	21.6335	4.66945	22.9479	18.0265	25.5216	0.145602	2.16023	1.09669	1.16198	4.86397	50.5036	1.79892	0.0460041	23.4268	0.0573796	13.6679	0.493558	7.81984	25.8526	3.81409	78.7405	19.9247	79.4819	86.4327	18.9734	57.6464
SEQC_NB006	0.113069	0.0282582	35.9483	9.28675	0.0145159	40.5243	5.67242	3.44753	60.7364	138.742	23.1092	1.37779	306.619	94.3151	9.92067	0.118767	220.312	14.1744	100.135	7.40189	193.778	129.993	102.031	19.7737	4.90045	20.331	40.577	57.6511	0.493841	7.19846	0.919164	2.71479	5.61709	218.152	14.0599	0.116246	25.7113	0.205656	19.1671	0.823781	12.2121	63.8553	13.5731	103.729	18.9072	39.6554	138.119	18.5778	84.3508
SEQC_NB007	0.0918853	0.0397778	26.5948	6.40152	0.0122738	31.3687	4.74087	3.65824	49.4572	74.2449	22.6785	1.0588	135.267	66.3441	6.05758	0.0379079	104.328	13.9635	89.8312	10.1371	49.8687	105.014	55.2381	18.4805	5.73427	22.7649	19.8936	34.677	0.222796	5.16615	0.759401	1.97182	5.08357	78.7611	2.91595	0.0650657	32.2813	0.163671	18.1576	3.24077	11.8457	48.3605	10.6425	104.534	26.9959	29.1117	90.2103	19.1379	64.8127
SEQC_NB008	0.0301081	0.00939594	7.91165	2.03669	0.00450334	17.6678	2.4341	1.93486	32.8417	63.6078	25.6421	0.775172	399.239	166.386	2.91032	0.0864321	95.8932	16.2432	95.8774	4.49283	75.0977	71.434	71.9798	21.5969	1.99128	22.2137	20.6509	17.7176	0.184309	2.8835	1.22288	2.29992	2.8323	40.0542	7.50972	0.022834	15.2873	0.0950349	8.93786	0.231089	4.78683	14.7605	8.02032	54.0973	14.5013	53.2822	74.4602	12.1138	53.2277
SEQC_NB009	0.0395304	0.0118164	10.1488	1.86569	0.00489904	20.3009	4.71181	2.4145	37.3464	52.9507	25.4597	0.734928	265.661	126.327	5.92043	0.0651963	77.7656	16.6205	109.936	4.65959	34.8736	80.0707	62.6205	21.8083	2.87488	23.8868	22.0047	12.3553	0.161143	3.6305	1.33292	1.99854	2.94033	50.946	6.9585	0.0303113	14.5256	0.122795	11.3506	0.904552	5.20214	22.5496	5.8895	56.7917	18.7121	57.9552	95.606	16.3147	40.6146
SEQC_NB010	0.0407956	0.015319	14.357	2.80738	0.00795376	23.2045	3.82412	2.71279	34.9179	92.0069	19.8803	1.19788	326.33	148.137	4.5408	0.07673	101.599	16.2821	98.7762	5.11302	55.1104	107.914	72.1821	22.4184	3.59369	20.6346	34.4932	22.6002	0.281893	4.96175	1.11723	2.02107	4.1582	91.6493	8.88137	0.0518957	23.9877	0.0925946	9.10747	0.286449	8.65915	27.0771	5.43405	75.0716	13.6057	85.3914	97.5977	15.3612	74.3221
SEQC_NB011	0.10043	0.0153031	22.1715	5.20538	0.00674141	24.6064	9.66575	3.73001	31.7525	57.2361	18.3266	0.848862	85.6542	48.9577	7.84922	0.0349933	78.5097	11.0935	75.4082	5.58779	59.648	107.525	40.0873	18.1492	6.09041	20.326	16.4385	37.1926	0.126293	4.73823	0.514611	1.28765	3.19626	69.6521	3.23297	0.0390851	19.7646	0.0973209	14.4089	2.33451	13.5827	39.9603	12.7092	94.1889	22.7824	32.3003	104.164	13.3396	74.739
SEQC_NB012	0.283105	0.0503142	60.5762	16.2264	0.0214159	36.0193	7.31368	5.0947	65.0844	163.635	21.9766	3.02653	208.146	87.0827	10.8135	0.114674	213.629	13.898	81.6336	17.5116	238.671	212.486	86.7457	19.5188	6.89836	20.6558	42.7945	96.9434	0.587191	10.1718	0.752746	2.69981	5.67739	369.865	15.8501	0.148609	33.9163	0.267423	18.9675	1.21211	37.9025	94.2148	14.8146	116.823	18.9989	36.8917	178.07	19.2433	111.089
SEQC_NB013	0.147595	0.0566026	72.338	6.90719	0.0173217	34.7173	11.0089	6.62263	66.8127	123.668	31.4389	1.23395	152.004	90.6031	10.53	0.0493162	120.174	13.7623	81.0546	10.2227	84.405	170.453	79.121	20.5086	12.4942	22.7588	29.4808	47.6007	0.300806	4.07151	0.822245	1.11503	4.11487	203.514	6.79926	0.167058	28.2608	0.142071	23.8711	1.75575	18.9976	87.5347	5.63274	87.4349	32.6479	53.2776	154.603	19.4851	114.165
SEQC_NB014	0.295629	0.0939483	69.7773	19.1683	0.034677	29.83	23.7298	10.181	56.4785	113.976	21.834	2.07328	87.3471	34.8602	17.8176	0.0512037	80.39	11.5737	88.8673	21.3643	127.534	188.619	87.5838	19.0534	16.349	20.2217	52.9469	84.3	0.2806	12.9883	0.466639	0.602364	4.28283	139.017	11.2253	0.363487	43.3258	0.130472	23.0013	5.16587	41.5125	113.492	11.1939	127.943	34.4611	31.7968	308.936	17.2039	110.412
SEQC_NB015	0.179284	0.0532219	68.0472	8.92408	0.0168334	28.7706	3.40479	5.477	61.8623	106.034	23.358	2.85902	125.865	104.946	6.87639	0.0973863	117.909	13.4548	68.5033	8.68772	214.94	177.689	70.072	21.1209	8.76752	19.7913	14.3272	86.6368	0.255172	4.16513	0.716908	6.41565	4.19657	433.501	23.4536	0.10686	56.9925	0.169593	16.0849	0.656305	20.2605	101.294	11.2971	62.7167	19.2261	58.884	132.919	15.9627	103.066
SEQC_NB016	0.0575085	0.0202971	33.616	3.65165	0.00861845	27.8425	8.44784	3.60162	37.4417	58.6126	20.3005	1.01141	138.638	96.0266	4.70236	0.0325643	72.8383	14.2863	89.8188	6.24758	137.683	77.5822	79.6691	21.544	5.10467	21.8626	15.5853	35.7278	0.133365	3.23566	0.730522	0.834303	3.95566	87.4809	4.65368	0.0556187	24.2779	0.124211	12.1323	1.55263	9.67653	35.9149	4.00022	61.5876	20.0858	46.7188	62.7207	13.8915	55.0092
SEQC_NB017	0.0801499	0.0115608	30.4144	3.95696	0.00796014	16.9246	2.57511	3.04255	31.535	62.204	17.004	0.738742	82.6731	60.5503	4.77171	0.0421723	123.209	12.0184	61.7256	4.37051	86.9428	86.4505	41.1679	18.0914	2.73726	20.3227	10.7677	41.0664	0.145405	3.70063	0.548639	1.40193	3.24011	117.931	6.81303	0.0428758	18.17	0.104942	9.40437	1.88148	8.94522	40.5685	10.5358	78.1619	18.8214	31.535	65.515	9.94281	45.1081
SEQC_NB018	0.132009	0.0285119	49.171	11.4574	0.0104882	29.2089	7.81244	5.80257	45.0681	123.884	13.6777	1.347	146.49	48.8815	11.52	0.0557829	94.4495	11.2351	74.2767	7.7368	83.7949	137.54	72.8988	18.2744	6.23897	18.814	26.4732	61.5246	0.20149	5.95172	0.601346	1.38981	3.72568	150.455	11.6316	0.0853721	30.5743	0.101238	11.5481	1.74523	15.4646	70.4186	9.95329	97.7594	14.9609	31.7771	156.418	17.6788	96.6465
SEQC_NB019	0.144832	0.0221049	32.3019	4.20471	0.00927272	22.7985	5.26047	3.75053	30.5995	62.2298	18.667	0.5076	146.152	68.9915	6.10059	0.0411342	124.079	13.1056	88.4154	4.50057	60.9841	108.587	43.9526	18.6192	5.55869	20.6265	17.9092	39.8871	0.182633	4.87397	0.780358	1.79227	4.23264	81.6834	6.7392	0.0484679	24.361	0.128912	11.0632	1.45538	21.2794	41.6837	10.8798	58.4579	18.9889	35.4243	98.0539	13.4107	57.1228
SEQC_NB020	0.071382	0.0337492	23.9998	8.25754	0.0120109	33.7737	10.4978	5.04621	59.1278	69.6806	20.113	1.24023	106.713	54.8738	9.81629	0.0397722	76.5224	12.6949	78.9247	14.127	90.9676	93.2088	79.7586	17.811	5.79366	22.5321	21.8683	35.8761	0.233595	4.63612	0.566269	0.877441	3.25976	100.379	4.79528	0.111815	22.4694	0.131469	21.4178	4.39051	9.43126	36.7407	8.17374	115.58	28.4369	27.0798	100.26	15.0641	64.8178
SEQC_NB021	0.081166	0.0265213	27.4208	6.02025	0.0141909	26.7243	17.4408	5.73517	35.3747	47.5949	17.6852	1.13529	53.1716	38.3075	10.3164	0.0298011	63.0513	11.6429	76.9815	10.8243	103.239	115.408	48.8302	18.4265	10.657	21.4392	20.9004	27.1939	0.159826	5.66832	0.506048	0.976819	3.47548	72.0971	2.54436	0.0981418	27.5677	0.10798	16.1988	6.12724	12.1819	37.9437	7.08105	78.4104	30.4314	23.4669	92.677	11.4512	75.4831
SEQC_NB022	0.149874	0.0321054	38.0038	10.4012	0.0104992	31.705	15.0755	4.77479	65.2594	69.6289	16.6822	1.22409	132.412	60.5831	9.71899	0.0411287	88.2069	11.854	75.4054	10.2491	82.7374	110.461	69.2342	18.2682	8.63421	20.9588	24.6104	43.0998	0.221044	5.75953	0.722076	2.04493	3.86966	168.537	8.10696	0.093047	30.8274	0.175597	15.4014	2.19251	19.229	57.834	10.548	109.307	21.7599	33.7722	152.756	16.9979	72.3782
SEQC_NB023	0.128705	0.0280899	33.2031	9.51236	0.0119551	29.751	13.2461	4.61349	50.7218	75.1368	16.6533	1.40506	106.112	57.527	10.061	0.0511189	79.7658	11.5113	63.1275	9.13387	103.457	131.381	80.0316	19.023	6.86781	20.1509	21.0199	58.768	0.226489	6.10893	0.613517	1.32653	3.22123	147.32	9.00306	0.10029	24.8525	0.123834	19.5617	2.27165	15.509	46.0648	10.6457	91.1264	17.9851	32.5481	111.992	17.8551	58.2345
SEQC_NB024	0.360897	0.163453	77.8505	32.3889	0.0418073	41.9632	13.9195	9.99157	69.7047	125.126	20.4596	3.46979	115.876	54.1581	11.5723	0.0547238	75.5254	12.7367	92.6823	43.633	185.662	245.157	94.7039	18.7447	29.2644	21.5708	26.9498	99.9568	0.288425	5.74116	0.58512	1.81377	4.60864	401.092	6.60216	0.381464	46.0494	0.178321	27.0328	3.04194	36.8193	176.351	13.6011	138.146	26.7483	43.0934	280.566	20.3694	175.659
SEQC_NB025	0.368028	0.13465	105.757	24.2848	0.0311621	45.6775	22.002	10.9008	77.6056	130.206	19.7126	3.4982	117.567	45.4	21.3718	0.0809448	140.117	10.9964	77.7179	26.1933	147.673	381.896	101.147	19.8092	17.3088	18.8109	67.3517	110.865	0.428491	14.0663	0.679633	2.23012	5.546	374.65	14.4928	0.390801	49.7039	0.20399	26.3381	1.79319	42.1769	166.21	10.5866	134.631	22.0417	46.2626	339.864	25.1645	141.521
SEQC_NB026	0.0636829	0.0344288	23.2136	6.80179	0.0136404	33.7384	11.8846	4.82261	39.1135	51.8506	15.3377	1.26319	62.6756	37.1463	11.2613	0.0282782	55.1373	10.783	78.5226	7.95221	104.367	103.98	53.8081	16.8915	6.99631	20.5669	23.0023	50.9046	0.228208	6.60626	0.441323	0.764743	2.70807	74.0421	2.87132	0.114086	20.3585	0.144909	18.1204	5.83685	10.6332	56.4359	11.2102	95.1921	23.593	21.954	86.9852	18.5118	62.3564
SEQC_NB027	0.101761	0.0376534	29.7265	10.3931	0.0149062	32.3722	5.42203	5.63646	52.2658	72.1255	18.4376	0.835956	95.0893	63.8979	10.1594	0.0421492	77.0404	12.8306	78.2979	10.395	116.034	132.002	58.1761	17.954	5.13266	22.2709	19.5624	57.2751	0.231104	4.96677	0.634438	1.20837	4.18389	125.892	6.67018	0.102615	20.9891	0.133182	15.4429	3.76877	12.6128	45.8613	9.9146	103.099	26.7475	28.953	91.1209	16.9428	56.2878
SEQC_NB028	0.132983	0.0226003	45.6213	5.61101	0.0105294	20.0369	4.07741	3.04586	42.7852	76.739	19.5856	1.01285	110.008	74.5725	5.79346	0.0577513	150.772	12.7557	71.1303	6.71516	91.6889	122.554	78.5231	19.5161	3.1186	19.8167	13.9377	42.6956	0.17244	3.56282	0.69283	3.27479	3.81319	163.262	11.0787	0.081488	23.1533	0.137957	13.7587	1.07528	13.6376	54.3393	9.93475	86.0594	13.2452	44.7858	95.4828	13.0908	64.3112
SEQC_NB029	0.295672	0.0362174	55.883	23.2307	0.0187831	43.7814	11.6615	4.85003	97.4701	140.188	20.0956	2.76816	155.978	85.9573	11.2085	0.101714	216.58	14.1376	75.5681	19.8368	165.84	124.376	135.238	19.8872	11.6311	21.3455	56.8699	71.759	0.608604	16.413	0.772807	4.07725	5.96602	306.908	22.4283	0.136345	41.6507	0.301145	18.739	2.53834	28.1709	71.7876	24.1017	153.022	25.6147	34.3041	142.491	24.3898	90.4217
SEQC_NB030	0.30088	0.0568675	86.116	16.2423	0.0222032	34.3319	12.5568	5.84058	70.5402	105.105	20.2025	2.12739	197.04	69.6019	10.5274	0.0783381	172.824	13.3753	80.6253	16.6448	214.664	227.025	98.2786	19.3233	13.9119	21.0527	41.377	80.5706	0.397887	11.6129	0.81509	4.19549	4.88235	486.205	15.2766	0.245654	40.2923	0.290587	25.078	1.8681	28.973	109.858	16.215	117.31	21.8263	40.6676	212.234	15.6118	109.812
SEQC_NB031	0.336969	0.257863	86.4938	25.8291	0.0432765	54.6591	9.85951	8.23378	93.1696	118.672	25.4486	4.83697	154.111	83.2591	16.0329	0.0981567	133.18	14.817	83.2319	54.5492	132.485	318.29	152.37	20.3223	22.8485	22.9116	51.911	137.434	0.394529	9.1734	0.741789	3.02877	6.79877	592.025	17.82	0.44331	45.0987	0.302987	26.315	2.87724	30.7751	99.5908	18.7821	173.035	26.8847	44.8798	229.405	28.3548	110.713
SEQC_NB032	0.0798469	0.0301844	28.7392	7.56887	0.0142382	27.967	6.95128	5.27387	49.3081	59.2873	17.5075	1.11992	69.2617	53.8169	8.55112	0.0271379	67.0849	11.9049	73.2356	10.8137	91.4417	121.431	64.3405	17.7282	7.97541	21.3575	18.4026	39.6349	0.204292	4.84523	0.491474	0.999451	3.08681	152.56	4.64154	0.118192	20.7147	0.151009	17.7856	3.78158	10.6582	40.1621	8.49767	103.879	24.401	28.8327	99.6353	13.0144	52.5758
SEQC_NB033	0.273141	0.0540562	92.9875	10.5953	0.0177165	39.7859	4.99081	3.73413	48.4878	117.797	20.6911	1.37065	200.183	73.7982	12.017	0.0565752	137.552	12.6929	83.1805	7.11685	111.528	157.66	73.1642	19.7205	6.11299	19.6363	19.0785	54.5859	0.274811	5.6602	0.708266	3.84243	4.78219	250.894	13.4145	0.119583	36.5352	0.208273	16.6333	1.09346	26.3178	121.743	8.41038	97.8098	19.1482	44.2474	145.996	24.4873	89.2439
SEQC_NB034	0.240906	0.115036	79.0981	15.9477	0.0275199	41.1096	11.9339	5.88158	79.8407	138.476	21.115	1.84224	169.674	97.3185	12.8451	0.096246	189.178	15.1204	87.4458	18.9312	138.572	201.176	119.468	20.2786	14.0099	21.3112	27.714	93.1459	0.382858	7.51988	0.749919	2.23197	7.84894	283.041	19.2325	0.17916	43.8638	0.161316	24.0399	2.26287	23.4061	114.181	13.2456	139.067	22.7507	40.8007	124.417	24.4285	108.985
SEQC_NB035	0.0850313	0.0362019	32.4484	7.56527	0.0148797	26.6786	6.63636	5.19784	35.8382	55.9654	17.3975	0.830758	85.6531	50.3863	6.78215	0.037226	89.4206	11.8555	76.7255	9.89053	133.168	131.622	56.0745	17.2357	7.04794	20.8664	15.8381	43.4126	0.157925	4.61619	0.524503	1.01488	3.79658	76.5151	4.15872	0.0992168	21.0679	0.0976507	18.4288	2.58377	13.3814	42.2742	9.40764	75.8143	20.1002	30.4375	69.2413	13.409	60.7485
SEQC_NB036	0.108094	0.100223	34.5726	12.1948	0.0241636	38.2351	21.0868	9.64175	54.8001	60.8477	26.5983	1.99425	78.1992	45.8299	12.0921	0.0292784	48.2604	10.9863	79.3196	30.419	97.0732	158.721	98.6536	18.7483	14.7108	21.9864	33.425	46.4905	0.215031	4.77934	0.693835	0.507521	2.90681	121.674	3.66561	0.258896	28.4608	0.171	29.0466	2.9374	16.4749	76.7	6.95303	119.019	39.7476	41.4041	189.479	16.7429	72.527
SEQC_NB037	0.12824	0.017874	31.5191	7.99207	0.00949941	27.5051	7.68016	3.78373	46.8337	80.0635	16.1355	1.39268	109.381	61.9123	8.82786	0.0399648	119.454	11.8113	67.2758	7.38786	95.8557	133.359	69.0858	19.4689	4.9242	20.1799	23.3521	41.1895	0.20611	5.25405	0.607386	1.89378	4.08221	182.78	7.98889	0.0573337	27.1039	0.140098	17.9321	1.05407	16.417	54.6123	9.65873	112.796	16.2004	47.7883	130.63	14.3308	68.7408
SEQC_NB038	0.108762	0.0225017	30.1454	5.93662	0.0103765	27.8132	6.64064	3.60289	33.0589	71.2212	17.1908	0.900377	86.4397	73.0545	6.01894	0.035994	94.3204	13.3648	82.3285	8.00386	105.801	120.684	50.859	19.213	6.12901	21.4716	14.7022	41.0734	0.223294	6.19442	0.535041	1.21909	3.926	136.582	3.16432	0.0635552	22.8081	0.135744	13.9513	2.40176	14.9977	44.5162	9.15177	90.5214	21.253	32.3763	85.4899	13.0757	62.7738
SEQC_NB039	0.0802697	0.0254019	31.628	6.71092	0.0119602	27.8387	6.98712	4.32126	53.1128	96.1572	18.9862	1.69641	173.521	83.2425	6.09119	0.0599112	95.856	14.0291	83.6801	6.67627	113.965	105.234	79.1962	20.0492	5.54706	20.8917	25.1487	36.8199	0.257397	5.67636	0.694731	1.40679	2.98934	165.293	8.99726	0.0734432	29.0553	0.144567	13.6502	1.77726	10.5044	38.2262	8.57567	69.4644	21.8713	45.9209	97.5738	13.7961	56.8647
SEQC_NB040	0.0767468	0.0710929	44.5634	9.62934	0.0232636	30.646	8.39344	6.78133	56.8543	89.0892	19.0102	1.82488	98.7514	55.0743	7.28943	0.0440199	77.2134	12.2248	74.3779	28.5312	125.085	135.472	85.6597	17.6761	11.5859	21.6813	23.5603	35.9763	0.294213	4.23869	0.679728	0.847588	3.82519	171.91	5.37186	0.222514	28.2771	0.170956	27.4057	3.74246	9.2604	59.9814	7.768	126.097	26.1181	29.5538	134.792	15.4522	76.6236
SEQC_NB041	0.135383	0.0394586	36.3623	11.3867	0.0160731	31.549	2.24429	3.68915	52.5989	70.7811	20.4781	1.44885	144.652	75.7621	8.11386	0.0673459	122.272	12.7978	69.4679	12.3016	219.678	121.29	95.5074	18.4204	4.58193	21.1159	25.8943	101.831	0.39592	6.49017	0.784839	2.64231	4.40454	257.451	12.6061	0.0956497	25.003	0.338756	21.0522	1.44822	13.8344	61.1623	15.2634	97.1237	19.1591	36.2292	92.4079	16.7823	47.2308
SEQC_NB042	0.357231	0.112693	126.891	27.917	0.0338513	32.3281	33.2449	12.2996	62.124	184.158	25.1174	2.29394	87.5052	38.7506	14.1981	0.0733503	70.1445	11.192	86.0484	30.5507	194.327	246.468	136.557	19.5167	23.7644	20.3709	34.9773	75.8102	0.186938	6.83893	0.539487	0.716342	4.69524	201.512	6.35494	0.395037	46.9018	0.130128	28.5576	4.04841	44.0523	136.216	9.48627	142.529	31.7069	36.8343	317.999	19.1894	175.616
SEQC_NB043	0.072066	0.0142842	20.7373	4.71344	0.00710644	23.2143	4.1282	3.1327	40.08	40.4384	18.6117	0.622435	83.6287	52.8028	6.01856	0.0369116	123.236	11.7785	63.6297	4.38773	56.8061	78.7725	50.0589	18.3259	3.12341	21.1586	19.4344	30.1153	0.204587	3.85948	0.706205	1.64707	3.47047	53.1614	9.47949	0.0491003	19.4999	0.171778	13.0072	1.92241	8.04828	27.8549	7.38837	70.2656	20.3714	40.1013	59.1669	12.6111	41.0083
SEQC_NB044	0.372926	0.0489871	100.138	25.6108	0.0208809	29.9704	8.91032	5.26098	78.383	143.021	17.7187	3.24456	172.261	67.2984	7.66244	0.103525	161.137	12.2319	80.5792	17.9686	211.231	217.327	96.0822	19.0503	11.6989	19.3705	25.0737	62.9091	0.385137	7.24881	0.775792	2.05931	6.34101	292.35	12.2314	0.19919	48.5671	0.240275	26.394	1.30055	41.8631	141.236	10.9153	126.547	18.4179	36.037	160.256	23.5675	125.006
SEQC_NB045	0.101883	0.0142486	28.1334	4.34307	0.00938647	21.0412	5.1132	2.31232	31.6796	76.8449	13.1276	0.890874	83.8688	65.4384	7.10496	0.0646984	114.378	12.446	65.8719	4.07154	84.6824	102.721	45.6305	18.5197	3.92826	19.8571	13.7101	34.105	0.144498	4.66955	0.574826	2.20966	3.43235	129.379	10.5922	0.0459569	18.4401	0.105362	11.1967	2.22127	12.464	42.5278	11.8744	82.9645	18.5794	29.6614	70.2183	13.5118	54.0658
SEQC_NB046	0.0909855	0.0284468	31.8912	5.37576	0.0130751	24.2092	6.73242	3.79637	38.6228	61.8593	19.9373	0.761455	104.95	62.5208	6.04274	0.0259491	86.273	12.305	82.6107	7.59793	71.8565	118.047	61.9093	18.0115	4.3315	21.25	13.8248	38.741	0.151522	3.58544	0.619001	1.35096	3.73764	102.915	3.01591	0.0767125	18.5692	0.119762	15.6899	2.79782	11.5755	34.0938	7.50694	99.072	23.3559	28.5776	72.7455	14.3617	42.2539
SEQC_NB047	0.164194	0.0386419	60.2015	12.0634	0.0218771	29.5442	7.33347	4.27978	66.6793	121.487	20.9429	2.03166	129.822	91.0651	9.66144	0.126743	206.002	15.0934	70.552	15.2542	154.685	134.901	86.7912	20.4134	8.55875	22.2377	43.2481	97.8641	0.747942	15.8789	0.788351	2.28471	6.71836	231.153	24.3265	0.125563	40.8734	0.279281	15.6213	3.91241	18.9441	76.2328	16.6926	103.67	32.2557	32.3518	93.471	18.3223	68.5395
SEQC_NB048	0.117049	0.0551837	28.1792	17.201	0.0147123	22.0793	9.96323	11.1552	41.1576	78.2839	17.6152	1.55756	67.6804	39.9942	8.59014	0.0596048	30.3589	11.4191	74.5137	17.8789	123.764	161.81	80.9594	18.7063	21.6203	20.7013	18.2749	81.1733	0.139968	4.46103	0.616899	0.531373	3.64652	144.438	6.14573	0.133441	36.096	0.10771	19.1746	4.25242	15.8036	65.0689	11.3669	120.528	33.5277	28.902	209.792	10.2278	115.433
SEQC_NB049	0.208527	0.203988	60.9478	23.9991	0.0391481	41.6262	23.1853	9.06841	81.6438	106.232	20.6585	2.50134	122.738	53.7299	18.187	0.0584325	67.0781	12.7996	82.4048	30.2795	116.749	226.296	90.1995	18.5797	20.7352	22.9191	35.1425	88.3807	0.458114	8.72829	0.713924	1.41065	4.57791	245.361	8.18043	0.270231	37.0782	0.206502	24.7526	4.39609	21.9252	108.647	13.8483	142.653	32.6746	38.6413	146.109	24.5731	108.036
SEQC_NB050	0.165331	0.0785493	39.1521	11.2856	0.0229338	33.933	16.6223	7.53906	60.9409	84.376	21.8336	2.20458	82.8305	63.8824	9.50324	0.0434584	74.1457	13.3715	87.8644	27.2365	120.489	198.885	76.3626	19.4064	16.7587	22.6562	25.8601	55.6068	0.237305	5.03257	0.607747	0.72625	4.74996	162.374	4.14503	0.189674	29.3664	0.146708	20.9793	3.47538	23.3113	69.0846	8.26077	125.624	32.5687	34.2442	186.04	17.0864	98.2951
SEQC_NB051	0.0633156	0.023134	25.8999	4.21289	0.0137618	20.8801	5.60881	5.19147	42.7992	73.9794	15.7635	1.15996	105.158	69.1122	3.74924	0.0365995	94.1764	11.6785	62.79	8.86494	105.192	118.529	58.894	17.9543	4.05805	19.7595	19.5003	63.1391	0.244016	4.40357	0.679167	0.832424	4.44068	158.137	3.17712	0.0776213	24.2134	0.0991272	16.4862	1.29994	9.01743	45.3897	11.2468	78.2635	13.1655	38.0156	83.8312	10.755	37.9701
SEQC_NB052	0.36372	0.161997	102.133	40.1485	0.0391055	42.6317	4.85222	5.57336	98.5945	138.056	20.2067	5.66575	174.504	92.4798	12.2358	0.100957	100.113	15.0502	75.5966	51.2893	263.483	186.916	147.151	18.7275	14.0822	22.2552	32.5389	116.658	0.558024	7.36729	0.85493	3.15192	5.46	609.017	22.5097	0.303981	44.7995	0.404051	24.507	3.35861	33.0858	105.985	14.0892	172.006	25.5994	34.8481	152.08	26.8465	89.4544
SEQC_NB053	0.198282	0.0214742	50.0507	5.06752	0.0105802	25.167	6.46184	2.74827	36.8724	90.999	18.5982	0.962273	250.515	91.3368	5.75189	0.0570582	120.81	12.4149	74.7636	4.16376	194.792	79.0903	60.836	18.9977	10.6997	19.7349	17.3819	50.6362	0.308129	3.87251	0.934909	2.93733	4.58641	230.246	8.51083	0.0606609	27.8717	0.16698	18.696	0.330073	22.9757	84.821	11.5172	89.2445	12.4356	55.0706	102.03	13.579	86.5001
SEQC_NB054	0.159998	0.0457828	37.7595	11.2185	0.0199989	34.1791	8.09365	5.93862	64.4545	65.3245	16.4713	1.35778	121.807	61.0914	9.478	0.0733519	101.651	12.8011	69.764	11.5103	137.269	149.689	62.439	18.238	7.51876	21.6943	30.6028	99.2892	0.32328	8.92728	0.663852	2.6446	4.00952	247.927	12.4247	0.128431	26.6935	0.219736	17.7872	2.65247	17.2983	55.5501	20.503	94.2632	22.0907	34.879	98.4174	15.7951	55.4045
SEQC_NB055	0.0753698	0.025894	21.6068	7.63783	0.0097039	27.5545	6.21959	3.06008	45.1126	57.6509	16.9215	0.979906	151.603	59.6452	8.77025	0.0323989	82.9451	12.3048	76.7775	5.331	109.674	96.9007	68.6279	18.9917	4.47686	20.7157	19.9204	39.4907	0.16804	4.74013	0.758094	1.80621	3.38727	128.274	9.52327	0.0552461	30.1231	0.173699	15.7458	1.70387	8.4278	36.7724	8.10534	95.7949	22.8646	36.1598	108.863	16.621	55.9146
SEQC_NB056	0.0929256	0.0265325	28.9942	5.26063	0.0128136	26.3691	4.40571	3.37635	46.664	73.7119	19.3769	1.02029	167.17	91.8679	6.28685	0.0578799	126.317	14.2384	81.8051	5.65358	187.244	100.734	74.6939	18.6157	4.99638	21.4579	19.459	61.8868	0.226138	5.81727	0.894007	1.9428	3.20073	176.649	9.98612	0.0834566	22.6719	0.161559	14.5239	2.11467	10.8638	51.9397	14.2455	82.2666	23.228	34.6844	82.1272	13.2956	45.2581
SEQC_NB057	0.100825	0.0207444	33.6467	2.92568	0.00871866	23.7327	5.98188	3.21303	46.2661	69.5	22.6121	0.730335	154.928	82.5426	5.20146	0.0371108	97.7392	13.8843	86.2421	5.30818	77.6285	80.4363	49.2839	18.8513	4.58626	21.6848	16.7195	27.0588	0.158536	3.54849	0.705012	1.73833	3.31168	91.792	4.67495	0.0690111	20.7178	0.120433	16.5284	1.87165	12.8608	39.8525	8.4173	80.3638	23.966	34.8509	72.9147	12.5029	54.4458
SEQC_NB058	0.258283	0.0554298	104.725	13.3514	0.0245631	30.7911	13.6771	6.72568	58.9353	127.566	19.9286	1.82815	165.184	67.027	10.7202	0.0756509	99.3016	13.1524	89.7885	9.03538	159.332	125.912	62.436	20.0174	11.9964	20.4388	23.5653	53.7038	0.297129	8.18366	0.770198	1.86208	3.55621	343.158	8.77151	0.290574	47.7855	0.157996	21.0015	2.46355	31.9347	101.879	9.37024	86.9669	24.4465	37.9162	139.615	17.0523	99.3467
SEQC_NB059	0.0846388	0.0160036	26.5099	3.8226	0.010205	21.2866	7.1091	3.88167	28.4226	61.2828	16.9648	0.862275	111.531	69.3436	4.8014	0.0367715	85.0966	12.7697	78.7612	5.69358	93.4419	96.8382	44.8277	18.788	3.74459	20.6622	13.9387	37.537	0.192549	3.6691	0.628837	1.16537	3.06439	122.104	4.87933	0.0663472	16.6503	0.0904483	13.4568	1.29409	12.5265	38.9605	9.32365	71.0526	15.0842	38.3641	69.4974	11.6836	50.9581
SEQC_NB060	0.0705317	0.0230282	27.4576	8.45579	0.0120846	24.941	6.98564	4.84644	53.1516	76.0272	13.9351	1.30569	98.651	59.4622	7.85986	0.057999	108.162	11.4835	60.8084	9.6561	130.288	158.652	64.6774	17.5295	6.01526	19.4179	22.8525	63.715	0.244079	5.66572	0.636484	1.4672	4.63194	238.745	10.8081	0.0852924	24.6471	0.124276	16.5589	2.26473	7.72188	65.4534	10.4514	111.636	17.3951	33.2624	148.971	13.1617	61.3704
SEQC_NB061	0.128832	0.0171253	23.6718	6.23174	0.00738295	21.9944	5.9223	2.74941	54.4513	62.01	16.8849	0.774815	159.399	70.8033	5.2691	0.0545085	141.27	14.3702	77.7505	5.30521	123.226	99.9208	56.4843	18.5066	4.93172	20.9445	26.1322	32.126	0.296117	5.61143	0.66943	2.78474	4.17877	108.863	13.8452	0.0686699	23.6039	0.173506	15.1411	1.499	16.248	46.61	7.95285	80.1284	16.9921	37.6095	123.141	10.5563	78.9608
SEQC_NB062	0.0530338	0.0165401	15.1418	3.49082	0.00951142	25.2764	7.83275	4.47256	25.399	46.6075	16.2627	0.539434	69.4841	43.9575	5.95872	0.0238721	51.9462	11.3392	75.9784	6.19326	76.555	101.417	43.7885	16.984	4.46011	21.1075	13.6536	36.4699	0.140693	3.96086	0.539288	0.701913	3.0931	52.0462	1.72061	0.0476498	12.5854	0.0864924	13.6294	3.1896	8.42179	25.3454	8.8959	67.341	20.3287	27.5606	68.9582	11.0983	48.1874
SEQC_NB063	0.188165	0.0245532	36.7033	7.6957	0.0115882	25.5614	11.7474	4.04209	45.7346	85.6811	18.1244	1.43137	115.869	70.1483	8.05045	0.0427483	136.272	12.1267	71.7631	9.49788	81.596	125.916	55.7742	19.7116	6.80734	20.7174	20.7343	48.2442	0.194633	6.10467	0.659418	1.89661	4.27113	179.724	8.58043	0.0587048	24.1985	0.143665	15.8696	1.18183	19.395	53.0683	12.5886	97.6861	20.539	42.9382	102.297	16.9814	60.9986
SEQC_NB064	0.139462	0.0339808	28.9355	8.9716	0.0127746	24.3379	3.08869	3.24395	52.5397	79.2577	12.9884	1.37928	174.025	70.2652	8.23663	0.0800309	192.471	12.1546	67.6374	7.26111	179.139	141.688	80.9756	17.3416	3.82857	18.3031	23.2299	86.7938	0.334772	7.13051	0.843516	5.85542	4.69062	372.925	21.3084	0.0969087	25.0929	0.203709	13.5079	0.755371	11.5561	83.1124	19.4485	80.0534	11.8207	30.2541	96.4313	12.8544	83.25
SEQC_NB065	0.0716313	0.0428045	25.0229	6.68028	0.0176452	35.2595	5.23598	5.02956	41.0003	46.8906	23.1521	0.756773	95.1204	54.7447	10.7582	0.0312464	84.5896	13.5402	78.7906	11.0445	110.173	139.466	53.1968	18.1168	5.39439	22.4879	22.7369	44.6518	0.22444	5.13512	0.603191	1.46339	3.29527	84.6902	3.50262	0.0966576	23.4037	0.129108	17.6581	3.46102	10.7215	39.3178	7.68936	91.0204	25.9381	33.6654	92.9319	15.7466	53.6826
SEQC_NB066	0.148504	0.0207604	43.3145	8.16231	0.0129168	23.6147	3.4134	3.79471	39.2932	80.3273	14.7951	0.923014	159.785	70.8903	5.85272	0.0624543	167.567	12.5219	75.4557	4.40785	119.177	105.542	43.8571	19.0536	5.52656	19.3932	13.1701	44.7276	0.206291	5.12956	0.749634	2.84531	3.91534	230.307	12.2897	0.0760238	29.1099	0.137635	12.6483	1.21308	16.8485	52.8913	11.0417	79.7204	15.9918	37.616	69.2916	16.4066	53.501
SEQC_NB067	0.101062	0.0131791	32.5758	6.79299	0.0072674	25.0039	6.03705	3.84336	32.8268	70.1604	16.2778	0.740437	139.03	52.8123	7.82222	0.0448552	97.0559	11.0385	75.0279	3.89508	98.6079	77.4387	46.4682	18.0305	2.71653	18.4886	20.7311	55.3429	0.223919	5.42518	0.60694	1.49364	2.98873	106.804	11.4234	0.0447956	22.6412	0.148862	9.93312	1.29931	12.2953	52.8454	7.84972	77.696	18.0696	33.1609	81.7873	13.5892	69.0352
SEQC_NB068	0.147563	0.0326409	47.9134	13.5789	0.0145869	31.643	22.0357	8.80848	45.2063	75.9885	21.3066	1.536	104.851	45.2629	8.21549	0.0272658	40.4663	11.8184	85.2842	13.2913	96.4138	117.577	69.2539	18.8344	11.7405	21.4645	19.4842	49.1236	0.188677	3.42818	0.51742	0.866537	4.02355	119.166	3.61965	0.133181	40.0658	0.164499	18.4006	3.31206	22.575	94.1187	4.64204	110.687	27.7961	40.7342	187.54	15.2191	117.784
SEQC_NB069	0.157903	0.0749811	45.6403	15.0507	0.0207519	38.1032	6.86764	4.40358	67.3799	127.974	18.4404	1.44326	263.636	82.6843	9.76506	0.0569403	268.954	14.5182	111.131	11.9152	156.392	247.541	119.018	18.5336	11.0923	20.334	14.0634	79.3581	0.225863	4.09505	0.791522	2.81547	7.50633	223.498	15.6301	0.111676	39.136	0.0870345	22.0257	1.03705	12.9127	99.1691	12.7485	133.874	12.2439	42.296	90.0781	18.2289	123.981
SEQC_NB070	0.0881674	0.026092	31.6531	6.16605	0.0141826	28.7784	10.7711	4.96223	39.6914	59.3552	20.3232	1.09581	74.1701	54.8302	8.25997	0.0240087	60.9596	11.9128	77.8879	12.8751	42.8478	111.156	47.1256	18.2228	6.17238	21.8664	11.0781	24.4648	0.109263	2.71072	0.526502	0.842448	3.40257	81.5883	2.11662	0.069524	19.8737	0.116164	18.6048	4.0477	12.282	39.8738	7.00543	115.832	25.4055	30.984	78.7863	16.3452	53.6264
SEQC_NB071	0.119097	0.0266536	32.1565	8.56841	0.0118887	30.6892	17.058	4.88702	57.0871	76.4738	17.4342	2.00113	160.085	63.3068	8.43159	0.0494471	94.5719	11.7372	76.0955	9.36172	104.337	144.058	55.1541	19.0724	6.41274	20.0446	28.4306	57.0587	0.279553	7.17673	0.832952	1.2689	4.21891	183.928	6.92981	0.0738804	29.5043	0.142935	20.6744	1.6045	13.9252	69.4357	12.8155	111.809	17.9347	40.2975	148.179	19.6307	58.0298
SEQC_NB072	0.150174	0.0249633	32.8926	9.9011	0.0102738	29.7489	5.05685	3.17929	40.775	62.7512	19.1511	1.08988	177.179	68.9033	6.83664	0.0425905	125.856	12.3714	71.3728	4.65271	169.123	100.44	63.8412	18.7596	7.59487	20.6711	19.8962	53.1505	0.187916	5.70803	0.74351	2.69972	3.51206	165.767	6.0945	0.0676536	28.6177	0.189163	17.7167	1.14561	19.3429	51.2904	13.194	90.0357	17.5268	43.3892	95.8881	17.2907	63.1672
SEQC_NB073	0.112592	0.0145614	26.6127	4.34153	0.00805778	20.1518	2.24062	3.01356	30.4506	63.535	14.5414	0.750379	114.925	61.4712	6.36427	0.0356819	92.128	12.6346	81.1735	4.20695	83.4014	85.8718	46.4411	17.987	2.55359	20.1747	15.5736	34.1886	0.198392	4.2385	0.642396	2.08558	2.71921	106.157	7.31353	0.0416524	18.3366	0.108011	7.38169	1.18862	11.561	38.8204	8.90166	65.536	15.9279	36.078	75.3483	10.8546	53.5519
SEQC_NB074	0.169566	0.0501574	55.2709	12.695	0.0187279	34.5323	5.70612	5.91895	54.6303	113.2	26.6735	1.68641	250.63	81.1649	6.84403	0.0615293	168.185	12.8619	113.847	13.4575	98.6356	135.624	86.9561	20.1171	12.9999	20.4449	34.0118	62.5115	0.386989	5.13369	0.719981	1.92293	5.03502	193.491	3.74046	0.189032	32.8019	0.100128	24.737	0.492485	25.9315	72.406	6.04424	104.879	15.1967	39.3217	126.202	16.9295	110.143
SEQC_NB075	0.174167	0.0209298	34.0844	9.52122	0.0127051	27.5945	5.68416	4.30293	56.7405	104.54	16.0993	1.04158	186.035	67.9506	7.19718	0.0453066	170.537	12.6857	84.087	5.68883	109.796	106.279	65.8063	18.7622	6.49556	20.3054	21.9396	40.3819	0.30745	5.37903	0.707963	1.74651	3.67696	219.139	10.2212	0.113337	27.1144	0.164165	18.1091	0.994487	22.5196	48.0834	8.43451	81.4776	13.1585	40.5687	114.354	11.3942	68.9385
SEQC_NB076	0.159949	0.0281883	28.0298	7.61789	0.0126347	19.6152	7.11028	3.47293	45.135	63.5912	15.0797	1.33598	134.119	67.3821	7.10758	0.0776002	139.214	12.3398	75.4716	9.02339	143.87	150.409	70.2342	18.1848	4.76352	19.4105	20.7594	68.5573	0.389194	6.30279	0.740912	2.91737	5.30623	230.918	18.973	0.0680723	23.8613	0.198367	14.9823	0.980648	15.0396	62.6427	12.8974	86.9052	13.3298	40.6368	89.0864	10.093	65.597
SEQC_NB077	0.147078	0.0270329	32.7995	6.98552	0.0110522	23.9647	9.14767	3.90747	41.7749	53.3073	17.1843	1.16787	107.617	60.6494	7.17466	0.0365875	114.666	11.4143	67.4766	7.89956	91.1279	100.393	44.7398	18.5456	4.49018	20.3248	14.8211	51.2983	0.137145	4.0144	0.839142	1.88964	3.40384	148.34	4.80024	0.064455	24.5355	0.105835	14.0128	1.51014	16.5479	51.7868	10.0989	77.5044	20.1302	36.9937	91.2942	14.7585	38.3002
SEQC_NB078	0.0992737	0.0193513	39.4107	4.35371	0.0125094	22.8247	2.98523	3.50444	38.236	93.5837	20.5503	1.17789	116.929	81.0707	6.05804	0.0672898	158.954	13.3628	66.8142	6.08036	93.7085	118.799	59.1389	19.3167	5.40807	20.7264	15.5291	47.5867	0.167032	3.59464	0.646839	2.41124	5.0544	152.102	9.07068	0.0663432	29.1097	0.127201	10.6796	1.52479	11.5218	55.6451	9.88547	111.516	20.2052	42.5306	96.2136	13.2178	76.3027
SEQC_NB079	0.110502	0.0216963	41.5414	8.95116	0.0108519	31.1214	6.78994	4.09181	50.8315	87.5351	16.5378	1.07326	140.563	59.8366	14.3401	0.0636561	125.056	12.0139	70.2005	5.92331	98.8688	139.298	60.8946	19.3389	5.65868	18.9318	25.8262	46.1805	0.215249	5.91029	0.675157	2.11476	4.3069	168.52	22.0905	0.102154	38.1505	0.146093	12.9046	1.64451	12.1917	83.3954	6.3822	82.0388	16.5858	40.1687	148.302	16.8275	82.8356
SEQC_NB080	0.0474871	0.0221707	15.3021	2.07758	0.00681293	27.56	4.17871	2.28435	40.2006	53.9451	34.7082	0.766145	410.907	192.862	4.3811	0.0611247	105.81	17.5949	123.572	4.73938	40.3389	115.691	76.4006	22.3146	3.46283	24.0741	12.029	21.0631	0.13417	2.3099	1.36744	1.37399	4.94852	50.1007	6.42026	0.0247126	21.1306	0.1673	15.5017	0.96191	6.18164	24.7367	4.58901	55.6862	24.8247	70.7174	63.3087	17.7299	54.2652
SEQC_NB081	0.0512542	0.0262819	20.2761	3.68941	0.00581906	27.7644	4.7936	4.01521	33.9823	73.6144	20.1167	0.649491	241.804	80.3299	7.14632	0.0278827	79.9451	13.1525	100.728	5.22065	30.1908	93.5204	46.5256	19.3405	5.76018	20.4342	18.9291	34.318	0.15976	4.0501	0.911299	0.819849	2.48314	61.3144	3.70707	0.0336948	20.6248	0.0857132	11.494	0.790709	8.04349	32.3191	5.94212	53.8155	19.5516	46.8818	84.6056	16.6305	64.2877
SEQC_NB082	0.167071	0.0163866	43.7174	6.2285	0.0121378	28.6822	4.12578	2.77693	56.111	135.2	22.0524	1.30022	297.696	113.478	9.88351	0.253173	267.166	16.7778	83.6152	5.9016	145.949	78.0059	66.6247	21.3582	5.73535	22.7918	41.7218	39.4545	0.528767	11.376	0.962343	2.67661	5.25258	183.261	25.3615	0.0629893	24.6819	0.227941	12.0475	1.82092	19.2183	41.4304	20.0736	73.0885	24.5333	35.8562	76.0386	19.8781	74.3348
SEQC_NB083	0.254119	0.0531262	55.6131	13.9165	0.0219862	26.6206	4.04678	3.65864	79.2033	197.436	24.4419	2.13488	375.899	146.013	7.52761	0.344664	238.066	17.0969	90.4387	14.5864	163.862	138.635	77.252	21.2652	10.4204	22.8295	40.6737	87.3487	1.08958	12.9832	1.03853	5.86	6.87917	525.245	22.9456	0.107651	29.7804	0.258305	20.1388	1.13709	28.5564	74.8585	33.4271	90.4727	24.0252	40.2671	97.6186	19.8829	87.905
SEQC_NB084	0.116452	0.0156998	24.047	5.7988	0.00884299	27.2267	3.73116	2.47246	37.6481	59.1531	14.0832	1.13479	116.064	60.268	8.49847	0.0427356	101.771	13.0966	70.6977	5.79869	106.076	124.984	42.3639	17.669	5.88299	19.9956	22.8085	35.7623	0.241369	7.46545	0.602705	2.32265	3.56026	113.242	9.6793	0.0446524	21.913	0.188112	11.4607	2.17141	14.5089	34.5146	11.2263	83.8605	17.2221	28.6501	94.5313	15.659	60.1922
SEQC_NB085	0.0694983	0.0272849	21.3184	4.97858	0.00841603	28.7494	17.9126	4.77429	33.4684	57.6554	19.6636	0.832336	96.3199	49.0325	7.94956	0.02161	58.3982	12.435	100.347	9.39278	22.9146	93.1153	45.1493	18.7111	6.70916	22.7059	23.3635	31.6225	0.183621	5.44253	0.678684	0.560021	3.89831	49.5845	2.11362	0.048405	17.5812	0.118247	14.1195	4.15528	10.5765	39.3386	7.11456	87.4371	30.8607	33.2531	83.391	16.6555	61.7178
SEQC_NB086	0.0774444	0.0210253	17.422	6.7421	0.0099717	30.8979	6.1987	4.12605	44.1253	71.4563	22.7528	1.02339	185.272	78.2039	8.865	0.064333	114.571	15.9341	94.9916	6.52969	67.6472	81.9673	47.6162	20.0035	3.36053	23.005	32.0171	42.6329	0.361344	8.45175	0.832856	1.83804	4.55794	67.9575	10.4639	0.0531984	26.9021	0.159079	13.2207	2.7287	11.1722	32.6986	10.8686	86.1752	22.8935	45.7676	72.9585	17.7231	58.6985
SEQC_NB087	0.174505	0.0541874	55.0362	11.4697	0.0189409	37.1244	7.05403	4.8039	74.7871	106.002	27.1267	2.04567	166.443	87.3078	8.04147	0.0778189	233.45	14.5107	80.4756	22.1959	119.634	103.166	100.003	19.2974	8.57412	23.57	33.4213	65.2682	0.488305	5.47815	0.817071	2.85817	7.36719	205.889	8.77251	0.1625	25.2043	0.21549	24.1565	2.66711	24.621	82.1764	14.9823	105.673	31.9824	38.1193	110.517	20.3932	88.6055
SEQC_NB088	0.186906	0.0435855	52.4036	6.27781	0.0159851	27.6568	5.17678	3.88412	48.563	104.726	25.3678	1.0546	144.97	96.1263	6.15526	0.11212	162.241	13.6713	84.1777	7.07665	139.83	92.3801	83.1899	20.205	6.61754	20.899	24.6758	65.4096	0.301215	6.65343	0.900465	3.72242	3.71089	182.456	13.3246	0.0907348	19.573	0.143714	15.9896	0.770585	22.7527	56.7416	19.6758	60.7429	18.6281	48.3235	57.4526	14.8342	57.1938
SEQC_NB089	0.211897	0.0241553	48.7466	14.9597	0.013751	24.8623	5.37501	3.49127	54.1674	111.314	15.6883	1.76145	225.182	90.1986	6.86913	0.0914694	184.686	13.6888	86.1778	9.82721	126.685	147.141	76.2602	19.89	6.65673	19.6576	30.0505	67.07	0.488425	11.0186	0.805176	3.59701	5.17221	315.978	17.2578	0.093628	28.927	0.190395	15.0317	0.869292	28.8859	54.4095	17.3751	88.1868	13.3519	38.8028	108.826	15.4803	84.816
SEQC_NB090	0.181205	0.0619667	60.4668	9.06725	0.0167029	38.6163	2.63148	3.06638	68.9918	129.81	16.2312	2.91097	206.839	105.823	8.69077	0.0984747	127.414	15.8965	93.0724	14.6165	250.242	210.739	148.851	20.0773	12.3944	21.3087	24.2032	39.77	0.31142	8.30602	1.23858	6.14944	5.37547	188.298	9.21871	0.142966	33.5007	0.304835	18.1677	1.54676	18.3358	79.5894	13.9591	81.1883	21.7074	35.9696	205.802	21.8854	115.211
SEQC_NB091	0.103059	0.0298139	29.5397	5.02197	0.0106669	30.4147	16.1199	7.80389	31.5507	70.1032	24.175	0.610116	78.985	46.9868	6.83612	0.0226208	50.2613	12.4767	101.615	18.6119	46.26	121.752	60.3291	18.5582	10.8703	24.6069	14.3458	22.5938	0.13087	3.35549	0.526675	0.504314	3.65964	27.0957	0.69952	0.0443697	22.0849	0.0784648	15.7169	6.11145	18.4995	37.9227	6.55086	86.2366	42.9728	27.026	93.8322	16.6858	77.3849
SEQC_NB092	0.0600116	0.0277638	23.2282	5.22158	0.0106956	29.3659	8.87669	5.1012	40.708	68.3609	21.8372	0.678682	117.085	66.6972	6.4554	0.036332	60.9278	13.8173	94.7689	10.4118	90.0705	103.946	54.1687	18.5469	5.45862	23.5743	21.5102	41.8045	0.233612	6.13667	0.70578	0.758448	3.93852	64.4713	1.58381	0.0753307	15.962	0.101041	18.0332	3.81156	9.80881	48.5315	11.5787	65.003	29.072	29.8429	70.8129	14.5631	53.5112
SEQC_NB093	0.0525648	0.0174807	23.0468	4.46681	0.00973434	26.7776	9.96093	3.92212	41.7983	64.3348	19.8102	0.715852	76.5527	61.7031	6.21358	0.027542	79.078	12.2349	77.2081	11.5798	44.2853	82.8158	58.1059	18.2646	3.88367	22.9977	13.0549	23.2307	0.132831	3.43087	0.553234	0.594534	3.34688	57.6565	1.68962	0.0474781	16.0999	0.105757	15.8533	4.69472	6.48855	23.6933	7.28588	112.045	29.1776	25.8058	52.9568	14.6545	37.6854
SEQC_NB094	0.0453555	0.0109862	9.61941	3.12534	0.00558132	21.6667	5.06156	2.57609	24.0536	48.4674	18.33	0.427506	132.491	80.3868	3.72772	0.0283494	68.3669	15.557	100.634	3.97455	120.495	76.1145	31.1256	19.4859	3.44766	22.7044	14.4392	14.2782	0.126829	4.21441	0.658182	1.01748	3.64189	41.3195	5.0725	0.0149976	15.6672	0.0640437	7.4544	3.55307	5.77238	21.0329	8.74474	56.1234	28.0326	25.8123	49.3275	11.1494	58.8918
SEQC_NB095	0.161206	0.0413596	46.2733	15.9753	0.0181857	33.7113	10.099	5.15013	66.1984	76.9851	15.5905	1.56127	96.8901	52.2458	12.245	0.0681993	127.087	13.0043	72.5531	16.146	128.985	150.413	85.1707	17.9202	5.66645	21.4541	27.953	67.9854	0.347471	9.51957	0.596234	1.97143	4.5861	199.599	17.3418	0.141158	29.5385	0.156169	16.1604	3.85011	16.83	56.8353	12.284	93.6497	22.0761	22.7378	122.945	15.1805	69.5256
SEQC_NB096	0.0782738	0.0144474	20.765	3.78345	0.00945998	18.9684	5.73786	3.1418	31.2611	76.0615	20.2134	0.578913	148.789	78.6876	4.00062	0.0446238	133.531	13.4155	84.4164	4.78774	59.8577	75.2391	53.7045	19.7586	2.85508	21.0178	22.3354	38.4923	0.198195	4.23472	0.8013	1.2078	3.81671	65.7168	6.87102	0.0506563	19.7384	0.0866608	13.3078	0.91454	13.8259	29.7325	8.91377	65.3945	15.8217	46.643	64.1204	10.7979	49.4191
SEQC_NB097	0.156778	0.0425887	40.5886	11.8766	0.0202978	29.0918	7.74694	5.98926	46.2637	85.6802	16.6514	1.4586	101.095	65.7857	7.80655	0.0603639	111.807	12.0129	69.1823	14.5342	157.006	151.739	62.0961	18.4566	9.94669	20.6939	22.3983	67.6765	0.292872	5.61621	0.718878	1.60057	4.20296	315.711	7.29009	0.145155	25.0698	0.132077	19.246	1.69777	21.3505	73.4225	14.3496	95.0145	17.5795	43.4747	112.323	15.8699	71.0926
SEQC_NB098	0.292329	0.0397439	68.8791	15.675	0.0180526	28.6778	5.43502	3.31483	55.3063	109.082	15.0674	1.58957	159.036	72.3335	5.27091	0.0650019	191.877	12.7408	65.7104	7.76377	182.39	143.941	71.2671	19.702	5.22081	19.2623	25.5855	59.7693	0.446286	7.45681	0.746967	3.62259	6.25001	306.173	13.0923	0.126209	37.1693	0.236014	17.4246	0.625348	34.3446	109.669	10.3722	90.3318	13.0883	51.2828	110.753	16.2163	84.8275
SEQC_NB099	0.144389	0.0157005	44.5374	4.8872	0.00859655	31.4381	8.56197	4.64441	38.5654	88.0805	16.1477	1.05175	131.858	63.8565	7.58206	0.03659	95.5472	11.1038	67.915	5.06409	154.948	96.837	51.9284	18.6321	5.35504	18.8522	26.217	39.751	0.253434	4.28613	0.668975	0.861764	3.58285	147.754	3.67934	0.0631165	24.5074	0.169615	16.8553	0.614563	22.9031	70.5696	6.38954	73.403	13.3696	46.6371	118.849	16.1736	66.5496
SEQC_NB100	0.109994	0.028964	28.9368	7.78646	0.0136021	24.7871	9.61151	5.88027	47.0738	69.5288	15.5095	1.42682	83.429	55.7886	7.4967	0.0399063	86.3657	10.9112	59.6193	10.3421	97.7458	135.445	53.3809	18.1827	6.29764	19.2351	25.4677	69.1704	0.259384	5.38563	0.634376	1.39355	4.74279	213.859	6.96588	0.115221	23.8015	0.139801	15.1407	1.37026	12.8848	69.6277	9.75345	98.7179	16.7933	44.2532	153.98	11.786	70.9804
SEQC_NB101	0.157736	0.103399	39.5954	16.4073	0.0331819	49.1238	35.8936	8.07923	69.588	110.343	24.5033	3.02311	85.5484	60.6193	14.9361	0.048349	87.0115	12.4211	80.0207	27.9082	111.383	218.348	86.0196	19.9307	28.3389	21.561	77.7185	96.5232	0.471547	13.017	0.799206	0.955083	4.98496	192.814	5.21414	0.293368	34.627	0.244669	29.9725	2.88679	24.5906	150.883	15.5171	171.334	33.4707	52.8063	181.776	31.2572	129.853
SEQC_NB102	0.0779817	0.0224433	28.6514	9.6393	0.0138618	35.1064	13.8082	6.94102	44.5729	103.858	16.5291	1.12263	104.549	49.8784	9.16492	0.0359377	82.7848	11.0338	73.142	6.91431	116.127	109.01	76.8476	18.3781	8.73662	19.7131	33.3459	54.0591	0.227372	6.83716	0.563288	0.592177	3.32862	114.652	4.55424	0.138993	22.4455	0.102242	20.1473	2.19151	15.0695	57.9987	10.042	99.7507	19.4719	39.283	134.756	14.9936	81.9959
SEQC_NB103	0.201998	0.0640027	56.9592	16.3272	0.0217098	32.2521	20.6138	10.8664	49.9918	135.231	20.6921	1.86926	104.019	40.0817	10.7671	0.0761748	76.2102	11.834	72.9129	10.4879	163.841	174.119	116.446	21.7279	25.9689	19.3762	37.7135	78.6732	0.298831	10.056	0.615086	1.40482	5.96494	206.811	16.4475	0.216051	65.6399	0.151708	18.4344	2.02849	34.872	107.488	10.3966	72.5355	22.8563	59.196	186.806	14.8813	162.54
SEQC_NB104	0.23624	0.0758056	55.5107	21.3098	0.0237305	28.838	9.72496	5.79842	77.3381	116.725	15.5205	3.70111	126.537	53.4237	9.33836	0.0652956	154.199	11.2974	72.6961	22.0775	204.142	250.618	108.918	18.8102	11.7698	18.4239	52.2741	89.6158	0.444765	8.55036	0.78332	2.15382	6.72847	336.54	13.215	0.212712	40.3267	0.202388	24.901	0.772933	25.1978	144.256	12.1072	125.671	12.8533	54.4557	289.021	18.075	137.081
SEQC_NB105	0.231355	0.0823337	83.1718	14.5118	0.0235734	32.0599	11.6751	7.80565	56.1137	145.991	20.4278	2.80089	88.0257	70.2751	9.6311	0.0498343	75.7202	12.6664	76.1377	22.5891	114.586	224.113	121.393	19.6962	16.8839	20.7324	25.9417	65.4937	0.201863	5.62504	0.562556	2.03811	4.85204	331.324	6.66783	0.215381	36.7738	0.135688	23.2281	1.85699	25.0048	112.627	12.3656	121.079	22.2514	54.8283	216.234	18.0708	125.131
SEQC_NB106	0.0897575	0.0400085	40.6066	11.0062	0.0133924	36.7643	9.07775	7.44127	37.3604	80.928	22.0489	1.34606	135.967	55.539	7.341	0.025742	54.7375	11.9339	85.7012	14.6017	97.6671	133.49	84.5489	19.4556	10.7465	20.7283	23.086	46.6297	0.169213	4.11157	0.662921	0.680108	4.99207	85.6622	3.60604	0.101778	38.7243	0.109205	17.1368	1.6852	16.2095	55.6888	6.27691	82.416	21.4767	50.6251	143.675	17.1625	90.9919
SEQC_NB107	0.0985274	0.0240149	25.6345	6.34985	0.0134735	24.8177	6.16787	2.83219	55.8212	69.8824	15.3875	1.08881	117.168	80.9897	6.64381	0.0544196	162.64	14.3997	76.4137	10.1987	130.349	133.613	79.7535	19.2685	6.42874	20.6248	25.4992	51.1509	0.306028	6.73063	0.682893	1.65674	4.78681	132.902	10.2072	0.0916463	24.5692	0.16817	15.3497	1.53936	14.3872	40.6886	10.523	103.988	16.8096	29.8501	117.814	11.9161	66.5196
SEQC_NB108	0.230347	0.0493526	59.308	13.9734	0.0167045	49.7426	9.71084	6.39164	90.8802	93.333	28.9551	1.96017	253.977	91.3325	9.89728	0.0812217	188.004	14.2893	81.5173	14.944	128.607	136.849	84.3582	20.9933	13.0777	22.0204	60.1651	79.713	0.549479	9.9878	1.15838	3.20246	6.52964	284.071	11.7288	0.141332	36.8614	0.334157	23.9087	1.05565	30.0824	75.1441	16.6835	126.107	22.4356	56.258	174.699	23.4824	91.5751
SEQC_NB109	0.0884495	0.0147446	21.0668	5.87401	0.00768919	19.851	4.06416	3.57601	28.0431	64.5599	17.9522	0.97459	123.97	65.796	4.28573	0.0485653	119.049	12.7042	69.813	6.56151	126.349	110.579	63.0345	18.8107	5.16654	20.6183	18.4137	39.3732	0.194687	4.26837	0.580112	1.94097	4.48813	131.52	4.91445	0.0486248	23.3241	0.11435	12.1175	1.29857	12.1637	33.7188	11.6943	84.814	15.0185	40.9508	111.27	9.4836	69.306
SEQC_NB110	0.118576	0.022784	33.927	7.06735	0.0133645	21.2589	3.55494	4.54746	37.2675	77.5664	18.878	1.52295	115.417	67.7936	4.71188	0.044991	120.146	11.5958	64.2976	8.16309	108.145	135.783	58.3584	19.2696	8.57708	19.8263	21.2686	77.0898	0.239845	4.29882	0.695067	1.99755	4.50468	243.525	4.27871	0.0771845	25.4839	0.132364	15.7035	0.711052	17.191	64.697	12.8423	92.7542	13.9864	57.0185	99.8447	10.9613	71.4285
SEQC_NB111	0.143609	0.0188146	29.0106	5.14349	0.0117447	23.5427	4.29285	4.41024	33.308	74.4431	18.0307	1.05251	168.31	76.023	5.96059	0.059358	139.027	13.6745	80.45	4.52543	237.375	135.058	54.8747	19.2218	6.76483	19.7101	25.2019	74.7163	0.253514	5.88084	0.773125	1.96181	4.42638	223.444	9.55833	0.0644197	25.6116	0.156931	12.8324	0.82752	21.0991	56.7276	12.2181	72.4132	11.9474	54.4702	112.658	10.9295	73.1369
SEQC_NB112	0.12567	0.0168535	23.0722	6.79152	0.0104057	22.7466	3.37387	3.6833	45.1768	64.3735	14.0618	1.44177	98.9574	65.2196	6.00594	0.0584501	101.683	13.2899	64.7449	7.95535	122.969	92.087	77.4992	18.4405	5.65369	21.1262	24.6083	61.8649	0.330386	6.90362	0.594514	2.50924	3.97457	196.579	10.5668	0.0670228	25.1755	0.159621	11.5898	1.56168	15.5449	41.8588	15.2107	78.2017	14.1489	37.6818	103.345	9.01947	67.7617
SEQC_NB113	0.0351444	0.0178604	18.1202	2.11502	0.00807434	39.3692	3.62339	3.283	34.447	93.8307	23.4118	1.37326	271.009	135.476	8.1436	0.0825178	124.405	16.0381	98.389	5.52396	87.4703	120.049	104.014	22.5967	4.09928	21.3468	28.4564	28.1496	0.132353	3.17083	1.01495	1.19973	5.09628	110.663	14.6105	0.0438876	22.686	0.132442	10.026	0.464152	5.40945	23.7689	4.98318	73.4927	17.0556	81.0942	78.6637	19.6208	77.0702
SEQC_NB114	0.127888	0.037134	50.1423	12.8417	0.0174655	20.5403	4.30798	4.69226	52.3253	100.027	12.8343	1.66092	95.7842	62.9645	4.90595	0.0620912	122.209	11.9802	61.6108	15.2045	130.637	140.776	80.5987	18.0838	4.47285	19.1894	19.5716	73.766	0.28121	4.7212	0.604565	1.75434	5.51899	280.027	14.0175	0.141197	29.8529	0.14684	15.646	1.5396	15.2799	73.5741	10.4156	98.1321	13.7784	33.6987	111.26	11.4765	83.0578
SEQC_NB115	0.133729	0.0300583	36.4843	8.7756	0.0151591	33.5211	7.35898	4.07416	52.8833	82.5487	21.7039	1.56385	118.576	82.86	7.88613	0.0495789	108.843	13.9103	72.6663	11.3105	134.234	99.9088	75.1805	19.5867	7.26802	21.5321	25.3144	42.994	0.278123	5.4832	0.673845	1.35477	3.82709	180.326	7.13159	0.111804	25.8105	0.228231	19.2851	1.65687	20.0538	46.0278	12.0874	120.938	22.744	42.003	105.133	16.0022	79.5111
SEQC_NB116	0.056678	0.0153889	12.3756	3.23503	0.00738711	21.1573	3.89907	4.16249	26.37	40.8385	16.506	0.623624	95.7326	53.6514	4.81709	0.0188643	65.1112	11.7181	69.9276	4.32802	65.7252	75.0862	37.9894	17.7991	2.25426	20.8959	15.9507	37.4361	0.187679	4.05064	0.490784	0.590763	2.67769	50.7172	2.34161	0.044104	13.4643	0.105812	12.412	1.90577	9.16878	21.8181	7.15562	67.1453	16.3791	35.9814	53.344	10.9272	32.2154
SEQC_NB117	0.123393	0.0233633	32.3712	7.37093	0.014791	26.251	6.21502	3.38905	46.5277	81.772	17.0546	1.6753	139.007	74.6864	7.68551	0.0710696	167.62	13.2405	76.8452	9.88434	140.311	179.669	65.2993	19.7522	8.74302	20.1587	26.2179	57.7676	0.283639	8.02022	0.741493	2.23059	5.52309	197.816	11.5484	0.103579	35.8586	0.209986	14.9084	1.38922	17.8736	45.2834	12.3821	112.315	16.9676	42.7606	105.978	14.0502	81.675
SEQC_NB118	0.14645	0.0368458	41.1521	6.53905	0.0136732	26.7932	5.23567	3.62073	34.0073	73.5051	18.8185	1.21594	134.748	71.2829	5.80751	0.0366653	85.9234	12.6829	76.8782	7.22111	115.664	96.727	59.8921	18.0446	3.51116	20.5095	18.1426	45.7406	0.2495	4.13513	0.686587	1.27602	4.00438	152.494	4.57451	0.0829308	19.2651	0.167693	14.2248	1.42525	15.969	65.1152	6.71269	72.9372	17.5124	42.4848	89.9241	12.6831	63.9071
SEQC_NB119	0.153771	0.0295692	31.2538	8.29394	0.0119954	32.212	12.5307	3.9256	36.4979	118.662	17.3558	1.26087	139.589	74.8725	7.65913	0.0759017	107.557	13.8731	82.2195	6.40589	156.892	120.531	62.7408	19.7042	10.9763	21.4335	35.5291	49.5501	0.309694	10.2446	0.747985	1.78417	5.08644	166.263	5.22566	0.0580466	25.1599	0.157199	18.2277	2.29466	27.7843	57.6972	18.9441	93.0433	21.1063	48.8827	91.2258	21.6461	94.1479
SEQC_NB120	0.101251	0.0205326	28.7493	6.99337	0.00964601	17.5957	3.97953	3.16365	42.8359	80.2706	14.4268	1.00017	113.48	62.5177	5.30409	0.0517525	118.829	11.7995	70.6141	6.17271	214.802	124.28	68.9978	17.7759	4.57474	18.3079	22.7979	59.4998	0.260596	4.49298	0.649168	2.12359	5.06114	228.541	10.3727	0.0872039	27.9329	0.145509	13.1333	1.03693	12.8624	84.486	9.72813	90.3749	12.6989	34.586	137.114	8.08087	104.312
SEQC_NB121	0.0815696	0.0349786	27.5157	7.549	0.0163803	27.0065	8.88256	5.49947	41.6517	73.1151	17.2121	1.10857	80.6851	54.0859	6.78977	0.0269847	69.0592	12.442	73.5057	14.6326	111.761	149.658	58.8879	18.068	8.12876	20.6941	20.9844	36.9018	0.174096	4.23013	0.525631	1.08607	5.15988	121.283	3.08812	0.121302	30.7321	0.103251	16.0209	3.44375	11.3523	56.1812	7.30447	104.142	21.0464	34.341	123.194	11.8665	77.9197
SEQC_NB122	0.0771997	0.0317051	38.5842	5.01433	0.0124738	30.599	6.39287	3.57755	52.387	86.2926	20.8372	1.05128	178.562	94.8887	5.6342	0.0350458	90.8779	15.9353	94.7734	6.84122	99.2795	93.7846	63.5869	20.2666	7.40721	22.995	22.697	35.1162	0.349463	5.06298	0.798	2.42975	4.66765	98.6001	7.87812	0.0962367	37.7539	0.142488	15.8096	1.67275	11.1515	60.2238	7.5035	55.6409	17.4906	60.3144	84.1231	13.0384	95.3073
SEQC_NB123	0.134432	0.0255083	24.9234	6.59588	0.0100116	25.0897	5.46964	3.58287	36.5106	70.4974	15.2744	0.885958	176.67	72.0626	6.17267	0.0613456	111.213	13.8437	77.5549	6.43414	136.218	132.172	48.2061	18.2519	6.54392	20.2257	21.9607	54.3318	0.268161	6.85933	0.743822	2.64148	5.16217	136.963	8.05791	0.0636275	27.2443	0.149189	12.9217	1.42549	16.1732	42.3253	13.1989	76.8419	12.9806	40.4768	116.91	12.7173	89.1267
SEQC_NB124	0.0840876	0.0198186	21.1418	5.58897	0.00932988	30.5943	11.0997	4.55595	41.9427	70.5679	19.1105	0.794516	171.631	64.2483	6.55118	0.0329521	80.2907	12.8573	97.1143	9.09218	85.353	92.7827	53.8991	18.3911	7.55902	21.7685	30.216	33.2028	0.269484	6.16096	0.819102	1.16379	4.81144	66.6471	3.37084	0.0427563	23.3431	0.139561	16.0046	1.71765	12.4431	44.894	9.59921	92.5141	19.2547	39.2636	85.6494	18.5463	65.9636
SEQC_NB125	0.148858	0.0247595	34.8526	7.39498	0.0121321	25.6099	9.54437	4.48032	46.8658	84.6952	17.161	1.14772	153.935	71.9026	5.88074	0.0567368	117.962	13.8651	82.674	8.04032	238.104	128.059	79.8062	18.7872	5.9181	20.2145	21.5586	58.0433	0.275974	4.55203	0.730168	2.17778	5.22649	159.213	7.92227	0.0964465	30.989	0.156279	16.1934	1.16652	17.967	68.3345	10.8112	71.3748	13.3671	40.9962	135.679	10.3652	84.2883
SEQC_NB126	0.181078	0.0463276	46.6454	10.1735	0.0199549	24.7733	10.6009	4.83532	50.6753	89.1645	18.27	1.44662	113.701	63.1944	7.46994	0.0454196	86.0137	12.305	71.4217	11.1882	179.244	167.982	65.1119	19.2054	9.7817	20.1948	18.163	52.7327	0.196496	4.56705	0.733008	1.85117	4.67072	245.817	6.63976	0.143468	31.1964	0.121231	20.0632	1.60429	22.8309	90.8943	9.32791	99.7428	17.9117	51.5622	146.061	14.6474	93.9582
SEQC_NB127	0.0407642	0.0110482	11.6444	2.5263	0.00572881	22.3124	4.03111	3.12793	29.4029	38.0467	14.4484	0.538753	107.72	60.9595	4.58435	0.0317191	52.4775	13.8094	75.8526	3.62442	107.053	83.5529	39.1357	18.2975	2.54924	21.0045	14.8749	29.0946	0.110964	4.36019	0.619876	1.37967	2.66632	75.9827	6.80693	0.0306601	19.303	0.0826947	8.02021	2.61871	5.97354	20.7808	7.98774	48.7825	18.0923	29.9469	69.6602	9.11639	38.8361
SEQC_NB128	0.0954951	0.024073	28.7819	4.2682	0.00919582	27.5518	6.66751	4.04119	37.1129	56.2143	18.6391	0.856152	151.179	65.9305	5.97684	0.0282192	88.0762	11.592	77.9622	5.5778	83.1364	87.8759	61.9739	18.3932	4.62883	19.9485	20.7217	41.3572	0.185921	3.70271	0.75424	1.56876	3.4156	87.0095	4.24775	0.0744407	20.8966	0.159158	15.2645	0.717101	13.4872	44.2646	5.93103	65.5549	13.9228	50.8212	95.0438	11.7738	53.0204
SEQC_NB129	0.177126	0.0213281	52.2056	4.75924	0.0114125	19.9171	3.29863	4.40252	40.0025	86.0411	15.755	1.21773	123.586	61.9966	4.65114	0.0540348	101.798	11.2721	59.1484	7.56094	103.504	91.3357	52.8127	18.1242	3.04799	19.5372	13.1913	55.4148	0.240044	3.08159	0.809151	2.31653	4.3466	263.321	11.6223	0.0958791	29.3543	0.119842	13.1602	1.20701	22.9794	75.3459	10.0261	65.3646	15.0924	45.4327	109.666	10.5892	60.9049
SEQC_NB130	0.26671	0.0602385	64.9306	14.7041	0.02281	30.3835	8.79788	5.69947	47.6001	89.9643	12.9333	2.49175	107.996	51.7619	10.4914	0.0609232	177.434	10.8202	71.064	13.6766	245.344	172.554	77.5093	18.1971	14.5464	18.7747	30.1913	66.4539	0.344167	8.11585	0.633618	2.0869	6.34879	317.068	10.9159	0.18062	40.9888	0.220448	18.7457	1.37361	36.6045	115.172	11.6697	107.194	14.4184	34.2471	147.341	15.5813	108.039
SEQC_NB131	0.0595454	0.0251204	15.3497	4.91045	0.01176	29.6106	6.08607	5.13668	29.349	43.4377	20.0752	0.725556	98.7338	54.0669	8.11439	0.0332493	79.7392	11.7294	68.1764	4.45774	216.077	91.1085	49.1477	18.1679	6.25758	20.4681	26.8472	62.292	0.193008	4.78805	0.749701	1.19266	2.52422	96.2218	3.58214	0.0655414	20.3337	0.107367	15.9641	1.18661	9.99345	46.112	11.7041	74.9594	18.9821	49.2665	88.0584	14.0222	37.3611
SEQC_NB132	0.200732	0.0637933	70.3431	17.2469	0.02455	28.0109	11.9755	5.30974	59.6543	135.74	20.4862	2.95114	116.481	73.9448	7.39898	0.0660998	133.865	12.7662	75.0736	19.9876	106.044	190.959	121.013	20.43	11.3073	20.2721	19.5581	57.9212	0.279721	5.67487	0.732858	1.52721	5.19615	197.138	10.0877	0.167349	37.9634	0.156807	21.8549	1.70415	23.5951	60.4555	8.89674	128.278	20.6485	51.5626	120.138	19.4486	94.6332
SEQC_NB133	0.0513018	0.015065	16.014	3.80447	0.00837859	25.4276	6.47426	4.27276	32.8828	39.2979	19.5681	0.56403	70.9426	59.2512	5.03218	0.0185421	69.8179	13.1491	88.158	7.70582	46.7106	87.7155	43.6396	18.0593	4.41086	23.2733	15.0095	25.6036	0.140802	3.53873	0.553416	0.853963	3.16321	45.2027	1.03633	0.0381792	16.1359	0.0710943	13.9667	4.32077	9.44605	17.2669	7.97597	84.979	23.1523	26.9669	45.2766	13.359	44.8994
SEQC_NB134	0.135479	0.0316317	34.5369	5.48945	0.0102312	28.3807	9.14124	4.47405	28.1922	69.4398	15.594	0.802016	148.033	50.0179	8.40403	0.0312019	68.1164	10.6631	79.4714	4.48547	138.256	102.356	55.1107	18.3771	7.93918	19.0374	23.44	45.0481	0.209106	5.34628	0.657501	1.29803	3.24454	110.141	2.71203	0.0839071	22.7158	0.123158	14.7967	0.755119	19.4742	62.8865	7.28751	65.0312	14.4557	51.5567	112.168	12.4178	82.7902
SEQC_NB135	0.0605566	0.0178659	17.7502	2.48969	0.00736895	26.3574	5.98434	3.71413	25.2831	44.6437	20.8617	0.389068	113.765	58.4699	6.99727	0.0265788	60.5295	12.165	76.9651	3.69334	68.0894	74.6179	42.2205	18.4	4.65195	20.9714	12.7021	30.4081	0.108869	2.56268	0.621901	1.29771	2.81389	47.9009	2.37048	0.0564812	16.2226	0.0900948	10.6142	1.64148	10.4864	33.7306	5.68842	61.4604	20.9889	45.0577	77.0412	12.5214	58.3551
SEQC_NB136	0.0442722	0.015798	9.50823	2.22427	0.00606062	23.8901	6.37811	4.25281	30.2339	51.7772	28.7944	0.826545	134.537	89.3026	4.73724	0.028429	46.7309	14.0666	97.1044	8.32297	32.6971	113.4	49.9532	20.8731	4.28298	23.011	20.9485	17.3973	0.13238	2.25596	0.851996	0.993794	3.43494	27.3005	1.46355	0.0284259	15.2058	0.0717016	11.7376	0.668756	8.43948	17.5548	4.89293	65.4658	22.3879	68.884	78.6314	13.7308	54.8845
SEQC_NB137	0.0610351	0.0210365	16.1378	4.15545	0.0075383	34.1657	6.1347	4.23382	56.9965	61.8836	27.7578	0.754385	326.282	111.591	6.70728	0.0314134	127.188	15.3089	111.008	7.39339	113.945	112.105	70.6632	20.1954	3.67847	22.1079	28.5464	34.8595	0.30189	4.09838	1.20615	1.15644	4.17771	58.882	4.75211	0.0445664	20.559	0.115508	17.2869	0.6989	8.68491	38.7908	6.04676	86.2616	18.4962	64.3437	128.66	19.9036	70.9155
SEQC_NB138	0.0376028	0.0155599	11.1934	2.70877	0.00601792	32.179	3.57468	2.41405	43.5745	68.8233	25.1597	1.08785	344.508	158.661	5.89236	0.0413331	91.4575	16.3143	103.355	5.87619	52.4233	89.1654	73.8462	22.0215	2.68042	22.639	25.694	17.0858	0.191126	3.64049	1.22528	1.96236	3.42327	78.1661	5.92558	0.029049	17.7415	0.113001	8.86319	0.443363	5.55737	24.1266	7.09423	84.1954	16.6691	69.8941	99.8364	24.8654	49.2954
SEQC_NB139	0.0925202	0.0422521	27.2093	7.3983	0.0145031	30.0146	7.73323	4.85997	41.4172	77.6874	16.107	1.17143	102.801	54.1551	10.3008	0.0345031	83.6287	11.901	74.2127	9.78589	169.386	150.597	62.655	18.1932	9.20515	19.2875	25.6518	53.649	0.21224	5.11555	0.673289	1.31184	4.78342	175.192	6.47443	0.134982	30.8302	0.140081	18.7696	1.8997	14.0333	96.2716	8.03994	83.5619	16.9539	41.874	114.446	13.5368	103.79
SEQC_NB140	0.215976	0.0581256	83.0257	11.2399	0.0166651	39.8311	6.41083	5.01291	56.6952	126.227	29.8388	1.31583	367.903	131.28	9.12204	0.0843437	83.5437	18.6679	97.2649	9.2441	147.718	267.039	79.6299	20.1413	10.5892	25.2836	14.7139	55.8538	0.207389	3.34864	0.958814	2.52467	8.03888	260.765	13.3362	0.125307	48.6249	0.201649	17.1068	4.91119	25.7091	100.788	7.80537	106.562	40.2692	39.4352	110.503	23.4641	152.572
SEQC_NB141	0.0925387	0.0172641	31.63	5.03873	0.00769863	28.1728	5.00243	3.07417	32.9502	47.9472	18.5119	0.577074	153.635	67.4446	6.35817	0.0352881	104.611	13.3751	78.9274	4.6484	92.2721	82.6717	49.2196	17.9782	3.37254	21.4226	16.6956	35.8675	0.200937	3.75577	0.661044	2.09527	3.06963	82.1143	4.89928	0.0450514	15.4949	0.128584	10.9059	2.14152	12.8024	31.1309	7.17179	65.452	17.8119	32.1816	82.0315	12.5395	56.287
SEQC_NB142	0.0664672	0.0140181	21.9938	3.10119	0.00651779	19.6238	5.76477	2.58128	22.642	52.1213	13.8596	0.485641	140.697	67.9789	4.36136	0.0492051	57.8571	13.8986	81.1504	3.15721	134.132	92.9142	38.5577	18.9627	3.65957	20.8233	11.737	28.6687	0.105727	3.86813	0.704312	1.6782	3.07369	86.3531	10.0907	0.0343796	18.9205	0.0965887	9.92611	1.44691	9.72496	30.9475	5.67371	43.4542	14.5178	46.4585	66.4358	10.283	62.1425
SEQC_NB143	0.25274	0.0259163	81.6645	8.40913	0.0152245	32.2657	16.9336	5.47104	44.4679	150.266	22.5797	1.52755	141.98	77.4526	8.43563	0.091601	102.398	14.2	82.3258	4.94301	226.332	113.869	75.6335	21.7811	10.7796	21.0926	23.8703	43.7784	0.197114	6.17108	0.713941	1.76085	3.40766	209.719	11.7052	0.164062	41.0898	0.117634	16.8756	2.25833	37.7385	99.0483	9.59686	76.6894	26.0136	54.5537	178.782	16.1146	139.245
SEQC_NB144	0.0487886	0.0132079	12.3796	2.70366	0.00653924	27.3927	9.13846	5.01826	20.9393	55.2121	24.1883	0.436421	115.188	61.6046	4.19224	0.020121	62.6444	13.7498	110.893	6.29141	114.435	70.341	39.7027	18.7692	4.4356	23.8012	20.2058	23.4156	0.199029	4.30913	0.69322	0.576374	3.33417	27.7172	0.687731	0.0328748	14.4413	0.083111	12.0783	3.36812	9.61578	26.008	8.30874	59.1198	29.6936	31.81	61.6188	12.2519	56.0255
SEQC_NB145	0.0505361	0.0239346	13.879	3.34796	0.011588	31.0021	6.08103	6.02659	27.3915	42.1283	17.4016	0.514561	92.344	48.0739	7.34335	0.0146785	42.0563	10.6707	75.6598	4.97762	65.7067	111.518	31.7215	16.6414	7.67987	20.3488	16.1875	39.5639	0.116893	3.32989	0.589325	0.606723	2.5706	54.3699	1.07013	0.0658193	15.6281	0.0676557	16.1632	1.89403	9.83683	39.766	8.98144	77.4511	17.3797	41.9072	66.2338	14.5789	47.7115
SEQC_NB146	0.112335	0.030179	25.8818	6.07374	0.0113315	27.5677	5.30523	4.85032	32.5495	58.8045	19.5304	0.985564	138.571	73.5717	4.64522	0.0316926	78.4566	12.1903	77.9078	7.12648	138.666	108.211	68.1328	18.5184	6.23941	21.7374	16.0854	61.25	0.195128	3.54076	0.673187	1.54989	3.89454	156.259	2.89931	0.0559597	20.4997	0.140873	16.5467	1.31435	16.1063	43.3404	10.96	78.8526	17.2845	48.5813	82.8109	12.5753	47.9165
SEQC_NB147	0.127401	0.0222744	46.4971	6.16784	0.0114096	17.3043	2.80886	2.43492	24.2482	103.081	13.3275	1.48068	118.902	73.7258	4.28898	0.0838091	179.754	12.1929	62.4602	5.3076	211.095	141.214	78.1592	18.9178	5.37437	17.9709	16.3865	52.1267	0.217105	5.48598	0.674607	2.68844	5.23769	271.667	12.3438	0.0608558	24.965	0.161714	13.5289	0.546528	15.7613	60.146	9.26686	65.9057	10.1247	52.8863	79.8097	10.7762	84.5423
SEQC_NB148	0.113909	0.0127301	20.9507	4.22117	0.00889396	26.686	4.36696	3.69498	26.3777	58.0471	12.9578	0.91801	148.745	56.0676	6.68882	0.0367722	111.308	10.9864	70.4943	4.32984	183.596	119.315	38.0271	18.0617	6.75852	18.5666	20.4716	34.6858	0.190509	4.26051	0.67234	2.05849	3.62471	149.54	7.0386	0.0465403	23.2525	0.140448	15.2086	0.475128	16.8783	47.8439	7.93629	61.291	9.16412	51.1149	104.202	11.8892	70.9963
SEQC_NB149	0.0814526	0.0188015	16.167	6.06113	0.00867979	19.3091	6.09194	3.9048	29.9852	86.8581	14.8863	1.01765	232.867	72.2883	5.90786	0.0586949	129.778	13.1736	91.0108	4.87019	124.316	121.25	55.692	18.7533	6.28842	19.6921	38.5418	54.3775	0.367795	7.51577	0.699987	1.3554	4.35597	87.6835	12.0774	0.0370566	23.7593	0.0903394	12.8943	0.50786	10.8056	44.8758	10.0842	60.5917	9.97796	47.4783	70.4349	10.3664	74.6078
SEQC_NB150	0.0806875	0.0217704	25.2595	5.76228	0.00615752	26.0114	15.8264	3.60852	38.057	65.56	13.9576	0.835448	166.495	58.3812	6.30196	0.0226848	62.1369	12.4826	102.244	5.31946	108.617	111.93	61.7215	18.8493	5.67347	19.5768	17.6724	25.3746	0.112125	3.68158	0.653457	0.992884	3.83082	72.3289	4.22282	0.0393715	25.5796	0.0678807	13.5991	1.35338	13.0232	57.5233	5.62246	66.2553	14.9915	41.3791	106.233	14.5077	84.1484
SEQC_NB151	0.275326	0.200651	156.749	27.785	0.0399023	36.2367	21.9086	8.52878	93.1889	221.393	23.3556	4.81578	247.76	80.5061	11.7375	0.223125	181.499	13.7646	84.1702	25.3918	384.281	207.23	163.758	21.6141	21.7042	20.3608	44.376	152.324	0.466958	8.44946	0.916226	3.96831	6.76275	468.433	25.9919	0.495019	72.1314	0.208957	31.3471	1.39844	38.3451	203.6	10.6618	105.833	18.8941	64.7346	182.908	22.9561	192.274
SEQC_NB152	0.113832	0.0226284	33.6479	5.70394	0.0110527	26.2739	11.443	5.29394	37.8262	73.3465	22.0218	1.44065	150.86	78.0665	6.67158	0.0553065	104.407	13.6878	80.8539	10.2892	112.601	133.216	55.8392	20.1605	13.0595	21.0089	23.8247	49.8235	0.205129	4.75985	0.980703	1.28107	4.54063	147.138	5.89324	0.0642891	26.0219	0.12031	16.2453	1.31176	20.116	45.3041	8.80226	95.449	21.2811	52.5504	134.02	15.6809	81.7554
SEQC_NB153	0.104327	0.0318224	31.9996	7.19006	0.0170624	21.8084	8.4001	5.63066	64.347	100.578	17.369	2.32774	130.693	90.2098	6.32378	0.10891	165.316	14.884	71.337	10.5712	77.5526	166.173	76.0738	21.5409	12.8461	20.6485	39.9826	63.497	0.28356	8.19083	0.839872	3.38785	5.96521	136.113	9.30314	0.105746	43.9729	0.112386	15.8936	2.10646	17.5376	43.5657	7.85678	67.7602	19.0607	50.1497	85.5742	14.0485	73.3174
SEQC_NB154	0.0918478	0.0183229	23.6404	5.83608	0.0095557	23.8362	8.18203	3.40669	35.0915	69.1076	18.5444	0.981752	122.002	59.0531	6.42408	0.0313687	81.85	12.2373	78.7735	7.68306	77.2848	126.827	62.2385	18.9666	7.82273	20.2878	19.6267	32.6019	0.146151	3.58872	0.644734	1.17625	4.28337	94.9828	5.14838	0.0584742	26.8396	0.103125	14.2403	1.13034	12.4711	37.3898	7.44323	90.8923	16.0558	45.9797	129.789	13.2583	84.2874
SEQC_NB155	0.117955	0.0194194	29.6006	9.54353	0.0107821	30.04	7.4082	6.24212	44.2332	65.2163	15.9688	1.63658	126.762	61.0048	7.15897	0.032359	77.2355	11.1971	64.6593	9.34324	112.182	150.638	48.3609	18.3036	8.40482	19.6291	24.4749	61.6988	0.221765	5.00648	0.711406	1.37608	4.00314	223.701	5.02305	0.0652776	26.8465	0.147107	17.0864	0.995197	16.3659	66.4259	9.6341	92.5522	13.5233	51.5251	128.768	15.713	66.0655
SEQC_NB156	0.281877	0.0348323	57.1145	15.9713	0.0154928	25.1219	8.30414	4.40327	46.4361	111.039	14.3872	2.08494	255.266	71.0318	7.19859	0.0881003	143.666	12.8521	78.9927	13.0125	183.626	210.645	67.6885	18.6729	14.7034	18.7883	28.1075	68.7551	0.316955	5.98196	0.931505	3.12334	7.27594	309.822	17.7375	0.118398	49.103	0.118858	16.7523	0.72358	35.0049	134.819	13.2776	81.2346	10.3564	51.4987	169.416	11.4407	147.007
SEQC_NB157	0.0687205	0.0198794	22.947	4.75747	0.0117535	28.3959	5.95473	4.49377	33.1205	51.3562	18.5612	0.98381	81.9621	57.6012	5.90587	0.0391708	66.7695	12.405	70.788	7.22829	94.2198	106.53	46.6477	17.9476	3.88353	21.6372	17.9042	42.4266	0.178934	4.14848	0.603076	1.49599	3.18593	116.802	2.71453	0.0529536	16.9352	0.109634	14.2573	3.30707	9.04253	30.7266	13.4319	88.5525	19.2379	32.5759	67.2301	13.876	48.2334
SEQC_NB158	0.12119	0.0164826	28.6075	2.89398	0.010146	21.2204	4.17175	2.62315	24.5403	74.7444	17.3438	0.543844	182.844	64.1326	5.47914	0.0330503	121.233	12.8089	84.5681	3.4854	179.678	120.694	52.7171	18.7185	5.45946	18.9381	15.1342	43.7436	0.242393	4.38773	0.676522	1.97414	4.36777	148.54	6.39775	0.0462869	22.8756	0.1447	14.0115	0.513324	13.5591	57.5813	6.30439	58.4143	11.2366	45.7117	107.105	9.22308	85.0244
SEQC_NB159	0.28798	0.456627	72.7368	34.1967	0.0759147	42.0163	70.6714	23.7491	70.3054	122.998	34.4501	4.92299	88.4155	46.4685	15.7808	0.110204	62.2322	13.2386	97.9998	127.324	221.828	293.526	137.124	21.0564	65.2487	23.8841	47.097	150.325	0.330725	8.07964	0.648007	0.776839	5.1291	280.981	5.49614	0.594396	50.0857	0.191231	36.1023	5.24362	41.777	152.516	16.2797	145.864	55.6235	45.9948	250.655	21.3714	143.268
SEQC_NB160	0.200216	0.0383867	44.3321	11.3326	0.0158534	26.9696	8.76114	3.58312	43.6652	91.6607	20.8807	2.04184	149.559	79.7137	6.76656	0.0706215	138.146	14.029	79.1473	13.1849	202.778	207.26	72.6731	20.2761	10.7122	21.241	35.2395	65.5131	0.372507	7.12452	0.806312	2.53385	6.68466	251.925	7.80697	0.0993694	36.0037	0.211829	18.2875	1.24946	23.2187	74.0139	12.4651	124.006	17.3153	47.6086	151.486	15.9758	115.053
SEQC_NB161	0.171728	0.0270642	37.4679	9.91815	0.0156485	31.6863	5.27973	6.71816	39.5679	79.953	17.8899	1.4171	132.995	65.7212	8.45977	0.0439723	95.8536	12.4633	73.7071	7.67309	196.583	140.096	66.5036	18.9565	9.8856	20.1587	24.1196	76.5363	0.290169	5.20412	0.71726	1.98293	3.98375	329.061	6.84807	0.0978886	25.618	0.157917	18.6752	0.902277	27.0764	71.201	9.4191	92.8554	12.6496	52.7869	118.986	14.2945	73.7028
SEQC_NB162	0.172274	0.0451994	57.9842	11.0737	0.014762	31.6977	14.7448	8.51042	33.9677	83.5104	20.2159	1.21624	111.227	48.9998	8.63979	0.0323526	39.223	11.6889	87.0204	8.20901	103.401	136.876	48.4384	19.8094	14.9443	20.5018	16.6882	51.1227	0.202651	3.8788	0.673322	0.908337	3.84585	198.686	4.09784	0.114064	40.7137	0.153277	18.0036	1.80967	27.4451	94.9891	4.8417	68.052	20.7892	54.7796	199.761	15.6739	109.402
SEQC_NB163	0.146644	0.0192112	27.1822	4.74393	0.00933405	18.3354	6.68353	4.18974	29.7255	72.8574	18.2089	0.757297	162.603	61.0653	4.53643	0.0416087	122.223	11.6408	74.7859	4.63376	104.63	119.231	55.7098	18.8846	7.40533	19.2783	14.5679	55.6753	0.222967	3.73329	0.800411	2.04672	4.2304	182.3	4.42423	0.0504286	25.2943	0.0958149	14.7816	0.583382	17.9314	49.8782	11.2671	74.1802	10.7247	53.8064	110.302	10.2425	73.0916
SEQC_NB164	0.132164	0.0252983	23.3333	8.11386	0.0102785	24.4315	8.5209	3.75428	32.8631	71.1374	18.016	1.42398	103.953	62.8377	6.49234	0.0470504	112.472	13.0325	73.2155	7.49255	183.187	115.103	72.4597	18.9942	7.99962	20.1903	29.0781	43.933	0.222159	6.64846	0.622046	1.94743	3.65389	134.728	6.42944	0.0628315	26.9706	0.137758	16.7715	1.38843	19.5127	51.1604	11.4759	86.6448	16.566	47.0716	120.883	12.0495	80.463
SEQC_NB165	0.126801	0.0318959	32.6915	9.71674	0.0150241	25.7948	4.0922	4.82569	44.8703	106.465	15.8287	1.72486	152.728	79.4498	5.22774	0.0533512	134.356	12.5106	84.9536	10.9778	165.289	179.875	79.3436	19.1436	8.73033	19.0643	25.2298	71.7488	0.286394	4.89704	0.729659	2.19246	5.54339	251.474	6.75048	0.0969883	30.6245	0.145687	17.8267	0.591291	17.6743	60.9253	13.1836	114.407	11.0586	49.6257	142.871	13.9559	94.6496
SEQC_NB166	0.127804	0.0409794	33.8678	9.12375	0.0143112	29.0971	8.79876	6.61392	53.0508	93.0596	21.4194	1.82947	144.636	66.3075	7.07344	0.054415	124.444	12.7245	85.341	16.1093	147.84	180.192	80.8156	19.0513	12.7509	20.3219	32.6066	70.499	0.211989	4.59273	0.837189	1.97001	6.10017	185.688	6.13172	0.116995	29.4888	0.0902131	18.0945	1.14137	18.1938	68.0122	12.7582	103.529	15.3498	52.957	172.313	12.1777	123.65
SEQC_NB167	0.0673946	0.0173315	17.0534	7.19276	0.0109837	19.7127	8.88582	4.64477	30.9657	44.6862	14.9584	0.901161	68.7834	43.8305	6.05234	0.019924	60.171	10.4459	61.2413	7.87734	101.713	101.067	39.3584	17.6167	4.61701	19.5922	15.5826	39.0928	0.13693	3.48117	0.562906	1.28328	3.34912	114.272	2.75625	0.0757331	21.8965	0.105924	15.1148	2.32672	9.19031	48.5251	6.37394	78.3127	18.2101	36.3509	83.9441	10.8276	73.0913
SEQC_NB168	0.0907929	0.0303417	26.6628	5.01802	0.0119729	24.5034	9.18761	5.21942	33.2692	72.3566	18.2594	0.999448	85.5042	55.4478	5.21541	0.0223555	56.6257	11.7689	79.6726	11.6403	123.595	178.891	64.8661	18.3061	8.69787	21.2232	14.0979	35.6876	0.131437	2.33644	0.558087	0.560738	4.37112	107.404	1.63612	0.0601431	21.5349	0.0859336	19.3669	2.02091	13.5972	50.0933	5.17419	95.0329	16.8237	42.7391	132.921	12.3579	78.8832
SEQC_NB169	0.0856433	0.0102807	21.3025	2.62186	0.00434143	25.4567	5.38006	3.74074	17.1166	71.6982	31.8831	1.2678	269.114	94.5483	4.65176	0.0466868	68.1686	14.9147	123.188	4.39468	65.7077	167.233	53.1318	21.9925	13.0216	21.3623	18.6554	18.0205	0.164571	3.2365	1.03458	2.32633	3.47959	137.766	3.04209	0.0247742	20.9195	0.115495	9.70942	0.415496	13.9895	37.7115	5.71015	44.0841	21.0418	72.6776	182.914	14.9303	114.39
SEQC_NB170	0.171999	0.0273199	41.0783	6.49865	0.0109978	20.4486	6.51789	4.59512	36.4797	76.3587	17.357	1.04042	138.995	60.4366	4.95603	0.0253607	103.516	11.2791	77.7073	9.15767	94.6304	130.995	55.297	17.6767	6.56843	19.0363	17.2483	51.5526	0.208996	3.29182	0.771695	1.2618	4.79793	135.202	3.36794	0.0644665	24.0509	0.102732	17.1517	0.620053	24.3481	70.7051	7.20791	87.5383	13.2132	49.5352	100.007	10.8003	77.8909
SEQC_NB171	0.138609	0.0155761	32.6028	5.28877	0.00866916	18.4208	5.63629	3.45517	31.7441	69.0344	14.3646	1.34908	126.964	65.0898	3.9988	0.0456325	117.751	12.3608	70.7214	8.41399	150.844	182.451	62.8133	19.0186	7.02595	19.168	16.5196	50.3558	0.149561	4.54662	0.640239	1.82052	5.17113	246.527	4.70597	0.0472475	30.0435	0.110079	14.8317	0.843616	17.4898	49.1949	10.7029	94.2814	11.1776	43.625	119.989	10.2251	82.073
SEQC_NB172	0.116116	0.0247865	39.1382	7.37171	0.00935279	24.8489	7.19915	4.02345	30.7985	72.1287	15.2784	1.18497	115.408	49.6768	6.36251	0.0389438	108.08	11.0551	79.3539	7.87053	133.238	176.336	58.838	18.6732	5.11805	18.3091	21.9497	37.137	0.219962	4.98971	0.665045	1.87714	4.00506	81.3927	4.67911	0.0821366	26.9104	0.133248	17.2115	0.737428	19.6595	39.2277	8.15524	63.4691	14.4845	44.3157	87.1846	14.1381	72.4121
SEQC_NB173	0.296356	0.0437877	79.0722	23.8275	0.019001	40.0565	10.5775	6.43552	58.1471	113.676	20.1525	2.42776	255.386	59.6681	11.3416	0.0565961	180.507	11.3388	95.2094	11.3971	211.456	198.103	115.174	19.7992	11.2491	19.4524	34.498	84.5394	0.377193	7.34254	0.825594	3.4254	4.83737	352.652	9.85329	0.142716	44.3088	0.208381	29.4017	0.841437	41.5845	115.254	9.39159	113.397	16.1216	52.999	164.992	23.3565	110.501
SEQC_NB174	0.130919	0.0260411	31.4603	8.57814	0.0143289	29.3504	4.63753	5.28095	60.0503	95.9872	18.8741	1.43275	196.674	81.8733	7.74972	0.112053	142.368	13.4648	78.4077	8.92512	184.534	174.032	81.9558	19.2763	8.53712	20.5894	33.3924	96.6892	0.412747	8.54974	0.742384	3.20887	5.52946	213.288	12.3513	0.0934721	29.3161	0.19601	15.0479	1.29633	20.6485	52.7898	13.2992	107.427	16.5167	43.8774	151.116	12.5282	106.975
SEQC_NB175	0.0479238	0.0240224	14.5714	4.77725	0.00883235	24.9415	7.12651	5.15888	31.1637	75.2768	26.3846	0.819921	357.942	91.9283	6.53269	0.0546691	73.3982	15.3418	124.203	5.7748	70.9143	86.7033	67.5102	20.9077	7.59896	22.1552	24.3815	43.5657	0.213127	3.53778	0.9278	1.6788	3.69925	71.4024	3.90889	0.0549371	26.5262	0.108067	12.9168	1.25008	11.0052	28.3641	6.31771	77.364	19.3672	59.5213	106.804	12.989	83.5066
SEQC_NB176	0.111477	0.023946	26.0666	6.15181	0.00827851	22.538	12.0022	4.83633	34.1054	83.1918	16.9258	1.35752	148.217	75.8812	4.38173	0.0456848	93.8922	13.5805	84.6882	8.63309	178.732	122.286	75.8956	19.5066	8.99518	21.4078	25.6701	38.8627	0.246214	5.24922	0.695138	1.9965	4.25963	144.39	3.91203	0.0529884	26.2406	0.0915864	18.0344	1.33803	19.4391	44.3982	8.47227	71.4944	14.2318	48.7815	99.3355	10.7993	83.536
SEQC_NB177	0.148061	0.0262887	32.3143	8.22481	0.0111188	34.3742	9.73751	5.55058	35.0361	76.4664	22.0888	1.23223	248.599	70.6391	7.46179	0.0409112	107.808	14.179	113.345	8.24866	161.172	132.338	67.5033	19.9981	12.2111	21.7661	24.887	54.0518	0.213925	4.11394	0.748693	1.21588	4.67674	125.969	4.86007	0.0761344	28.3935	0.127959	15.9611	1.47766	27.9897	51.7429	7.92187	84.8817	17.2262	48.4296	143.758	14.7713	96.9248
SEQC_NB178	0.149425	0.018729	26.5592	8.00147	0.0100253	21.9272	4.09473	2.95908	37.7877	86.7786	16.4882	1.38346	214.19	75.7705	4.82865	0.110659	170.574	14.137	80.1547	7.56647	199.179	190.423	68.238	18.9158	6.68503	19.7217	26.044	54.7025	0.278235	6.67648	0.847129	4.36916	6.05385	158.472	15.4376	0.0575846	30.5363	0.145261	14.1258	0.867441	19.1311	40.6739	15.4076	70.6407	12.1697	49.1066	106.971	11.3505	113.581
SEQC_NB179	0.0972071	0.0217994	23.2849	5.97925	0.0101171	25.1403	5.76053	3.54832	30.8502	77.7037	18.1661	1.11137	161.972	70.304	5.63341	0.0484377	100.319	12.6399	78.7694	5.60914	188.878	126.186	73.7184	19.0106	5.70468	19.7454	24.3024	42.1657	0.231065	4.80753	0.690443	1.44428	3.63973	170.171	6.7701	0.0640864	19.3112	0.125358	14.4368	0.671969	13.824	46.3297	10.6261	66.1498	12.5923	52.6288	103.135	11.7642	68.9393
SEQC_NB180	0.110058	0.0331423	39.5006	9.42033	0.0148873	29.1978	15.7957	7.76887	46.1697	81.2804	19.7378	1.07399	143.862	51.6142	7.68713	0.0392228	65.6808	11.7799	81.4741	7.73865	117.89	85.8737	61.2676	19.0062	6.00686	20.5897	22.6564	60.7926	0.227246	4.77548	0.69821	1.66527	3.41322	94.0084	5.29484	0.125398	29.6622	0.114862	16.9122	1.9624	16.8714	65.963	10.1067	65.4804	19.1415	44.9629	95.3454	16.2557	67.1936
SEQC_NB181	0.0973858	0.023328	34.7482	7.13236	0.0132039	25.3978	9.30217	4.95901	40.3217	76.6296	18.7164	1.02599	117.275	64.2078	6.93808	0.0522355	85.62	12.1923	67.1536	5.76122	174.83	136.582	56.3586	18.2314	7.16116	20.0697	18.4142	48.9099	0.200518	4.2866	0.63988	2.36575	4.31572	169.982	5.41666	0.108668	31.6456	0.127132	17.5579	1.58959	15.3551	71.9189	8.59516	91.1612	15.2098	44.7336	107.773	14.8471	78.0669
SEQC_NB182	0.0924492	0.0179114	30.1175	7.34053	0.00882761	25.0937	8.62904	4.54559	35.2133	74.9164	15.689	1.18991	121.029	50.715	6.35279	0.0415085	109.288	11.9428	78.2423	7.44064	78.2262	97.1161	75.3905	19.4113	4.74804	19.5115	18.9795	48.2972	0.163088	4.09881	0.553142	1.37819	4.36489	104.165	7.6094	0.0683501	34.6503	0.136103	10.8196	1.68859	14.8216	49.8578	7.36829	87.0868	15.0688	36.8257	118.203	12.5191	82.7708
SEQC_NB183	0.065215	0.0190981	25.1218	3.70065	0.0101975	25.9541	5.5727	3.71713	42.6183	72.8557	17.9554	1.36498	132.685	74.291	5.48192	0.0806175	102.29	13.3194	64.7632	5.25632	184.732	129.822	57.9377	21.2603	5.24665	20.1282	26.0494	50.3435	0.14897	5.11232	0.722301	2.3243	3.85174	183.347	16.8987	0.0523851	41.2482	0.116422	10.0625	0.859754	10.3923	45.6288	6.69022	57.5472	15.8487	64.4774	68.8706	12.3542	75.4897
SEQC_NB184	0.0573602	0.00930758	9.47266	2.55667	0.00793459	20.6079	5.64169	3.77014	18.8036	36.3627	16.7324	0.587156	112.425	58.2207	5.68804	0.0288699	73.1046	13.1052	76.7105	5.26698	62.4476	74.4932	25.8635	18.3251	4.21171	21.7028	14.0057	22.2745	0.126654	3.30411	0.598545	1.54426	3.1004	50.1544	2.9701	0.0295017	15.1394	0.0705032	10.5846	1.59898	8.58114	22.1022	10.4808	56.8858	14.9692	42.2293	48.5387	9.07662	47.2702
SEQC_NB185	0.0777633	0.0115616	14.9647	5.16274	0.0072509	22.8432	12.8262	4.29067	35.3874	52.464	14.0635	0.81683	125.49	49.1505	5.84791	0.0271496	54.9508	11.5739	90.1646	4.43508	92.7771	95.8177	41.6706	18.5723	3.3141	19.5147	23.2545	31.9042	0.185044	5.12869	0.604296	1.42792	3.44927	92.6674	5.82924	0.0513603	25.5422	0.0769652	11.2546	1.11372	9.8705	58.368	6.47662	56.4306	12.1379	41.4164	111.141	10.0908	80.4142
SEQC_NB186	0.0479085	0.0103733	8.67518	2.44065	0.00606053	21.4733	5.16539	3.40217	13.7186	37.5012	14.5284	0.430814	136.893	56.0314	4.73948	0.0193556	54.3917	13.2881	105.622	2.84623	83.8095	91.8253	31.2248	19.1907	5.19469	21.1127	11.4379	20.6144	0.0907896	2.26554	0.587418	1.27523	3.22478	49.0062	2.97249	0.0231543	18.0358	0.0464072	8.82612	1.50876	9.50963	23.2771	3.52814	50.9813	13.1544	47.9145	53.9185	9.4308	64.6394
SEQC_NB187	0.338943	0.0533416	78.2809	14.0639	0.0189206	24.5918	9.28349	6.24755	44.7596	97.9219	14.9772	2.81105	134.991	54.0324	6.98752	0.0744698	109.118	11.1466	64.3345	13.2287	266.002	284.402	68.3941	18.7407	17.9795	18.144	22.3769	111.682	0.292677	7.30597	0.674014	2.9655	5.54325	245.314	13.03	0.147418	38.434	0.149834	17.7497	0.915711	43.4066	104.794	13.7689	72.5036	12.2907	43.0158	155.76	15.3255	102.871
SEQC_NB188	0.0477087	0.00748321	14.1108	2.93682	0.00515692	19.5282	23.8084	3.90755	16.6943	59.7795	26.4058	0.63999	212.405	75.2513	3.52252	0.0145008	28.2311	13.3868	130.547	3.14204	80.0204	65.7484	25.8971	21.8645	5.58259	21.4511	19.6735	14.6177	0.135184	2.44551	0.867829	0.49051	2.59186	45.0662	0.942605	0.0320483	18.8314	0.0648842	10.6886	0.871679	10.0984	30.2378	2.19211	32.9971	21.5159	63.6549	64.7993	9.93648	93.8362
SEQC_NB189	0.532763	0.0593691	129.51	13.2275	0.0343648	36.5551	12.1276	7.96506	43.613	124.083	18.4798	2.06755	162.608	60.4127	10.0122	0.0561689	101.36	10.7276	75.5423	9.55164	155.745	228.969	54.9723	19.9805	22.6713	17.983	28.9202	55.8936	0.330925	8.14767	0.849291	2.82217	4.95864	676.046	11.2865	0.364044	46.8432	0.158525	24.1777	0.573282	61.0853	231.948	9.92069	81.8721	14.7674	76.1645	301.658	20.7849	141.539
SEQC_NB190	0.0877319	0.00902208	16.3861	2.55326	0.00569356	18.4376	11.694	4.1718	33.1886	55.656	25.6888	0.639884	157.346	77.9735	3.91599	0.019621	55.4755	14.7214	96.9598	4.7859	95.1935	107.254	37.1501	19.5019	5.36285	21.3031	19.3914	28.9223	0.129845	2.85404	0.802697	2.49212	2.988	75.6898	4.7119	0.0320085	26.8256	0.0992108	14.6268	0.6993	13.0722	23.4544	6.06461	43.6165	16.2983	67.6503	90.8436	10.4005	91.8668
SEQC_NB191	0.0652294	0.0109924	12.4694	2.73276	0.00805225	19.2471	2.02342	3.7421	20.2842	36.9071	11.5039	0.776246	80.5887	47.7391	4.17678	0.0304665	63.5861	11.0706	59.8771	3.76118	144.65	104.267	32.2558	16.6311	1.72044	18.4486	11.5933	40.637	0.153678	4.30671	0.495465	1.79312	2.68834	112.976	5.86861	0.0397927	14.7279	0.085894	10.421	1.09336	8.40006	28.9043	9.80669	49.923	8.38785	34.6704	48.5003	9.43131	37.7715
SEQC_NB192	0.10327	0.0164871	21.9638	5.9897	0.00802218	26.2357	11.2425	3.80958	34.6856	121.732	18.9125	1.42872	197.578	76.9264	5.20718	0.113548	112.671	14.5883	79.485	8.15451	186.046	154.706	82.4983	20.6996	10.6244	22.1961	29.0538	42.9162	0.175928	7.4854	0.759602	2.02851	5.73102	98.5914	15.2929	0.0341331	24.1383	0.0695221	12.0447	1.70394	12.9431	47.3314	15.3261	61.6115	20.1175	52.1577	88.3252	14.9684	105.567
SEQC_NB193	0.0767894	0.0195356	20.1107	3.45174	0.0123567	23.9543	5.75051	4.56906	22.8373	51.4625	18.2103	0.652277	104.956	58.1711	5.67917	0.0246511	65.1339	12.1417	82.983	4.73606	122.93	99.6167	39.6059	18.4222	4.71389	21.204	12.6081	38.6771	0.154148	3.06548	0.590474	0.882982	2.91956	85.3347	2.5225	0.0589228	16.3293	0.0683626	13.071	1.51544	10.8437	42.8536	6.76064	64.8147	15.9289	45.0308	49.514	11.5289	46.022
SEQC_NB194	0.0809272	0.0143424	12.5234	2.26942	0.0057796	21.9663	3.69227	2.95844	32.7502	42.7961	21.0578	0.509912	222.158	100.462	5.48996	0.0337966	61.9765	15.4283	106.429	5.10834	56.5056	106.105	51.7661	19.4752	2.62123	22.1005	14.9906	19.6716	0.121771	3.0783	0.927056	2.01084	3.08858	49.136	5.72334	0.0289111	17.2863	0.0913327	12.0103	0.701194	11.3583	18.3283	6.8671	44.7074	13.455	57.758	82.9724	11.0562	47.242
SEQC_NB195	0.0304994	0.0055725	8.29563	1.9421	0.0036498	16.8493	8.86141	2.56196	22.0198	55.0654	24.8455	0.812323	371.931	108.744	5.04434	0.0351364	53.3323	16.1454	127.544	4.00634	38.1518	76.0825	50.7123	22.329	1.92046	22.2059	20.8519	13.4977	0.0890467	2.30103	0.922968	0.977807	2.38917	23.9836	3.52821	0.0135563	13.6771	0.0429714	7.36702	0.382984	6.06037	10.9996	4.45642	47.4074	16.0508	77.2299	67.5772	11.692	64.5801
SEQC_NB196	0.018774	0.0127249	6.7951	1.38553	0.00541874	18.2089	2.3557	2.54215	26.0117	44.6529	23.5294	0.677606	204.609	122.822	3.6005	0.0306774	43.9489	15.2367	100.532	4.8818	20.3519	72.3122	52.4163	20.5176	1.67144	21.8607	23.2205	14.8604	0.151525	2.29011	1.05275	0.73085	3.24264	34.7548	3.31438	0.0214895	16.0902	0.0737503	7.0532	0.460689	3.29648	11.987	3.22667	57.4328	17.017	68.889	54.8271	12.4931	35.6982
SEQC_NB197	0.0431863	0.00460571	12.9264	1.28742	0.00362389	18.6405	2.42694	2.67495	23.2089	49.0742	20.8407	0.636601	370.76	166.37	3.37913	0.0458217	58.3817	16.5956	106.383	2.6659	69.5702	95.6789	46.6251	22.4988	3.34315	21.8197	14.6048	9.69826	0.114038	1.74676	1.35621	2.33696	2.73439	94.4772	5.42839	0.0125892	15.7014	0.0937746	9.91703	0.119828	7.25209	14.3365	4.11363	37.4068	8.90001	118.339	82.299	10.8096	41.2893
SEQC_NB198	0.0212444	0.00758661	5.51419	1.22435	0.0037657	16.2114	2.2715	3.21129	19.4919	37.6465	25.7356	0.444916	218.302	92.6432	3.23873	0.0115912	33.9433	14.8034	124.122	4.0316	25.0451	63.2031	32.7663	20.8375	1.88037	22.8189	11.1512	13.8046	0.0860298	1.18228	0.855077	0.820516	3.52931	29.0615	0.668712	0.015835	14.4116	0.0495445	8.08581	0.76547	4.07599	12.3522	2.13879	59.2321	18.6071	64.3478	75.9268	11.3167	50.9947
SEQC_NB199	0.0709119	0.0315536	24.9885	3.14639	0.0110613	29.2695	6.54416	3.11078	26.4751	55.3371	20.6083	0.568545	119.886	64.0268	6.15342	0.0234988	80.4301	11.8737	74.5853	4.41632	141.66	88.061	50.1992	18.3269	3.43385	20.779	14.1314	46.2045	0.121868	3.06657	0.605115	1.32332	2.52485	61.846	2.42166	0.0828354	13.3251	0.0985666	14.8588	1.39414	12.044	44.465	8.77277	65.8799	18.8308	43.3302	44.716	15.9882	44.3596
SEQC_NB200	0.150622	0.0498367	57.8822	13.4932	0.017902	37.9218	11.4657	6.77929	51.84	106.955	21.4031	1.93573	152.729	70.0656	9.77356	0.080529	133.269	12.7069	69.9726	11.5079	219.166	141.725	82.9865	20.0576	15.3076	20.5592	33.4503	87.6389	0.282355	7.18017	0.81809	1.35632	4.6579	240.817	10.9143	0.138551	27.1081	0.136437	18.8744	1.63328	25.7581	81.7418	12.4816	102.305	23.0906	53.4407	123.917	20.1244	96.215
SEQC_NB201	0.073004	0.0318068	22.6987	5.07948	0.0125782	23.6027	8.56955	4.96448	34.8195	46.4643	23.5519	0.591762	94.2004	70.7919	4.15097	0.0168624	61.8804	11.7064	64.3629	5.7497	135.06	74.7156	40.1013	18.561	3.36859	22.3917	12.2724	57.9425	0.151836	2.35546	0.677185	0.652654	2.74816	72.4115	1.52299	0.0713522	13.1243	0.0905721	16.7146	1.83297	12.5894	41.3795	6.30438	77.1969	23.3296	45.9769	45.902	13.7871	27.6997
SEQC_NB202	0.124492	0.0152459	31.0261	7.33948	0.0075894	25.491	8.24982	4.38737	37.7304	74.0462	20.4621	1.03614	297.402	70.6684	7.92637	0.0425503	102.402	12.766	93.346	5.01121	107.617	100.487	45.1841	18.5831	6.96799	19.4743	26.1859	52.7784	0.30382	3.94441	0.800922	2.13697	4.4328	167.856	6.67665	0.0591243	29.1333	0.130405	15.5305	0.625606	19.1392	63.4375	7.429	74.4067	12.4549	53.7419	136.768	13.8437	90.0804
SEQC_NB203	0.0672936	0.017535	16.042	4.85715	0.00741684	22.2539	4.0674	3.28429	26.8727	55.9978	13.7815	0.720201	167.986	66.6954	6.05213	0.0446005	52.6372	13.1572	82.2493	3.86895	94.807	97.4204	36.8139	17.9306	5.00051	20.7156	12.5309	40.3301	0.123899	3.00289	0.7083	1.69686	3.38314	102.185	5.98631	0.0460505	23.8161	0.0882979	8.27754	2.58468	8.50821	33.654	7.22208	71.7897	16.0454	31.9546	82.9889	13.0178	71.6458
SEQC_NB204	0.175951	0.0427037	39.6753	7.94362	0.0151257	26.3249	9.97372	8.2907	32.8182	75.186	28.2844	1.06906	197.024	66.902	5.59731	0.0527071	97.571	13.6927	102.886	9.04965	133.977	106.657	54.8562	19.6356	10.5643	21.9665	19.1582	66.6739	0.218776	3.13555	0.843091	1.54663	5.07935	118.206	4.83256	0.127721	21.5892	0.10031	19.3546	1.04717	34.5644	48.801	10.1473	68.4369	19.0186	61.8237	123.018	11.4521	104.369
SEQC_NB205	0.113771	0.0188552	35.6716	4.92991	0.00949055	31.1537	10.0496	4.87314	27.2392	81.6185	21.7448	0.713338	202.902	70.3041	6.36287	0.0344734	89.1702	12.6257	89.8052	4.18148	163.419	104.897	49.2651	19.1732	6.93747	20.7801	18.2694	48.9396	0.175101	3.86616	0.721193	1.03435	3.63491	119.695	3.70513	0.060506	26.8282	0.10326	16.633	1.36689	18.5438	71.8516	6.97544	70.2798	16.8588	53.1052	94.2513	14.5809	81.1464
SEQC_NB206	0.111345	0.0300315	33.6534	12.0959	0.00982974	26.7626	8.38849	4.52011	49.3284	88.7924	16.7149	1.16005	270.767	71.5911	7.68433	0.0475534	99.2004	13.3944	94.7841	9.21495	127.958	146.634	68.4679	17.2602	6.00035	20.403	29.5278	70.5565	0.450738	5.20534	0.776128	2.5614	5.83427	163.234	6.98711	0.107503	35.724	0.168033	17.2994	1.69933	14.7613	104.805	9.61324	90.1202	13.3927	35.5365	148.116	12.009	123.614
SEQC_NB207	0.0916974	0.0289927	35.0548	11.2189	0.0152231	23.9763	8.9791	5.48118	60.3457	92.1951	16.7975	1.81663	148.414	74.7156	8.52943	0.0686279	72.1632	14.4988	78.2124	11.1985	178.154	145.202	72.1845	18.0531	10.6856	21.9856	27.5881	72.3884	0.259212	4.67707	0.767527	1.59362	5.33101	300.278	8.47122	0.128969	40.1679	0.212918	16.5223	3.94457	11.3436	91.1031	9.62159	114.319	23.5577	30.7485	180.992	13.2484	130.027
SEQC_NB208	0.135159	0.0251225	28.1756	7.35543	0.0136029	22.4038	8.44289	6.06226	37.8971	65.1366	19.2136	1.35822	115.472	65.0005	5.34475	0.0390693	101.367	12.4378	71.2738	9.3815	176.224	126.931	55.9083	19.2175	8.85878	20.0767	22.5843	75.7114	0.187784	4.13671	0.77476	1.28273	4.38018	196.357	5.61757	0.0947874	26.5905	0.140418	18.7472	1.18059	21.99	45.1907	9.88409	89.2448	15.8776	48.4177	90.5214	13.9953	66.459
SEQC_NB209	0.0918408	0.0180692	25.9716	3.99024	0.0106167	22.7624	4.08176	3.18142	27.0113	63.1854	16.2702	0.719524	138.4	62.2929	5.33538	0.0323033	87.1732	11.8388	66.5419	3.42156	158.203	113.83	40.2197	18.1822	5.56779	19.8282	15.0378	48.3741	0.173007	3.50069	0.715915	2.13719	3.68846	168.329	4.75584	0.0555568	22.8012	0.111345	11.1478	1.23561	12.0163	59.681	10.4794	70.095	14.795	49.7288	80.8684	11.8124	67.8716
SEQC_NB210	0.0587232	0.0159946	20.386	4.7246	0.00961168	17.6769	2.26922	2.72554	34.4738	61.9071	14.3028	0.848793	119.155	74.7737	4.48587	0.0470122	110.418	12.2848	64.2632	3.85264	198.031	107.536	52.3183	18.4042	2.87217	18.8396	16.3499	49.2326	0.224884	4.71059	0.658083	1.89844	3.4734	253.976	10.2569	0.0680801	20.7517	0.12007	11.4009	0.919429	6.81011	54.9936	8.67509	65.3135	10.7694	38.8143	58.5026	8.33848	47.3594
SEQC_NB211	0.0800692	0.0234941	30.7942	4.61354	0.0120117	23.9394	7.2928	3.72797	32.8191	55.9118	19.2269	0.588353	110.194	72.2445	5.49957	0.0405522	96.1092	13.3123	77.3821	5.63944	131.061	113.161	52.6196	19.0232	5.07209	20.8701	12.8664	38.2262	0.144811	2.81747	0.664464	1.69456	4.07662	99.269	3.34858	0.0661033	19.9134	0.0969429	13.3678	1.61509	13.2205	41.6609	6.23876	74.58	15.3558	38.4448	66.9409	12.8429	62.7008
SEQC_NB212	0.0837295	0.0118583	17.1151	2.90363	0.00798947	16.6169	2.88914	2.86794	22.5214	49.6808	14.0021	0.479768	135.875	68.2209	3.18604	0.0446878	90.2302	12.1275	74.8452	3.73545	187.206	98.4278	46.8075	17.8666	4.2848	19.4077	11.2725	48.842	0.180119	3.68067	0.72393	2.13989	3.9381	123.885	5.10336	0.0328415	15.1709	0.114701	11.218	0.602856	8.50078	25.6979	13.2925	61.7465	9.84007	38.0893	80.1595	8.01917	47.0529
SEQC_NB213	0.0886271	0.0230613	36.3756	5.68766	0.0114932	23.5715	5.59059	3.49834	28.4761	61.0666	14.6746	1.08612	100.869	66.3891	5.71804	0.0312072	85.8678	11.9739	67.6664	5.76264	149.556	95.7167	41.9359	18.1451	4.16644	20.15	15.4824	43.4365	0.167339	3.4127	0.633413	1.29674	3.27128	136.654	3.59574	0.0745325	19.1264	0.116492	13.3794	1.8994	12.376	65.0592	8.21135	83.7506	15.8033	41.7034	68.9143	13.2077	63.0788
SEQC_NB214	0.6853	0.0581816	133.818	28.8996	0.0272539	24.0899	9.36514	4.83399	58.1386	235.992	19.7911	3.64305	336.272	84.8189	6.30537	0.205638	240.622	13.887	90.6463	13.0715	508.708	329.061	95.7465	20.4953	29.3898	19.4776	51.999	97.5919	0.762313	12.7826	1.02851	4.29512	6.85369	588.053	11.3081	0.279316	53.3177	0.199316	28.5761	0.441034	139.837	142.156	15.5	85.2368	11.5332	69.7952	164.219	15.6615	221.507
SEQC_NB215	0.148428	0.0217196	24.8733	8.703	0.0110846	27.0039	7.22634	4.71977	38.9297	75.2107	16.9969	1.21882	173.487	57.7873	7.40751	0.0465787	100.747	12.6015	78.615	8.32407	180.164	158.762	52.4075	17.8149	8.47853	19.9534	33.1676	57.0926	0.339256	6.07337	0.710049	1.56838	5.52817	231.599	8.38946	0.0800533	28.2899	0.176706	17.4715	1.3363	20.7783	56.6202	9.02565	82.1189	14.4469	38.9361	147.297	11.9621	104.034
SEQC_NB216	0.0794685	0.023697	22.0119	4.60296	0.0118344	21.6446	2.96104	4.77899	44.8912	76.2186	20.2301	0.928099	119.185	85.3506	3.89162	0.0522213	180.049	13.0876	76.0116	5.70825	89.6384	113.267	50.3911	19.3633	4.64218	21.145	27.8542	55.2721	0.238495	3.84043	0.674809	1.71182	3.7042	176.531	5.84826	0.0828377	16.5709	0.114297	13.3526	1.10819	12.5269	28.6116	8.89672	96.4738	18.2447	47.8246	87.499	11.0249	55.372
SEQC_NB217	0.161739	0.0286515	43.1496	13.3399	0.0129192	24.8482	8.28977	4.67604	44.3978	72.6793	16.7505	1.51179	140.402	55.8955	9.1319	0.05513	105.097	12.206	73.1719	7.68974	191.661	121.289	63.6296	18.491	9.90996	20.277	22.0832	56.098	0.24613	4.84314	0.657922	2.01963	4.47852	245.729	9.16708	0.077264	30.0357	0.181495	17.1108	1.42945	20.6552	83.5334	9.62291	101.427	15.0553	45.1117	139.791	13.5838	116.777
SEQC_NB218	0.219293	0.0475917	55.098	14.3557	0.0165928	30.1572	10.3555	5.4889	64.9734	114.777	17.1413	1.83248	305.653	82.096	9.16157	0.0958807	132.53	14.0971	95.1381	8.98046	239.177	195.052	64.3178	18.1007	10.1379	20.2823	29.5737	76.1138	0.28608	4.39145	0.912591	3.52629	6.60528	318.682	14.4162	0.124187	54.1596	0.202985	17.3156	1.49119	31.3069	106.795	7.26202	98.2739	15.2663	39.1407	173.274	16.5331	156.377
SEQC_NB219	0.0612959	0.0219584	28.6723	5.60668	0.00770884	30.111	11.2956	4.58465	35.3274	55.9214	18.6073	1.09365	141.127	64.3282	5.22922	0.0296258	66.1122	12.5962	82.5983	7.20323	94.5009	93.4515	55.2269	19.8647	6.50147	20.4823	20.1008	33.7369	0.140852	3.51857	0.746602	1.15736	4.36081	102.917	3.74326	0.0512822	28.5406	0.127038	12.5929	1.19951	11.6338	44.7446	4.46078	67.5783	15.0648	49.3571	81.3985	12.9441	70.0372
SEQC_NB220	0.105356	0.0512208	26.1323	8.12111	0.0194188	29.9376	17.9648	7.08097	42.8938	58.4319	18.0692	1.40622	77.7491	51.8356	7.19116	0.0264924	67.126	11.4692	78.143	15.6049	83.7148	161.793	53.5958	17.5604	8.86808	21.1869	20.8442	46.2707	0.14109	3.41364	0.591258	0.900164	3.80048	150.579	2.5119	0.130017	25.47	0.112502	22.607	3.05021	16.3461	73.4885	8.79165	103.499	20.5745	40.2037	105.171	14.9595	70.9553
SEQC_NB221	0.0545156	0.0201351	25.4747	4.02312	0.00843162	31.6876	17.666	6.06453	37.1177	54.1333	16.4308	1.68175	110.755	56.8072	8.60042	0.0319981	27.8235	13.1963	90.9536	8.92136	61.5962	106.096	43.9626	20.1448	6.91897	22.3993	19.8938	24.5134	0.105216	3.2302	0.626521	0.864585	3.66473	60.914	6.51526	0.06477	55.3731	0.0969635	9.98721	3.58828	10.6011	46.8664	3.6894	60.1462	23.4819	41.3613	94.9375	17.0725	106.263
SEQC_NB222	0.069729	0.0131321	14.9342	2.43522	0.00749088	12.8802	4.55151	2.89632	22.1559	63.4944	26.0894	0.45954	122.42	92.2755	2.81643	0.0143921	43.372	14.8106	95.3591	3.63876	30.9314	53.765	26.9216	19.6421	4.46232	22.7747	9.20606	16.7525	0.124126	1.54504	0.582993	0.626529	2.40322	55.6996	1.59712	0.0337368	16.8898	0.0423408	11.6125	2.07064	10.4302	37.3788	4.43206	57.7205	22.872	46.1083	47.4709	7.31373	52.5632
SEQC_NB223	0.0982763	0.02262	29.8565	5.08307	0.0105458	20.6486	2.726	3.28921	24.5199	61.4174	12.215	0.775716	93.44	60.1958	4.92033	0.0334063	89.4298	11.9635	64.0549	4.70988	164.008	130.074	49.3006	17.7536	5.00016	18.9025	11.5958	51.1748	0.156403	3.40699	0.598701	1.43987	3.55275	202.978	5.12083	0.0596137	20.3354	0.119711	10.1712	1.59013	13.1495	47.9882	9.04896	84.3515	11.1869	33.9471	70.7833	9.42721	58.6402
SEQC_NB224	0.0496064	0.0344821	11.8209	2.54373	0.0179162	26.8151	4.60283	7.19684	17.5856	191.299	11.9531	1.3912	92.6661	34.3566	6.45434	0.0969958	53.676	9.25125	61.0857	5.53959	58.5772	108.352	113.901	20.6673	27.8671	18.3651	18.1491	26.6157	0.153667	4.30558	0.452937	0.228114	4.2852	63.9312	15.3331	0.0919518	19.7	0.0362151	12.5179	1.08622	7.71294	22.1907	8.72471	44.7011	9.59642	70.9321	71.1986	13.3745	134.5
SEQC_NB225	0.130697	0.0211978	22.3826	6.92207	0.0110179	26.3116	12.92	4.13989	40.9916	81.8666	12.6221	1.727	138.168	56.908	8.71718	0.0439047	84.0598	11.3635	75.2171	10.2854	144.287	156.092	69.1694	17.9411	9.09329	17.8684	33.0057	35.5633	0.24367	4.81329	0.681993	2.57582	4.97511	200.434	7.63134	0.0988405	35.6135	0.171872	15.4603	0.798532	14.5644	102.957	9.8384	91.7802	11.8801	44.5662	165.734	12.2161	113.72
SEQC_NB226	0.10671	0.0224615	32.0584	9.91815	0.0119912	27.4223	9.87783	6.26662	62.7987	81.3451	14.9673	2.42339	136.84	60.9093	8.35642	0.0619339	60.9507	12.5745	75.7826	10.5007	192.531	151.648	56.2706	17.9892	9.04758	20.3932	28.7681	57.6631	0.266182	8.10541	0.613299	2.29403	4.41772	232.313	13.3469	0.0811346	38.2533	0.185523	16.2676	2.56973	11.6007	71.3935	10.8308	84.0828	18.8209	28.9919	149.302	15.1649	81.886
SEQC_NB227	0.0958828	0.0161405	25.5027	4.32275	0.00987501	22.0047	2.63386	3.87128	32.1341	64.8872	15.8283	0.660899	133.104	78.1219	4.72324	0.0429376	160.693	12.5632	76.5722	4.61485	122.423	147.789	45.105	18.1422	3.71058	19.2569	19.2428	49.3438	0.252003	4.41054	0.729248	2.19881	4.732	205.973	5.55921	0.0558206	19.1812	0.128952	13.0878	0.701758	12.25	49.4457	9.86755	79.2055	10.9497	44.1764	90.4236	10.403	57.1797
SEQC_NB228	0.0818215	0.0214933	21.5067	6.39168	0.0127051	16.4414	2.29881	2.71583	39.2161	92.3443	13.2046	1.01748	158.244	74.9102	4.62896	0.0634281	168.077	12.961	78.2231	5.04804	218.743	125.388	59.2943	18.2392	4.76339	18.7435	19.4119	54.0044	0.348565	4.35783	0.714069	2.68803	4.15133	223.529	13.4449	0.0808012	25.5735	0.113016	12.4293	0.63411	10.4122	50.9209	10.1678	78.8874	7.40861	41.9984	84.7442	8.84479	72.8652
SEQC_NB229	0.0362844	0.00963807	9.62692	1.78621	0.00549312	16.6075	9.19562	3.91691	19.0813	29.7368	14.65	0.426593	80.0538	46.6958	4.00805	0.0106755	23.5945	12.1577	87.322	4.59441	30.0819	67.5138	25.8772	17.6136	3.61409	22.0116	8.44237	15.92	0.0714143	1.56688	0.478836	0.398897	2.64804	22.1055	0.844519	0.0246893	18.0389	0.0464628	9.06231	4.3724	6.44411	15.6579	3.23217	61.3229	17.5745	27.7292	40.3939	8.17757	54.1247
SEQC_NB230	0.0814385	0.0243903	25.4891	6.3101	0.0121012	24.1788	3.62736	3.33297	33.5051	81.9942	15.1421	0.819407	253.817	72.9712	6.2545	0.0508699	135.906	13.0963	96.364	4.22325	301.72	152.794	49.3551	17.9829	6.78853	18.7639	23.0754	49.4173	0.23922	4.94542	0.777323	2.75961	4.63627	200.968	6.76254	0.0737632	30.1108	0.124997	15.8883	0.653149	13.4301	69.2768	7.6893	63.5129	8.77972	44.7845	114.52	10.4462	115.465
SEQC_NB231	0.213241	0.0166334	52.7453	12.0703	0.00874009	28.6636	13.2312	3.92475	34.8964	107.199	17.2533	2.24368	318.086	78.9617	7.11534	0.109067	154.62	13.5854	94.1999	6.94443	288.327	148.348	49.8561	20.1154	9.88407	19.2766	34.7627	45.3114	0.25337	7.26013	0.884754	3.44639	4.75989	170.65	15.2487	0.0528157	34.8707	0.12777	14.7608	0.566809	30.564	56.7329	13.2711	59.6457	12.8567	53.0488	104.14	13.9194	131.7
SEQC_NB232	0.0454555	0.0126702	13.0498	1.96589	0.00816073	24.5211	3.24749	3.93864	22.7482	44.1345	18.7115	0.584311	151.91	60.4531	5.80082	0.0222104	49.3088	12.3271	89.1236	3.80418	93.4377	94.9739	33.1379	17.4868	3.84167	20.645	10.3346	28.9196	0.115385	2.20911	0.616452	1.05078	3.22714	91.4669	2.4081	0.040831	17.8149	0.0951578	13.51	1.52739	8.01095	32.7535	4.54021	63.5889	15.3313	36.5427	72.4765	11.5252	56.6262
SEQC_NB233	0.109512	0.0407939	39.1365	11.1392	0.014878	24.8178	10.4383	3.88082	56.3533	122.709	16.09	1.8808	197.928	80.4304	8.73354	0.0874221	113.683	14.7234	84.027	11.2804	203.592	158.502	80.7957	19.4419	11.945	20.7523	25.5582	55.0004	0.277022	4.79616	0.792474	2.38102	6.15317	270.093	16.4634	0.139542	42.1598	0.171397	14.0808	1.87778	12.8875	89.3617	9.15039	126.726	16.8122	40.2308	204.675	13.5922	164.377
SEQC_NB234	0.125703	0.0301815	34.6719	10.7619	0.0110828	23.045	11.125	4.06278	37.0253	104.527	18.8909	1.50185	161.58	59.1408	7.57002	0.0561907	101.923	12.4858	90.7818	6.34097	183.846	186.018	64.109	18.9645	8.95561	19.3719	24.4313	56.6938	0.233904	4.99153	0.649208	1.29515	4.39526	250.197	6.94718	0.0726862	28.3916	0.0908027	20.4277	0.945819	21.413	86.7033	9.37207	86.2609	14.3993	56.6881	132.961	12.2388	123.64
SEQC_NB235	0.0102518	0.00300327	3.50322	0.142543	0.00357304	8.5108	3.58948	2.8018	4.1029	15.3679	16.0327	0.146048	42.4434	35.846	1.57476	0.00507086	12.6416	11.1866	98.8993	2.55082	15.6472	61.8547	12.5346	16.1882	3.62899	23.1049	1.83492	2.49446	0.0283212	0.613893	0.452014	0.103112	1.68264	4.724	0.0114676	0.00782328	4.14367	0.01333	5.60209	5.78364	1.99813	2.89813	2.27306	29.633	25.7969	15.6401	19.1794	3.6883	20.7614
SEQC_NB236	0.0245946	0.00741179	7.335	1.20236	0.00404712	13.573	6.46508	2.04733	17.0393	45.1995	24.8275	0.457629	182.083	110.857	2.58582	0.0224526	40.3815	15.3626	107.758	3.42376	29.5648	73.5956	35.3387	21.0328	2.32035	22.0757	14.6789	12.382	0.101201	1.67083	0.902279	1.10923	3.34498	30.6046	1.12991	0.0173118	14.9145	0.0759705	6.20819	0.530388	4.79291	15.7872	2.78144	57.6591	16.8684	66.455	47.4323	7.91986	59.3697
SEQC_NB237	0.0489715	0.0131168	15.7427	2.92294	0.00727316	24.9476	5.73234	4.09732	33.8282	55.6466	18.8171	0.85423	100.844	67.9982	4.65492	0.0324775	42.6436	13.1904	73.5549	3.86533	103.794	97.3229	48.1618	20.5218	4.03973	20.6828	15.0247	26.9474	0.100212	3.00123	0.529805	1.49403	3.02894	91.5283	8.99532	0.03119	28.2606	0.0687581	11.3861	1.23306	8.73876	29.7203	6.41778	48.5342	15.2282	56.5646	56.3256	11.4986	57.5932
SEQC_NB238	0.129482	0.0322476	36.6503	7.72718	0.0143048	35.5367	13.6903	6.58056	49.9626	84.2785	25.969	1.47051	130.606	65.5767	5.78692	0.0246395	74.2824	12.3484	82.3185	21.0002	58.8135	95.7686	63.8612	19.0998	8.51601	22.8107	25.6597	35.5229	0.228293	3.83461	0.818284	1.45093	4.7198	94.4155	1.25917	0.083489	28.8736	0.147552	24.8154	1.96106	22.286	66.43	8.20306	113.355	28.9495	50.2056	133.492	20.544	88.9856
SEQC_NB239	0.0460838	0.0178025	20.409	3.27921	0.0071791	25.952	7.01395	3.98867	41.0189	68.8371	16.6781	1.02766	119.049	70.5068	4.9344	0.0450055	75.89	13.3248	71.5502	5.88228	114.908	93.9426	52.5973	19.8999	3.30582	20.5973	19.5737	37.6619	0.138294	4.00549	0.604288	1.43418	3.68085	74.8636	11.1925	0.0358394	31.8372	0.0844042	9.5298	1.71631	7.93953	34.3244	6.70292	62.3836	16.7874	43.7988	72.1757	13.5201	64.6485
SEQC_NB240	0.110223	0.11043	47.5667	7.54487	0.0311228	38.775	6.01534	4.86805	67.5996	117.239	19.0809	1.89657	194.429	92.1303	8.41785	0.0566165	84.9618	16.7571	102.852	22.5387	69.5967	102.884	67.0153	20.3674	14.4118	23.7927	37.4675	42.8718	0.429942	4.86926	1.01277	1.1886	6.03734	158.532	5.57015	0.271176	37.2261	0.265102	17.4665	2.77072	20.1696	66.0003	11.3268	97.1201	26.4021	36.3323	171.269	20.1916	84.7157
SEQC_NB241	0.157943	0.0255756	35.8726	5.49185	0.0133083	23.9631	3.08262	2.53793	39.013	135.438	27.9623	0.983265	306.855	129.151	4.5465	0.149021	231.843	16.9818	95.4013	6.09433	208.638	100.482	63.8857	22.5879	9.84365	22.0009	35.1942	58.2795	0.575664	7.98298	1.18934	4.31295	7.18867	256.596	8.57482	0.0721109	25.2278	0.164984	15.1461	0.770362	20.634	53.4055	20.4524	75.6682	18.9153	72.2017	68.4894	15.8182	84.9603
SEQC_NB242	0.0544528	0.0204096	18.4617	4.44331	0.0115655	22.5589	5.21909	3.53351	35.3652	114.226	32.8869	0.870833	413.155	188.662	5.64724	0.0852333	185.946	17.1888	118.139	4.83583	102.516	108.413	67.2389	21.442	5.46632	23.38	19.396	47.9975	0.274218	2.54641	1.12762	2.26088	5.20691	106.323	6.9134	0.0615325	21.6464	0.113485	16.2988	0.7178	8.28084	32.8071	6.77641	62.0538	18.398	80.6993	61.3808	12.478	64.738
SEQC_NB243	0.28803	0.0290159	73.0699	12.5096	0.0150048	28.1865	12.1986	5.18266	52.4913	129.075	27.1422	2.30785	189.497	95.2566	5.4758	0.133408	208.459	13.3335	72.9878	11.8252	190.165	134.741	85.7261	21.0664	8.67189	20.4159	34.1898	54.1296	0.623617	7.02058	0.833901	4.49006	5.23804	312.632	10.9787	0.12782	29.5036	0.171796	22.8254	0.66021	42.8832	91.2127	13.508	64.89	19.4239	69.1917	108.259	15.368	113.155
SEQC_NB244	0.241687	0.13694	61.2419	27.133	0.0512521	38.1279	29.7558	9.81447	62.8559	182.611	21.314	4.96256	95.5366	69.3122	15.4687	0.166328	179.731	14.2943	78.0353	48.0906	153.98	395.037	119.009	20.6402	54.8923	21.2334	81.9032	134.374	0.644141	19.1107	0.7094	1.41586	10.8885	311.638	12.2578	0.530709	54.0981	0.201021	27.2124	4.17552	38.9206	123.69	13.9752	188.862	34.1983	44.2	262.111	26.1437	175.592
SEQC_NB245	0.0405905	0.0159447	12.4314	7.42458	0.0105121	33.4981	27.3569	7.81503	37.5603	53.561	25.7802	1.38098	58.0148	39.9645	8.87136	0.0185378	34.3695	11.4741	81.5386	14.7477	61.4056	97.5354	41.6651	18.6965	8.7084	23.6117	23.6308	27.8006	0.124275	3.93357	0.51452	0.264839	2.81463	31.9185	0.753028	0.0586355	19.1707	0.0716799	18.1547	8.31797	9.59605	36.8926	6.99655	82.3846	43.8196	30.4213	77.3657	16.568	66.8358
SEQC_NB246	0.0408371	0.017422	12.5644	2.22787	0.00778299	25.4089	6.33567	4.51172	33.4465	50.1786	22.496	0.623511	129.018	70.253	5.4889	0.0270274	59.0986	14.0388	90.0267	6.47675	59.6388	81.5779	40.9642	18.806	5.23619	23.1474	12.7279	35.2222	0.130916	2.85141	0.700761	0.934324	3.62044	56.5139	1.15799	0.0255864	19.4871	0.0723706	17.2302	3.21767	6.52509	24.2513	9.06206	80.5654	22.114	43.9911	57.5381	15.6162	45.4184
SEQC_NB247	0.0910043	0.0193197	22.8575	6.7692	0.00871257	29.2233	7.89644	4.34727	40.1097	103.433	31.8984	0.907256	220.349	72.4823	5.97529	0.0445977	86.8634	14.1357	101.579	7.95808	142.879	100.679	56.2316	20.2416	8.59113	23.0296	30.093	48.633	0.272692	4.96483	0.836562	3.0128	5.52533	149.179	1.9312	0.0428492	26.1877	0.138021	21.2206	1.5487	17.496	70.4284	13.0633	76.6758	21.9835	65.7354	109.281	18.2178	115.904
SEQC_NB248	0.055207	0.019561	11.5107	4.21737	0.0112813	24.3907	3.7083	3.88603	29.3765	53.2558	23.1414	0.686987	123.527	72.3524	4.89926	0.0334517	102.494	14.3208	94.8136	6.75182	110.363	109.22	38.1999	18.365	3.92343	22.4977	17.1953	35.5137	0.18446	3.89822	0.714023	1.87993	3.78866	71.4262	1.99428	0.0378521	15.4418	0.074323	13.6779	2.39445	8.58137	22.5328	14.9824	71.1852	19.1636	37.1982	54.5413	12.5606	56.2281
SEQC_NB249	0.0503016	0.00729676	11.5654	1.97	0.00499809	17.1074	3.44131	2.89273	25.1078	34.2546	18.2527	0.381042	94.9952	77.0893	3.13527	0.0288841	51.8941	15.142	86.3705	3.90428	74.7681	61.4829	25.5528	19.1398	2.94709	23.1038	13.2566	20.2528	0.161971	3.67891	0.64732	1.09314	2.81019	40.8814	3.25569	0.0171262	15.1499	0.0714826	8.15378	2.72097	8.47967	18.369	9.03873	43.7591	20.6754	30.3577	33.6313	8.44195	38.7686
SEQC_NB250	0.119217	0.0211804	28.3161	5.82233	0.0100251	26.6648	7.93414	5.08826	40.6057	93.8201	22.4947	1.02518	228.636	76.6408	5.00409	0.0599696	129.881	13.2904	107.066	6.28282	110.924	138.561	79.654	19.823	5.45753	19.9344	20.4078	38.7198	0.227554	3.64159	0.72958	2.06796	3.59405	151.372	5.8736	0.0867305	25.4432	0.0965634	19.701	0.563686	19.0393	48.4773	7.63622	52.8465	14.5033	54.3721	133.136	10.9798	81.581
SEQC_NB251	0.115755	0.0269227	38.8362	6.50727	0.0122947	32.8013	20.3348	5.50018	37.2617	86.4332	36.4358	1.03098	123.855	82.4264	8.00272	0.0316999	52.0762	13.9327	89.1069	9.53326	54.4922	107.419	59.5654	20.8066	9.46477	23.123	18.8963	31.6707	0.115969	2.63446	0.74836	0.749588	3.65959	73.4786	2.92736	0.0744134	36.4259	0.0987435	18.9346	3.34741	22.0336	65.213	5.13075	88.3015	43.7515	58.6194	87.4549	20.091	87.3057
SEQC_NB252	0.149142	0.059456	28.6193	12.1891	0.0206031	23.1701	3.90755	4.89441	49.1793	150.365	17.809	1.76967	379.062	119.826	6.39981	0.174551	153.631	16.1491	105.577	10.0199	115.754	138.507	92.3874	19.8934	7.6853	20.8304	28.3667	64.9639	0.361183	4.6162	0.950781	2.53752	5.63565	255.629	11.9745	0.134163	32.118	0.126589	15.4264	1.02337	23.6616	61.7663	10.5114	94.7381	12.6745	45.2394	109.583	13.6625	106.255
SEQC_NB253	0.0528514	0.0116835	11.1667	3.73309	0.00644343	22.3615	6.4674	3.87502	28.0233	58.8286	25.7368	0.510019	216.596	76.8723	4.92899	0.0298603	73.9632	14.5958	121.444	6.04575	77.4216	80.2647	37.9426	18.8752	4.60481	23.1168	22.5048	27.1046	0.192167	3.26142	0.901219	1.17524	4.23483	54.7444	1.99442	0.0248196	18.934	0.085729	14.8558	1.96962	8.84977	28.5562	7.68102	69.7957	23.411	46.9332	75.5678	12.8851	71.3413
SEQC_NB254	0.0198602	0.00740645	3.69946	1.85907	0.00502571	22.9724	2.50409	3.47823	33.9336	26.4421	20.2679	0.68051	232.617	95.4092	4.61805	0.0305312	50.6376	14.4804	85.2037	3.36818	38.4216	82.0771	31.5332	20.0142	1.6428	21.9249	33.5018	17.7214	0.166424	4.28251	0.996685	1.74241	2.51206	34.1739	5.15425	0.0224827	16.1132	0.08615	9.18035	0.725113	3.31485	11.5811	6.54018	62.8307	15.4895	65.4902	70.6541	12.1316	27.692
SEQC_NB255	0.116743	0.0694027	32.8296	5.89122	0.0145788	24.8789	5.95135	3.64093	72.6943	98.2581	27.4436	0.748229	238.416	113.105	4.33949	0.0502801	98.4594	16.5435	118.216	8.79274	51.2749	67.432	57.8289	21.7856	9.03185	24.8719	22.5139	32.7887	0.25523	3.70856	1.12379	1.71815	3.67667	85.6548	4.45416	0.0753037	29.4529	0.178754	16.0844	2.36963	20.6457	39.454	11.3048	70.093	34.6396	40.9154	93.1982	13.933	54.1553
SEQC_NB256	0.0335016	0.00428308	6.34168	0.932998	0.00310451	12.6224	2.0019	1.84802	17.3001	38.4763	22.4759	0.581951	317.019	159.964	3.3901	0.0409055	49.7601	17.3338	109.063	2.71888	39.4841	81.9319	36.4284	22.3973	3.04137	22.1631	17.3541	12.0046	0.102678	2.12097	1.19936	2.4093	2.6799	48.6268	4.18216	0.0101846	12.6756	0.0636976	6.21608	0.165996	5.66826	11.395	4.29696	44.8292	11.7719	87.4982	92.0811	7.91456	50.1126
SEQC_NB257	0.0279967	0.00717508	6.82843	1.52401	0.00506641	17.5055	4.23976	3.41347	20.2253	45.2793	31.1002	0.495214	267.307	90.8811	4.5881	0.02798	44.178	16.2441	120.159	4.15709	47.1917	72.6959	38.5327	20.9283	2.87866	23.7901	13.7054	18.8695	0.0730436	1.7005	0.977258	0.680929	2.35677	33.1932	1.43667	0.0162699	14.4706	0.0336813	10.7704	0.779179	5.13733	12.7637	4.60378	42.8052	18.6577	69.3998	45.6893	10.6702	41.288
SEQC_NB258	0.0327587	0.0103343	11.8818	1.92204	0.00509126	31.6654	6.53055	5.18518	25.0289	48.4364	25.262	0.477935	246.768	76.9324	5.19363	0.013166	30.5368	13.8189	129.821	3.79314	51.2189	76.1309	57.4619	20.1269	3.85697	22.0977	17.8994	17.1959	0.13926	2.83815	0.981717	0.660041	2.29323	27.8845	1.05628	0.0185967	16.1165	0.0919874	10.8663	0.552505	5.46694	19.3933	3.34767	37.9373	16.3749	68.1719	86.9744	13.8512	50.5076
SEQC_NB259	0.0422506	0.00760976	10.9447	1.16168	0.00612538	17.2283	1.91005	1.92544	21.4111	79.858	22.6758	0.988944	468.125	223.123	3.08471	0.128337	103.62	19.4432	109.97	3.5708	78.7675	76.7202	59.8052	23.2416	1.95428	22.0566	16.1071	15.9156	0.229307	3.0116	1.35803	1.94605	3.84705	101.277	11.2466	0.0218353	16.4383	0.140639	6.95228	0.237343	7.82187	16.5781	4.71853	48.3275	13.7528	78.1731	62.2137	10.4243	51.5543
SEQC_NB260	0.0216874	0.0110754	5.17657	1.54836	0.0044411	23.8267	3.16922	2.66399	23.9285	50.292	20.9277	0.593635	190.315	92.2449	4.09337	0.0203435	36.793	13.3836	107.813	3.2679	42.1908	78.5067	51.152	19.2172	1.75353	21.1784	15.8459	14.5146	0.131061	2.46716	0.736274	0.62276	3.06974	34.0628	2.38535	0.0155776	12.6958	0.0880125	9.75654	0.536681	3.18696	15.8833	4.24379	71.9665	15.3263	58.9945	63.9188	14.2019	45.447
SEQC_NB261	0.0620529	0.0328234	14.6824	3.01135	0.00682678	26.2312	2.4287	2.21635	33.8293	81.7355	22.2031	1.18102	173.087	132.697	6.51762	0.039596	121.04	14.7248	97.0098	6.51632	25.205	95.3805	82.3548	20.8733	5.79145	20.525	22.4615	24.0543	0.153139	3.45118	0.890541	2.06016	3.82301	69.5326	6.01365	0.0235711	20.4499	0.0924013	7.82267	0.485512	9.12307	30.7249	7.84599	68.2932	18.1986	66.6121	83.7983	14.2692	66.5913
SEQC_NB262	0.0255961	0.00464563	5.58769	0.698939	0.00374053	19.4631	1.33605	1.78788	16.095	32.143	22.7961	0.422568	286.714	166.059	2.88885	0.0376276	58.0774	17.6362	105.796	2.76284	51.4332	91.0704	37.0693	22.0609	1.75678	22.8749	8.85935	9.59951	0.101298	1.84676	0.990273	1.7471	3.33677	48.7985	4.80516	0.0101763	10.5087	0.0719746	5.10207	0.534648	4.51607	7.25256	4.91311	44.2335	14.5654	64.2096	57.8421	9.91289	35.4869
SEQC_NB263	0.0578469	0.0173982	16.9047	3.22281	0.00953499	18.1399	5.38119	3.41598	34.7007	66.0709	23.6911	0.59695	156.633	92.9665	3.77582	0.0280947	50.4211	16.0779	101.38	4.04011	54.7096	68.5518	52.5926	22.0289	5.76359	22.3769	17.2687	22.1635	0.127572	2.55939	0.731011	0.838096	3.28879	46.4856	3.83583	0.0581864	32.1895	0.0633013	9.50021	1.30301	9.69136	23.8395	3.67078	64.4118	19.6979	63.7732	98.9358	11.3779	79.7386
SEQC_NB264	0.0646166	0.0254589	13.928	3.28966	0.00839318	32.2186	6.16916	4.14104	28.4971	61.7674	21.818	0.71663	145.532	77.737	6.73287	0.0160649	57.1507	13.8807	105.051	7.18452	36.5532	104.602	49.5031	18.9841	4.15932	22.8782	12.742	26.4257	0.0896397	1.94176	0.680268	0.559878	3.01662	56.1677	2.16413	0.0298837	14.3939	0.0553446	11.5766	1.65617	10.2581	25.8021	4.80006	59.3124	21.8615	51.8538	86.3511	18.196	52.3567
SEQC_NB265	0.0335122	0.0134046	10.1019	1.60116	0.00621965	29.057	7.31667	3.22262	36.6821	30.2518	28.2693	0.935687	203.133	100.701	3.95731	0.0134338	23.0554	14.8163	120.332	8.49525	33.9988	76.7467	59.0082	18.8345	2.83188	23.2883	13.9138	13.8348	0.0955347	2.25503	0.887669	0.691299	2.65247	26.5343	1.12522	0.0271107	16.0289	0.0707087	13.4242	1.14769	4.95658	19.5765	4.8566	61.4377	22.6685	41.9843	89.1525	15.8626	43.6638
SEQC_NB266	0.0249434	0.0100228	8.55427	0.848206	0.00429587	17.9765	2.54339	1.88084	14.245	43.8122	23.9382	0.453993	172.634	134.528	3.04044	0.0253928	41.7019	15.6599	94.7697	3.09657	27.1934	55.9672	45.069	21.9467	2.85734	22.2601	11.3825	11.2985	0.0753146	1.46374	0.926045	0.755123	2.83037	36.8159	2.00356	0.0120847	12.1359	0.0713813	5.80766	0.438672	3.98261	9.16788	3.12262	42.47	16.9843	81.4705	40.3319	8.7878	41.3553
SEQC_NB267	0.0473142	0.0134899	12.6184	2.0669	0.00585354	24.0976	2.5672	2.64277	29.5223	77.7924	23.5243	0.905409	305.889	150.195	4.85993	0.046612	71.8104	16.2546	107.231	5.57704	31.6771	110.057	74.8343	21.1467	2.42369	22.1638	16.3195	17.9668	0.126478	1.92546	1.10189	1.67474	4.51563	69.9701	7.86523	0.0221505	16.8972	0.0941299	9.61591	0.286664	6.78942	18.658	6.89968	69.6551	14.3873	73.5157	78.2695	16.6891	55.6125
SEQC_NB268	0.0439519	0.0175061	11.2397	2.15026	0.00692906	30.007	1.64523	2.25116	32.07	58.7823	22.9971	0.748033	346.508	152.416	5.02596	0.0525811	100.832	16.604	97.9853	3.82398	74.6296	134.672	65.9828	20.4309	8.93618	21.2675	25.6548	25.977	0.180251	3.14545	1.43206	2.02305	4.1146	67.2216	9.23986	0.0213169	15.0817	0.133107	8.85384	0.251114	7.70408	14.6808	7.03777	52.0451	13.2393	76.5721	92.082	15.1118	58.1712
SEQC_NB269	0.0503884	0.0115876	11.9068	2.26103	0.00397243	26.1037	10.1814	3.85892	20.1825	59.5082	32.5344	0.451512	182.923	79.8671	4.35944	0.0144621	44.1864	14.6453	128.125	5.87291	38.2339	74.4054	43.1935	20.3172	3.0293	23.5492	13.7283	18.3775	0.0916558	1.98128	0.869329	1.13781	3.21923	28.7503	0.553153	0.0145041	16.54	0.0826064	12.5574	1.13117	7.90015	30.9372	4.88773	58.1417	29.4611	63.1331	79.481	15.0474	65.4853
SEQC_NB270	0.0350502	0.00957336	8.2508	1.40329	0.00475707	17.783	2.43055	1.94089	23.5453	55.5137	21.3944	0.625422	302.952	152.914	3.47877	0.0443085	72.1228	16.0024	101.936	4.54636	33.4474	81.3314	44.7466	21.5748	2.73273	21.9897	14.5352	11.544	0.122218	2.23988	1.09266	1.53147	3.22411	46.7818	5.61548	0.0154589	15.3512	0.075678	6.4016	0.490613	5.32609	11.3902	4.65321	58.892	16.7166	69.9405	55.4218	10.6899	51.2357
SEQC_NB271	0.03955	0.0172473	7.38163	2.2333	0.00781539	19.3117	3.29451	3.6762	36.1267	48.4344	18.1667	0.432032	172.818	89.754	5.13649	0.0426162	87.5214	14.6161	87.6969	4.03511	49.3392	95.5645	48.2553	18.8467	1.90273	21.8585	16.7396	39.7301	0.172198	3.28986	0.691835	1.18675	2.98578	63.0498	5.91631	0.0439095	13.6775	0.0780694	9.9933	1.55823	5.45616	22.718	5.63504	75.5735	18.4058	39.8465	69.8564	11.9643	36.845
SEQC_NB272	0.0357916	0.0073663	6.684	2.25731	0.00418072	30.7986	3.94988	3.65531	33.4882	37.1118	29.1065	0.903078	347.619	125.603	4.85718	0.039465	46.3889	16.3226	111.447	6.30316	47.3972	121.889	47.2918	20.7566	2.9882	23.5694	21.5798	20.9857	0.160897	3.41554	1.06458	1.55015	3.03573	45.5321	2.55752	0.0155246	14.4405	0.101648	13.07	0.540294	5.96955	15.8251	7.41367	57.3884	17.8074	70.8753	82.9312	15.7763	52.233
SEQC_NB273	0.147464	0.131193	69.2801	15.6802	0.0314948	62.2489	21.4326	9.64541	70.5287	102.096	25.9148	2.75395	132.301	52.8918	20.8825	0.0377099	64.1882	10.8897	79.5678	28.9167	67.664	225.646	96.0096	19.8064	37.5433	21.7672	32.4115	86.6666	0.170567	6.90549	0.736254	1.17988	4.63046	232.61	4.88392	0.259631	57.5418	0.190937	29.0903	3.26848	18.6029	135.514	10.7337	162.827	38.8819	42.2784	284.907	32.8437	95.9776
SEQC_NB274	0.136141	0.0389794	38.0086	10.6495	0.0158189	30.3307	13.1046	5.57969	67.8791	88.1239	18.2632	2.05092	140.414	59.7892	8.79946	0.0541593	143.819	11.9819	77.9206	14.2543	101.944	139.159	72.0788	18.3991	7.23299	20.3039	26.0512	70.448	0.338371	5.248	0.760167	1.57419	5.38253	175.818	6.31199	0.109236	34.1864	0.164568	20.0499	1.42749	15.4511	83.9641	12.5538	112.37	19.8273	37.6022	160.633	16.5771	71.6093
SEQC_NB275	0.068962	0.0200269	26.9774	3.41016	0.00992248	24.2457	6.69295	4.38572	36.9908	57.714	20.0051	0.785356	88.672	65.7423	5.76069	0.0236915	75.159	10.9319	67.9114	5.868	52.956	90.2546	49.0138	18.9842	3.70208	20.4224	13.7691	46.4899	0.153406	3.17749	0.713159	0.39466	3.25547	87.8511	2.33745	0.0512446	19.4176	0.140677	17.2221	1.21003	10.3471	36.4615	6.91147	90.7775	19.6136	44.9914	66.9921	15.4464	29.1031
SEQC_NB276	0.105114	0.0356964	30.5363	7.45179	0.0126396	29.5318	11.8149	5.07822	62.8084	85.7037	18.1127	1.2238	133.949	68.5452	8.71098	0.0486783	143.688	11.9329	74.8645	9.92866	152.956	129.827	81.3531	18.3546	5.24314	20.1159	25.7674	52.3225	0.236162	5.3738	0.685896	1.7751	3.84005	142.408	6.87865	0.0947085	23.4577	0.144966	21.2306	1.52963	13.2722	51.3568	13.0224	112.164	18.0486	36.7668	134.907	15.5206	57.0133
SEQC_NB277	0.134678	0.0238307	40.1072	5.8141	0.00853025	26.5198	6.16259	3.24175	44.9125	95.7555	20.4266	0.915614	160.439	74.0314	7.89704	0.0594373	174.59	13.2864	91.6521	5.32195	90.1783	126.604	73.0875	19.283	2.60486	20.2565	19.9091	42.3666	0.223251	4.56721	0.693501	1.96729	4.24356	135.233	10.109	0.05053	22.5404	0.165116	14.9614	1.45716	13.8097	48.1366	8.74689	93.0137	17.7552	38.5036	101.625	18.8604	78.7702
SEQC_NB278	0.069607	0.0222722	39.6887	2.75555	0.00764953	28.8008	5.26376	3.05647	34.9976	73.8015	23.7826	0.420882	268.34	93.3102	8.1448	0.0337836	100.705	13.5893	94.9819	2.93757	38.1932	64.8535	45.6672	18.9853	2.94792	21.0569	14.0274	36.0695	0.197157	2.83578	0.855506	1.38471	3.50382	56.4776	6.20916	0.039572	18.2823	0.126798	11.7976	0.771749	7.3849	39.0378	5.53092	63.5239	16.3034	52.2207	68.2637	16.3764	65.6944
SEQC_NB279	0.101607	0.0220682	31.2853	6.71618	0.00854585	29.5826	6.39928	3.51144	47.2939	58.0543	19.0968	1.02989	110.698	59.4384	7.46285	0.0374893	115.54	11.5601	62.1842	7.93399	53.4154	99.9343	62.7464	18.3702	4.2848	20.4767	22.3898	54.1828	0.302785	4.71192	0.759099	1.32888	4.51947	143.076	8.93694	0.0540683	21.5138	0.209497	16.013	1.71474	11.2164	37.0252	9.5686	102.241	17.845	36.5597	90.0194	12.7897	52.8515
SEQC_NB280	0.0179001	0.00881385	6.58854	1.13676	0.00456913	10.5938	2.83013	3.12438	16.7416	25.8112	15.4699	0.266622	48.0812	45.0158	2.80932	0.0202383	39.8078	12.2363	74.2403	2.86618	39.4487	61.9791	28.135	17.6504	1.06955	21.4308	10.2374	18.7786	0.0841653	2.1145	0.640375	0.490084	2.37908	21.2794	1.45194	0.0223346	9.21553	0.0749212	8.73284	3.63828	2.49044	11.7911	5.6364	51.7917	20.0552	27.7572	43.747	6.89425	23.3409
SEQC_NB281	0.112955	0.0236343	31.9143	8.50423	0.0131633	22.9444	9.11854	4.78513	46.0823	83.4363	18.3773	1.94896	97.2446	65.6381	4.64166	0.0583618	113.056	11.9747	64.2291	13.0949	214.235	173.223	90.5682	19.4286	7.56609	19.2379	26.3306	72.0117	0.265071	5.91534	0.626102	1.04607	5.50933	197.358	5.52647	0.0864642	26.7454	0.173565	19.2178	0.965805	16.8006	45.2127	11.4865	100.196	13.476	43.4836	134.762	13.0386	71.9996
SEQC_NB282	0.0830937	0.0340126	27.1964	4.36179	0.0137858	25.8144	7.07747	4.67044	33.7023	65.4335	19.4185	0.860758	155.308	64.4477	5.52744	0.0240071	62.1408	12.1452	88.7355	9.14801	70.1052	115.95	53.7203	18.1007	7.60927	21.4518	11.7228	35.686	0.130626	2.62648	0.742065	1.11943	3.56429	105.306	1.85755	0.0730058	20.3553	0.0985696	13.4343	1.31535	11.6681	47.0451	5.66092	67.7332	18.4135	37.8358	91.2487	12.4439	66.9471
SEQC_NB283	0.178244	0.0539267	57.8104	8.64496	0.0141751	27.3501	9.1425	4.18253	70.9285	104.308	19.4417	1.43971	157.915	70.5758	6.05279	0.0420546	109.673	13.5375	88.4985	13.8968	99.706	140.286	85.0911	19.2719	6.51106	20.7426	25.3228	51.192	0.355498	3.95021	0.932415	1.86055	4.70508	252.803	4.24939	0.134837	28.4581	0.241284	22.718	0.949551	22.6195	79.1535	8.40917	84.6697	18.5313	42.556	171.853	13.8173	82.303
SEQC_NB284	0.0478723	0.0324645	15.6845	2.75481	0.0114037	30.5948	2.60079	3.83662	45.1839	58.471	19.1625	0.922126	277.197	89.5526	7.30888	0.0378347	56.4044	15.3593	121.066	7.21015	69.0265	79.1193	60.5684	19.6498	7.63749	21.7033	27.2486	37.5987	0.281232	3.83978	1.25497	1.51942	3.70365	72.4393	4.15455	0.0616389	27.6185	0.227355	13.1132	0.713287	8.1107	28.7734	6.91892	53.8958	15.7487	44.9809	132.648	12.3609	57.8013
SEQC_NB285	0.0811291	0.0270738	21.4741	5.04261	0.00801665	20.695	8.01144	3.66028	43.1734	58.3408	16.568	0.838348	100.322	54.1279	5.54221	0.0259689	101.486	11.6679	74.8842	7.38625	101.063	109.948	59.0268	17.3349	3.44721	19.7665	21.9035	50.9996	0.222016	4.06427	0.570757	1.18302	3.63393	95.7831	3.38554	0.0679032	18.9989	0.114569	16.3513	1.57325	11.1853	35.5152	8.44003	82.6321	15.1424	32.9392	109.916	10.2106	61.9315
SEQC_NB286	0.101457	0.064369	53.0494	11.505	0.0179318	31.035	5.76545	5.15253	61.5098	121.702	19.7044	1.85373	143.246	78.3854	6.54504	0.0586615	160.735	12.1009	64.5514	13.4606	138.371	158.29	111.828	19.6762	8.75334	20.2051	25.1302	90.7344	0.275506	3.85935	0.825607	1.82636	5.83628	291.45	7.25013	0.138259	30.1236	0.154599	17.5687	1.11331	13.4738	72.84	13.0943	135.503	16.8285	47.0798	150.084	15.1627	93.4264
SEQC_NB287	0.0971938	0.0268438	36.8734	3.84674	0.0122467	27.533	4.76493	3.99235	27.5193	64.1409	18.2918	0.685901	123.281	57.6765	4.72788	0.0197177	65.9768	10.7929	78.9548	7.11311	55.0762	96.6989	47.2596	17.7378	5.3515	20.3674	9.9124	38.2995	0.144366	2.40753	0.673342	0.865175	3.9541	128.987	1.37018	0.0656924	19.4145	0.0980543	18.955	0.900207	14.0493	59.7976	6.61148	76.6665	14.8386	47.63	66.3542	13.8961	53.5019
SEQC_NB288	0.0896466	0.025373	30.391	3.5662	0.011309	18.8728	5.73911	3.43192	37.5253	94.6929	18.508	0.915968	137.424	69.2363	5.38801	0.0436941	101.936	14.366	86.4678	5.93753	105.829	117.522	48.056	18.8959	6.48113	20.114	19.3736	43.2763	0.187084	3.52624	0.74061	1.53203	4.90408	115.859	5.62794	0.0672773	25.457	0.0851118	11.9182	1.51461	12.2451	55.8707	9.03593	81.0722	17.2828	45.1418	116.609	9.88659	96.3213
SEQC_NB289	0.0433277	0.0165171	15.7475	3.41099	0.00664546	28.9982	6.1598	5.75206	22.3784	60.2772	19.6877	0.537231	96.5443	56.3442	5.91079	0.0177756	41.8166	12.4247	89.7191	5.82972	59.3548	85.7955	52.3836	18.9298	6.11805	21.4307	24.132	43.6212	0.191209	4.47274	0.589692	0.390379	4.08307	47.8343	1.54132	0.0322335	18.7775	0.0970799	10.8403	1.78015	9.08335	29.1596	6.47044	75.5801	20.184	48.4872	74.1143	15.1055	54.2285
SEQC_NB290	0.0615046	0.0106302	21.9098	3.51213	0.00723027	21.5703	4.09826	2.73548	32.0415	72.7938	19.1722	0.585232	264.732	80.0665	5.13526	0.038337	95.8766	13.1598	91.0257	3.07661	57.9902	93.2834	35.2596	18.8465	4.51584	20.2954	19.3811	33.7641	0.222192	3.19958	0.808183	1.44922	4.73103	77.4706	6.24206	0.0282174	23.3973	0.0992299	11.4871	0.501383	7.51531	40.6481	6.42397	65.5887	11.3278	58.6004	95.8945	10.6488	82.1161
SEQC_NB291	0.211335	0.289135	60.5419	9.1021	0.0482755	33.2404	9.79563	7.504	92.0736	107.752	15.8926	4.42584	97.3124	57.1479	10.4465	0.073092	54.2295	13.1711	78.6499	85.2303	83.3809	140.256	93.6408	18.397	20.8881	21.898	32.6488	68.4618	0.340743	3.41578	0.826884	1.2887	5.59151	162.119	8.46539	0.578475	28.059	0.206789	19.8169	3.0724	30.406	48.5422	10.6224	102.246	25.2479	21.1067	315.276	16.9627	92.2349
SEQC_NB292	0.15	0.11932	47.4587	12.0298	0.0281485	33.8694	9.49467	4.81065	62.1442	104.384	15.5471	2.23477	169.214	65.0133	7.87783	0.0427209	67.7558	13.2862	104.644	19.4156	125.018	168.179	69.099	18.4555	13.2399	20.7219	31.4023	63.9855	0.322747	4.08921	0.853565	2.06433	5.23361	244.443	4.01644	0.188709	29.9804	0.248817	19.9858	1.47051	20.5165	95.6692	9.22151	89.562	16.7919	34.3575	232.264	15.6528	136.421
SEQC_NB293	0.0819347	0.029528	17.6627	6.35592	0.0103758	25.3433	8.16031	4.58707	36.2705	68.6293	16.6145	0.771892	121.462	53.491	7.32769	0.0319314	90.9963	11.4326	81.1155	6.03732	112.553	117.882	48.7867	17.3863	3.55744	19.7233	21.4956	52.9585	0.252486	3.8328	0.640433	1.34429	3.76025	90.4965	6.12164	0.0623534	18.9488	0.12279	15.153	1.0114	10.7913	55.0802	7.51299	80.3866	15.3341	43.2423	89.2285	12.0646	67.3744
SEQC_NB294	0.0839566	0.0132978	19.3534	4.85982	0.00816375	20.9993	4.69896	3.51145	25.7936	64.1481	17.2814	0.783013	115.005	66.3157	4.96368	0.0292812	75.7813	12.8356	77.8467	5.88132	96.8085	111.34	47.5949	19.0843	3.77167	20.8362	14.4318	35.2705	0.150695	3.08321	0.579492	1.36984	3.96701	120.035	4.52055	0.0394475	20.3517	0.111835	11.3946	1.65342	11.9943	35.7108	6.89892	79.8914	16.286	37.5205	82.6611	10.4151	65.2423
SEQC_NB295	0.223758	0.0670588	54.3285	6.06727	0.0249222	26.1486	22.6576	9.21102	57.3641	155.228	14.169	4.38802	167.426	49.2375	11.686	0.163697	54.1111	13.5557	108.484	37.7102	176.823	163.005	62.4047	19.8372	38.9161	21.053	43.603	34.6762	0.193052	3.33948	0.878148	1.69915	5.17147	113.049	12.7446	0.298926	43.4186	0.122704	15.0885	2.68749	55.3896	57.0983	6.46171	64.1825	21.5641	23.5429	436.549	13.1208	167.847
SEQC_NB296	0.0923567	0.0657492	41.3311	5.48495	0.0243452	25.384	12.6802	4.95943	61.6186	85.4461	16.7677	2.46853	88.2116	67.6343	6.57273	0.0566777	71.2961	12.6959	70.2218	27.8441	108.086	118.665	72.0697	18.9573	8.10492	20.9772	26.6741	56.209	0.234864	3.61447	0.762958	1.04877	4.67996	135.033	4.98941	0.217915	28.8854	0.154408	16.6047	2.71699	12.015	47.9388	9.228	104.021	21.4143	28.4366	148.378	15.724	64.8256
SEQC_NB297	0.154446	0.103491	39.3473	7.58857	0.0259361	23.5104	16.0102	8.17658	66.9071	97.2478	15.8652	3.79826	95.4445	48.7966	7.7264	0.0642244	36.3468	13.2294	82.9864	60.525	53.3537	129.142	61.8362	18.127	24.4827	22.5719	25.0448	43.732	0.220612	2.87141	0.744822	1.2161	5.29074	74.4796	5.38837	0.210819	30.1068	0.129568	17.0668	3.97508	25.8894	32.9449	9.44373	78.2084	23.9686	22.0116	263.759	13.0629	84.9235
SEQC_NB298	0.216383	0.535163	47.7173	14.0189	0.0976755	37.9323	17.6375	10.0757	93.189	149.185	18.1351	7.36246	132.482	61.2172	14.2123	0.108388	72.609	15.1026	92.5504	136.154	197.681	178.114	149.319	19.5662	47.8333	22.5735	81.541	88.6403	0.464175	7.87695	1.07905	2.3672	5.71651	182.144	11.0043	1.10893	44.6469	0.269989	24.9256	2.69837	33.89	62.3417	16.4152	124.575	24.6229	31.3605	404.748	18.1442	108.09
SEQC_NB299	0.0924301	0.0255263	29.7879	7.87255	0.0123226	29.6002	8.45225	5.20311	47.5885	74.9384	19.2564	1.16599	109.849	60.4633	7.7059	0.0413476	109.799	12.6189	72.0965	10.5624	72.7717	137.648	50.0543	19.1339	9.03527	21.1687	23.886	44.3582	0.178599	4.67663	0.627692	1.30629	5.70423	136.893	6.26218	0.0842892	30.9619	0.129267	15.6123	2.54263	15.4526	48.6294	8.0601	106.154	22.0279	40.1636	103.006	16.9343	85.5062
SEQC_NB300	0.0581483	0.0207522	22.653	3.81714	0.00851026	28.436	7.23209	4.04293	28.5986	56.2029	16.903	0.803153	156.411	70.8133	5.785	0.0259943	59.3566	12.1046	88.6875	5.24812	103.7	95.3107	50.3328	19.2375	5.12731	20.0968	15.214	37.0789	0.117101	2.82827	0.736298	0.819837	3.72533	91.5559	2.35423	0.039547	22.2905	0.113808	12.9331	0.77776	10.7274	42.5752	4.71664	64.6268	14.9153	51.7342	65.7431	12.613	56.1968
SEQC_NB301	0.0535445	0.0136534	12.3632	2.88074	0.00755038	17.8159	4.54976	3.59766	21.4609	33.0745	14.1322	0.443806	74.4078	47.5826	3.33128	0.0137223	49.9576	10.7879	69.2615	5.24932	56.5265	76.2858	42.6128	16.6509	4.44698	20.9814	8.64641	29.4975	0.116203	2.26756	0.615905	1.40388	2.76521	59.2077	0.941772	0.0319396	14.9492	0.0691566	11.1078	1.98522	7.14809	28.9114	6.51323	64.1382	15.0199	30.471	50.5565	8.17165	32.7431
SEQC_NB302	0.0470701	0.010391	9.95472	1.98503	0.00672759	20.3445	2.26619	2.94105	18.8039	38.9906	16.7014	0.363619	124.547	58.2596	4.98011	0.0169393	59.4118	12.6361	90.7479	3.28669	103.127	88.5878	39.0296	17.9423	4.23527	20.7517	11.768	20.5703	0.116706	2.75728	0.606968	1.3022	2.84971	59.5531	1.3169	0.0348715	15.7343	0.0835233	11.3608	1.41127	7.11497	18.7851	5.05292	59.7978	11.4775	36.6373	75.4568	8.25895	49.707
SEQC_NB303	0.0536805	0.0198654	19.503	2.42907	0.0105646	21.4363	4.33824	3.48327	19.0426	62.708	16.6538	0.548189	100.326	57.4051	4.6033	0.0340939	74.5627	11.9846	74.3167	4.64999	102.039	114.534	45.7164	18.4148	4.62645	20.1506	10.3944	27.1523	0.112674	2.79779	0.564091	1.43965	2.98107	68.7117	2.53705	0.0572917	15.2979	0.0668035	10.6296	1.53162	9.1941	32.0162	6.63542	60.7093	16.4739	37.8457	66.2478	11.2512	54.6258
SEQC_NB304	0.101441	0.0112871	30.3638	2.70895	0.00618721	16.154	5.35429	2.85599	18.2045	83.4103	15.6705	0.719611	189.447	59.293	4.44718	0.0472881	67.6349	11.8547	91.0827	3.75573	84.7567	137.006	42.4359	19.1033	6.95137	18.3535	16.7086	23.6927	0.114285	3.27746	0.80545	2.43022	3.73565	106.209	4.33187	0.0391646	30.1715	0.069986	10.6224	0.40191	15.6659	45.7361	6.78135	48.758	9.67803	63.0601	115.829	9.45915	86.1887
SEQC_NB305	0.116585	0.0100299	22.5333	1.99947	0.00644826	20.3608	2.84176	3.02759	18.8335	64.2538	17.9999	0.490496	218.44	75.1202	4.37541	0.0533402	126.712	12.7777	80.8283	3.14881	105.786	142.903	34.3994	18.9751	3.51631	19.6021	13.0661	35.3304	0.173223	2.8632	0.777708	2.42068	5.13594	158.927	6.47179	0.0328255	20.5951	0.0935072	9.93941	0.516089	14.3134	44.9831	7.22598	49.8177	10.229	60.4543	83.6774	9.75875	71.3003
SEQC_NB306	0.115444	0.03315	54.7014	9.51629	0.0138993	30.2873	5.98918	3.41408	53.5868	123.865	18.491	1.38932	215.249	107.599	6.09225	0.0764449	129.935	14.7208	86.9603	8.30167	172.599	110.905	101.337	19.7457	7.49019	21.4978	29.8238	57.5208	0.391721	6.00555	0.890245	2.26028	5.79559	270.367	9.16183	0.108577	31.72	0.272727	18.4385	1.3362	15.0321	66.1935	11.3163	100.442	16.531	52.1012	79.6713	15.6774	86.1291
SEQC_NB307	0.138643	0.0468105	50.297	7.99692	0.0189232	21.8568	5.75718	4.27323	47.4588	77.3584	16.4847	1.10903	144.049	79.1913	4.84641	0.042428	78.9264	13.5251	83.676	10.0997	148.556	123.783	57.4643	18.9361	7.99326	20.8993	12.9142	52.3625	0.168221	2.37695	0.911559	1.94831	5.1446	276.479	5.38348	0.122294	32.2906	0.186569	18.0877	1.92584	17.7725	69.9585	6.67143	92.7769	16.885	36.2572	108.417	13.5419	81.5292
SEQC_NB308	0.0852252	0.0221466	33.2522	4.49423	0.00978153	36.6351	9.68796	3.99803	37.2125	82.8392	23.7064	0.713639	257.61	79.3133	8.01565	0.0227492	49.8833	13.4444	109.282	5.16256	34.8781	69.0488	48.3318	18.8495	5.26816	22.345	14.4756	22.556	0.173483	2.51185	0.794531	0.842403	3.16102	50.166	2.53343	0.0408785	24.0735	0.116886	16.616	1.91871	10.7646	48.11	5.03622	80.836	18.4953	49.4979	67.6335	21.4862	82.6915
SEQC_NB309	0.109972	0.0206464	47.6835	5.02624	0.00944635	24.0909	7.74809	3.95472	33.6321	74.753	18.7364	0.72158	175.705	70.541	5.5529	0.0286503	73.5642	12.3005	78.9766	5.28312	91.9156	98.934	51.5986	18.3058	6.64157	19.9597	11.8143	50.7244	0.172135	2.40176	0.749118	1.2634	4.2799	131.229	3.09364	0.0527615	27.4674	0.119175	14.927	1.04563	13.4142	63.3875	6.18762	84.4518	14.6485	41.5709	96.4901	13.8275	87.6647
SEQC_NB310	0.0823686	0.042412	24.0741	6.20363	0.0174984	24.3971	3.1459	3.82389	41.6298	83.5417	13.7797	1.47055	164.151	61.3068	5.39385	0.0386496	94.6405	12.4705	83.0748	13.2046	129.802	153.757	67.7526	18.3393	7.58119	20.2152	27.986	51.1718	0.373088	4.78059	0.806234	1.39136	4.12074	222.525	3.45481	0.126302	21.342	0.180837	17.7404	0.770859	12.7449	45.2362	8.95413	71.0805	11.4991	39.5712	127.165	11.0495	72.1169
SEQC_NB311	0.104963	0.0254988	28.0781	5.1403	0.0103946	22.1332	3.23871	3.28625	36.2434	89.491	19.9212	0.494126	243.497	90.4142	4.45677	0.0529159	140.75	13.3917	89.5184	4.10902	152.63	91.5202	51.4019	19.3412	5.66073	20.9816	23.2374	54.8773	0.377103	5.10561	0.968395	2.39184	4.88717	121.317	6.38299	0.0519485	18.8808	0.18283	17.7314	0.695822	17.4436	39.5904	11.1462	69.3244	13.4431	55.5156	60.4488	11.8396	60.6027
SEQC_NB312	0.178784	0.209619	61.2553	7.00763	0.0392867	38.0462	19.9707	8.35986	72.4379	105.807	17.983	4.09264	136.13	56.4356	13.1895	0.0824617	32.7551	14.3506	100.684	105.459	50.1394	108.592	77.9307	18.6372	38.7702	24.5205	34.388	36.8858	0.170614	3.82025	0.889952	0.931907	5.40668	50.9065	4.40378	0.423109	29.7833	0.170238	18.0772	6.58209	30.6425	33.2968	8.29768	90.0833	42.1433	18.1825	285.16	16.234	84.769
SEQC_NB313	0.0483733	0.0244836	15.4367	3.69479	0.00881473	20.5868	2.60586	3.07043	42.0894	73.7427	23.2469	1.11507	344.524	129.362	4.37241	0.0539064	99.3037	15.9385	108.212	7.34601	39.6825	93.5007	72.7184	21.3667	4.50084	21.7772	26.565	32.3134	0.222958	2.70021	1.27151	2.44453	4.51034	115.075	4.5952	0.0463273	26.3128	0.125316	12.3275	0.426033	8.82006	32.3214	5.92505	68.9146	13.993	67.7898	98.311	10.4846	64.5511
SEQC_NB314	0.0453292	0.0198792	12.9289	2.61981	0.00709195	29.7653	9.49452	5.08119	29.8178	56.6659	25.8202	0.660769	372.136	85.7465	7.66984	0.0375395	52.6354	14.9052	118.653	4.55125	53.9711	104.308	55.6231	21.5131	9.11065	21.9888	17.2372	27.9887	0.0966733	2.26336	0.949878	1.28099	4.20463	63.087	4.34311	0.0509091	30.8066	0.0575787	12.7437	1.13255	7.95724	33.868	3.67787	61.7752	18.2502	76.2429	121.225	15.4883	82.9976
SEQC_NB315	0.12496	0.0300682	33.5537	7.80817	0.0135459	25.5192	15.3509	6.69823	36.2537	72.7163	14.8057	0.736602	76.2011	36.2542	7.47133	0.0275229	74.3219	10.0481	76.1154	7.32428	163.968	138.345	76.5285	17.68	14.9775	19.107	26.2035	49.5331	0.174368	4.23889	0.515482	0.452202	4.7204	67.3471	2.89429	0.0919828	25.7489	0.162642	17.1037	1.70811	23.2204	67.8509	5.88683	103.038	19.3256	35.8899	139.22	10.3652	103.942
SEQC_NB316	0.042099	0.0165835	13.3918	2.00316	0.00783086	26.6134	14.6438	4.40925	22.7256	62.182	23.1981	0.820188	124.542	72.3454	4.53769	0.0248022	43.8577	12.2376	86.6704	7.96309	26.7228	110.744	45.1709	20.7449	6.80474	21.9441	16.1252	17.089	0.0821778	2.18424	0.729507	0.464871	3.71796	37.3513	0.871436	0.0378847	16.8208	0.0562342	12.0549	0.959931	6.52235	20.5215	4.46137	75.6808	22.6651	65.6437	65.8512	14.5913	56.8681
SEQC_NB317	0.271649	0.0513481	68.4413	20.0824	0.0228587	31.6076	17.783	7.12973	54.2817	152.522	18.8992	3.34365	178.596	54.9319	10.0608	0.0812497	102.644	11.8782	96.5886	15.4691	241.791	216.241	108.908	20.1464	12.7983	19.2829	42.9308	75.2006	0.294247	9.62329	0.699694	1.31583	4.81843	351.985	9.54687	0.23456	43.4679	0.162054	23.3294	1.64327	38.8521	149.19	10.5321	121.918	18.4411	44.8645	226.038	19.3561	147.547
SEQC_NB318	0.0462351	0.013631	13.4753	2.56105	0.00788353	20.2649	5.28427	3.177	25.5256	41.3816	19.3282	0.48378	120.906	68.7806	3.8708	0.0184797	58.7934	13.6083	84.9788	4.31457	64.843	73.3013	36.978	17.9657	3.2333	22.2709	8.98118	20.0146	0.0950443	2.45717	0.611144	0.965596	2.7817	55.1473	1.76011	0.0430664	15.9829	0.0907071	14.8511	2.78625	6.33792	20.2312	6.67558	66.7613	18.2681	33.8103	52.8577	10.1556	38.7628
SEQC_NB319	0.0157688	0.00589901	3.86136	0.834538	0.00432186	16.1058	2.36505	2.87197	15.2375	25.1732	21.2617	0.272069	151.525	77.2487	3.16343	0.0218687	29.4973	16.1569	102.883	2.63961	36.3866	56.6609	25.6302	19.8308	1.46338	24.0334	8.73646	11.3188	0.0712365	1.83804	0.637255	0.869063	2.55232	15.8076	1.51287	0.0161887	13.9077	0.0400267	4.71434	2.63105	2.81105	7.12409	3.32738	46.273	17.043	36.8334	55.5378	7.20408	40.6163
SEQC_NB320	0.0815774	0.00680956	20.9383	3.72717	0.00447763	23.2024	3.34315	2.01573	34.7914	58.4818	21.8847	0.755365	357.985	130.634	3.41697	0.0497681	66.0763	16.5527	102.995	3.18976	108.749	103.125	36.5009	21.5128	3.43406	21.5365	15.0057	16.6249	0.178694	3.16601	0.988569	2.69243	3.88081	98.2504	12.7385	0.0218441	23.1737	0.108298	9.09764	0.566552	10.3399	22.0518	5.09306	39.7283	12.8961	63.4137	81.1368	10.2967	79.1669
SEQC_NB321	0.02347	0.00634911	6.32256	1.12965	0.00384014	23.9036	1.69497	2.43624	30.2029	36.9399	25.2333	0.682493	366.304	180.097	3.60538	0.0295871	49.0892	16.6243	107.874	3.48438	41.2138	90.3522	41.3175	21.9072	2.00756	21.6012	16.5145	12.5027	0.118209	2.01616	1.11016	1.72733	3.16528	54.1197	6.7494	0.0158738	14.5422	0.0781269	6.42911	0.332326	3.64165	9.0525	4.14832	51.8304	13.2246	72.9808	82.1612	12.0296	39.1026
SEQC_NB322	0.0439086	0.00847036	9.23846	1.47481	0.00424039	14.7876	2.72089	2.11801	14.3104	61.6679	18.6042	1.19668	194.457	97.2327	3.13901	0.0587614	63.1896	13.9147	88.6112	2.01848	86.1507	97.6855	33.2137	20.422	3.98053	18.9728	22.3207	20.451	0.216539	5.28266	0.737407	1.07784	2.02678	28.6307	5.14051	0.0126457	14.9036	0.0482011	6.86513	0.14735	6.34051	19.0418	6.63018	27.669	9.93416	70.0824	59.5497	8.66	63.9574
SEQC_NB323	0.0496526	0.0134393	11.7552	2.8666	0.00567511	19.4409	4.45336	3.14775	34.5067	61.2423	23.8321	0.441428	216.637	84.6832	6.38097	0.0426435	93.3811	14.5332	89.6194	2.74173	93.4422	76.901	40.5409	21.0302	3.77836	21.6205	26.4468	43.5081	0.225024	3.56737	0.909008	1.89465	4.39486	75.3932	4.73454	0.0356324	18.6933	0.101125	11.087	1.05367	8.16717	29.4525	7.41572	71.6126	19.2834	66.9904	83.3767	10.3987	75.3052
SEQC_NB324	0.159428	0.0381819	59.2732	11.9639	0.0147599	30.9791	8.80648	4.92748	44.5677	108.679	21.2433	2.24076	213.978	88.0139	7.86922	0.0776856	136.661	13.1601	77.7966	9.84726	188.407	138.191	88.9326	20.0442	13.5987	20.1243	33.5079	85.1038	0.354848	5.8499	1.01094	1.16338	3.7574	273.092	9.58992	0.0813716	26.9695	0.147185	18.8671	0.761944	29.0694	69.2364	10.3574	95.7297	16.0461	68.5358	100.215	17.6798	96.5141
SEQC_NB325	0.0815611	0.0254283	26.1327	7.79964	0.0105637	25.5914	13.915	4.75703	37.8289	54.9611	16.7982	1.26768	72.0646	46.583	7.35208	0.0263533	67.7233	11.0011	65.7356	9.52756	112.49	158.158	55.9936	17.9584	10.2236	19.6858	20.1813	38.4348	0.127364	5.02706	0.550354	1.38308	3.37953	112.555	2.96621	0.0790775	25.3026	0.128157	21.556	2.82156	13.4661	52.2684	8.69071	96.2804	19.9278	40.8703	135.488	14.3941	84.3553
SEQC_NB326	0.0323203	0.0114736	12.7877	1.65067	0.00448112	31.9748	5.12187	2.89768	20.5236	69.2685	25.1914	0.53771	279.574	128.859	5.20136	0.038304	58.3817	17.4835	124.654	2.92139	65.6794	87.5705	71.9254	22.5587	5.05499	23.2449	15.9946	15.569	0.0897872	2.16781	1.21461	1.05047	3.25723	42.5104	3.09929	0.016774	16.1628	0.081785	9.31569	0.752492	6.52375	19.1423	4.19267	43.7668	20.7704	79.631	51.1278	20.3677	69.2004
SEQC_NB327	0.0167727	0.00832159	3.49712	2.10411	0.00455415	13.3015	5.90373	4.50335	19.7712	30.0427	22.5644	0.308782	74.3161	51.3008	2.81812	0.0119698	15.1435	13.7817	92.7211	5.27806	23.7496	60.0129	24.2682	18.1974	3.0438	24.2922	11.7589	13.0347	0.0895885	1.47851	0.597648	0.415523	2.36371	8.38688	0.322752	0.0191306	13.526	0.0549275	6.34483	4.03815	3.36202	9.052	2.18364	51.1188	33.2192	33.253	54.8995	6.88786	45.4028
SEQC_NB328	0.0705256	0.0118291	9.65782	1.46352	0.00776192	16.7608	3.42499	3.2636	33.365	51.6643	27.2345	0.825497	475.287	210.696	3.48037	0.0804448	81.8029	18.3478	108.967	3.19496	76.9661	103.842	46.7646	22.3215	5.12913	21.8016	25.1605	23.6563	0.290175	3.65554	1.52255	3.7751	2.48818	99.3492	7.03527	0.0341604	18.5103	0.100643	11.2875	0.217034	10.3395	13.3606	8.26527	41.3412	12.2841	87.4399	99.0942	9.57921	42.5304
SEQC_NB329	0.0990596	0.0114676	16.0634	5.22026	0.00747482	13.9707	4.16541	2.64468	31.2299	55.4709	16.3761	1.18245	195.492	69.079	4.9267	0.100549	108.835	12.9051	76.5591	3.9514	199.238	120.298	44.0668	20.1034	4.83101	18.3714	27.5069	36.9183	0.209104	4.884	0.814352	3.33826	3.9043	199.773	22.2125	0.0500576	25.7291	0.110745	8.71887	0.467849	12.0756	62.83	7.53595	56.7431	10.2761	66.9321	120.581	6.41664	118.818
SEQC_NB330	0.0663056	0.0239914	18.3395	7.68298	0.0126324	23.7637	13.299	7.65008	35.1484	45.788	22.7082	0.753067	87.9418	43.4114	6.96528	0.0215613	59.7544	11.1973	74.6873	7.61592	138.518	116.054	44.0033	18.6249	7.47049	22.0584	24.1421	54.8773	0.159469	4.29515	0.518748	0.943965	2.64515	54.2303	1.09004	0.106582	23.045	0.0958887	16.0971	2.32756	12.9705	46.7975	7.13317	85.9027	24.4241	40.784	106.026	9.23403	71.7517
SEQC_NB331	0.0328914	0.00684478	14.1889	1.62401	0.00323309	17.322	3.6743	2.47999	23.6201	56.0786	24.3598	0.479219	290.41	121.672	2.65934	0.0273935	43.5729	15.5965	95.0995	2.33567	54.9625	68.8578	51.0084	22.4537	2.70077	21.8936	11.0784	10.8381	0.103823	1.63707	0.994108	1.38204	3.01053	62.9672	2.79532	0.0151427	19.0729	0.0843352	7.71021	0.441317	5.43713	16.118	2.74431	48.6485	17.0727	78.5093	66.4017	7.59262	65.7237
SEQC_NB332	0.109826	0.0147282	17.5634	4.01824	0.0078905	24.6055	3.66069	3.19471	22.5589	78.0623	23.0054	1.52287	469.41	124.742	6.87672	0.0936852	91.9231	16.2118	132.081	5.81339	196.868	138.148	58.6776	22.232	5.9153	20.5763	34.4298	28.053	0.246049	6.22489	0.885471	5.50837	2.96003	137.771	7.93087	0.0287431	22.2148	0.0984577	7.70364	0.178844	20.3071	38.4371	12.8976	51.8521	9.94491	76.5007	171.104	10.3941	118.66
SEQC_NB333	0.132785	0.0675557	41.5888	20.8137	0.0156179	40.7808	36.2562	8.82422	57.7468	100.544	33.0161	1.5093	197.268	55.3237	10.2894	0.065127	75.9997	13.5743	98.0192	17.5325	190.51	122.669	79.2506	20.832	22.5757	23.4334	52.4438	81.7979	0.211877	8.67592	0.659668	1.44376	4.54619	111.423	3.96032	0.158225	50.8462	0.116996	25.4823	4.09165	23.6181	76.4743	13.866	134.301	36.8048	44.366	185.544	19.6243	134.995
SEQC_NB334	0.133277	0.0217833	32.6777	6.89686	0.0100667	26.745	4.37516	3.75964	35.8206	81.8868	20.545	0.873864	192.659	77.5634	5.86257	0.0691672	121.58	14.2858	86.6079	5.83231	196.849	93.1343	48.497	19.3241	5.96337	22.1333	23.4201	56.159	0.221418	6.64848	0.577435	2.43106	4.35696	165.655	4.67849	0.0558388	27.3749	0.154438	15.3881	2.0581	18.9587	39.358	15.9194	74.62	15.7294	37.1641	78.901	13.9994	84.8464
SEQC_NB335	0.160524	0.0199952	35.8929	4.78839	0.0103036	28.9509	9.29725	4.61957	33.2947	94.1609	25.6661	0.844124	150.546	75.4327	7.1556	0.0733825	138.303	14.6361	89.5986	4.95544	314.741	107.114	58.0082	20.3286	12.0053	21.9654	26.5796	75.3286	0.30922	6.70374	0.554588	2.37985	4.25503	107.406	6.15325	0.0651142	31.778	0.103288	17.433	1.50002	27.4794	98.4201	13.2595	64.1274	18.9761	50.6129	119.437	14.0124	114.15
SEQC_NB336	0.0501637	0.0126523	13.1516	3.26935	0.00514046	26.3702	5.44882	3.11697	20.3498	77.3414	28.6964	1.03595	420.702	110.854	5.61815	0.0563427	59.6356	17.2824	133.67	4.86396	122.766	119.336	61.9508	22.1081	5.80047	23.5607	19.1967	21.3088	0.126386	3.33175	0.86608	1.86403	4.16269	74.977	5.99217	0.027034	33.5493	0.0943012	7.46136	1.33054	7.70773	26.2667	6.4702	56.1083	20.4678	57.6862	124.536	10.7898	98.7793
SEQC_NB337	0.377888	0.0171285	87.0094	10.9857	0.0118898	27.1623	11.3794	5.35749	47.9599	136.798	24.2721	1.31545	273.364	98.4228	4.65446	0.10305	126.339	15.7114	92.8698	4.9617	281.537	99.8363	56.6545	21.3271	11.8959	21.4228	21.3277	55.2823	0.31151	5.66382	0.830114	2.82498	5.07431	226.463	13.5679	0.107493	46.1273	0.161032	12.9582	1.61391	51.8752	54.5633	11.0315	62.6236	19.7097	47.2025	94.2774	13.5873	130.602
SEQC_NB338	0.0400582	0.00850769	14.2824	1.91213	0.00490036	19.6098	2.50177	1.9612	27.2108	78.5936	20.6921	0.96917	427.172	183.693	3.65273	0.066897	61.3563	17.7045	124.129	3.11977	40.6924	64.3704	63.5576	22.3738	2.3451	21.1771	13.5123	14.7013	0.16024	2.29362	1.07303	2.42361	2.77273	82.5323	11.4503	0.0173198	17.2902	0.139036	5.47118	0.414123	7.39778	14.7945	3.20282	48.3692	14.6276	62.2237	59.3007	10.7082	60.6528
SEQC_NB339	0.067522	0.021665	16.7746	5.12065	0.00599646	25.111	5.06397	3.45288	30.9449	67.1356	31.0735	0.831551	341.399	122.496	5.24919	0.054237	64.6738	17.3778	129.278	7.73158	37.4818	94.2869	53.4897	21.7567	4.79829	23.8388	21.1614	25.9718	0.127369	2.86277	1.0106	2.27541	5.06361	78.0995	3.12745	0.0254155	35.7329	0.0934791	11.394	1.63274	10.4205	31.3225	6.90032	79.2001	29.1348	62.7672	101.595	13.8536	81.098
SEQC_NB340	0.0856959	0.0365977	32.6597	6.65306	0.0147545	22.5229	4.77447	2.93318	42.2971	84.8794	14.8781	1.07655	113.34	78.9506	4.85427	0.0359439	89.0146	12.5847	65.7007	6.62874	148.243	96.8151	67.6341	17.5853	4.98754	19.0759	11.1323	45.4786	0.179529	3.45676	0.74453	1.50386	3.39201	235.071	5.62791	0.0691204	17.8373	0.201846	19.2101	0.976062	10.3659	42.989	9.07598	96.4782	15.5023	41.024	74.7536	14.3546	48.8102
SEQC_NB341	0.506651	0.069059	185.295	19.0802	0.0296636	37.8259	9.01964	4.966	78.5795	223.09	32.6055	3.27396	407.373	184.697	8.12232	0.225319	280.421	17.3713	105.083	13.7662	197.615	248.095	104.581	23.6089	32.1476	21.6901	28.7458	54.7257	0.541101	6.49266	1.57752	7.073	7.16196	574.886	20.4803	0.220716	63.7482	0.24691	25.321	0.985665	62.9695	94.9238	12.9893	56.096	23.4068	88.8574	123.378	19.5094	159.279
SEQC_NB342	0.232645	0.0234582	63.1921	8.25753	0.0129043	22.7174	8.56302	3.52557	44.7551	118.199	14.3419	1.52843	235.37	84.4124	7.37217	0.128962	176.167	13.315	76.9709	5.28038	136.176	150.289	57.0228	19.3553	9.50875	19.1869	16.3996	62.6708	0.231207	4.11591	0.997585	3.12096	4.33522	353.889	19.0494	0.0731996	36.3151	0.150769	14.7744	1.08473	24.3151	76.2686	9.7029	87.6425	11.8287	47.519	109.137	17.0049	89.9236
SEQC_NB343	0.0620753	0.0192544	18.5986	4.67444	0.00965381	26.3882	5.33706	3.77647	30.6596	55.2179	19.3761	0.713835	120.614	61.4645	5.54188	0.0231481	60.8773	12.746	81.8594	5.07712	105.741	88.3935	53.0422	17.9206	4.17814	21.2315	16.0104	30.9309	0.178543	3.08305	0.619783	0.968068	3.06196	83.8177	2.8984	0.061609	19.7073	0.132966	17.6914	2.11619	9.57592	35.5792	6.06741	79.353	17.6288	40.153	87.099	10.9795	61.2188
SEQC_NB344	0.195076	0.0475434	82.1481	9.28315	0.0169652	26.3149	18.1154	8.0091	45.6191	121.877	24.4793	2.19703	177.433	81.5343	5.81268	0.0717962	114.831	13.1193	82.9427	15.607	223.113	153.878	83.2648	20.9667	20.0608	20.441	24.9929	73.815	0.196229	3.85643	1.08143	1.25676	5.2542	253.476	4.93363	0.116548	29.617	0.113167	22.6496	0.704896	34.1433	71.3977	9.22757	89.1261	18.0006	68.9449	146.521	15.2692	106.141
SEQC_NB345	0.094644	0.0462867	31.6902	11.8663	0.0160045	32.4281	17.9936	4.76546	56.1451	78.9059	17.4618	2.28196	116.998	61.3022	8.66485	0.0325659	75.7131	12.2322	76.5272	16.7898	106.009	215.227	70.098	18.139	9.98994	19.5561	21.6664	41.9751	0.201423	4.71695	0.664724	1.63321	4.45738	200.861	5.47032	0.0929524	31.4224	0.169346	24.8493	2.02827	11.873	50.3382	8.54969	135.929	16.8046	42.475	144.255	18.5246	93.0967
SEQC_NB346	0.0720947	0.0279969	21.2875	6.17189	0.0132232	22.0754	3.6002	3.83816	36.8293	53.1292	18.5678	0.746812	121.712	74.3766	5.45636	0.0365341	95.738	13.341	76.1837	5.40226	146.165	107.817	45.24	18.5384	3.48867	21.1897	15.2141	45.351	0.183745	3.82245	0.748672	2.12107	3.1056	129.697	5.44926	0.0721314	20.0227	0.121565	14.9967	1.46025	9.79091	37.4373	8.59946	80.2019	16.1995	48.8678	56.0244	12.7209	42.8414
SEQC_NB347	0.119838	0.0146977	27.845	3.19185	0.00884188	20.365	5.00785	3.34565	23.1956	63.1337	18.9368	0.733737	200.368	74.6049	5.50597	0.0442204	106.593	13.0413	80.5218	3.15027	115.719	121.416	33.9255	19.2376	4.43167	19.7312	11.479	40.5012	0.141375	3.16361	0.838142	3.40174	3.36823	187.584	4.9814	0.051202	23.2657	0.0988866	12.8804	0.666784	17.369	66.5175	8.09672	51.9288	11.6567	62.302	88.1796	11.0457	63.4967
SEQC_NB348	0.0569211	0.0119639	17.3171	3.49271	0.00595881	19.5464	4.63159	3.38922	24.602	54.7044	15.007	0.573711	145.289	63.024	4.15805	0.0311861	61.1437	12.8742	79.6924	3.6474	113.57	91.5428	46.9388	17.6576	3.02439	19.6899	13.459	32.9753	0.144637	2.73831	0.589401	1.16085	3.32638	71.217	3.61076	0.0314764	18.2204	0.105098	11.4201	1.4916	9.69444	24.7548	5.58385	70.8193	10.9176	34.8869	82.1045	9.79846	57.1032
SEQC_NB349	0.150388	0.0247921	38.7436	9.44765	0.0124696	28.3107	4.66725	3.7942	45.6423	114.93	20.6491	1.54822	361.497	92.9258	7.81314	0.0717904	130.298	15.1244	104.586	6.96043	303.36	157.078	73.7109	20.0911	7.96655	20.9813	20.8618	42.842	0.248527	5.34532	0.696876	3.8673	4.15596	237.997	10.3894	0.0839864	38.5744	0.163529	14.8591	1.17826	23.0512	55.4771	7.49038	89.6319	15.6269	40.0652	195.216	13.1775	123.746
SEQC_NB350	0.116025	0.0136515	26.7345	11.0141	0.00841175	25.5584	5.98481	3.63572	34.3786	94.2764	16.094	1.89252	308.218	67.763	7.73653	0.0880706	114.497	13.8221	93.7271	4.51554	279.323	106.863	61.3381	19.6025	6.02106	19.7591	31.0122	54.1066	0.263347	5.98837	0.624218	3.09998	3.81393	192.213	14.3561	0.0536767	33.9041	0.178124	11.6814	1.2017	18.1623	44.6099	8.16911	66.7538	11.6995	46.079	119.256	11.3058	129.257
SEQC_NB351	0.11229	0.0403807	36.2238	11.187	0.0135225	42.676	5.9202	4.90071	58.339	106.631	25.4642	1.67471	318.823	106.308	9.24407	0.116757	149.198	17.0648	99.6244	9.14706	169.969	135.225	74.0696	21.2582	13.0783	23.1521	33.6629	74.5437	0.264653	6.83637	0.928365	4.56725	6.47434	168.613	12.147	0.0692686	43.6518	0.149042	17.0906	2.75524	19.3565	48.5955	21.2402	114.474	25.9117	49.1304	142.126	22.2778	118.526
SEQC_NB352	0.208424	0.054394	56.6957	13.5761	0.0184904	48.3969	16.1104	6.11008	57.5397	151.888	29.6735	1.72859	247.965	103.831	11.8469	0.10937	94.7751	16.7348	99.7415	11.3889	169.486	170.899	86.5477	21.0678	16.4005	23.9838	28.4684	62.5448	0.356368	7.75381	0.688156	2.61203	5.73148	297.604	6.38849	0.13542	48.5739	0.215051	19.7659	4.02451	34.5092	94.8228	8.43025	115.61	31.4837	48.3196	248.243	24.745	155.609
SEQC_NB353	0.0921473	0.0594469	31.7532	15.3049	0.013382	53.1958	13.0539	7.35915	67.525	71.4303	25.9871	1.33276	242.589	77.7426	13.2137	0.0588668	74.2682	14.8993	107.683	14.0736	172.22	130.684	91.9756	19.2529	11.9053	22.9341	23.8719	65.3207	0.183726	5.88247	0.68022	1.83718	4.44315	135.26	4.42739	0.0858646	47.038	0.146551	24.2067	4.18551	14.136	56.7196	9.18608	137.978	26.7897	35.6793	158.754	25.1318	102.452
SEQC_NB354	0.034769	0.00760522	7.92629	1.53796	0.004306	18.1318	2.50395	3.07942	11.5985	47.5835	18.6922	0.286017	221.637	74.3783	4.29268	0.0263916	49.0722	13.1984	101.058	2.38122	107.278	80.2087	34.8522	19.5648	2.45334	20.5415	13.8071	21.6486	0.122323	2.99009	0.798361	0.949661	3.01288	37.0756	1.77538	0.0165599	14.79	0.100084	9.02753	0.641052	6.70086	15.3481	3.82729	40.8916	12.0213	61.845	56.352	7.2692	50.4462
SEQC_NB355	0.108887	0.0163532	29.6518	5.39658	0.0097809	21.143	5.97597	4.20268	29.5927	74.2082	15.9065	1.11686	103.505	66.3895	5.47223	0.0499692	89.6251	12.7162	74.2066	7.56723	161.289	146.802	57.0474	18.5246	5.86786	20.4215	15.9665	32.847	0.164514	4.47317	0.540578	1.48292	4.20753	155.072	5.90142	0.0607778	25.7232	0.120283	14.115	1.94663	15.6802	48.9792	7.95511	84.3631	16.3672	35.0162	119.368	12.1631	71.715
SEQC_NB356	0.0287806	0.0129954	13.5189	2.79369	0.00909172	19.1074	4.87126	4.19215	23.9183	39.3145	14.5109	0.608255	55.0953	40.332	4.52882	0.022272	43.6051	11.3637	68.165	7.30384	75.8074	103.038	40.6453	16.4501	4.39269	21.0053	11.2679	22.5035	0.109848	2.79252	0.489013	0.735129	3.16882	37.8801	1.60761	0.0441978	17.5279	0.0644722	12.522	5.47396	4.02756	15.0328	5.40354	69.4361	22.6833	21.2141	57.1395	9.87623	46.981
SEQC_NB357	0.0704905	0.0223109	25.7927	4.71157	0.00988709	26.3477	7.55415	5.40186	34.3833	59.4237	22.2545	0.642042	109.55	57.1064	5.83746	0.0212993	64.5138	11.9735	79.0799	6.1894	82.1457	83.456	51.2215	18.6539	2.54651	22.0757	14.2002	43.948	0.162993	3.16465	0.617003	0.587496	3.51378	73.2844	2.53116	0.0751557	18.421	0.0917473	16.0253	2.51108	10.2787	44.4091	6.08283	85.8437	20.7557	42.1529	62.6753	12.6433	45.4087
SEQC_NB358	0.0781325	0.0211927	19.8526	6.53107	0.00878625	29.5931	7.83234	5.76409	32.2396	53.7854	21.831	0.560834	150.861	49.1828	7.76331	0.0188379	49.0792	11.5472	102.396	5.38392	77.1179	87.6697	43.2455	17.6282	4.29902	21.1118	22.3158	46.9954	0.186413	3.82289	0.649418	0.526995	2.99663	48.8924	2.19786	0.0456334	19.6484	0.0914929	16.4833	1.65733	11.3916	43.4596	7.09669	74.2347	20.7797	38.8984	77.9514	14.7054	49.7788
SEQC_NB359	0.143834	0.109209	42.7403	10.0906	0.0333849	47.195	9.81319	7.12539	83.0064	97.7065	29.5267	1.49663	129.991	70.8729	10.5321	0.0528729	103.04	14.2388	98.7331	23.2468	112.281	152.806	110.294	19.2721	13.6938	23.5633	50.8546	49.9315	0.428575	7.96379	0.744527	0.883203	5.59447	128.266	4.57978	0.221852	30.6382	0.189119	27.7932	2.82421	25.5927	87.4788	9.9056	147.219	34.0869	47.2843	135.755	23.1625	86.4095
SEQC_NB360	0.0839006	0.00854534	17.1339	4.80528	0.00521088	16.0523	7.17796	2.669	23.1426	75.9774	21.4136	0.569977	395.098	106.58	4.91792	0.0983401	104.261	18.1609	110.93	3.76785	137.294	68.573	38.9411	19.9133	6.0636	23.198	21.1321	27.7255	0.224246	3.8467	0.865388	2.71534	3.9398	108.36	4.84626	0.0283215	22.6002	0.132631	11.481	2.21693	11.7266	39.2298	9.46055	51.8077	21.642	39.9599	64.8739	8.93374	89.7368
SEQC_NB361	0.0152361	0.00713976	5.68395	1.03261	0.00325972	19.8448	3.37368	2.29879	23.8949	47.1956	28.6975	0.479394	298.621	162.595	3.20766	0.029297	46.1001	18.1333	129.216	4.17812	28.7171	67.7779	45.0854	21.1906	1.5563	24.2146	19.5382	11.7008	0.129967	1.83502	1.08504	1.02974	3.12056	18.7296	2.45842	0.0120576	13.1917	0.0627686	6.57528	0.435589	2.71329	10.7043	4.26258	47.5483	18.8936	72.5319	79.5367	14.3269	41.4429
SEQC_NB362	0.0209223	0.0116034	8.98561	1.99042	0.00510007	28.8474	5.72946	4.41319	31.2674	33.5343	32.1119	0.430174	222.596	97.3821	5.37122	0.0217585	15.9158	18.8046	138.433	6.44155	24.9003	69.8948	34.1469	18.033	4.53708	30.0884	7.25552	7.48866	0.0740491	1.19556	0.86526	0.587153	3.01259	12.706	0.47524	0.0290975	24.277	0.0986193	10.7509	11.4419	3.71454	11.2595	2.61238	62.0015	51.4333	22.5428	61.6318	16.6674	73.5592
SEQC_NB363	0.0575193	0.0266237	26.647	4.8972	0.00958361	33.777	11.2764	5.15602	40.975	49.9832	18.8839	1.07791	118.182	66.1191	5.85352	0.0170753	52.7036	11.5332	83.9673	10.2214	56.7629	97.3971	57.2582	19.2412	5.96091	21.4235	15.2859	28.7158	0.103354	2.78792	0.683912	0.459684	3.60094	82.6294	1.56982	0.047934	24.4116	0.122106	15.202	2.02149	8.68074	42.8777	4.17177	79.19	22.079	40.7787	63.4365	16.9785	49.0937
SEQC_NB364	0.0630682	0.0143314	20.3745	3.44543	0.00739701	20.8493	6.28785	3.65077	27.8709	61.3467	17.4637	0.582724	118.035	60.9213	4.51787	0.0238957	63.5567	11.2375	66.9841	4.289	60.9326	85.8875	50.19	18.2216	4.00663	20.0139	14.5256	43.9697	0.217584	3.16171	0.626854	0.588827	3.07076	83.3733	1.88186	0.0467471	16.2022	0.0982916	13.0541	0.86861	10.3684	35.8998	5.9257	74.5546	13.7651	46.4033	68.9315	11.0005	56.0272
SEQC_NB365	0.078323	0.0250831	24.4542	4.43931	0.0102606	25.8778	5.94776	4.78979	29.3392	55.1547	17.7573	0.790536	97.2451	59.673	6.06814	0.0343915	82.9134	12.0071	70.9813	7.21664	87.556	138.977	50.1592	18.1107	7.10725	20.0536	17.0255	43.008	0.171053	3.65224	0.644962	0.959857	4.30229	132.549	3.03579	0.0671391	18.5764	0.110704	15.1605	1.78055	12.0201	48.5807	7.04329	87.2601	15.5746	42.8389	100.528	10.7776	74.5184
SEQC_NB366	0.112997	0.0255498	31.7736	6.33576	0.0132446	22.7938	3.62513	4.19903	38.9545	75.0889	18.7788	0.895718	121.996	76.5119	3.99349	0.0477986	135.057	13.1781	72.5066	7.95755	113.118	99.2873	64.1183	18.4498	6.50617	20.9063	23.8801	46.5396	0.295387	5.59169	0.68562	1.7585	4.72082	157.31	4.38645	0.0827202	21.8881	0.143707	17.4207	1.18213	18.9462	46.4388	14.3954	79.6793	17.5383	37.3472	92.8728	11.2303	64.7949
SEQC_NB367	0.0950654	0.0195368	36.0185	6.66334	0.0119888	22.4504	6.15637	3.55017	40.8501	84.291	17.3312	1.157	152.522	93.3366	4.67933	0.0375129	99.6054	13.5666	76.7287	7.10318	105.041	101.95	55.8387	18.7946	4.82468	20.3287	13.7933	44.5354	0.213799	3.03534	0.711993	1.2866	5.07862	160.598	5.15593	0.0672186	25.7396	0.135444	15.138	1.36355	13.6773	50.5976	6.73473	105.947	13.9739	43.5491	78.8949	12.4964	63.758
SEQC_NB368	0.0936186	0.0152378	29.0949	3.3243	0.00812625	16.003	4.74174	3.84327	25.2241	63.9596	17.4877	0.533999	114.006	69.5414	3.28822	0.0306554	83.3045	13.2289	76.1278	4.46811	123.26	103.901	44.1981	18.6757	3.37875	20.9156	10.8364	37.8713	0.135259	2.24724	0.645612	1.2358	3.92239	147.787	2.16906	0.0416051	20.3121	0.0950029	12.1901	2.0463	11.4611	43.8022	6.35392	87.5514	13.173	42.1886	86.3614	7.63738	63.4662
SEQC_NB369	0.0253968	0.0100501	9.62258	1.90649	0.00599276	19.2015	3.19182	3.15789	30.5533	42.537	18.6853	0.460197	116.216	70.9449	3.05646	0.0219473	50.3126	14.3468	92.814	5.33735	55.536	49.1996	50.295	17.6812	3.00221	22.903	12.3109	15.6511	0.14541	3.26862	0.658728	0.790066	2.50925	32.4682	1.35118	0.0239288	11.8503	0.0654882	10.104	3.6404	4.10496	12.4266	9.42278	69.6808	20.0948	25.3194	46.6757	9.58047	33.3367
SEQC_NB370	0.0891467	0.0150761	43.1077	4.89038	0.00757605	24.7527	3.48056	3.1433	37.6856	67.2073	21.2917	0.675389	132.197	85.0052	5.35649	0.0300681	87.72	13.0054	70.3427	3.61027	39.5508	60.1202	41.6069	18.608	2.57913	19.7027	18.075	42.0061	0.203086	2.57399	0.70236	1.28399	3.27805	83.4891	5.15221	0.0480372	15.4643	0.177518	11.5589	0.594207	14.1377	43.4163	5.66742	88.7617	15.3481	56.4	82.5582	12.9111	73.2886
SEQC_NB371	0.0642705	0.0139241	17.9088	3.85885	0.00829368	24.7149	3.86601	3.55026	23.1628	58.2295	19.5197	0.614553	159.933	56.7657	5.31483	0.0337237	90.9088	12.9318	93.0535	3.6833	133.113	87.0728	38.5489	19.089	3.19559	21.3155	14.039	24.806	0.143278	3.7454	0.491802	1.17902	3.10887	67.4585	3.86338	0.0471618	17.5766	0.0748884	11.4314	2.03215	10.7094	35.1259	5.89949	50.3352	16.5888	36.5243	55.6488	10.2984	75.1554
SEQC_NB372	0.195315	0.0216932	44.5651	8.70906	0.009731	28.3561	5.31888	2.75826	34.413	145.318	36.996	1.40556	455.588	147.448	5.20523	0.0994807	121.426	17.6016	111.392	4.18449	354.904	117.463	54.444	23.1378	10.8573	22.4579	22.157	41.0747	0.228951	4.7405	0.931779	4.87318	3.80787	244.268	8.0573	0.0654863	32.1063	0.144193	13.1384	1.03545	36.2041	80.1652	9.30252	63.7962	26.3287	66.0207	113.799	13.7182	150.973
SEQC_NB373	0.0959444	0.0158795	18.6677	4.65475	0.00755386	18.8514	5.72402	4.13918	36.1884	74.6314	25.5716	0.795651	261.262	114.764	4.23069	0.109768	129.659	17.0677	95.7585	5.08326	172.113	108.366	64.3109	21.5684	4.74854	22.5056	21.8953	47.3737	0.239677	5.76043	0.880927	3.89768	4.96537	124.029	7.9114	0.0423806	29.9913	0.127869	11.1034	1.26025	16.3374	38.6023	11.1418	63.385	17.0907	53.6903	86.083	10.8042	92.4585
SEQC_NB374	0.0724752	0.00821539	12.5682	2.64975	0.00441981	17.6136	4.6603	2.92034	29.8348	72.6399	21.9715	0.931985	422.226	104.135	4.56529	0.167615	115.982	16.0511	113.724	3.22378	207.45	125.229	59.8389	21.0458	4.01839	20.6811	23.6645	31.2131	0.223294	3.94571	0.837419	4.87692	3.83	114.128	15.3649	0.0199238	18.7868	0.109603	9.64257	0.387464	8.40697	27.8202	14.7919	37.5408	10.8614	53.2456	137.848	5.97231	89.2562
SEQC_NB375	0.162435	0.0294225	31.0345	9.8167	0.0119252	25.0893	10.0651	5.48971	50.4596	127.261	25.8847	1.40776	250.379	77.9353	5.33623	0.120226	157.144	14.434	99.776	11.6406	230.838	133.752	77.6683	20.5809	9.93986	22.6166	39.7177	54.2614	0.398906	10.1402	0.746793	5.23251	4.80461	158.601	4.10862	0.0724123	33.7051	0.110186	23.3722	1.44468	25.2389	60.7928	22.9181	76.8752	18.0594	59.9241	141.634	11.7741	103.573
SEQC_NB376	0.12111	0.0465372	35.4995	14.1213	0.0129555	52.6507	21.0806	4.98785	54.2109	100.675	26.3134	1.28499	185.501	75.1889	12.8008	0.0569414	116.257	16.4204	125.668	10.2826	142.311	101.377	73.4412	20.2739	8.22542	24.0472	35.2808	33.5384	0.202016	6.59286	0.514151	1.76727	4.22103	80.1457	6.09925	0.134524	42.0596	0.122287	19.133	6.78641	19.1355	58.6526	8.42737	119.512	34.9451	32.2029	120.753	29.6945	124.394
SEQC_NB377	0.155392	0.0633687	51.6455	12.0169	0.0183466	31.4211	16.196	4.60237	62.9213	141.418	19.4949	1.94112	155.619	84.3779	7.50327	0.209851	133.452	15.0668	74.2402	13.2643	179.817	110.316	98.8709	20.4961	9.63304	22.6414	36.2464	80.7031	0.427009	12.2715	0.647763	3.46304	5.30927	195.756	26.1399	0.132201	35.8132	0.157623	13.0699	4.28772	18.249	42.2907	26.3625	104.885	24.5652	33.5829	95.6965	16.9763	106.689
SEQC_NB378	0.0347601	0.0111937	6.91263	1.67782	0.00532037	25.0602	2.43892	2.19515	31.0252	53.1359	26.5468	1.0215	432.349	171.621	5.14062	0.0566003	109.137	18.9624	116.939	4.31783	69.3336	118.533	55.8087	21.9122	3.0853	23.6401	18.7976	21.0665	0.139082	2.64566	1.19275	1.77634	4.38687	50.2476	11.6852	0.0173907	18.3587	0.108139	7.58038	0.48473	5.19512	17.4477	5.77436	66.0426	17.3541	70.5778	82.8352	15.1122	67.2768
SEQC_NB379	0.102571	0.0192845	18.3414	6.32874	0.00847714	21.7757	5.55031	4.09762	40.3352	96.1876	22.6745	0.753167	246.766	91.6283	4.5722	0.126784	150.93	15.5614	91.6053	5.34466	240.945	106.224	52.4594	20.3336	3.63629	22.5271	24.5159	57.6106	0.275407	7.15434	0.794183	3.7919	4.86378	83.7279	6.88481	0.034806	24.5258	0.101132	12.2964	1.78285	14.1395	34.87	14.637	67.8723	17.5911	40.9556	82.0771	12.8572	82.9216
SEQC_NB380	0.0705769	0.0158602	16.7407	2.52666	0.00824628	21.2695	4.43248	2.44526	15.233	53.034	16.8933	0.412353	155.07	64.9996	6.38585	0.0575512	116.119	13.253	88.6727	3.16765	177.566	106.55	55.3854	19.7857	6.55487	20.7224	9.03809	33.7578	0.0960641	2.47886	0.570207	3.18247	3.58638	104.157	4.47482	0.0535629	19.2987	0.0660225	10.7378	1.13614	11.6932	32.4236	7.66313	51.3201	13.5272	47.7065	63.2927	8.437	74.0422
SEQC_NB381	0.0577879	0.0095177	22.6397	3.67653	0.00466431	28.706	5.50279	4.30328	15.2052	89.8657	24.6804	1.04772	502.495	105.182	4.92671	0.0940365	110.158	16.6699	147.531	4.47429	282.754	166.09	64.4862	21.5788	11.2083	21.675	18.4169	37.5418	0.157117	3.32538	0.903775	2.63284	4.96312	136.518	6.17433	0.0265662	30.2899	0.155736	9.42373	0.523298	8.9763	37.3129	3.87576	46.6257	12.9639	60.1413	147.057	9.96494	152.135
SEQC_NB382	0.329683	0.0224148	97.1128	19.0093	0.0119855	28.1693	5.26568	4.77614	51.5939	117.66	21.4696	1.93787	207.725	93.1136	5.67255	0.0812423	75.1432	14.5147	80.2849	7.66691	255.29	139.104	56.8458	20.2006	11.488	21.874	11.5233	65.3297	0.330393	4.23143	0.708581	3.27109	4.45763	420.744	10.3926	0.0890608	45.044	0.226464	17.1168	2.21269	35.6407	76.2422	10.5632	85.3119	18.7334	42.4632	126.916	16.0131	120.352
SEQC_NB383	0.0437222	0.0135959	11.9188	2.13139	0.00518648	23.1634	5.0904	4.10552	29.4397	80.1275	26.7552	0.877221	273.289	141.49	4.42384	0.077304	77.2417	16.0334	97.7381	5.07311	62.3869	120.927	56.0607	22.4018	4.66935	21.4505	26.6793	24.7527	0.136375	2.9206	1.04705	1.52432	4.06715	67.7729	6.05527	0.0178417	19.5324	0.0687939	11.1752	0.289032	10.3262	19.7815	6.05166	38.3638	16.3798	86.7521	84.0044	16.6996	71.6013
SEQC_NB384	0.104315	0.0107021	18.6487	4.05071	0.0069175	15.9148	1.4906	2.59639	37.2566	64.896	18.7746	1.06179	247.925	101.87	3.43299	0.0801714	124.006	15.2634	86.8628	4.10958	122.292	84.3486	48.9819	18.6997	2.83869	22.4026	13.2491	44.3721	0.278293	3.94462	0.721485	5.29344	3.3504	183.415	10.2995	0.0271409	15.3055	0.139435	9.68718	0.814312	8.21154	29.7742	21.4399	60.2593	15.0686	36.0731	75.8114	7.75442	49.8056
SEQC_NB385	0.113023	0.0646801	40.6426	9.80404	0.0249751	34.932	9.77631	5.57875	62.7411	96.1263	27.2341	1.25882	177.163	70.6755	9.22981	0.0607285	147.505	14.2368	104.174	15.4146	127.891	91.6991	99.7089	19.3065	10.7964	23.0446	35.9852	46.7826	0.470206	10.1195	0.87102	1.57188	4.33938	107.235	2.88473	0.214542	28.2797	0.157171	29.916	2.4408	19.5817	81.2714	15.4999	86.7143	26.1114	45.6568	87.4527	19.2243	67.9755
SEQC_NB386	0.106306	0.0533948	31.9394	7.39836	0.016142	36.9514	18.7421	10.9498	42.5227	77.29	25.8575	1.1596	99.1783	53.4721	10.1442	0.0211727	47.28	12.202	100.098	17.1642	97.4637	119.182	56.8947	19.1739	15.3426	22.0955	21.9025	46.1907	0.153828	3.31497	0.611201	0.734215	3.79043	87.2461	1.02185	0.117863	21.6714	0.110631	28.4935	2.97558	22.6411	82.789	7.55217	85.7102	35.1165	47.3045	147.782	15.3101	117.795
SEQC_NB387	0.122454	0.0315089	34.2329	8.65526	0.0114448	28.314	4.95903	3.13736	51.9791	77.4486	18.1984	1.5243	100.268	67.156	9.03258	0.0475088	137.665	12.3843	69.7981	10.1944	83.5676	126.192	63.9837	19.3221	4.94197	20.2011	23.5078	41.7351	0.341717	7.26988	0.607701	1.63759	4.62378	140.702	9.32754	0.0704173	27.4318	0.165197	13.1472	1.72383	14.1651	50.0908	11.1297	94.9371	22.5116	32.1583	125.506	14.9948	67.8462
SEQC_NB388	0.0727842	0.0128916	17.935	5.24491	0.00702911	38.588	23.8065	3.79506	48.0674	70.0675	21.9245	0.979547	254.586	99.5109	8.00013	0.0838616	170.853	16.683	107.727	5.27985	138.045	80.6745	74.4517	21.4023	7.14729	22.5209	66.6128	32.1723	0.310085	10.9162	0.98861	1.80849	4.3444	50.1692	17.8497	0.0430714	30.1841	0.115016	14.6473	1.56196	12.4081	26.4734	12.7158	48.8223	21.1672	57.0745	63.5031	20.5114	75.4024
SEQC_NB389	0.0903019	0.0318606	35.1003	5.59721	0.0136484	40.7443	3.86093	3.97401	55.7696	113.301	25.4668	2.24616	341.496	177.045	6.70004	0.133275	198.207	15.3386	92.2977	11.401	99.0144	153.635	118.207	21.4876	5.86149	21.2458	18.2583	41.1626	0.172203	2.97297	1.001	5.76875	5.97804	169.463	19.5886	0.0668621	30.0606	0.115079	16.2031	0.49908	10.5491	36.3591	14.1491	101.219	15.8136	61.4804	77.6982	22.7436	56.3704
SEQC_NB390	0.0332944	0.00527598	5.20694	1.46711	0.00292264	14.427	5.63423	3.43932	16.3304	32.2657	25.0008	0.573397	402.126	87.5857	3.70633	0.0638407	43.5893	16.9207	137.258	4.52159	62.4843	94.978	41.5923	21.0363	4.11831	23.4754	9.10176	13.7826	0.0607118	1.57419	0.888955	4.78081	2.59105	35.7291	3.8542	0.0116202	16.8604	0.0433479	5.95865	0.70615	4.49676	10.0335	7.60359	32.8586	14.2728	42.7403	151.279	6.28797	56.6472
SEQC_NB391	0.0645905	0.01613	19.3811	4.71115	0.0110354	29.1794	4.66695	3.60159	50.622	79.5464	23.312	1.29847	194.16	98.0845	8.28587	0.150895	170.098	17.0792	99.4909	8.63443	109.163	74.5041	65.4345	20.9609	5.9443	23.697	72.6548	47.3333	0.51448	12.8253	1.08952	2.36328	5.6516	77.6517	12.5898	0.065417	28.8615	0.196365	12.6616	2.4381	9.65801	26.6515	19.2841	94.3263	26.9639	43.6168	67.9155	15.2466	58.9045
SEQC_NB392	0.231945	0.0223054	68.9351	9.32849	0.0164306	41.2009	11.6503	4.88822	55.2692	187.236	27.8349	2.28201	342.966	113.526	8.38278	0.380226	230.773	17.978	103.101	11.3803	384.554	134.583	109.61	23.3907	12.7661	22.9405	65.87	36.3768	0.513157	12.6074	1.32496	6.0193	6.85962	259.075	12.9281	0.126231	47.3523	0.161177	24.6964	0.986903	40.1173	67.7977	20.9913	51.201	19.8571	81.0775	168.907	25.5637	121.293
SEQC_NB393	0.0989782	0.0195526	23.3875	4.87267	0.00900545	21.8672	3.82244	2.5928	29.5607	92.2473	18.6023	1.20648	210.575	78.1845	5.73106	0.154899	131.485	15.3024	86.5189	5.25849	197.411	98.1433	62.298	20.4421	6.71614	21.3546	28.7499	37.0122	0.443529	8.28399	0.899762	2.55457	5.15707	89.1844	5.95585	0.0419877	22.3253	0.163328	13.2057	1.51231	12.8753	27.9174	13.842	54.2598	17.207	53.0121	67.3564	10.8459	59.5564
SEQC_NB394	0.0492133	0.0171319	15.2963	4.09675	0.0105384	28.9235	12.2718	5.98429	36.2338	57.8245	20.891	0.820476	94.5167	62.7263	6.2267	0.0280864	57.6969	13.1249	84.6911	13.4135	64.3028	88.7151	49.6558	18.2483	6.91518	23.2331	16.797	25.7562	0.106726	3.05863	0.534199	0.515129	4.10205	45.8463	1.13188	0.0408804	21.6878	0.0714618	18.0479	4.96177	7.89595	29.5877	10.4633	95.9559	27.4165	26.3339	62.6522	14.8896	50.658
SEQC_NB395	0.296247	0.234133	93.4972	43.9213	0.0608681	58.8865	33.8324	11.4863	78.925	145.782	26.7812	9.04847	146.019	67.3162	19.3858	0.0930773	87.8705	13.9891	100.796	94.9887	272.794	267.303	131.259	20.8466	41.7954	21.9108	62.2615	145.026	0.338398	10.3353	0.814484	1.05943	4.84526	510.795	10.9164	0.500029	55.4825	0.276982	37.0499	3.31872	30.3697	263.128	16.7066	172.049	32.9479	58.2015	264.576	29.4795	148.497
SEQC_NB396	0.040548	0.0251146	13.0975	4.44856	0.00851617	24.314	6.7179	4.80476	40.1209	76.89	21.7172	1.41196	226.257	81.7328	6.37724	0.039654	61.383	14.0832	105.699	10.0342	54.5829	98.6872	53.9509	20.0415	5.64512	22.0774	19.5901	33.6978	0.14594	4.01882	0.955579	0.852248	3.40853	69.988	2.55993	0.0541865	23.9342	0.0745757	13.6461	1.84678	7.69231	33.1777	6.47037	67.2546	24.5126	40.1807	64.2958	15.9904	54.1553
SEQC_NB397	0.0605685	0.0177708	13.8741	4.49655	0.00874131	19.281	13.4383	3.94217	26.0172	57.8732	17.0804	0.873953	124.51	58.6696	4.35652	0.0461717	59.885	12.2569	85.4793	6.06852	167.996	104.712	51.6964	18.6287	9.50983	21.186	20.7906	34.3212	0.176066	4.7141	0.592646	1.43905	3.94775	62.0022	4.13015	0.0497033	22.2037	0.111579	14.4167	1.63578	7.60795	32.8942	9.27996	68.9377	22.9231	38.3559	81.3677	9.17279	78.6674
SEQC_NB398	0.135419	0.0422765	34.3834	12.7206	0.0163661	31.9177	14.978	5.70169	63.5904	107.032	19.3073	1.82154	188.477	79.3023	9.79175	0.069544	127.215	13.7234	84.2199	11.3407	182.421	172.912	76.3602	18.9539	11.8593	20.2684	40.723	79.3608	0.375375	6.70206	0.754341	2.15228	6.41547	278.747	8.89189	0.186695	37.7184	0.151954	19.1806	1.66658	17.9536	110.91	11.6369	111.342	16.8539	48.9833	195.299	14.7573	129.729
SEQC_NB399	0.129784	0.028183	33.5632	9.59988	0.0109989	25.5896	19.7097	4.34245	39.4461	164.285	33.71	1.50714	217.967	86.3738	6.7688	0.202574	180.295	15.3408	116.03	7.30198	321.45	130.82	94.1234	23.2309	9.75343	21.9066	37.9103	39.0323	0.270665	6.94421	0.685616	3.26999	4.44924	136.525	4.99424	0.0323551	34.7207	0.0788672	20.515	1.31304	26.9514	52.1275	17.9827	67.2054	18.3297	81.569	66.8683	14.2732	101.483
SEQC_NB400	0.152681	0.0538902	38.6868	7.88703	0.0187929	33.7713	17.0838	6.33262	38.4125	117.066	33.1066	1.42508	213.007	99.171	8.30425	0.110925	130.372	15.7272	91.7064	9.96681	140.355	158.532	78.9827	21.2271	13.5627	22.1565	38.0328	63.9552	0.280898	6.9413	0.774436	2.55594	5.27793	146.063	8.22869	0.119151	26.7875	0.0959208	18.826	1.09857	26.4075	93.5565	11.9938	93.1614	21.2	68.764	83.7398	19.801	111.075
SEQC_NB401	0.19976	0.0372263	48.7158	15.4911	0.0250107	28.3546	8.19153	4.58051	47.1649	126.403	21.4112	2.19122	269.238	86.6262	6.59224	0.251461	124.033	16.3217	102.921	12.2473	270.049	138.881	56.8835	20.9703	25.604	22.2641	43.6112	49.2703	0.508832	11.2561	0.913131	2.81792	6.97947	233.219	11.3574	0.182743	44.8402	0.133456	17.6532	1.20627	46.0523	71.6955	14.1931	64.3089	15.6231	59.2164	95.9838	14.9298	150.429
SEQC_NB402	0.142287	0.0190594	26.9853	5.24564	0.0100876	32.24	17.7654	7.12789	26.9539	57.3483	28.1612	0.673369	157.236	62.9131	7.12518	0.0187087	63.7331	12.5681	109.52	6.84959	71.0505	124.738	42.0182	19.2457	12.4718	22.6998	14.846	27.4413	0.110338	2.3103	0.697752	1.8204	3.23709	75.493	0.73261	0.0431114	22.6272	0.0802526	19.0177	1.22742	24.4684	50.858	5.23485	65.6285	23.4567	59.3985	103.113	19.4602	91.6217
SEQC_NB403	0.0192778	0.00690857	6.98194	0.774621	0.00339304	15.9251	3.60189	2.68179	17.4277	54.9633	23.9679	0.533719	374.091	134.992	3.51948	0.0391176	73.7164	16.1123	110.34	2.95991	35.2668	64.0389	40.6333	22.4431	2.65037	21.4535	18.0615	13.4029	0.100919	1.84967	1.11844	0.938711	2.61257	32.1568	3.57197	0.0120765	17.7549	0.0529646	6.94221	0.320351	3.47258	12.1551	2.42414	42.279	14.6215	83.4963	67.0907	10.8657	47.6429
SEQC_NB404	0.0147369	0.00860184	3.18212	0.90992	0.00393248	15.9022	2.98058	3.22532	16.0619	39.394	26.2307	0.368113	207.308	89.9359	2.94743	0.0229495	36.91	18.2903	124.295	4.22899	64.152	66.2092	34.3684	20.3513	2.13219	26.1722	15.0318	13.7201	0.0842661	1.61169	0.823423	1.19157	3.64695	14.6826	1.61024	0.00970906	13.433	0.061386	6.31392	3.11205	2.19679	8.93574	3.63974	53.0482	34.0886	48.7076	60.4957	9.04855	41.8923
SEQC_NB405	0.0321968	0.00428599	9.52368	1.97127	0.00304953	25.4088	4.13016	2.3666	18.3461	64.6205	29.516	0.694424	779.634	261.208	3.7288	0.0701833	55.5138	22.4763	149.001	3.88041	72.8733	90.4912	44.1795	23.0225	4.29388	26.3958	11.1411	9.36731	0.0791831	1.15622	1.24797	3.1997	3.09967	37.5465	4.31977	0.00842437	16.3213	0.063771	5.02795	0.725447	6.01081	5.17376	7.03947	43.8716	24.0669	63.834	64.9451	15.0646	85.2288
SEQC_NB406	0.0429864	0.0089031	10.8115	2.30781	0.0062088	14.4414	3.71501	4.00339	19.2154	38.3106	19.3226	0.437038	124.585	57.1289	3.50991	0.0209872	49.0219	13.5916	101.052	3.15777	97.8503	90.5761	27.9469	18.9387	3.37626	21.4203	12.769	18.9739	0.110915	2.00584	0.584414	0.795058	2.68138	40.1118	1.36433	0.0290554	14.3211	0.0429031	10.4146	0.960458	8.28205	20.9369	3.74874	44.1584	13.9891	48.3393	60.4773	8.66372	60.0149
SEQC_NB407	0.0307207	0.0564342	19.4253	4.38225	0.0114078	36.9916	4.73124	3.66168	47.3035	84.1851	19.6253	2.09774	519.809	136.994	5.99868	0.133385	124.177	16.288	112.946	11.7311	68.8265	78.1425	94.9631	20.455	7.04473	23.371	23.8968	15.5235	0.299454	2.4621	1.1107	1.92649	4.73696	144.432	9.80081	0.0656867	27.8037	0.174623	11.7507	0.591821	5.83681	31.6293	4.35725	84.8306	17.1799	44.6557	76.7019	22.3907	63.4771
SEQC_NB408	0.0293362	0.007449	7.10706	1.18653	0.00531965	17.8398	3.35435	3.60654	19.4443	39.5838	25.3975	0.674167	354.455	147.526	3.86907	0.0300032	30.2265	19.1116	112.197	2.67143	67.7255	96.5395	30.134	21.6915	5.47391	23.0949	9.35224	13.3778	0.086047	1.27228	1.2521	1.32591	2.54125	69.767	3.06424	0.0223766	22.3229	0.0757266	6.31833	1.0678	6.37345	13.5791	1.95249	45.7732	21.268	77.2186	62.4158	9.76893	78.4312
SEQC_NB409	0.135322	0.0417417	43.7918	12.4955	0.0183064	46.0058	17.2945	8.77214	58.7022	82.8492	25.858	1.64301	169.463	74.8137	8.14854	0.0443749	86.4452	12.9846	94.4814	17.7889	133.428	133.244	84.5498	20.412	15.2516	23.0527	25.7479	60.8884	0.225729	4.20966	0.739596	1.2032	4.97919	164.972	2.13553	0.087732	28.0958	0.157078	29.0795	1.82957	20.9417	66.7563	12.3046	114.922	22.1092	55.6815	107.164	25.8586	78.3021
SEQC_NB410	0.149314	0.0165955	27.4188	6.73428	0.0145578	26.1967	1.29122	3.86847	42.6786	63.3421	21.3615	0.858036	349.285	134.773	4.47228	0.0679532	129.992	16.0308	89.7038	4.45531	241.63	114.2	35.159	19.5319	10.4893	22.5053	17.9004	49.2978	0.369014	4.08008	0.990358	5.76143	4.64858	286.906	8.03483	0.051403	24.5244	0.181403	15.5847	0.680645	17.3348	43.1987	16.9178	49.3682	12.4026	52.077	94.9092	12.7452	92.5086
SEQC_NB411	0.0518244	0.0276569	15.6356	3.31316	0.0107843	22.6709	7.19234	4.67491	30.5542	63.6347	17.4871	0.969092	128.329	57.875	5.20991	0.0331398	56.2719	14.1567	95.1227	9.48091	102.793	85.9732	46.9263	18.4137	5.78331	23.6645	18.5742	35.7655	0.201749	4.16903	0.69106	1.04402	3.72624	73.6305	1.47871	0.0514609	18.3366	0.0687841	12.4104	4.5218	8.04579	31.1248	10.1249	53.5503	20.445	30.4745	60.9131	10.7245	52.4027
SEQC_NB412	0.242877	0.065584	45.5997	17.8601	0.025561	35.4088	30.5838	6.15928	66.6955	114.379	17.3683	2.42317	138.652	57.648	13.5599	0.123712	113.741	13.2025	78.283	15.5736	111.129	188.996	68.8378	19.7716	25.8418	20.8937	29.3932	63.5782	0.319898	8.41827	0.711616	3.28239	6.58905	164.829	9.89492	0.202161	41.9803	0.121128	21.7957	1.83187	31.5551	118.931	13.7	92.6276	19.3538	56.0628	138.32	25.6944	108.807
SEQC_NB413	0.0438981	0.0180995	19.1026	2.60176	0.00973209	25.869	2.42454	2.98752	20.4418	93.218	21.2527	0.970928	355.728	159.044	4.9053	0.0341491	74.1285	15.4152	104.531	5.07883	80.9532	64.1636	51.3378	21.319	5.88868	20.6972	14.6831	16.0598	0.166891	1.81769	1.2458	0.964252	2.89307	112.271	2.78157	0.0228907	13.5726	0.0928689	9.24153	0.248743	8.30589	23.4413	2.45227	55.6877	13.6977	97.234	46.3214	17.66	58.7776
SEQC_NB414	0.04456	0.0110149	10.3478	3.02991	0.00595143	23.7723	6.48878	4.25632	17.4215	61.248	28.8986	1.93054	603.513	126.28	4.02852	0.0595582	47.6914	16.6447	122.458	6.54203	66.9389	134.779	48.9479	22.4557	6.82837	23.0158	12.6696	24.8304	0.112373	1.7645	1.36273	2.17997	3.37959	84.9757	5.48702	0.0247481	18.9529	0.0549204	8.39314	0.230131	7.8741	21.1505	4.5555	45.8282	14.3123	98.0138	129.221	17.9238	69.7317
SEQC_NB415	0.0173027	0.00836396	3.5483	1.58514	0.00394206	17.636	2.48725	3.4836	21.6105	22.7958	26.7452	0.439082	234.616	85.049	3.72242	0.0122828	43.1963	15.2946	135.282	3.68373	43.1305	72.0238	26.4495	19.4525	2.30667	23.2489	6.62005	13.8822	0.0560649	1.06212	0.694473	1.48224	2.31901	24.9087	0.839761	0.0122514	14.7834	0.0275513	8.35541	2.02875	2.55753	10.991	2.38249	60.2712	18.5354	45.101	53.3595	9.77895	37.3341
SEQC_NB416	0.0401251	0.0113793	16.8355	2.14205	0.00398227	21.2192	4.76611	2.8042	35.6006	43.4401	19.1671	0.735931	152.316	95.5855	4.55682	0.0264497	62.8543	14.864	79.4459	3.55342	143.56	91.4987	31.784	19.7974	2.6161	21.2619	14.1037	39.9089	0.110533	2.13735	0.75365	3.23481	3.12524	77.2011	10.0704	0.0183012	26.2516	0.0779338	9.62404	1.2683	5.82202	27.4433	4.16382	34.5313	19.1488	50.8674	71.6321	9.74649	83.4797
SEQC_NB417	0.0529377	0.0133141	13.1278	1.77985	0.00948592	19.4286	3.97671	5.07764	20.1633	28.9284	13.8789	0.453356	58.7807	42.8879	3.18451	0.0158353	37.7908	10.657	71.9081	6.0402	49.643	74.9178	46.4642	16.1604	3.45945	19.7075	9.59014	16.9102	0.0921986	2.11469	0.536291	0.851056	1.9844	62.1883	0.802841	0.0419314	13.5676	0.0932315	10.5549	2.20077	7.93152	25.1792	7.56137	72.9874	14.0812	31.5438	75.1034	10.9867	40.1656
SEQC_NB418	0.152932	0.0233282	18.1544	5.93127	0.0129356	19.4462	8.40868	4.02754	26.9005	98.5051	24.6015	1.57943	214.346	84.6116	5.80031	0.122305	114.755	15.8857	86.9674	6.57892	156.178	105.508	40.2696	20.3631	12.9734	22.759	18.4907	28.9582	0.172388	3.7222	0.744115	2.21687	3.67812	99.914	5.20683	0.0307218	19.685	0.0742801	15.1835	1.32957	22.9	45.6185	20.985	58.8318	21.5087	52.8574	50.0905	14.7464	76.5969
SEQC_NB419	0.112136	0.00896387	19.0969	5.86295	0.00702239	16.6788	5.56759	4.64302	20.1709	43.0566	13.458	1.12694	96.2495	46.9912	4.18749	0.0307431	67.3845	11.3964	64.3798	5.20158	157.303	103.562	30.0917	18.2424	8.56275	20.0827	11.4565	38.1394	0.100005	2.20239	0.483015	2.47301	3.70493	129.366	3.90926	0.030554	22.5034	0.102228	12.222	1.04872	13.5728	47.3454	8.93887	54.8546	13.5736	43.3169	73.901	9.5801	69.4197
SEQC_NB420	0.0570831	0.02219	16.4771	3.66915	0.0124114	15.4846	8.41073	3.24131	24.1623	63.2261	16.8888	1.34441	72.8014	59.9413	4.25683	0.0591586	70.1783	13.6582	64.3343	8.03709	96.0884	91.6683	46.414	19.0167	9.85676	20.8975	11.6107	40.0713	0.115075	2.19107	0.563767	2.50972	4.23552	94.9198	8.81916	0.0566024	25.6494	0.0956748	11.7598	1.84545	6.94734	31.3253	8.73066	61.8096	16.791	47.253	42.9957	10.0438	62.885
SEQC_NB421	0.0474591	0.0100777	24.1883	2.52541	0.00548113	25.4178	4.48514	2.66699	21.4607	64.9811	21.4402	0.489035	251.503	100.347	4.99356	0.0228353	47.9446	15.3279	95.1017	2.99522	44.7074	52.4679	26.2613	18.6988	3.25002	22.0171	6.26541	14.7553	0.105269	1.06673	0.717339	1.03501	3.16199	56.726	3.1386	0.0233023	15.5944	0.0913237	8.56998	1.48817	6.75505	29.884	2.84788	56.916	18.8343	47.4688	60.9375	16.5816	78.0144
SEQC_NB422	0.0717592	0.023349	17.649	7.92177	0.0105463	24.929	4.64467	4.30874	37.1348	62.4742	24.1005	0.685391	160.601	58.2178	6.99099	0.0302078	55.2252	13.8493	95.6892	7.30886	114.646	71.8108	42.0604	18.1609	6.27715	23.4192	17.4828	34.0468	0.211008	3.53678	0.704892	1.39718	3.58816	43.7455	1.35311	0.0567602	21.8234	0.133187	11.8228	5.30924	13.7349	41.4075	8.75888	70.2598	30.8535	27.5868	69.8847	10.2031	85.7267
SEQC_NB423	0.0193671	0.00537285	9.79287	1.04085	0.00392937	17.6601	7.66634	3.42278	14.1303	29.8521	20.425	0.304743	87.6721	47.2632	2.8295	0.0155049	24.0893	14.0657	115.183	4.87049	50.9013	50.3836	30.8514	17.4923	3.50591	25.4523	4.83123	4.98376	0.0579477	1.17988	0.452933	0.279296	1.97865	12.5365	0.210218	0.0164731	13.1162	0.0391445	7.82683	12.2078	3.83104	8.952	2.35638	50.0481	42.0275	11.8003	33.2023	7.37295	55.7088
SEQC_NB424	0.0303495	0.00957701	7.25304	1.69654	0.00450309	17.4257	2.81064	2.95122	24.3976	38.0989	22.4238	0.463209	254.339	110.048	4.09711	0.0261457	39.6099	15.7723	98.9114	3.62932	31.7088	76.0344	31.6354	20.5694	3.25767	23.1075	15.0478	17.2173	0.093141	2.04065	0.924809	1.22307	3.05477	34.88	2.92444	0.0221816	17.191	0.0608348	8.08175	0.803966	4.41702	12.9959	4.03937	46.1766	17.4533	65.7101	77.3085	9.89693	47.6921
SEQC_NB425	0.13516	0.0470332	30.2231	7.93263	0.0174077	27.5772	6.48734	4.64532	51.3081	140.48	19.875	2.0127	325.663	94.6778	4.82702	0.1169	112.651	15.5597	93.4813	19.0285	123.238	112.35	74.6964	20.5388	10.9547	23.3911	24.0172	64.6173	0.338419	4.82958	1.14731	2.4755	5.96161	124.825	4.90932	0.0906971	27.3932	0.140379	18.5509	1.27553	27.2648	61.9202	17.328	78.7193	16.6911	45.1473	85.4164	17.7539	97.1382
SEQC_NB426	0.0902737	0.0196949	25.4621	7.71922	0.0116156	20.0083	5.12168	2.98008	48.9303	62.3598	17.8416	1.13894	216.563	99.5454	5.12875	0.0639689	138.732	15.3368	93.9251	7.1422	89.8224	114.663	58.0012	19.8456	11.0606	20.9708	24.1415	36.5376	0.225933	3.51033	0.82346	3.25919	4.13483	139.76	8.59682	0.0498217	24.8404	0.117705	13.5392	0.724865	12.4894	37.2003	8.34054	78.266	10.9792	46.1275	94.4564	11.2871	71.4869
SEQC_NB427	0.0507498	0.0628194	20.2529	6.64647	0.01972	32.5752	7.10412	6.2505	54.1331	84.362	26.6374	1.54506	225.697	67.3872	9.8824	0.0565406	41.268	16.3399	119.716	17.0945	133.868	81.5088	61.5611	18.6361	11.3487	25.6722	33.8787	36.2258	0.254693	2.92196	0.898997	0.864994	3.66814	53.6846	2.63361	0.101304	31.4742	0.155797	19.3544	6.03839	9.67806	45.8071	9.27426	89.4546	34.3986	27.4065	124.08	18.0131	90.9597
SEQC_NB428	0.0297567	0.0163773	8.94268	2.73411	0.00601755	25.5054	5.5465	3.4916	33.7871	59.8669	22.1809	0.602706	288.405	97.3894	6.6846	0.0321114	53.1241	15.7207	127.479	6.09223	24.4237	71.38	53.1876	19.8878	2.91564	22.8691	18.4351	16.0046	0.104807	2.3444	0.835011	0.755939	3.17095	30.9609	3.26428	0.0276803	22.5531	0.0823083	9.39358	1.91134	5.33028	16.0094	3.07851	77.9822	22.9711	38.8699	91.1726	16.8556	61.6722
SEQC_NB429	0.0859379	0.0146886	25.8446	3.34681	0.00858884	24.3803	4.74678	4.68844	21.0264	56.8398	15.7222	0.954326	101.466	56.7545	5.61237	0.0181072	44.0052	11.3109	72.6628	3.80908	109.365	82.7706	31.7384	18.4123	4.68346	19.4615	12.1084	31.9724	0.151447	2.80259	0.508045	1.21809	2.53188	113.384	1.80482	0.0474593	20.0906	0.106366	11.4416	0.900889	14.5205	46.8745	4.5613	50.5729	12.4369	48.2608	62.8501	10.4787	64.2617
SEQC_NB430	0.0475589	0.0211542	24.2459	4.89412	0.00672653	40.0083	14.3268	4.12907	54.2924	67.0308	26.6519	1.01454	395.03	123.107	7.32626	0.0433185	28.6364	20.3306	132.913	13.445	30.0914	73.6291	72.3725	19.4848	9.97085	30.0633	10.1117	11.9475	0.0948934	1.42263	0.872537	0.969226	4.71579	29.4134	2.57447	0.0562032	35.8165	0.168265	11.2591	9.30716	6.61503	16.9049	3.90177	97.5868	53.8079	23.2159	82.9567	32.6195	96.8237
SEQC_NB431	0.0315979	0.0106773	7.01311	1.81689	0.00483733	15.5046	3.05993	2.58562	23.7869	42.2786	24.2029	0.763881	230.14	132.629	4.30397	0.0568839	50.5065	16.0365	96.3947	4.2751	37.192	83.3803	48.1675	22.6618	2.38233	22.5457	21.0601	19.4314	0.121702	3.07907	1.01376	1.32532	2.5935	51.5101	4.64114	0.0162727	15.8614	0.0841045	8.52486	0.555254	5.87349	11.8693	6.26464	49.0895	16.9252	76.5756	58.5166	12.873	42.3413
SEQC_NB432	0.0581555	0.0263745	12.7893	7.72414	0.0104554	27.6844	4.20109	5.15285	55.388	72.8411	29.2489	1.52583	473.16	155.22	8.79724	0.129144	71.4745	21.2693	121.507	8.09203	119.659	118.531	67.0261	21.204	6.79246	26.0463	30.3915	52.5547	0.184149	3.55824	1.1146	2.65319	3.99349	130.326	22.2276	0.0869189	43.9383	0.144982	10.5702	2.76309	10.565	28.3893	4.96508	70.4956	28.9718	42.0056	142.999	17.3335	113.662
SEQC_NB433	0.113566	0.0395388	34.8192	8.43496	0.0164006	28.053	11.593	6.61324	33.7468	61.5009	21.302	1.35427	100.142	57.1549	8.2788	0.0246335	48.9377	12.0461	74.2422	12.1671	124.937	198.394	43.2117	18.0742	16.8933	21.2048	16.1721	57.939	0.119706	3.31339	0.59692	1.74661	4.16485	188.032	2.25771	0.0926356	31.2991	0.112133	20.7839	2.30755	12.6848	79.1714	11.0213	91.0025	21.5646	48.5874	141.526	15.4811	85.0684
SEQC_NB434	0.12684	0.0115774	23.669	7.32388	0.00645368	22.3708	7.17467	3.09059	21.7878	85.878	20.2874	0.982879	205.132	76.3381	5.14425	0.0966346	126.122	14.6592	87.0532	5.84766	225.254	110.997	53.8457	19.7765	6.29928	21.3679	24.8511	42.6257	0.22563	7.10964	0.558045	2.91473	4.1356	133.147	7.67607	0.0393032	23.0508	0.12947	11.5028	1.39521	16.4409	31.1001	13.9882	58.7673	15.6157	43.4276	99.5457	8.39977	92.3
SEQC_NB435	0.194475	0.0260649	30.8666	7.5618	0.0103793	21.6763	14.8268	3.74592	28.5944	86.7354	18.6727	1.15104	261.712	57.5783	7.27766	0.0871692	107.923	12.9038	103.574	6.31171	204.249	154.772	69.5657	19.5735	13.7571	19.8297	24.9559	45.5637	0.281385	6.56362	0.6885	3.50811	4.94821	137.971	7.962	0.077293	36.6707	0.131095	17.8862	0.986359	21.6405	67.3767	11.9618	60.042	11.6061	49.9145	146.068	7.93206	142.492
SEQC_NB436	0.0930725	0.0205702	16.1596	6.08216	0.0111614	21.433	7.45776	3.12924	28.8907	107.124	21.0538	1.04642	230.661	78.9327	4.50283	0.119928	148.353	14.0045	94.0163	5.89037	379.487	99.1978	53.0728	19.7192	7.37535	20.9921	24.7901	44.9576	0.262719	8.42929	0.655633	2.61725	4.53679	143.911	4.1386	0.0460712	20.8144	0.0878465	14.7226	1.51968	12.0209	44.0725	15.655	71.5228	14.2565	45.7898	55.448	13.635	91.5293
SEQC_NB437	0.0905991	0.015232	15.5242	3.2098	0.00675784	19.4316	7.48356	4.09022	25.1509	68.436	29.0849	1.14964	532.831	144.583	3.46012	0.070466	60.0894	18.4691	139.426	3.73932	94.4349	104.113	33.9051	22.5928	8.07458	22.0085	15.0556	19.8229	0.143225	2.39968	0.958756	3.69446	3.8069	99.0525	5.36929	0.0357686	37.405	0.0830175	8.68382	0.399238	15.2083	29.1676	3.38967	36.2591	12.008	93.3236	90.0992	8.28014	125.682
SEQC_NB438	0.0688574	0.0238209	20.6809	3.73773	0.0080101	29.5133	5.56151	3.02204	47.4256	70.4708	23.1462	0.983113	593.766	130.08	5.65091	0.0557355	86.6964	18.3259	121.16	4.8454	124.945	97.3867	58.7439	20.5416	8.59247	23.9559	21.9253	38.7844	0.22652	3.25815	1.09209	3.27495	3.50414	119.135	5.94236	0.0462988	31.889	0.1702	11.5703	0.808124	9.45215	29.0528	7.86179	55.8659	15.5268	53.3769	128.801	14.2515	108.032
SEQC_NB439	0.150546	0.0241207	22.396	8.52425	0.0115787	24.8525	19.0886	7.33121	33.0581	99.3551	31.5456	0.978447	154.418	70.6347	5.84961	0.110621	129.467	13.3599	86.4123	8.11107	152.539	121.474	83.2126	21.6707	14.6013	21.9562	40.3163	67.0132	0.175712	7.64844	0.502123	2.86416	4.95433	95.6669	7.27867	0.0495629	33.3203	0.0783124	17.973	1.10214	27.8157	52.4955	31.498	60.2704	23.0227	54.7422	103.124	9.37382	65.0397
SEQC_NB440	0.0835067	0.0108247	23.5785	3.80334	0.00565966	17.6832	11.3737	4.59514	21.052	89.2488	27.6469	1.22969	387.747	86.138	2.86153	0.0806217	43.7374	15.0445	130.772	3.808	126.575	86.2964	54.9597	22.7202	8.18234	21.0111	11.8242	19.0641	0.107655	1.46961	0.740134	2.84413	2.51749	148.238	9.53104	0.0317565	28.7714	0.063083	11.4187	0.376856	12.2807	24.5226	3.47777	29.5403	12.4944	65.7823	101.707	5.69803	114.101
SEQC_NB441	0.282881	0.0209153	50.6828	13.6188	0.0103549	28.0633	12.4923	4.23213	42.4913	105.212	22.6584	1.20542	319.736	85.6831	5.85593	0.166103	140.519	14.969	81.6837	6.60237	264.079	131.702	53.7367	20.0846	14.7255	21.8094	43.6827	83.3182	0.47081	12.0393	0.903176	5.87748	6.1071	256.703	12.7092	0.0846191	39.3278	0.271402	15.591	1.48482	41.5429	67.6141	21.2734	75.7804	16.5696	48.8042	107.735	13.6033	132.645
SEQC_NB442	0.218487	0.0458996	45.5599	13.9476	0.0222791	30.6461	13.0933	5.1697	58.9038	130.11	27.8118	2.11339	277.245	87.1586	6.76171	0.192539	165.222	16.2164	110.863	15.4397	339.585	136.434	78.4049	21.9292	16.1182	23.2089	59.7259	75.2245	0.513436	12.4519	0.79675	3.66337	5.79919	265.81	11.6421	0.146026	44.6505	0.220264	20.8881	1.95067	30.4817	86.4029	16.1977	73.9632	20.9436	59.6856	124.544	15.4605	128.148
SEQC_NB443	0.0310773	0.00740593	7.68627	1.02239	0.00449551	17.6234	4.60841	2.21933	13.2034	53.6452	25.796	0.733206	262.305	139.655	3.80877	0.0570328	60.3738	15.8434	102.484	2.87511	63.4909	94.013	43.9517	23.4314	4.34536	21.3332	15.5079	10.9141	0.077968	2.17818	0.844468	2.05121	3.08037	53.6558	4.69317	0.0145998	16.4125	0.0616052	5.75168	0.181095	5.6909	11.9475	5.05459	42.9692	12.6633	124.986	51.802	11.0517	66.2759
SEQC_NB444	0.0289914	0.00998493	5.00926	1.92964	0.00499703	13.9895	4.27406	3.58867	19.4755	24.0189	24.1315	0.552504	161.994	74.1675	3.14067	0.0398828	54.6852	15.3923	91.3256	3.65796	85.639	117.692	22.2783	19.2657	4.53203	23.0344	10.3042	23.5583	0.079985	2.01913	0.691174	1.56471	2.41647	33.1777	1.81748	0.0157612	17.9458	0.0481901	10.3155	1.85802	5.424	11.2336	7.21122	50.3976	16.7959	44.5645	56.5886	8.99246	48.9595
SEQC_NB445	0.141665	0.01414	21.7423	5.53339	0.00847766	16.7747	21.6552	6.21705	39.3884	81.2476	19.8924	1.87631	354.584	62.5897	3.69659	0.0913231	40.8437	14.4206	113.384	6.74383	206.225	114.953	37.6303	20.9823	11.4083	21.002	41.9643	37.1698	0.24676	5.32809	0.843634	2.86184	3.23605	70.0239	7.88383	0.0510486	35.9405	0.143388	9.37296	0.589678	25.5966	25.3611	7.8738	34.3399	12.4116	59.2049	119.961	9.25282	124.461
SEQC_NB446	0.107508	0.016874	18.3387	5.62601	0.00797584	15.866	6.1719	4.59504	30.3331	71.4479	15.3694	0.820332	144.506	67.3691	3.7062	0.0932335	144.393	13.6877	74.71	6.97202	175.051	137.696	46.6781	19.0735	8.8051	21.341	27.3928	60.3105	0.280456	7.60418	0.51673	2.74166	4.37432	114.427	5.19008	0.0389857	21.3406	0.0812084	13.0128	1.36468	15.4277	29.9451	20.145	58.1199	11.4578	39.8945	79.0589	9.58947	91.1108
SEQC_NB447	0.16534	0.0264808	31.9384	13.8378	0.0103215	26.299	14.2313	4.73619	33.2138	115.67	21.7431	1.7788	199.789	75.1815	5.01316	0.190892	102.739	14.2493	83.7288	7.5675	396.681	222.15	76.1179	20.7506	18.4498	20.4631	31.5295	94.3297	0.303511	8.92262	0.608897	4.11675	5.24329	307.215	9.20178	0.0402868	38.8465	0.118436	15.9576	1.30813	26.1748	62.3223	16.47	74.8803	14.0012	55.8999	101.81	15.4884	101.753
SEQC_NB448	0.0691141	0.0101441	11.0881	4.47191	0.00558326	21.472	8.01772	3.82662	28.4472	60.6815	16.9774	0.853473	222.129	72.9136	4.2611	0.120177	86.1845	16.1192	86.6914	4.20486	235.411	115.236	47.3558	19.9581	7.24127	22.1631	18.2396	40.8557	0.19096	7.08655	0.574394	3.58353	3.63319	98.9301	10.754	0.0265376	27.3403	0.0877265	9.38631	1.98022	11.7741	24.033	14.8675	35.9435	12.4201	42.7625	61.2844	9.01888	77.9173
SEQC_NB449	0.0517501	0.00885434	12.6223	2.89712	0.00486668	16.4583	2.73771	2.68175	25.4943	69.119	24.238	1.29393	471.454	139.001	3.35046	0.131466	97.1978	16.3512	107.028	3.87272	76.4649	110.366	56.9352	22.8047	5.37462	21.4942	14.691	20.5701	0.147174	2.34067	0.89277	4.50855	3.46553	86.592	7.89934	0.023	29.5616	0.0691654	8.57278	0.200633	9.19108	18.5033	6.25561	47.2751	10.2611	93.6547	86.5533	8.18107	87.6273
SEQC_NB450	0.0866126	0.00989083	18.4679	5.54107	0.00683806	18.1965	9.04077	4.06751	27.7675	76.5411	20.4907	0.903561	260.566	80.073	5.14587	0.13976	112.501	17.0349	88.5407	4.57904	167.759	86.6702	34.0694	20.6259	8.58033	22.4933	25.5098	40.7712	0.196794	8.38258	0.723757	4.75948	4.36134	60.0664	8.90145	0.0343427	37.3713	0.0992717	9.51257	2.53795	14.9024	24.6036	19.9307	48.9637	15.8709	46.4547	50.5672	12.7083	69.5636
SEQC_NB451	0.0760929	0.0258637	23.2819	7.35775	0.0100366	28.3535	11.6196	6.2661	36.0319	70.6257	19.9042	0.865305	177.04	47.1552	9.05652	0.0375726	39.7758	11.8643	83.9581	4.95241	102.111	98.2237	43.4086	18.4684	6.76702	20.6001	17.2436	38.4725	0.123891	2.88049	0.544071	1.70673	2.93735	72.1211	4.32093	0.0787164	27.2886	0.0762427	10.8639	1.77483	11.1347	58.3894	5.61139	69.6284	18.787	46.5876	168.613	13.7795	114.179
SEQC_NB452	0.0837666	0.0114592	24.0974	5.49109	0.010448	20.3569	6.547	4.63579	33.3819	89.1023	21.6875	0.876682	247.393	85.7157	5.64076	0.0820976	84.4329	15.7563	95.3156	3.37237	278.482	97.4273	36.4816	19.6907	5.75409	21.8953	19.8374	46.8537	0.205942	4.06019	0.618936	1.9358	3.01013	129.84	8.84894	0.0627267	31.2499	0.121774	10.8026	1.82223	15.4421	38.1728	6.97938	65.1034	16.6044	41.5186	69.5092	11.5391	71.9879
SEQC_NB453	0.0873048	0.0276694	27.1988	8.49961	0.0115066	24.3225	13.0047	4.57934	33.097	65.5371	19.0905	0.946848	170.342	63.3741	7.75815	0.030213	65.0603	13.6608	94.8158	10.0622	137.301	114.585	57.2547	18.8234	11.3927	21.1731	12.8964	29.9376	0.136837	3.3037	0.563268	2.37815	3.86058	81.7413	2.03938	0.0608194	32.8994	0.100673	15.1799	2.81617	11.7476	42.3937	6.99746	93.7552	16.1057	35.4594	111.467	11.447	98.9612
SEQC_NB454	0.0674135	0.00967506	12.9752	3.13249	0.00427674	23.8075	18.6887	4.48381	27.729	47.9574	24.5472	0.644134	172.842	65.4602	4.38388	0.0422497	84.1621	14.5458	107.268	5.28434	167.333	109.109	51.4076	20.4377	7.50369	23.0018	23.1925	24.3018	0.105097	4.99155	0.668129	2.0975	3.83064	34.2922	2.58191	0.018891	22.4361	0.0736557	12.0633	1.96356	11.2982	23.5136	11.3332	42.4795	18.3326	44.8581	87.5866	12.1446	68.8709
SEQC_NB455	0.173837	0.0361758	45.9756	11.545	0.0161941	34.9706	13.7601	6.54741	49.6996	110.491	24.3987	1.35829	343.382	69.5341	9.24052	0.158359	154.565	13.5764	86.1798	7.19155	282.516	157.419	86.2924	20.7263	19.6056	20.5445	38.0093	84.1799	0.275974	9.23592	0.738713	4.04131	6.16248	220.953	15.3898	0.134092	53.0857	0.135823	19.2382	0.937122	29.2508	96.9447	17.4577	72.2239	14.213	57.7365	136.446	16.3192	157.544
SEQC_NB456	0.0431313	0.00933687	10.0031	2.34736	0.0042675	20.1396	2.40436	2.75491	25.0636	57.7249	24.6141	0.619984	365.331	121.411	4.23081	0.0895185	80.9726	16.1376	97.1812	3.50587	118.269	114.268	73.241	21.9287	5.03763	22.0544	15.6849	17.1718	0.117808	2.31767	0.837194	2.45885	3.81123	60.6369	9.4865	0.0183875	25.5555	0.0813744	7.55367	0.362572	7.79195	16.7235	4.89758	48.3212	12.7545	68.847	86.8595	8.77581	72.0639
SEQC_NB457	0.100617	0.017342	37.6481	6.74846	0.0129561	19.0252	2.74683	2.27489	71.7696	114.848	29.8028	1.36654	433.921	180.758	5.17174	0.208005	173.68	19.3422	114.952	4.96861	367.377	97.6544	81.9524	22.6413	6.23184	22.235	27.9715	36.9158	0.436843	5.93148	1.07198	5.47843	3.85785	298.752	10.8899	0.0817399	35.9082	0.295115	15.9144	0.782045	11.891	48.6882	5.84385	62.1333	16.4959	61.8668	122.892	10.1719	131.429
SEQC_NB458	0.0342619	0.0131154	12.3798	2.63698	0.0105295	22.5064	9.05016	2.69683	26.2897	75.8273	17.809	0.505571	82.5211	63.5473	4.70084	0.0448935	55.6375	15.4374	94.7277	4.08698	89.8503	50.9512	38.3297	19.4326	5.49665	24.079	25.4993	21.2952	0.389187	6.26401	0.735188	0.585373	2.82306	19.864	1.35317	0.0507644	9.9686	0.12897	10.223	4.25763	6.58728	16.9818	8.9565	48.5376	33.2112	34.1884	40.5754	10.5452	42.9504
SEQC_NB459	0.0505691	0.0183676	11.1553	2.71501	0.00850028	19.6604	4.13031	3.65587	21.6417	59.035	22.9047	0.691518	266.585	95.0675	4.09818	0.0485573	90.2985	13.8198	90.0163	4.59955	41.5567	92.4165	45.7686	20.5514	6.07024	21.0184	19.8058	40.2705	0.171056	3.3168	0.901675	2.3078	3.9818	78.2064	3.12155	0.0403328	19.7496	0.0686467	11.4286	0.368339	9.27514	25.69	7.74269	50.8158	12.789	79.6999	63.7816	10.7501	60.459
SEQC_NB460	0.0295713	0.00512118	5.03579	1.09653	0.00341429	15.5455	4.65639	3.28037	17.7794	42.0405	19.8518	0.319838	206.85	70.5024	4.93682	0.0243897	29.7367	13.9596	111.343	3.1024	46.9778	84.6583	29.3684	19.1718	2.4497	22.0425	18.8798	14.6593	0.0991752	2.3792	0.864625	1.16274	2.67004	23.4615	1.95207	0.0130911	12.7065	0.0659967	7.8516	0.883272	4.81583	14.29	5.31328	42.068	15.1954	55.9023	83.2673	8.25736	73.1975
SEQC_NB461	0.0222422	0.00692058	5.55567	1.58689	0.00357468	19.2066	2.23001	3.02978	18.6625	42.4148	25.5642	0.55638	410.982	117.401	3.39816	0.0253672	28.8178	16.2567	115.478	3.75233	37.6016	60.2131	35.6654	20.8186	2.42545	22.9298	15.3557	10.8948	0.10337	1.88307	1.0701	0.842853	2.77369	26.5749	1.54791	0.0160376	17.0155	0.0506512	7.89392	0.849018	3.74094	7.70919	3.30093	44.875	18.0241	69.0382	65.3397	12.1543	50.0886
SEQC_NB462	0.134869	0.0226553	27.5651	10.5182	0.0170542	22.0145	13.2162	4.06556	33.7032	62.2294	18.6339	1.64851	234.455	65.3566	8.09518	0.064387	95.178	11.6579	84.7136	6.83383	73.023	74.5342	31.9348	19.3408	7.74446	19.1332	24.3772	50.2894	0.281024	4.86642	0.724989	1.91846	4.50848	109.538	9.70137	0.113221	31.9787	0.130037	13.2356	0.606283	19.1902	46.6109	12.0313	79.7934	12.5291	60.4404	83.4969	10.8468	92.9178
SEQC_NB463	0.103857	0.0291894	22.0468	7.9802	0.0110864	36.0763	7.9491	4.47418	40.2477	79.9632	21.0062	1.46865	270.221	67.7414	8.93279	0.0423652	82.1602	14.6675	112.204	11.6487	156.677	133.762	72.3907	19.1763	13.7328	21.8556	23.0062	34.618	0.224137	4.65692	0.682862	1.94256	4.61271	108.786	3.55586	0.0781883	34.3722	0.139326	21.2341	1.83898	18.764	38.6668	9.30643	89.1884	15.6406	46.5142	129.065	16.3311	122.394
SEQC_NB464	0.189651	0.0778157	75.1054	12.3171	0.0341233	38.4323	14.8912	10.2359	38.613	174.406	30.9839	1.63356	246.783	89.1834	8.7616	0.0534227	105.001	15.189	123.206	10.2658	223.478	129.29	114.768	21.8795	70.8167	21.198	38.1598	61.3299	0.322808	3.79089	0.785701	1.13911	6.32828	224.381	3.35285	0.363237	62.3747	0.174094	22.4386	0.819468	33.3012	92.7801	3.82135	92.6601	21.3867	81.9977	219.438	19.4069	193.509
SEQC_NB465	0.0532348	0.00727448	10.6199	2.05959	0.00631014	16.6855	2.29832	2.78003	15.1569	66.911	26.9815	1.10088	399.115	154.876	4.24153	0.0702121	79.9126	16.4273	111.583	4.54724	62.314	97.3863	49.3242	23.0727	5.10557	20.7915	15.7692	14.0726	0.123573	1.84099	1.00542	3.1465	3.44737	97.6737	4.70988	0.0188985	19.4924	0.0619114	8.36099	0.0906914	11.0871	18.9188	5.20065	46.5816	11.472	117.298	77.845	9.43118	63.9339
SEQC_NB466	0.165753	0.0299392	31.1841	7.67976	0.0146602	23.8318	17.8588	7.05036	30.7135	82.4925	20.8791	1.29284	169.265	78.2554	5.37366	0.0543491	86.1432	15.3893	97.4652	14.0294	122.954	113.666	49.9598	19.9398	25.0877	23.3974	27.0544	40.2444	0.150035	3.74456	0.789244	2.09738	4.73439	79.6079	2.88711	0.0607861	36.3828	0.0790951	15.8708	1.91448	27.8864	56.3136	12.1631	68.0477	22.1102	49.0727	89.9097	18.351	72.4095
SEQC_NB467	0.0909728	0.0227374	9.72741	5.13523	0.0101919	18.5953	11.7561	5.03801	24.5268	68.3794	22.2663	1.37935	188.383	57.8854	4.78108	0.0355297	80.1214	12.8638	90.9869	5.60093	143.117	104.927	49.6835	20.0883	13.2054	21.7687	21.7257	48.6169	0.198772	3.66584	0.645609	2.34845	2.80185	84.6425	3.53029	0.0407066	23.0392	0.0509076	11.3087	0.562258	12.7198	46.0557	8.05924	46.0905	15.8814	79.428	57.8625	8.57668	65.8982
SEQC_NB468	0.143444	0.020532	39.5163	13.4085	0.0122833	28.493	5.41297	5.02572	41.5623	77.6458	16.8446	2.59449	139.3	61.2023	5.76989	0.0519663	118.822	11.6855	72.872	13.4977	266.056	130.636	86.4875	19.4156	8.3396	18.8768	20.4115	65.2068	0.294731	4.44442	0.580013	3.24905	4.2195	236.644	8.39249	0.0567295	33.2292	0.156189	18.415	0.684834	17.1181	70.8536	9.4619	93.6771	13.1911	50.3666	129.836	12.6071	92.9718
SEQC_NB469	0.0247315	0.00962014	8.42487	1.35729	0.00617151	22.6912	2.05814	2.19728	15.2797	38.7863	17.1876	0.591074	165.84	95.227	4.1858	0.0199151	38.3825	14.229	107.473	3.81264	71.3881	50.5428	30.8407	18.9613	3.40436	20.9724	12.1325	9.18278	0.0854144	1.5333	0.700648	0.793297	2.15987	27.316	0.997854	0.0213361	13.2593	0.0569386	8.57846	0.926153	3.60463	11.5839	2.55868	45.3847	13.0149	46.007	40.8921	11.5344	37.9072
SEQC_NB470	0.101058	0.0321838	30.0538	5.99899	0.0143906	31.1438	4.50539	6.23067	59.7513	77.9103	17.7333	1.25496	133.922	53.3464	7.87244	0.0365746	78.4354	11.5112	77.7895	8.85384	105.355	144.929	77.8654	17.6309	5.9364	19.4233	30.1753	52.6932	0.241743	4.58436	0.77383	1.18835	3.42867	178.358	6.39327	0.124132	30.1687	0.130372	16.3845	1.17207	13.912	64.0191	8.47225	86.028	14.6809	40.3565	176.348	13.7767	67.8869
SEQC_NB471	0.132478	0.0234075	34.8358	6.73466	0.0114779	21.3832	3.53492	3.68419	33.4493	67.2145	16.6414	0.879724	123.603	68.4365	4.74279	0.0285486	116.219	12.0354	74.8878	7.05414	118.282	99.6393	55.4236	18.209	5.24658	20.2465	12.2778	49.9446	0.192623	2.98032	0.717377	1.59781	4.65903	225.803	5.98855	0.0808863	22.3323	0.147862	17.0468	1.06508	16.494	59.7583	8.0485	75.4698	13.8431	37.7643	72.6798	11.228	53.7619
SEQC_NB472	0.0542334	0.0084894	9.35599	1.7348	0.00648548	16.1074	1.95785	2.91151	19.13	39.8578	13.3513	0.596624	171.566	62.1989	4.53361	0.0418953	72.1489	13.2164	93.7927	3.66011	61.3466	91.9342	30.5702	17.7217	3.24473	20.0253	16.964	25.2355	0.201977	3.73132	0.706995	1.77489	3.84085	76.6089	5.33549	0.0260567	15.5115	0.112899	8.5268	0.76411	6.01303	23.3114	8.50614	50.0655	9.04412	34.1764	73.2169	7.80986	40.8807
SEQC_NB473	0.0660654	0.00856794	12.4593	3.92153	0.00565409	21.6896	7.1004	3.74411	21.9597	54.1253	14.5183	1.12635	164.031	64.6576	4.84185	0.0449567	64.957	13.8251	93.7553	5.72257	164.441	111.075	40.6007	19.6127	4.20221	20.5918	19.2537	28.8187	0.161887	4.391	0.621769	1.44589	3.95502	87.9157	7.23652	0.0265387	23.8988	0.100936	9.89807	0.969195	10.3884	26.8974	7.4066	50.6542	10.8965	39.0041	84.346	11.7987	66.0108
SEQC_NB474	0.115945	0.0320893	26.1966	5.4562	0.013785	24.0435	7.76902	5.77496	31.278	64.6408	20.0405	0.900272	134.043	59.3758	6.03407	0.0226233	97.2108	10.536	83.5772	8.41496	122.484	161.584	50.2005	18.2833	10.6222	20.1657	16.0797	64.7612	0.15977	3.01918	0.737105	1.86705	3.78859	155.506	1.48753	0.0714521	22.9308	0.117407	19.8974	0.597504	14.498	62.1958	11.1889	69.9099	13.9454	54.0646	111.798	11.2913	72.3007
SEQC_NB475	0.0357766	0.0125764	11.8194	2.08986	0.00694104	31.6229	3.58454	2.79656	29.8953	65.7015	30.0133	1.0912	378.562	179.94	6.25194	0.0755025	79.7454	17.4868	114.162	6.50992	88.7712	79.669	72.9626	22.8159	3.9125	23.0994	18.0299	20.9593	0.132048	2.31733	1.20454	2.88263	3.19617	62.5561	8.3912	0.0308296	17.807	0.106119	10.1386	0.393599	5.52923	15.1976	6.10298	51.0301	20.1016	79.0096	75.2131	19.3196	57.0017
SEQC_NB476	0.143614	0.03376	49.5267	10.6285	0.0188053	19.143	4.49999	5.4037	40.4343	96.018	16.4566	2.17848	111.551	60.0229	4.93597	0.0685163	123.149	13.7597	69.9504	8.41554	314.529	221.681	75.5265	18.9163	9.17042	20.038	21.7036	98.4159	0.275655	6.74791	0.609639	3.13367	5.96171	232.082	9.61494	0.12677	42.0149	0.156495	19.6435	2.25262	18.4178	80.5215	10.2988	78.2417	13.2199	39.8475	104.087	12.7176	131.663
SEQC_NB477	0.0375871	0.00723882	10.2	1.82991	0.00554489	12.5767	3.82247	2.97647	13.3393	33.7559	14.3869	0.330052	93.7617	47.3461	3.06854	0.0185365	49.9988	11.3919	70.4305	3.00341	87.616	76.2207	24.6801	16.9184	4.00923	20.5204	6.21774	18.89	0.0792139	1.70207	0.574131	1.32749	2.39429	39.6743	1.16382	0.0204208	15.7854	0.0372175	9.19682	2.74788	6.26983	16.1323	4.50009	47.4793	13.351	29.7911	45.6044	8.73928	48.165
SEQC_NB478	0.411491	0.113313	124.24	22.3431	0.0297165	44.7317	17.7285	6.47903	75.4896	141.446	30.8155	2.44406	228.41	98.8049	13.1366	0.124748	192.408	14.7892	76.9277	17.0486	139.824	275.93	87.0476	20.5739	22.4964	21.3969	46.1747	99.6504	0.481231	9.51347	0.929909	4.75446	9.31128	332.305	16.7037	0.152917	40.3193	0.196678	26.8259	1.33398	43.8919	160.349	19.9335	180.273	23.5828	55.1049	157.363	25.5034	145.679
SEQC_NB479	0.168221	0.0388282	37.0905	11.6366	0.0275519	36.0278	10.0993	5.13121	48.2946	111.396	16.4544	4.14771	168.408	74.4771	10.312	0.0920388	80.4865	13.8221	67.7626	22.609	282.147	149.647	53.9512	19.6634	36.7567	21.4143	46.5611	63.8679	0.440056	10.445	0.772306	2.328	8.48706	301.74	13.2182	0.109448	55.2198	0.181995	19.9459	2.30968	22.6118	66.1068	15.4026	84.0563	19.4211	45.8317	147.532	25.9808	133.372
SEQC_NB480	0.161489	0.0317394	39.5483	10.4049	0.0128745	25.5578	8.30608	3.85279	43.2751	154.696	25.2523	1.45074	212.829	90.9889	6.13902	0.0486176	156.939	15.1674	100.418	10.0814	108.437	95.3157	73.6746	21.2708	12.9382	22.1047	25.8914	33.7477	0.311238	3.54549	0.705942	1.84485	4.83957	136.805	4.52627	0.0599846	30.2598	0.132388	19.1661	0.661133	30.7323	66.8463	9.46991	91.1478	17.6087	72.6838	76.629	16.2768	107.318
SEQC_NB481	0.0301353	0.0127743	7.26532	1.48282	0.00818681	21.6989	2.85856	2.24904	32.9029	53.4928	20.9693	0.98148	252.843	141.69	4.8144	0.043373	77.3082	16.7831	109.478	6.70913	54.002	86.9251	64.6838	20.4325	3.87283	21.8153	16.8631	10.9671	0.113339	1.72944	0.936733	0.795724	4.14503	45.4691	8.39014	0.0253535	18.8404	0.0842878	11.2756	0.762828	3.66801	15.1187	4.10807	73.5827	13.0277	56.1682	74.786	16.4785	50.8923
SEQC_NB482	0.0662561	0.0270779	15.5345	8.30348	0.013035	24.6199	5.40054	4.98205	29.7274	43.5061	14.4067	1.1646	118.977	53.3599	4.22439	0.0248535	66.7303	12.3507	79.2866	10.888	56.2285	84.5478	46.6239	17.6471	6.77275	21.7953	14.9859	31.4178	0.152663	2.61858	0.563483	1.97554	3.47662	79.4085	2.47102	0.079698	21.8834	0.096721	13.4782	2.13333	9.30146	36.1319	7.89749	74.9014	14.5676	32.8996	74.0869	11.1901	60.9085
SEQC_NB483	0.0394904	0.0196396	10.6608	4.13741	0.00918643	38.5172	4.28081	4.03508	35.1388	38.6546	24.5214	1.15906	222.727	104.848	7.66225	0.0279518	29.062	14.717	104.911	7.33267	45.2504	93.0793	56.9927	19.9234	7.02393	22.2559	19.5059	32.5064	0.288541	3.19343	1.13765	1.20461	3.55563	96.4232	4.45054	0.0335212	25.5847	0.208182	14.1164	0.563619	5.63563	25.1236	7.42606	70.2499	19.567	65.3976	94.3088	19.8072	44.2941
SEQC_NB484	0.0327293	0.0166701	10.1098	3.72514	0.0083182	36.7526	4.08292	3.79558	36.1763	72.7148	25.603	0.963777	236.338	131.771	7.22904	0.0353218	40.9838	16.6987	120.471	9.65682	43.5759	64.6253	90.6249	20.1913	3.66725	23.9698	13.5327	14.1383	0.125019	1.9428	0.855585	1.04812	3.44658	46.0874	2.27698	0.0253501	15.3328	0.068367	12.9014	1.19126	4.32048	15.6697	5.86744	83.5075	22.5831	50.0119	76.9003	24.002	40.7473
SEQC_NB485	0.0177843	0.0102561	3.73735	0.768966	0.00591227	15.9018	3.41193	3.34458	14.4813	25.6958	19.8956	0.41999	78.2626	60.6492	4.33482	0.0109435	25.6045	12.5121	96.1086	4.93999	16.4804	52.8525	30.93	19.0621	3.09084	21.4581	6.46594	7.4852	0.0640975	1.42546	0.6486	0.421324	1.67203	15.6222	0.349471	0.0178599	9.10364	0.0416568	11.0851	1.24089	2.96104	7.55183	2.72933	52.5728	18.2527	45.0459	49.4495	9.00449	30.434
SEQC_NB486	0.0628652	0.018546	13.3069	3.17336	0.00939165	18.584	6.13463	3.42628	20.6133	78.4065	23.0434	0.990516	213.631	129.854	3.87378	0.0490909	79.921	15.807	114.869	8.60694	61.7849	86.7781	76.4916	22.7115	7.38443	21.762	14.8697	17.8784	0.114377	1.69131	0.802015	1.68101	4.10385	50.7108	3.57648	0.0305435	22.6546	0.0428695	9.23133	0.344897	12.1235	25.5476	4.25855	79.9869	14.8401	83.4101	72.0162	14.0047	69.5846
SEQC_NB487	0.0720378	0.0268921	21.4636	6.6682	0.0104816	25.0493	3.0763	4.19521	44.1493	88.3538	29.7778	1.3061	317.826	110.563	6.22541	0.0700087	149.604	14.4581	103.501	7.14404	151.025	132.548	80.3422	21.4954	6.70751	20.5498	31.2875	60.3788	0.18459	3.32724	0.899917	3.48907	4.61152	157.248	6.69543	0.0567713	30.7005	0.102998	16.61	0.455916	12.7588	45.6706	7.46418	69.7075	14.43	87.7852	102.276	13.6824	82.4753
SEQC_NB488	0.0709267	0.0131118	16.5623	4.60141	0.00599684	25.5791	8.95462	4.20807	22.3691	51.4711	24.7676	0.615075	147.831	58.631	7.07524	0.0329523	86.1542	12.7136	92.4042	4.02151	139.436	112.494	52.6009	19.6621	7.91045	21.5389	10.7852	24.9057	0.0910303	1.98632	0.456456	1.49766	3.0009	75.7765	1.90929	0.04028	23.999	0.0761676	15.784	1.53992	10.5182	38.8368	6.23933	77.1707	19.1075	47.3147	95.7977	9.95795	98.5777
SEQC_NB489	0.0442548	0.0131556	12.9916	2.95841	0.00744952	26.7221	3.68856	3.69529	25.2421	61.458	30.9053	1.48831	389.186	153.41	4.8874	0.0945304	65.5018	17.9241	116.283	6.48791	99.9711	119.373	70.5305	23.0311	4.87696	23.6349	29.3354	23.4419	0.215549	3.40277	1.1599	2.02544	3.7396	89.1092	5.68261	0.0385596	21.5533	0.120258	9.15554	0.433967	7.13844	19.9691	5.06782	54.7874	16.2784	100.253	70.8975	18.518	76.4976
SEQC_NB490	0.0325846	0.00788673	10.7499	3.03756	0.00340965	15.4725	9.45184	4.80544	17.7985	55.9138	19.5743	0.491512	316.811	67.0413	3.95877	0.0323385	26.7701	15.5403	136.595	4.04306	56.2257	80.8785	51.7282	20.0651	5.24313	23.6652	12.2675	13.846	0.0609489	1.40417	0.624333	0.659911	2.84081	26.8636	1.32546	0.018849	26.3551	0.0356214	7.91959	1.91938	6.99307	13.6105	2.36042	43.9029	19.703	43.484	70.5119	8.57757	113.638
SEQC_NB491	0.0934478	0.0107315	17.5895	4.51558	0.00820036	18.7259	4.11425	3.08793	19.9067	62.7514	24.7136	0.51749	222.498	76.4636	4.81343	0.0767518	102.778	16.5331	99.237	3.49829	294.407	86.7476	36.0217	20.3552	7.81425	23.2767	28.0744	37.7584	0.349033	7.47162	0.842728	2.77102	3.60869	61.4334	5.25794	0.0334864	22.4551	0.126242	8.84467	1.96092	17.9622	36.2137	17.405	49.2121	22.8974	54.4256	57.972	10.3998	102.683
SEQC_NB492	0.0258498	0.0135268	7.81581	2.58776	0.00553343	27.9128	6.09468	4.07203	29.7531	45.4639	33.244	0.819861	190.813	109.26	5.62611	0.0344041	52.173	15.8605	103.072	7.49291	46.0859	112.758	51.2364	21.7565	3.76049	24.9886	15.2908	19.4763	0.0925667	1.69303	0.828867	1.78539	4.12878	39.2413	2.4151	0.0227863	20.2325	0.070124	10.4969	1.00295	4.24083	17.429	4.38053	65.0273	24.3065	80.3523	61.8277	17.3381	61.3129
SEQC_NB493	0.122609	0.0141125	35.0742	5.25727	0.00749093	18.8254	4.12533	3.87097	25.6191	72.1662	16.835	0.8078	141.62	61.2309	5.12913	0.0577082	109.639	11.2066	67.4125	4.10511	148.242	94.8383	54.8974	18.9488	2.79091	18.4248	16.5094	57.7928	0.238638	4.22064	0.605963	2.1402	3.32637	154.507	7.59377	0.0523111	20.7761	0.0966148	12.1187	0.630372	17.2368	51.7079	8.51999	57.5019	10.4148	50.694	88.0338	10.597	66.6153
SEQC_NB494	0.119022	0.0257044	28.0675	5.97489	0.0105727	32.3865	6.48279	4.81713	31.6802	60.5046	16.1616	0.761296	129.868	54.273	7.0567	0.0207849	83.6881	10.3859	74.9564	6.48027	106.226	106.779	56.5502	18.0317	8.78153	19.4491	13.2898	44.9462	0.116105	3.61559	0.625714	1.19528	3.27536	109.362	2.70851	0.0605441	24.3676	0.0781703	15.3839	1.02945	17.7984	55.5404	9.79512	80.9309	13.7678	39.6453	91.5754	14.055	63.7026
SEQC_NB495	0.0721351	0.0248432	21.7783	6.10089	0.0106215	26	4.78547	4.24723	27.4433	53.4112	18.3057	0.733238	116.559	61.2563	5.39752	0.0317841	85.9651	12.3026	72.9666	5.89262	148.323	115.998	49.0677	18.127	5.51862	21.0715	16.7997	45.0264	0.151786	4.27134	0.614238	1.01857	3.29668	94.5946	3.47225	0.0539428	18.6289	0.0939038	14.5849	1.75245	10.6424	37.6963	9.09617	69.7608	18.3825	44.296	64.1831	11.8631	52.7479
SEQC_NB496	0.157175	0.0310408	39.1066	8.85765	0.0135379	31.7169	4.94068	4.98197	35.5676	72.2322	18.7649	1.26895	183.042	64.1281	7.44226	0.0426999	129.586	10.9711	79.8879	5.97657	166.076	152.431	49.3326	18.4691	8.3034	18.6322	29.3564	80.4079	0.28483	6.28393	0.76068	2.25839	3.86261	287.501	5.78229	0.0802936	22.3382	0.139176	18.4874	0.340276	20.9123	75.863	13.0441	79.1533	12.0243	56.9184	140.819	15.5914	78.9571
SEQC_NB497	0.144473	0.0276868	22.8348	6.98616	0.0136569	19.5154	5.95966	4.39083	37.4107	62.1476	18.8355	1.1829	94.7721	70.7421	4.86605	0.0337653	108.324	13.156	77.0572	10.4461	68.6698	131.78	52.5105	18.791	7.29694	21.1169	18.0376	54.9338	0.205089	4.12263	0.584742	1.82029	4.48399	154.473	4.14563	0.0676931	21.4869	0.117834	14.1157	1.326	20.4307	46.3294	10.447	116.065	15.0103	48.1222	75.3162	10.3512	63.8072
SEQC_NB498	0.0841274	0.0288349	23.9553	5.75124	0.013645	23.9053	6.87212	5.79639	35.7139	74.8971	22.3284	1.14956	81.0506	68.496	5.57774	0.0359792	58.5268	12.604	74.5613	13.6222	87.5575	117.191	59.637	19.6998	9.89413	22.1698	22.1026	45.5564	0.209712	4.82849	0.653874	0.640393	3.83066	142.466	3.21221	0.0708445	19.9868	0.0952168	20.3476	2.40825	16.3973	46.5115	13.1463	96.348	24.9747	43.777	74.9599	14.1897	53.193
NBC-1	0.0432438	0.0100645	11.1772	2.44413	0.00608194	15.5557	3.72401	3.86612	22.2374	38.4705	18.9725	0.423708	121.742	58.0713	3.70996	0.0225413	57.4343	13.6931	96.3904	3.29859	102.078	94.0569	32.0123	18.9114	3.04073	21.6278	14.9789	22.7566	0.128134	2.55228	0.622023	0.868909	2.88185	44.925	1.76107	0.030805	14.8225	0.0511987	10.652	1.15446	8.16183	22.2046	4.56879	48.1855	14.7439	46.0043	66.4122	8.62975	57.1856
NBC-10	0.0790575	0.035438	16.7577	4.38691	0.0136195	31.3563	8.59609	6.03884	44.989	53.7197	22.2233	0.959167	113.416	53.6772	6.72185	0.0233057	73.3979	12.4179	86.9064	14.833	69.4952	96.3527	52.8303	17.637	6.66624	23.1761	22.7664	36.3155	0.191606	4.56487	0.706159	0.74373	3.72915	55.2038	1.74406	0.0592222	21.1947	0.0963921	19.519	4.41687	10.2304	37.7626	11.5144	94.6908	31.9179	27.3289	70.0826	14.9742	43.2355
NBC-100	0.0517656	0.0139725	21.3185	2.11009	0.00721466	21.8067	6.51001	3.05406	21.7058	57.8712	16.3917	1.16046	160.4	90.5882	4.35525	0.0473512	69.4308	13.0517	78.8533	4.68014	104.429	92.5967	47.9809	20.6151	5.08634	20.1083	17.4814	24.1709	0.131302	3.45984	0.71938	0.917006	3.81459	99.1143	5.22276	0.0323202	18.3931	0.118187	8.962	0.796346	10.022	25.0283	5.18727	50.4995	13.6571	55.0606	50.4066	10.4166	53.3521
NBC-101	0.155109	0.0142178	48.1704	8.98327	0.00845767	25.3352	10.9554	4.30984	27.5506	81.0251	17.4086	1.45164	182.549	56.7103	7.11679	0.038401	74.7505	11.5776	81.6762	5.27563	103.816	82.957	50.4013	20.4996	7.38903	18.7438	20.2014	29.6303	0.138934	4.49942	0.657851	1.37402	3.20048	178.899	11.1619	0.0612497	31.2334	0.0992121	12.7235	0.769851	24.7835	73.3446	5.96819	64.6796	14.554	49.7338	112.387	13.924	98.7419
NBC-102	0.626515	0.0732449	170.74	28.2513	0.0294052	35.6655	12.809	6.06339	55.1406	190.621	19.5384	4.60579	119.146	56.1445	9.08556	0.104294	74.5656	12.4086	73.1015	19.2418	397.843	271.056	119.741	20.9598	25.2944	19.5782	34.3729	71.7952	0.28319	6.41051	0.586803	1.86348	4.99534	604.311	12.632	0.260984	57.7682	0.215586	21.5753	1.80858	68.402	165.357	8.83778	97.474	23.477	48.2702	324.486	16.3338	233.902
NBC-103	0.0611705	0.0110715	16.5872	1.76919	0.00745062	14.9528	3.78972	3.34746	16.1547	46.806	14.2375	0.372794	87.6575	48.3501	3.83405	0.0276534	65.2915	11.6439	77.1782	3.19044	82.5463	107.922	30.8513	17.3655	5.04707	20.1133	9.29162	22.4983	0.111557	2.50281	0.539324	1.5623	3.17963	68.5264	1.97869	0.0325102	12.955	0.0617049	11.8042	1.46155	9.00141	24.0206	7.48811	53.8798	11.4533	33.7373	62.0887	6.7831	58.0687
NBC-104	0.0835176	0.0142123	26.3327	3.80823	0.00651575	28.3596	7.89593	3.66954	31.8057	73.2764	21.5307	0.62484	231.983	101.749	4.85055	0.0600096	91.5628	16.2045	93.5907	5.54972	135.12	71.5099	51.3703	19.7126	4.03837	23.3821	16.3649	26.4824	0.212719	3.57909	0.814625	1.57714	3.78322	76.6772	5.66298	0.0294698	17.4398	0.146215	12.0621	2.26359	12.1075	30.3232	9.23102	64.556	25.3798	37.1378	64.5027	19.1487	64.5222
NBC-105	0.0944781	0.0170693	22.2644	2.06369	0.0080507	19.8978	4.36663	3.09663	21.7197	56.8517	14.51	0.625083	126.384	63.9818	4.71971	0.0326056	79.6357	11.2647	72.5572	3.65348	70.6389	112.768	36.3586	18.2597	4.86996	18.3633	12.4709	31.0466	0.149905	3.04465	0.775886	1.72448	3.381	128.563	3.84589	0.0406681	16.3959	0.0938069	11.5875	0.499767	12.5844	36.8469	8.2473	66.6111	10.4159	48.2178	82.7448	10.9485	52.069
NBC-106	0.125313	0.0206126	36.3703	10.6621	0.0115913	22.4642	5.49273	3.96815	43.3372	72.3791	13.7501	1.5167	127.168	57.9524	4.65303	0.0710745	149.678	12.0572	56.6463	6.57215	204.019	121.088	48.5588	18.0638	4.87635	19.5321	19.7409	69.202	0.201055	4.02681	0.666429	3.22727	4.7427	281.892	12.2942	0.0953163	28.11	0.143957	12.8676	1.39794	15.6092	79.4595	10.9726	64.9002	12.6258	40.2094	107.213	11.8281	76.427
NBC-107	0.159698	0.0220718	38.0067	8.61261	0.00919486	23.7111	5.08057	2.60027	44.1685	116.743	19.014	1.15761	327.445	98.2968	5.0178	0.134529	131.824	14.5003	81.0862	6.13691	188.032	86.1272	61.0548	19.4963	5.55512	21.0774	25.1195	43.8251	0.484191	7.40571	0.908782	3.75292	5.14605	152.787	12.6211	0.044081	21.7248	0.179318	14.5447	0.786318	18.903	39.9668	13.4565	66.8617	16.9517	42.945	76.4334	15.0633	90.8683
NBC-108	0.166834	0.0322033	46.8095	14.7606	0.0146059	22.4339	9.04874	4.84055	34.7628	89.7719	13.5712	2.46585	98.3049	48.4546	8.24918	0.090418	89.9718	11.7506	74.5342	10.8334	237.007	205.539	72.9904	18.201	13.2529	19.0454	32.4213	65.6482	0.225324	6.42094	0.597432	2.17267	5.28015	218.516	10.8832	0.138283	40.1925	0.194578	14.9968	2.40861	22.2924	85.6345	9.7856	89.3539	15.3287	37.5803	185.201	12.6315	156.293
NBC-109	0.059426	0.0076271	17.2278	2.01876	0.00543526	17.6348	10.2122	4.07712	24.1515	56.8247	19.5325	0.498189	148.782	63.1215	4.54304	0.0236089	58.5423	12.4671	88.6558	3.28656	51.0012	83.5559	28.1154	18.8035	5.09596	20.8319	16.9024	19.2251	0.14587	2.95795	0.762529	0.54869	3.35934	35.6528	2.16017	0.0259444	16.4712	0.0541066	10.1871	0.845845	9.50038	35.0057	5.62172	50.9086	15.9354	49.9465	78.6419	9.30453	66.3382
NBC-11	0.042044	0.0221292	12.2493	4.10369	0.00782512	23.7688	6.20906	4.67882	40.2279	72.9363	21.5983	1.25299	206.74	81.5126	6.31529	0.0403198	69.3205	14.1276	100.981	9.07918	57.7537	102.37	52.1235	20.0635	4.74019	22.2044	20.3169	36.6592	0.154224	4.38704	0.930736	0.949495	3.3851	71.6657	2.91574	0.052043	23.8153	0.0780314	13.2198	1.90892	7.70355	32.6031	7.00421	66.4732	24.6449	40.1975	70.3499	14.9335	49.1129
NBC-111	0.079893	0.0162423	24.6255	3.67367	0.00884648	21.36	4.667	3.6293	24.7728	63.0892	16.3643	0.683006	139.52	63.0793	3.78383	0.0456501	69.602	13.1891	71.7738	4.61094	117.162	73.7728	41.7795	17.4787	4.49815	21.4553	9.69371	34.0239	0.141217	2.10565	0.581238	1.79506	3.27745	78.0791	4.05293	0.053891	14.2003	0.0971657	11.4688	1.66299	11.6998	28.1751	7.30898	60.2881	15.7826	34.3187	56.8866	11.9083	48.7393
NBC-112	0.24884	0.0304896	46.9845	12.937	0.0129778	26.8126	4.51972	4.69552	34.0009	93.6976	18.1137	2.0521	226.281	78.7999	6.7563	0.0811672	180.974	12.0169	82.7983	7.89643	248.329	140.117	67.921	19.705	7.27347	18.9763	26.0726	81.6393	0.399175	5.66752	0.886523	3.18512	4.71061	413.303	11.6282	0.0789647	28.4507	0.249259	19.2591	0.283943	34.5621	72.041	12.8956	74.4838	11.0914	65.6502	105.12	13.8437	98.0085
NBC-113	0.147823	0.0530065	43.442	13.6258	0.0227027	25.0703	6.18251	4.75395	51.1375	114.28	19.4185	2.03561	129.665	82.0297	7.22354	0.0660483	135.299	13.0628	73.6298	11.8552	190.386	196.731	76.2145	19.851	11.2072	19.691	25.4537	85.5244	0.297531	4.9268	0.740642	1.99976	5.72935	367.322	10.0477	0.131854	29.879	0.154612	15.667	1.15338	19.9983	86.8262	11.2102	109.635	13.8061	57.0748	100.669	14.3777	99.557
NBC-114	0.155565	0.0254578	38.9079	5.50821	0.0106626	36.2572	3.05471	4.87265	19.1567	101.4	15.5776	0.997004	426.719	97.6514	6.65755	0.0646809	77.3666	14.4249	104.72	6.21573	188.163	182.635	75.3566	18.9191	15.6172	20.4014	9.08068	55.1605	0.190547	3.14755	0.797871	3.21267	4.11202	299.049	11.0201	0.0237539	13.663	0.126485	15.7106	0.267365	17.3526	23.3353	17.7675	41.9124	7.53925	59.631	92.2413	13.9324	95.5221
NBC-115	0.115734	0.0169406	30.9928	6.85915	0.009611	26.6511	7.34469	3.10136	29.6739	60.9004	17.2881	1.2919	130.109	64.1683	7.76902	0.0609323	112.575	11.8171	62.7195	5.65842	107.151	146.299	50.1364	19.4088	8.51762	20.0126	23.9482	44.28	0.177516	6.13633	0.642289	2.5325	4.80584	172.182	8.72775	0.0612838	29.5999	0.146147	14.6546	0.866052	15.7737	47.5495	11.5583	79.1946	14.4811	47.5361	108.312	11.9465	80.9478
NBC-118	0.0652121	0.0145833	19.6923	1.99924	0.00948496	20.8117	2.3114	2.76996	26.4243	63.4403	23.4479	0.414101	184.866	86.6203	5.28419	0.0333237	144.771	13.3234	88.2252	2.64265	122.865	94.4372	36.985	19.4409	3.27229	20.2281	12.4562	30.6523	0.176866	2.83267	0.61121	1.81752	4.02471	117.311	4.62361	0.0374192	18.9227	0.0929495	13.1231	0.562321	9.0247	37.8706	5.73209	63.9333	12.174	62.6864	83.3228	8.7406	82.2791
NBC-12	0.140803	0.0563065	39.1476	12.7475	0.01722	35.5203	6.69431	4.40107	64.5309	115.934	18.8978	1.29397	242.678	82.582	9.24619	0.0579158	251.368	14.5495	104.772	10.5341	149.204	233.311	108.762	18.7848	9.03247	20.5911	16.1159	79.1754	0.225776	4.61651	0.806016	2.71872	7.00535	210.8	14.6469	0.0984755	37.8441	0.0914376	20.3703	1.13712	12.4919	87.8665	13.0516	123.917	13.3806	42.3329	96.5013	16.9046	106.27
NBC-120	0.143153	0.111316	62.9414	14.588	0.0326295	24.326	9.75467	7.04558	62.9458	113.522	25.8748	2.20352	100.329	63.5633	7.71042	0.10713	72.3472	13.9665	73.7075	16.7993	239.123	157.808	106.522	20.9239	14.9914	21.4338	32.7872	92.9942	0.285929	6.65661	0.611744	2.63939	4.98015	282.641	15.2271	0.274101	45.6667	0.182989	21.4959	2.14115	22.5838	85.614	15.9685	99.0475	24.0069	54.8265	116.707	12.5396	126.464
NBC-122	0.117294	0.0547183	42.2052	8.10086	0.0222051	28.4992	8.90966	6.50082	43.2541	80.1583	20.4877	1.69016	102.369	71.6392	7.08721	0.0402465	83.7074	13.1666	79.9467	13.565	151.215	134.647	57.6721	19.0704	13.2678	20.7997	19.8981	55.1983	0.203382	3.36338	0.669167	1.08886	4.74061	179.953	4.37369	0.149706	21.154	0.143279	19.0833	1.61046	22.0609	53.423	7.28904	93.1076	19.0764	42.6266	114.628	16.5819	75.6608
NBC-123	0.0777854	0.0334047	17.5373	4.64976	0.0134995	29.3162	11.885	5.35566	34.2224	54.7553	17.2795	0.858457	97.8409	48.3255	6.89677	0.0192037	47.0049	11.1219	86.4414	10.2311	83.7576	109.946	58.4958	17.6804	8.54465	20.2483	16.0528	26.2058	0.169684	3.03997	0.603118	0.902176	4.09824	62.2995	1.67355	0.0954405	21.2419	0.141946	19.0332	1.60113	11.1873	53.1125	7.85928	92.9318	16.6579	38.2039	109.33	13.8761	76.2415
NBC-124	0.0837196	0.0125091	18.8607	3.53831	0.00903277	19.125	3.16809	3.91506	22.5268	54.3431	14.0558	0.794702	106.695	52.591	4.39286	0.0327391	71.0704	11.4863	75.109	4.83182	134.818	102.825	49.8673	17.9836	3.42053	19.222	16.1801	39.4685	0.185315	4.0751	0.524539	1.50884	3.452	118.058	4.44325	0.0476439	16.5527	0.124861	12.862	0.690202	12.4433	32.2157	7.86618	57.2679	9.81949	36.7613	75.4901	7.43233	57.4068
NBC-125	0.0782316	0.0458947	24.2678	5.94047	0.0172656	32.2655	6.71021	5.3498	39.8395	79.4422	21.8015	1.78562	152.038	76.1662	5.64862	0.0386643	43.0756	12.4176	82.8048	17.1352	71.5483	93.6339	69.8793	18.3589	8.74253	21.5439	15.4321	38.0022	0.18511	3.31954	0.753365	1.04731	3.87345	149.764	2.48461	0.0637849	21.1414	0.147474	18.417	1.64238	9.75074	42.9565	15.9716	106.967	21.387	46.8305	74.1673	19.0366	59.9825
NBC-126	0.17978	0.0273776	47.604	7.78078	0.0131975	19.8952	4.99202	3.80584	35.4761	105.98	14.3973	1.24167	192.106	77.9016	5.20573	0.0662204	135.564	13.0558	81.684	6.4739	212.769	141.344	54.3858	18.7968	5.81037	19.3065	19.5429	40.198	0.232252	4.72452	0.665672	3.1921	4.10669	241.26	7.44211	0.0890788	27.567	0.122018	13.034	0.822819	27.994	59.0748	9.88415	65.7575	10.0268	42.5173	113.551	10.2026	90.9266
NBC-128	0.0894912	0.0212217	26.7607	4.339	0.0111642	22.0761	6.21579	4.53838	27.4019	63.0229	17.9925	1.04095	98.0482	61.5425	5.11325	0.0348031	65.6904	12.1476	69.9309	7.45779	118.529	109.859	41.396	18.6522	6.9416	20.2551	16.4977	32.6484	0.13901	3.09655	0.668516	1.1059	4.4284	105.064	3.59739	0.0602833	22.8686	0.114017	13.4678	1.13828	14.1859	43.3149	7.43901	83.4473	15.7118	44.8615	98.4852	11.7057	73.8913
NBC-129	0.0661104	0.0154969	15.1299	3.47653	0.00633107	26.2652	3.42315	4.10724	22.5183	56.1132	19.2089	0.67041	263.875	88.0758	4.60008	0.0377593	56.9064	15.1944	110.472	4.01081	113.481	97.218	38.4964	19.7238	4.34809	21.1836	20.3872	38.8785	0.154528	3.40278	0.863394	1.63007	3.79827	119.634	4.32044	0.0313587	19.4952	0.113813	10.8071	0.808495	12.2793	31.611	5.97082	45.9279	13.0865	56.4372	83.8691	10.3145	71.0278
NBC-130	0.146698	0.0451202	47.3162	10.2246	0.0161107	28.5509	5.70013	4.69587	35.9786	86.1265	19.6724	1.70899	147.811	70.8127	7.12837	0.0386606	88.871	12.2221	77.5899	8.87997	143.685	149.678	60.2049	18.6019	9.69199	19.7426	21.5513	62.755	0.216263	4.09081	0.656317	1.59978	4.31269	219.182	4.78547	0.104041	26.3964	0.142014	16.8154	0.953291	23.2768	91.4093	10.146	81.0271	13.5528	54.5282	76.5412	12.9391	89.1785
NBC-131	0.0884434	0.0132826	29.6746	3.50422	0.00763054	23.1557	8.41995	4.41802	25.5577	90.6231	17.0275	0.661008	177.838	69.2246	5.83803	0.0664282	81.1435	13.8106	87.9842	3.53498	154.297	96.2294	57.0553	18.7778	5.30233	20.2693	16.8058	32.2987	0.138356	3.45885	0.647773	1.2419	4.26359	89.9129	7.00889	0.0614341	25.5401	0.0714061	12.7608	1.69055	13.3754	59.1754	7.61796	64.0514	14.5291	40.3274	105.698	12.9125	88.7884
NBC-133	0.160176	0.0234864	26.8627	6.49831	0.0126596	23.6145	8.47321	4.19329	29.889	64.1654	14.461	0.927569	118.218	58.687	5.85105	0.0559646	97.0661	11.8342	68.0441	6.07954	180.822	119.478	44.5037	18.0243	8.17876	19.6851	16.7126	38.0035	0.164691	4.84264	0.730693	2.66913	3.88592	173.182	6.91549	0.0854264	24.1191	0.125379	14.9929	0.947612	23.4513	55.5862	11.253	61.3335	12.8483	41.7243	78.4101	12.4175	65.0917
NBC-134	0.127141	0.0349679	27.7757	6.16603	0.0149327	24.839	3.46725	4.4793	35.3677	78.4867	17.092	1.13947	154.796	69.9885	6.02942	0.0476608	116.094	12.6562	77.9555	5.76643	203.914	166.654	54.9107	18.7421	6.47163	19.7233	21.0275	59.6096	0.258228	5.29525	0.70378	2.23148	4.62253	221.169	6.17055	0.0706668	25.3006	0.159589	14.0207	0.689597	17.4098	56.4798	12.0882	87.6964	10.7902	53.0798	87.9591	12.1713	73.6399
NBC-135	0.277336	0.024206	59.2618	9.32545	0.0130103	22.7057	4.36397	3.59656	32.3767	97.5311	17.9943	2.0312	130.241	62.4287	6.09105	0.0604517	141.031	11.0864	59.9809	5.6941	275.642	177.032	67.4066	20.0381	7.11821	18.2402	25.7027	69.0043	0.255485	6.9625	0.649073	3.48647	4.36861	376.451	12.9844	0.074827	29.2059	0.18787	14.4494	0.435134	34.9523	84.563	10.3117	75.8115	12.9904	59.9522	103.5	11.0595	102.255
NBC-136	0.138758	0.0380137	53.5783	8.81869	0.0154564	29.6138	10.0018	5.41562	37.8451	80.9568	17.4404	1.53373	117.458	65.1387	7.36906	0.0485514	81.9326	11.8416	63.7812	9.66494	144.692	156.166	58.1185	18.5992	11.0439	20.0505	19.4171	77.5718	0.167912	3.83789	0.67779	1.31766	4.7765	213.443	5.51072	0.0987772	30.1265	0.111152	15.334	1.74623	18.1685	96.0858	9.83291	95.3197	15.3019	44.3943	124.383	18.6649	79.8701
NBC-138	0.0948944	0.0485157	35.2782	4.4329	0.0173957	32.1005	19.7824	8.47616	30.9305	68.5594	24.1769	1.49947	83.155	57.9667	8.06236	0.0351269	46.2352	13.2528	88.0864	13.6336	119.37	158.358	52.3672	18.679	23.3028	22.6384	19.9878	46.4225	0.123871	2.87806	0.699464	0.593347	3.94695	92.6302	1.25324	0.0957351	16.1401	0.103368	17.572	3.63487	20.321	44.4051	8.25817	84.8017	29.5162	39.6682	151.423	17.3419	90.0704
NBC-139	0.167673	0.0281939	42.2015	6.46924	0.0122698	26.2425	7.71896	5.03732	36.8277	75.2724	20.71	1.06548	167.33	72.9352	5.78259	0.056462	126.798	11.7999	75.6748	5.68645	208.763	130.466	50.9638	18.9644	8.23565	19.6685	22.045	67.4446	0.274856	5.23362	0.816627	1.57372	4.1101	207.781	5.92573	0.0814151	23.564	0.137701	17.6743	0.684705	28.1045	59.5834	11.2241	63.4345	13.1382	56.991	78.5477	13.3925	69.261
NBC-141	0.253726	0.0339586	71.1601	13.3157	0.0175219	27.0481	12.8156	6.13742	56.6217	97.1064	17.4816	1.59997	163.778	59.4267	8.7847	0.053563	136.384	11.9865	67.883	8.88922	146.451	168.125	60.107	18.4827	12.0719	19.5768	25.1486	63.3982	0.303499	4.73907	0.630335	3.18381	4.85681	232.221	11.5647	0.173317	33.1806	0.146534	18.5698	0.935936	31.2831	122.026	8.14856	90.2443	13.1847	51.3648	189.235	14.5961	125.093
NBC-142	0.0896578	0.0151702	25.5673	5.17951	0.00999191	25.3517	7.34447	4.63953	31.4106	62.4273	15.8524	0.917883	119.279	67.246	6.84947	0.0519291	78.0222	14.2359	75.8504	6.21387	128.422	116.998	47.4905	18.1095	5.89321	21.8113	18.7727	38.1762	0.217943	4.8211	0.575206	2.33664	4.16966	122.537	7.8976	0.0720958	23.1409	0.126967	10.3178	3.14702	13.1997	45.8782	8.72959	74.3942	17.8241	30.6922	98.1298	12.0888	86.1655
NBC-143	0.10073	0.0255614	47.3276	4.70557	0.00934315	22.5604	9.53104	4.65887	35.8964	79.738	19.0991	1.0997	132.053	79.8608	5.66848	0.0462177	76.5297	13.3168	79.3754	8.65359	89.6764	118.959	65.2691	19.3194	7.31328	20.8538	11.935	36.9818	0.153619	2.61578	0.712905	0.854617	4.23162	138.361	3.23484	0.0603039	27.6499	0.107801	14.9627	2.29018	15.4214	59.9777	7.00027	96.2303	18.2551	38.9495	121.156	12.6661	81.3862
NBC-144	0.102773	0.0173275	37.8843	4.43362	0.0107277	15.6638	4.36552	3.38065	29.3048	81.8776	14.7714	1.14622	111.267	69.2419	4.49428	0.0841777	123.227	12.23	63.1671	5.17406	116.605	139.496	56.396	19.0099	4.56971	18.2539	16.8807	45.6928	0.202497	4.215	0.698698	2.3107	5.18386	216.039	9.01977	0.0841833	30.8206	0.113512	10.5441	0.724601	14.6251	68.112	8.91129	74.0456	9.8334	46.1997	101.275	8.66596	95.8974
NBC-145	0.24773	0.0823257	70.617	15.607	0.0330006	43.258	15.0292	7.30067	61.2159	100.682	25.1851	2.58784	154.657	81.4254	11.7909	0.0736172	118.524	14.3213	86.9567	22.1802	169.551	173.352	96.3703	20.3023	26.6451	22.2162	38.202	80.931	0.326817	7.7909	0.747363	1.86966	7.07928	234.148	10.3353	0.229009	49.2373	0.209474	23.398	2.15724	34.5537	96.8898	14.1319	136.178	27.2778	43.7731	173.277	23.7636	106.765
NBC-146	0.118712	0.0398319	44.1738	7.14022	0.0151649	27.6435	12.0365	6.30304	39.7534	84.5895	22.9822	1.27169	129.024	71.5756	6.34738	0.0465111	77.2297	12.9253	77.1835	10.0676	117.393	119.638	57.4845	19.621	9.53947	20.5709	20.9108	67.8862	0.201541	4.04645	0.777657	1.00128	4.94736	120.609	3.73481	0.0979346	29.3564	0.106759	17.7177	1.07501	21.4116	61.3119	8.03369	94.1195	17.8559	56.904	114.852	14.9004	83.34
NBC-148	0.108261	0.0239327	50.6752	7.0866	0.0129829	42.5829	13.6238	4.60738	40.5577	98.0357	22.0968	1.61159	229.966	74.148	8.87344	0.088517	159.61	13.1524	84.6889	5.06088	142.247	140.183	64.7348	21.9169	7.36936	19.8114	37.62	35.2141	0.19106	5.62929	0.816975	2.50575	4.39987	153.824	13.7452	0.0975441	35.1982	0.143268	12.0124	0.523335	21.1242	70.925	6.7066	72.1815	14.1038	84.7578	125.861	21.1315	100.516
NBC-149	0.139007	0.0318206	31.897	8.71687	0.0162207	25.9306	7.09988	3.90106	38.2614	95.6081	19.9607	1.30584	232.351	90.1745	6.83892	0.0900995	119.976	14.2117	87.3853	6.77171	155.629	119.225	54.9795	20.1366	10.5687	21.2636	28.0654	61.4036	0.34191	7.29348	0.978165	3.33201	5.90954	171.994	8.62268	0.0770736	29.8595	0.1482	15.9162	1.00982	21.8903	65.8497	15.7036	76.1888	15.6174	56.2302	77.6222	15.3087	91.4138
NBC-150	0.0362155	0.00980636	8.31362	1.59076	0.00483894	17.8674	2.63298	2.08687	25.896	55.8421	21.281	0.618697	270.173	141.238	3.7221	0.0443793	78.9805	15.7235	98.7277	4.63763	36.9719	88.7959	46.1576	21.388	2.68335	21.868	16.5603	15.1395	0.133227	2.65817	1.07458	1.61921	3.31261	51.0736	5.80562	0.0177238	16.4283	0.0812467	6.80968	0.583916	5.5	12.4286	5.37737	59.8193	17.1139	64.5141	63.0263	10.3252	49.0544
NBC-151	0.0307907	0.00810817	7.53973	1.82842	0.00516439	18.3136	4.21014	3.5094	23.3148	46.3858	29.7951	0.496202	238.583	89.8761	4.67248	0.0291264	52.5202	16.1291	114.653	4.23273	53.866	78.9261	42.4797	20.7232	2.69268	23.6635	15.864	23.8786	0.0849328	2.16262	0.973169	0.783644	2.47351	39.0196	1.81238	0.0188621	15.1773	0.0413951	10.9283	0.928522	5.55965	14.3408	5.42107	46.9391	19.2382	64.5459	52.7692	10.5552	40.9758
NBC-152	0.0496332	0.0236243	15.3947	3.71349	0.00862054	21.5205	2.84075	3.15773	44.9407	72.3836	22.4246	1.10176	305.402	121.691	4.7363	0.0552447	103.508	15.695	102.88	7.36886	44.7503	97.8737	74.3838	21.2182	4.18809	21.7498	29.2247	36.9835	0.234913	3.24761	1.20481	2.41909	4.44897	117.075	5.32643	0.0492379	26.5772	0.130322	12.2298	0.529856	8.81261	33.199	6.73083	69.9705	14.8055	62.2771	108.593	10.5498	61.1317
NBC-153	0.0269541	0.0103345	8.84671	1.00361	0.00444727	18.436	2.70556	2.0271	16.7862	44.867	23.4851	0.472387	164.703	126.324	3.37973	0.0274671	49.2139	15.4936	91.8611	3.25246	32.0421	62.5111	47.7824	21.7203	2.6961	22.3012	13.568	14.7042	0.0870397	1.849	0.911638	0.861741	2.95763	41.5856	2.51882	0.0143387	13.2099	0.0771369	6.37202	0.560376	4.27148	10.3488	3.80426	45.6124	17.6844	74.4132	47.8122	8.83178	39.9327
NBC-154	0.0267925	0.00793822	7.5706	1.35712	0.00413804	14.204	6.11372	2.19549	19.4922	45.9486	24.1971	0.47051	169.279	105.175	2.85664	0.0236931	47.0813	15.1926	102.195	3.57678	34.0248	79.0913	38.4784	20.8455	2.19107	22.0927	16.5794	15.7969	0.113758	2.07471	0.883904	1.18847	3.36937	35.2656	1.47583	0.0194299	15.5776	0.0813521	6.67395	0.642969	5.00588	16.835	3.42535	59.2778	17.4548	62.0464	54.3329	7.96292	55.1046
NBC-155	0.0173178	0.00758727	5.99354	1.2124	0.00342196	20.2738	3.50571	2.42398	26.0683	47.9698	27.3442	0.491391	268.335	147.5	3.56111	0.0305496	53.3391	17.5638	119.39	4.26395	33.163	74.6857	46.6133	21.0151	1.569	23.9313	21.3123	14.8291	0.139643	2.20862	1.05157	1.14298	3.18758	22.8319	2.84888	0.0139812	14.2931	0.0680084	7.0521	0.53225	3.04625	11.9434	4.87738	49.9689	19.2478	66.9668	86.3656	13.7388	40.416
NBC-156	0.0493412	0.0227785	14.6379	4.75359	0.00843829	24.1402	6.76759	4.94105	33.2265	72.6156	25.4775	0.778408	313.282	90.0856	6.33946	0.0531941	79.7449	15.172	117.763	5.71878	74.6481	91.8521	68.8357	20.7651	6.5408	22.1268	26.5129	47.9746	0.220388	4.15736	0.925185	1.681	3.71038	75.9102	4.40015	0.0553645	26.1867	0.11405	12.827	1.3619	10.6114	29.0088	7.13028	78.4302	19.6678	56.8335	110.345	12.1159	75.9877
NBC-157	0.0498979	0.0209266	14.8498	2.24165	0.0067306	27.169	4.36953	2.47604	41.4814	55.0425	32.5556	0.769064	362.114	171.75	4.60932	0.0608118	111.218	17.0672	116.714	4.83768	45.138	122.547	73.9334	22.0925	3.36576	23.7384	13.998	24.6492	0.143164	2.76417	1.30181	1.51728	4.83254	56.807	6.76807	0.0276054	22.0991	0.161983	15.247	1.03808	6.55795	26.0104	5.35297	57.4029	24.5356	65.5901	71.4665	16.5805	51.4685
NBC-158	0.0350219	0.0110068	7.51201	1.96902	0.00491846	16.3822	3.24579	2.75922	26.3024	43.8551	23.8541	0.741964	215.302	124.68	4.59037	0.0534264	57.9024	15.7682	93.3606	4.35096	43.5012	89.3565	49.9592	22.3511	2.31866	22.5162	22.1204	23.2794	0.131156	3.40234	0.979327	1.46134	2.69295	56.8562	5.05798	0.0184083	16.8715	0.0877284	9.02345	0.649727	6.29187	13.408	6.85688	51.736	17.5635	70.5826	67.1219	12.7075	41.543
NBC-159	0.0407573	0.0115293	8.39829	1.62059	0.00551704	26.0215	4.65442	3.09342	28.8872	45.3183	33.5988	0.656054	250.356	133.875	5.05785	0.0195862	52.2668	17.0133	127.944	6.23631	26.4011	92.0175	45.2111	21.5887	2.6229	24.4396	15.5799	15.3461	0.0991637	2.11531	0.939431	0.947717	3.5173	39.1336	1.9787	0.0204341	17.2652	0.0791813	10.0407	1.00057	5.3227	17.0692	5.11227	72.0504	26.8652	64.6616	71.7026	17.9033	51.1686
NBC-16	0.183755	0.0473854	63.6286	9.74962	0.0147028	37.0713	6.52008	4.85194	56.1723	112.743	29	1.19164	315.64	124.471	8.87151	0.0797427	92.0901	18.1153	94.5759	8.78724	135.595	250.576	77.5288	20.1907	8.67693	24.9007	16.7237	59.8565	0.212823	3.86278	0.961943	2.41667	7.33018	228.938	12.4776	0.114565	44.5667	0.191019	16.5938	4.51075	22.3732	87.8155	8.6567	103.66	38.0791	40.2793	113.101	20.9112	125.019
NBC-160	0.0528748	0.0214367	18.371	3.15158	0.00952131	24.3352	3.30811	2.95458	39.0968	70.383	20.7232	1.01477	158.104	89.4945	5.20743	0.0201361	43.2799	13.3248	102.16	9.2779	49.1876	80.4122	68.3614	18.3288	4.60782	21.9128	10.2718	12.217	0.155159	1.72189	0.724195	0.515618	2.33904	65.8013	2.2562	0.0318742	16.4282	0.0842496	14.3228	0.874451	8.02071	23.076	2.14349	78.3225	19.0703	38.4762	76.2662	16.167	55.4967
NBC-164	0.0379306	0.00778541	7.0601	2.41104	0.00422683	29.5265	3.96229	3.69173	35.0604	39.3576	27.7124	0.843797	312.27	118.352	4.94381	0.0390677	54.6782	15.9924	106.328	6.1087	51.4667	126.642	49.6633	20.6371	2.80057	23.3817	23.0677	24.7767	0.171495	3.86428	1.03727	1.62872	3.13907	49.2678	2.8856	0.0174282	15.3434	0.104997	12.9334	0.636169	6.2313	16.9254	7.99711	59.517	18.1199	65.8339	90.7852	14.8204	49.5988
NBC-166	0.051089	0.0186386	11.9289	3.04973	0.00816205	20.2689	4.15698	3.59617	25.1871	57.7801	22.2609	0.64628	239.49	92.3948	4.28439	0.0456561	94.442	13.7362	88.2868	4.618	48.4673	97.9132	51.9228	20.2772	5.46872	20.9833	22.4711	47.0919	0.183454	3.98539	0.904756	2.26649	4.00243	81.5178	3.47909	0.0427985	20.0973	0.0781449	11.7891	0.482909	9.25117	26.9092	8.60663	56.5465	13.5389	70.2882	69.4159	10.4851	56.7748
NBC-167	0.0471155	0.0185426	19.484	4.19188	0.00624254	35.7342	12.709	4.10005	51.1336	64.3897	25.4298	0.926366	328.175	115.351	6.96879	0.0411669	34.0463	19.1383	120.468	11.8727	32.3843	75.62	66.8657	19.6131	7.56628	29.058	11.4024	14.6687	0.10283	1.67334	0.850013	1.03536	4.36469	30.4457	2.70411	0.051764	32.5917	0.156447	10.8113	7.89151	6.4681	16.431	4.44137	92.7172	48.6758	25.0647	84.2904	27.2745	79.6854
NBC-168	0.0677791	0.0251518	20.1904	6.37963	0.00958966	25.0331	3.23309	4.06882	45.4492	82.384	28.2296	1.15212	278.727	106.426	6.40441	0.0633812	150.512	14.2485	100.718	6.76781	146.488	134.592	81.6492	21.1545	5.53688	20.5522	33.8503	66.6971	0.198959	4.0447	0.888219	3.23737	4.56427	149.703	6.98097	0.0568736	29.5374	0.109838	16.5701	0.558513	11.7344	43.9802	8.11868	72.4162	14.9358	79.0916	108.167	12.9412	74.7387
NBC-169	0.0188228	0.00892129	3.98958	1.718	0.00405505	17.7875	2.54268	3.43261	24.1124	24.1883	25.5547	0.425975	211.407	83.5442	3.78607	0.0140276	48.9149	15.1658	125.388	3.72241	44.5772	76.3264	29.9213	19.3418	2.09118	23.1476	8.13601	17.6118	0.0668698	1.39334	0.708361	1.48617	2.43	27.3026	1.10672	0.0145265	15.2044	0.0349211	8.54928	2.11488	2.80439	11.4582	3.00065	62.3107	18.7551	42.896	58.7656	9.35214	35.7738
NBC-17	0.12485	0.039169	38.6164	11.8478	0.0159015	43.6968	14.6253	7.9193	61.0305	77.9127	25.1519	1.48189	159.682	74.0057	8.04902	0.0443913	96.5764	12.9907	89.8969	16.0208	128.86	136.284	85.3453	20.1632	11.5169	22.936	27.8527	68.6344	0.241636	4.92354	0.748843	1.30726	4.87785	161.076	2.73506	0.0863043	27.605	0.160422	27.8722	1.97784	19.1505	59.5695	13.2047	110.756	22.2514	52.633	112.32	23.0345	70.5373
NBC-170	0.0436201	0.0137796	12.6843	2.98889	0.00718934	26.2543	3.64465	3.67944	28.4654	60.6806	29.7793	1.3103	339.023	143.783	5.12934	0.0857766	72.7977	17.4191	111.7	6.43033	98.5251	122.59	73.3541	22.642	4.40895	23.4018	31.3811	27.5069	0.219775	3.92836	1.13254	2.06516	3.76277	86.8977	5.8965	0.0403933	21.7878	0.124445	9.60873	0.530623	6.99291	20.049	5.80088	58.3428	16.944	90.3975	77.706	17.0658	69.7691
NBC-171	0.0326054	0.00826602	10.3728	3.01657	0.00353337	15.6508	8.52691	4.54138	20.1968	54.7914	19.5075	0.475047	280.266	67.9156	4.00789	0.0318532	33.4629	15.431	127.946	4.09752	58.684	85.3223	55.7358	19.9635	4.41103	23.519	14.4092	17.0966	0.0695941	1.76215	0.656023	0.685446	2.89293	29.1587	1.60513	0.0203839	25.116	0.0418423	8.29303	2.03371	6.80552	14.0361	2.90756	48.0651	20.0669	42.7755	73.2047	8.34046	96.843
NBC-172	0.0457499	0.0117975	10.8478	3.21111	0.00585009	24.3515	6.27691	4.05918	20.6272	59.963	27.8002	1.62816	493.65	122.007	4.25005	0.0557958	56.1675	16.295	116.84	6.32846	69.5656	137.346	54.9018	22.0423	5.81666	22.7631	14.4362	28.7198	0.120027	2.13751	1.2979	2.19377	3.47289	86.8571	5.92985	0.0271499	19.2354	0.0625349	8.63267	0.297184	8.14334	21.1396	5.36412	50.3999	14.8855	86.1324	130.366	16.4833	65.6669
NBC-173	0.0280594	0.0079373	5.13526	1.11282	0.00632245	16.2218	3.84252	3.30768	12.3417	40.3636	19.9663	0.720756	127.182	64.3743	4.39568	0.0358757	59.4379	13.3261	87.4709	3.59535	109.056	98.2554	42.2091	20.1039	3.01614	19.826	18.4397	14.2455	0.128211	3.29202	0.561834	1.03351	2.84082	42.0248	2.85094	0.0274856	19.7844	0.0360861	7.03819	0.534784	5.78389	13.3031	6.81947	47.044	10.788	51.8342	98.5265	7.69259	73.5394
NBC-174	0.0441053	0.0174152	18.5719	2.65949	0.00879338	25.9894	2.50879	2.96954	22.3408	84.5806	20.8691	0.904495	302.643	145.935	5.1426	0.0356714	85.1103	15.2271	100.011	4.88415	85.5482	69.9352	56.3806	21.1133	5.32845	20.739	17.0569	21.3632	0.176612	2.30955	1.17086	1.08492	2.86858	114.126	3.52263	0.0247405	14.5874	0.0992606	9.67997	0.344794	8.177	24.1478	3.28188	58.2357	14.6119	85.5695	53.9658	16.2587	55.555
NBC-175	0.053916	0.00752604	11.4279	2.22797	0.00605693	18.0904	2.37171	2.71104	17.5612	62.2535	26.5604	0.997557	362.068	146.135	4.52279	0.0604519	90.9615	16.4262	109.054	4.4167	67.9001	100.183	55.8704	22.8059	4.4737	21.0401	17.5235	17.8278	0.130107	2.25442	0.998514	2.97009	3.37572	102.256	5.60532	0.0212339	19.8987	0.0717347	8.49957	0.149278	10.9519	20.8682	6.21218	50.341	12.5737	100.946	86.3029	9.45848	62.0654
NBC-176	0.0304741	0.0120821	7.2057	1.52744	0.00717647	21.3166	2.85908	2.258	33.9591	49.4064	19.9698	0.854586	223.62	125.544	4.50957	0.0379829	86.5334	16.2244	103.114	6.06158	54.9358	88.8522	62.9611	20.0842	3.28992	21.6636	16.9146	14.2696	0.118511	1.96271	0.888218	0.893796	3.78041	46.3126	8.09739	0.0266975	18.996	0.0846593	10.9132	0.846778	3.64369	15.4361	4.82164	71.5379	13.032	51.9021	74.433	14.9875	46.6327
NBC-177	0.0349793	0.0155395	9.732	3.73756	0.00756296	35.2524	4.16327	3.75245	35.9257	67.8416	24.8445	0.873837	216	122.312	6.96721	0.0340714	50.1307	16.4604	114.098	8.35838	46.2595	71.7249	87.5274	20.1563	3.25092	23.7336	15.6028	19.1324	0.135988	2.35381	0.839413	1.13315	3.34412	49.7732	2.8285	0.0273739	16.2617	0.0713067	12.198	1.37372	4.62337	16.3318	6.87001	82.2157	22.8528	47.1283	81.5771	21.4811	39.367
NBC-178	0.0641277	0.0178354	14.0694	3.41818	0.00858797	19.0684	5.49187	3.42119	23.6474	74.0811	22.2023	0.897175	199.256	122.247	4.01037	0.0452093	88.433	15.6367	109.54	8.06757	65.6822	92.8631	78.3573	22.2155	6.09952	21.797	17.1416	22.3283	0.12709	2.10887	0.793462	1.72832	4.05743	58.8851	4.24048	0.0313454	22.6786	0.0506498	9.23777	0.464495	11.8774	26.8281	4.8787	81.7771	15.2912	75.5905	79.7866	13.308	66.0853
NBC-179	0.0568817	0.019542	18.6406	2.58122	0.0080411	34.9772	11.1659	5.20038	28.5944	58.8156	31.1034	0.808856	219.601	77.0253	6.28891	0.0187166	31.6117	13.4696	117.574	7.7187	68.1102	83.2089	52.6232	20.3741	6.64012	22.1019	17.0123	15.8882	0.118498	2.32481	0.874864	1.0206	3.14112	47.6504	0.710373	0.0314828	16.8873	0.0629225	16.1546	0.704562	10.0781	31.8798	5.01291	54.7216	28.259	64.504	102.311	16.2773	83.0589
NBC-18	0.0897454	0.0225631	10.6241	5.49985	0.00968086	18.9636	10.2902	4.83654	27.0719	66.3031	21.5625	1.20591	178.976	59.7441	4.86535	0.036051	87.1112	13.0364	90.8155	5.40984	136.884	109.479	54.9456	19.9696	10.5746	21.8731	24.1878	54.1994	0.210955	4.46483	0.670247	2.26966	2.86825	88.6245	4.07398	0.0428928	23.964	0.0588093	11.3587	0.696156	12.5264	43.556	9.23827	50.6505	16.1226	72.5967	65.2433	8.47157	62.0357
NBC-180	0.0187406	0.00989863	3.81827	0.858804	0.00538143	16.4918	3.18436	3.22884	16.3995	24.8802	19.3007	0.404102	79.6977	61.6477	4.4054	0.0118489	31.1476	12.7369	93.6475	4.47115	20.366	59.1583	32.2649	19.0529	2.62873	21.6705	7.60589	10.6956	0.0729816	1.76321	0.663791	0.505547	1.72244	18.4378	0.545071	0.0188944	10.2496	0.047467	10.9739	1.40263	3.05712	8.24657	3.38167	53.2461	18.1513	43.3237	54.389	8.80578	29.5338
NBC-181	0.0457383	0.00791368	12.1701	1.67566	0.00400671	22.1403	1.69655	2.07772	33.8844	44.3381	28.3541	0.536763	318.534	189.259	2.97053	0.0348883	78.6334	17.2689	102.904	3.82059	59.2828	62.0548	48.647	21.4877	3.11825	23.8362	9.25981	16.7759	0.166374	1.53512	1.24523	2.99722	3.08395	69.6475	6.05596	0.01377	13.0717	0.121545	8.61741	0.434151	5.72847	11.1973	6.16	51.7868	17.7037	63.1943	85.7547	11.1294	40.7353
NBC-182	0.0571372	0.0270752	20.2985	3.16993	0.00911639	33.296	3.32817	2.79625	57.7393	69.8926	22.6092	1.44962	344.803	138.756	7.29577	0.0849449	97.5308	15.2209	108.894	9.33276	50.2029	85.4122	76.6017	19.5396	3.42928	21.778	18.0824	23.2906	0.162728	3.29611	1.07438	2.11835	5.06541	112.855	15.211	0.0510225	27.7222	0.144861	14.1056	1.20525	6.91045	35.5026	8.79281	93.6769	19.1793	36.5843	107.359	19.8134	48.8196
NBC-183	0.0272995	0.00724917	8.33517	1.15772	0.00456117	22.7937	3.31456	2.23727	24.6195	50.7947	20.0174	0.615903	291.172	123.477	4.26888	0.0613663	78.9845	17.2478	116.435	4.64593	45.807	72.9872	54.3702	20.7406	3.15682	23.6365	16.3197	9.46349	0.11769	2.19712	1.16227	2.62275	2.82656	25.9301	4.77921	0.0141628	17.1348	0.095665	9.23238	1.01364	3.36303	8.01102	6.54634	42.7618	17.8692	44.0085	62.4573	14.793	35.6196
NBC-185	0.0301486	0.0136721	6.90508	1.84712	0.0054318	23.5729	3.62867	2.57977	40.1282	52.491	19.5055	0.833892	221.147	115.338	5.62137	0.0412586	80.2519	14.3808	101.576	4.40775	38.3835	106.048	63.5842	19.8988	2.38789	20.6983	20.8198	25.2567	0.164451	3.36755	0.895245	1.02202	3.35559	63.5475	5.53879	0.022033	12.6667	0.105451	10.7989	0.472505	4.42769	16.8228	5.76757	77.805	15.0507	58.7943	90.8872	12.6136	51.257
NBC-187	0.0410525	0.0180596	12.5221	2.79797	0.00506897	23.9399	2.35934	2.6373	42.5318	59.9758	23.4594	0.768903	273.399	124.935	4.8931	0.0304931	79.0144	15.6824	112.817	6.59458	33.8292	86.1732	54.5997	20.3498	2.95413	22.9505	17.1747	19.7926	0.139612	2.43745	0.988361	2.44959	3.27644	63.2632	4.88711	0.023298	20.7937	0.118748	11.2656	0.960773	5.94115	20.639	4.75239	80.5467	20.9947	48.9265	88.8234	14.4044	49.5986
NBC-188	0.0344927	0.0146385	11.1763	1.88623	0.00557048	23.5569	4.59977	3.87104	21.0601	60.8626	22.3017	0.58687	128.038	76.4229	4.58297	0.0191321	43.7449	13.5069	103.15	6.112	34.1641	83.5911	45.2656	19.6391	4.224	22.1426	15.2056	13.2299	0.0700009	1.46724	0.696359	0.884625	3.71795	33.8399	1.18976	0.0241066	11.8235	0.0646943	8.24748	1.37867	5.65831	15.6181	4.28432	71.6236	20.7978	51.6145	69.8334	13.76	61.6115
NBC-189	0.0951263	0.0975735	25.4049	5.61029	0.02757	32.4197	7.50997	6.21992	72.4205	106.586	21.3863	2.5689	323.557	95.1492	8.86033	0.0996572	72.0092	16.6648	130.274	28.086	64.8231	106.871	83.3389	20.8867	15.8879	23.0362	38.0004	47.5091	0.231213	3.32379	1.10717	1.80898	5.51396	125.705	6.66635	0.211886	37.0698	0.1779	15.0092	1.64951	17.2918	35.9297	11.069	82.2572	19.814	44.8221	226.859	17.7241	102.43
NBC-190	0.0448794	0.0141491	12.1207	3.14735	0.00720511	22.9207	3.21001	3.10629	24.9423	67.0917	29.4247	1.6212	430.234	179.323	5.01871	0.109055	68.9016	18.0356	125.363	6.83481	81.0589	96.8725	66.7773	23.7222	4.0857	22.8244	20.9991	21.5068	0.182794	3.04653	0.920784	2.48735	3.44027	103.835	5.06518	0.0388879	22.273	0.0835665	8.18558	0.367199	7.49135	18.9473	6.96045	53.2818	15.7283	75.9626	78.1462	14.222	77.6852
NBC-191	0.0514692	0.0109757	12.11	1.15459	0.00535604	15.7268	3.50499	2.50215	28.9214	53.4561	22.0289	1.33775	220.996	117.42	3.70576	0.0596568	54.8746	16.2299	90.6972	4.62587	82.1273	110.379	61.168	20.1617	5.0143	21.1297	19.6101	21.5977	0.153599	2.79308	1.19981	1.99233	3.34977	80.5616	7.97939	0.0211326	23.3102	0.100736	8.70237	0.374271	8.17991	25.7415	5.07109	50.3718	16.6153	80.9055	77.1395	11.7068	67.1549
NBC-193	0.080345	0.0187363	16.3953	6.0542	0.00846129	19.8459	6.1387	3.90022	33.1776	84.2965	15.6488	0.968177	213.757	73.8597	6.0214	0.0581495	135.739	13.4014	89.3465	4.96683	125.24	127.68	59.003	18.9292	5.70655	19.9931	40.2869	59.536	0.362023	8.26389	0.729442	1.43476	4.38004	94.3233	12.0891	0.0401767	24.2145	0.1009	13.0533	0.633921	10.6753	44.3837	10.8777	65.1753	11.1893	46.321	79.1028	10.2402	70.153
NBC-194	0.103623	0.02229	24.3315	6.05012	0.00792403	22.5457	10.6553	4.65355	36.1311	78.6151	17.1723	1.21337	141.083	75.4357	4.61259	0.0449468	101.252	13.5005	81.5366	8.15631	167.014	124.266	74.4428	19.4446	7.54551	21.4775	26.9099	42.7796	0.247953	5.8729	0.708011	2.00971	4.22813	139.671	4.34864	0.0537248	25.8848	0.0984025	17.4438	1.45978	17.5738	42.2505	9.15794	73.6035	14.9027	47.1067	103.299	10.5856	74.815
NBC-195	0.130309	0.0293194	45.0566	6.21237	0.0140529	29.5995	4.01476	4.87079	43.8967	85.1096	24.6889	1.1794	164.027	87.8446	7.15597	0.0445113	144.512	13.7393	84.9776	5.01086	178.435	129.737	66.313	20.3023	6.54296	19.7995	25.2932	71.9959	0.248688	4.3219	0.722129	1.78761	3.84467	207.384	5.45999	0.103217	27.4543	0.196496	17.8065	0.771421	24.216	71.9297	7.88844	86.8939	14.5538	64.2598	112.272	14.9565	87.4446
NBC-197	0.0338631	0.0203171	8.03934	3.83042	0.0113744	24.8799	10.5064	4.88205	29.4381	32.2702	19.0762	0.738714	73.8124	47.7398	9.16523	0.0272908	54.8962	12.4113	85.3473	7.33673	107.776	94.1465	42.7031	18.7332	5.52343	21.8463	27.1934	35.0151	0.118356	5.022	0.554035	0.82354	2.71137	44.5408	3.78591	0.0607507	22.3993	0.0700071	14.7462	3.28369	5.10784	25.4488	9.58325	69.3928	20.8119	39.6037	80.6409	10.9839	44.07
NBC-199	0.0782424	0.123106	63.4032	15.1381	0.0397198	35.212	10.5844	4.28536	89.4143	126.328	18.6055	2.24567	288.299	102.249	7.67732	0.110904	95.721	14.5488	96.6972	15.2815	90.6086	68.0248	112.785	19.5555	11.3565	22.1183	15.6804	30.3692	0.395385	4.7167	0.940916	2.10714	3.58293	214.167	11.9484	0.229554	36.4865	0.392749	22.076	1.75282	8.70938	56.1431	5.93913	134.993	21.6104	36.2457	105.855	21.2876	56.9467
NBC-20	0.0331493	0.0094907	8.60231	1.79234	0.00672405	17.3843	5.76968	3.08407	15.4956	30.643	16.6167	0.299971	113.664	57.7272	4.83105	0.0193039	40.918	13.7116	91.677	2.59274	74.5341	67.2739	26.5751	18.8522	3.45477	21.1394	9.11297	14.5671	0.0729353	2.22713	0.543321	0.610569	2.25409	17.6541	3.28141	0.0212368	12.8632	0.0482235	7.55535	1.76306	5.17183	13.326	5.02564	37.3808	16.4186	43.1016	40.975	8.27431	40.6758
NBC-200	0.13592	0.0484378	49.9043	11.7686	0.0152893	31.3228	9.54483	5.83984	48.0722	91.5691	21.2116	1.44131	156.102	66.1981	7.64589	0.0336266	86.1821	12.7014	82.4041	10.9016	144.818	164.765	69.4955	18.6023	10.4288	20.4051	20.523	53.3354	0.19295	4.04734	0.65513	1.47219	4.75195	207.409	4.37188	0.0942773	29.4217	0.121368	20.1065	1.52457	19.0646	92.8837	8.62755	105.754	18.5596	48.528	145.301	17.1776	111.243
NBC-201	0.121265	0.0197333	24.4964	4.61282	0.0129708	22.2085	5.45794	3.59626	37.7362	71.5122	13.7853	1.01752	170.937	68.7961	7.16917	0.0779915	146.346	12.5248	77.3214	5.38995	73.2597	147.444	64.6058	18.8674	5.46654	18.9133	18.4553	46.4903	0.193266	5.51725	0.793552	2.45534	4.12784	186.629	19.2664	0.0811913	23.8985	0.0996179	14.0553	0.751743	13.6338	50.8263	11.1706	76.793	10.8233	44.5988	116.192	11.661	60.3214
NBC-202	0.0981092	0.0232704	20.4629	5.58954	0.0102035	32.4547	6.90569	3.48213	51.9518	64.9357	19.814	1.2806	265.11	108.656	8.94623	0.0731935	142.868	16.0819	99.8041	7.42295	148.599	127.755	69.3708	20.3745	7.23438	20.9751	41.3619	56.3931	0.278769	6.83394	0.991692	2.34529	4.12963	97.7388	16.8745	0.0421626	30.3476	0.19227	12.4852	0.579373	12.8757	27.7087	15.1963	76.3078	14.3675	53.9223	103.898	17.779	59.8765
NBC-204	0.0960804	0.0309361	26.9764	5.70278	0.0116203	30.431	6.34409	4.8251	41.1891	69.0294	19.2252	1.14646	183.228	72.2986	5.95286	0.0311054	74.8251	11.7	82.5318	7.07381	70.3879	104.685	50.6783	18.3114	6.07641	20.3003	17.7611	44.5642	0.200748	3.24399	0.714277	1.6247	4.2422	162.297	3.14765	0.0719002	23.5354	0.122627	16.0652	1.19053	12.7756	52.728	7.74247	85.6814	15.5456	41.3288	91.3393	14.3897	67.4654
NBC-205	0.163619	0.0481364	40.6635	7.65837	0.0148522	31.551	6.96614	4.87723	54.421	89.9223	23.2463	1.4021	146.068	76.0338	9.07103	0.0265147	101.177	12.8172	86.8263	13.6969	73.4098	138.551	79.7136	18.4316	10.5975	21.3551	21.43	65.948	0.215713	3.76414	0.675063	1.15141	5.10896	96.4747	4.73628	0.0782557	27.3032	0.102794	17.7918	1.163	14.9368	68.6436	8.3815	133.433	17.5928	41.7268	101.941	20.6881	83.6693
NBC-206	0.0686094	0.0156512	25.5393	3.10495	0.00840498	19.041	6.90192	3.77619	29.5844	73.0083	21.2484	1.1437	129.173	74.8458	3.82665	0.0514683	69.9974	12.6473	72.6579	4.03592	88.6334	89.1373	39.5214	21.6676	7.06185	19.7235	19.8277	23.1819	0.14064	4.13152	0.731833	2.02946	2.98202	69.2995	11.2506	0.0383193	28.3915	0.0746703	9.58898	0.514802	13.996	36.0989	5.94758	48.8015	15.4401	80.3844	58.5314	9.4889	77.9698
NBC-207	0.0286284	0.0110995	6.18142	1.79612	0.00437201	21.2027	4.55322	3.5063	15.8798	39.8323	25.6187	0.4246	196.488	91.1878	4.19128	0.0160977	25.4053	14.0534	116.349	5.75822	20.7537	58.7596	28.8144	20.2786	2.31326	23.7808	7.92248	9.41914	0.0738522	1.21837	0.716569	0.615763	2.76856	20.9233	0.476342	0.0154548	10.3138	0.0503181	8.14986	2.06808	5.24529	13.7528	3.24303	69.7459	26.1225	48.1943	61.7323	13.1082	48.3293
NBC-21	0.0628877	0.0258797	11.578	2.79014	0.0118815	27.8243	5.01278	5.12547	36.8819	49.9656	22.112	0.650215	103.164	60.5293	6.23014	0.0343942	78.9564	13.4342	84.622	6.68179	108.334	124.507	47.5997	18.2934	5.90286	21.6435	15.8152	39.1044	0.166959	4.5101	0.655482	1.40125	3.76428	83.4143	1.93914	0.049993	16.9539	0.102601	18.3712	1.96245	10.775	38.449	10.4411	89.3234	16.9537	41.7091	75.2158	12.5873	62.1625
NBC-210	0.0351687	0.0113573	10.6071	1.18875	0.00515835	15.9605	4.75023	3.1455	16.8315	60.1155	24.6674	0.496686	178.278	96.8362	3.46058	0.0201447	43.773	13.5232	102.814	4.47876	70.6407	95.3156	47.919	20.1271	4.11646	20.9393	11.4476	12.6352	0.0805461	1.53209	0.8299	0.83152	2.56573	30.3792	1.53507	0.0165184	12.3956	0.0485108	8.49434	0.33802	5.92797	16.2402	3.59963	60.4129	17.8945	71.5864	48.0116	10.8284	55.4588
NBC-211	0.0802112	0.0106663	19.7305	2.89828	0.00430175	25.4344	5.46655	3.72437	19.7892	68.6537	30.1367	1.13253	244.73	93.2328	4.83212	0.0446029	76.0708	14.8086	116.148	4.45046	69.3159	164.409	55.7384	21.7564	9.83656	21.4491	20.7259	22.4871	0.174287	3.70835	1.03409	2.3582	3.57297	129.226	3.36042	0.0258498	21.3204	0.117961	9.9445	0.510953	12.8995	36.3345	6.38284	48.116	21.4569	67.9763	182.219	14.2671	100.794
NBC-212	0.0311336	0.00586555	5.45823	1.30222	0.00353886	16.316	4.55795	3.30251	20.5927	42.9795	19.4563	0.325335	197.091	69.3793	5.0632	0.0250039	36.645	13.7692	105.306	3.21605	51.46	90.7836	32.7247	19.1	2.19649	21.9418	22.0832	18.7344	0.112623	2.94301	0.88187	1.24229	2.79155	27.4364	2.28557	0.0148438	13.7708	0.0752011	8.33532	1.01827	5.0483	15.7726	5.9121	46.0578	15.8748	52.3142	88.1959	8.36625	67.6422
NBC-215	0.507561	0.124409	93.7866	28.0209	0.0387022	26.0966	15.0127	7.38971	45.9496	153.881	19.9693	4.24773	114.527	55.6176	11.2743	0.135923	118.053	12.736	68.6684	17.2452	230.99	371.9	68.0913	21.8013	39.8683	18.5469	37.0605	80.4304	0.359566	14.4444	0.792382	3.0287	5.0944	496.563	17.0778	0.44036	48.9698	0.156089	19.2041	1.55143	62.3148	115.286	12.0916	93.5945	21.9017	56.7867	189.024	15.9971	183.402
NBC-217	0.400772	0.453898	246.614	34.9837	0.130524	48.42	13.4804	5.88057	97.1824	208.411	24.729	6.26345	113.926	90.2209	14.0473	0.172853	118.267	14.714	76.2794	57.3411	127.006	143.612	176.908	19.9587	22.3359	22.9653	31.8295	77.133	0.740477	9.14673	0.696404	2.28419	5.83384	396.905	16.0447	0.360347	34.6956	0.367153	30.0835	3.95335	42.6876	136.836	15.0861	254.179	43.8224	37.5564	150.083	41.3119	99.48
NBC-218	0.174931	0.0195734	41.2362	5.02829	0.0111538	19.3258	5.31417	3.7251	29.616	88.5098	14.9121	0.802867	152.544	60.6494	5.3672	0.059637	108.189	11.3551	78.3802	4.76726	143.794	138.75	57.1707	18.8148	5.2785	19.0509	18.0927	53.1434	0.216131	4.00204	0.766909	2.44211	4.76094	188.589	8.35588	0.0650632	24.4567	0.121219	16.8576	0.543487	21.0526	64.511	8.84716	73.6982	9.89349	49.6524	106.807	10.753	83.6739
NBC-219	0.131923	0.0307973	40.5898	12.1099	0.0131559	30.9732	18.7872	7.96527	48.4163	71.4237	21.1164	1.29839	102.96	47.8493	8.19996	0.0287448	48.1897	12.085	83.6719	12.0272	97.0777	118.948	69.5482	18.8713	9.47882	21.6295	21.98	55.8696	0.202476	4.08334	0.554878	0.924189	4.01809	116.264	4.28876	0.120944	36.8104	0.168497	18.023	3.31164	20.107	82.788	5.59901	110.724	27.4874	39.9488	179.845	14.5439	100.348
NBC-22	0.0810426	0.0307653	62.3519	4.80811	0.0131191	33.1454	3.58376	2.94108	65.0971	117.076	24.0406	1.00888	350.359	160.568	2.63474	0.0992707	104.835	17.2402	90.5413	5.91721	198.238	64.5768	74.5848	19.4439	4.07415	24.0681	11.4796	24.6335	0.343976	2.26711	1.17572	2.45189	4.48704	146.695	12.5616	0.0337671	16.3638	0.266826	17.9617	1.37719	9.30374	30.8691	7.62817	77.9542	27.1288	39.2529	70.1132	15.1115	52.13
NBC-220	0.0482203	0.00812491	13.986	3.05031	0.00519035	20.2004	19.553	3.89506	19.758	58.5387	25.3095	0.625868	196.441	74.8152	3.75209	0.0163257	35.5009	13.4133	121.372	3.31266	84.2451	73.1111	30.0775	21.5498	4.92345	21.457	21.7148	18.2425	0.143291	2.91614	0.86819	0.572383	2.76068	50.4281	1.27041	0.0336959	19.6004	0.0715036	11.1548	0.998903	9.83126	30.5106	2.74991	37.7171	21.4981	59.13	71.1297	9.93433	84.1555
NBC-221	0.205631	0.103772	51.4912	23.0751	0.0380545	36.3282	23.8184	8.91007	62.9262	157.406	21.1271	3.95843	95.6429	69.8531	14.2492	0.142985	181.607	14.3349	76.4527	36.2126	148.404	351.908	109.096	20.534	38.0973	21.4185	76.9097	133.089	0.584483	18.5013	0.732526	1.46412	9.67715	284.125	12.2607	0.409128	49.1802	0.197078	24.9549	4.08609	32.0615	107.379	14.5009	174.662	33.2801	43.4822	253.389	23.7964	146.625
NBC-223	0.165721	0.0240614	36.9024	9.78564	0.0158964	28.5468	5.21948	4.47618	36.8873	104.419	14.205	2.00003	193.036	64.0337	7.83687	0.106073	141.331	12.1117	75.874	7.42218	231.028	155.1	58.385	18.5813	16.3906	18.4987	32.8948	60.8595	0.321203	8.05065	0.648303	3.24184	5.24127	335.505	17.146	0.121904	35.5987	0.152738	12.8328	0.643631	21.229	86.4995	16.6581	76.534	10.1664	49.3377	183.422	10.25	125.582
NBC-224	0.593186	0.0526926	163.538	33.2198	0.0308308	27.8743	17.5438	7.59832	64.869	187.195	18.0688	3.4176	174.801	58.6659	10.5329	0.174781	152.375	12.9804	78.4191	16.7385	457.568	281.832	127.227	19.5539	28.6844	20.1434	40.5812	83.3441	0.425949	9.90231	0.720143	5.10606	6.65177	496.529	17.832	0.283982	74.9389	0.278505	24.6095	2.04321	62.7565	179.274	12.3442	111.19	17.3404	44.8773	303.775	16.2388	218.37
NBC-225	0.0114532	0.00357818	3.70536	0.207495	0.00368757	9.19723	3.53633	2.85579	5.83271	16.7876	15.9388	0.160288	44.8011	38.6639	1.80813	0.00641758	17.4765	11.5396	93.8537	2.66174	19.2906	66.5576	15.1808	16.4703	3.06554	23.1043	2.64906	4.11284	0.035474	0.852572	0.484876	0.152854	1.86068	6.4935	0.0342507	0.00962231	5.17165	0.01829	6.05185	5.59429	2.16181	3.60691	2.92422	33.3685	25.5463	17.0977	23.6819	3.95806	20.4968
NBC-226	0.152078	0.0429445	47.2973	11.3857	0.0160249	33.277	5.72927	5.62607	54.0843	106.526	25.7165	1.47426	229.89	78.9057	6.72833	0.0586465	168.754	12.8136	106.126	11.9984	96.38	139.282	83.0066	20.1009	10.6291	20.629	34.5815	64.5109	0.37182	5.63622	0.747121	1.91495	4.87342	183.788	4.05271	0.164972	31.5301	0.104516	23.2378	0.600826	23.2095	66.8217	6.92632	101.897	16.034	39.6827	129.584	16.0513	95.6417
NBC-227	0.11104	0.0280558	31.8951	11.2219	0.0095145	27.0247	8.2073	4.51825	50.4847	86.4742	17.2233	1.12343	244.281	71.4712	7.87853	0.048276	108.807	13.3406	90.1924	8.8826	127.024	149.918	69.695	17.5441	5.44816	20.4752	32.0239	73.3943	0.433858	5.85832	0.785072	2.52244	5.71119	165.281	7.36541	0.103349	34.6271	0.169454	17.1442	1.75049	14.6835	96.6806	10.4286	91.7546	14.4715	35.7296	149.508	11.9922	109.66
NBC-228	0.0412634	0.0166895	12.0745	7.14084	0.00992384	32.095	22.3129	7.30669	40.1607	51.3403	24.6552	1.22257	59.6948	42.1907	8.66901	0.0207482	41.3272	11.6804	79.2438	13.2719	65.5802	102.17	44.3709	18.6711	6.9894	23.5029	26.4252	34.0731	0.138991	4.59605	0.546645	0.332554	2.91496	35.9738	1.04787	0.061152	19.3117	0.0788185	17.5034	7.76424	9.17831	35.7718	8.0029	83.9309	40.5657	30.915	83.6343	15.7437	59.7221
NBC-229	0.19011	0.041145	54.4429	9.66624	0.0213512	24.0222	14.2782	3.38745	70.853	105.627	16.2274	2.18729	110.631	50.3103	6.03581	0.130354	177.596	12.1784	68.8475	16.7788	144.943	117.483	89.6767	19.9323	24.3325	20.5789	23.361	53.6625	0.30281	8.39018	0.73484	2.87727	4.404	120.806	7.1639	0.178494	42.1131	0.174843	18.3739	3.4062	28.3255	59.5835	14.6951	71.4935	30.3063	29.2428	72.9764	13.5936	57.3593
NBC-23	0.10501	0.025595	36.5337	7.91219	0.00981278	23.8996	5.72562	3.6231	42.9051	118.245	18.1254	1.03913	184.858	79.9627	4.31652	0.113945	104.704	15.4746	81.9797	8.95348	156.402	92.5065	70.708	19.7612	5.18272	22.9548	18.952	51.175	0.37253	6.20748	0.860253	3.13527	5.17042	134.838	8.13574	0.0731581	26.4884	0.145759	13.7145	3.69396	14.3906	41.6655	15.6702	74.6168	22.7741	31.3503	76.169	14.5552	77.9564
NBC-230	0.158051	0.0476786	46.3099	10.4595	0.0168051	35.7877	6.9016	4.80569	73.6635	98.779	26.2308	1.83851	157.518	83.7645	8.10943	0.0760771	229.61	14.273	78.1823	19.4417	120.853	108.309	93.3862	19.3366	7.26687	23.3487	35.782	71.3362	0.478191	6.21169	0.814162	2.85507	6.92203	196.965	8.88712	0.15666	25.413	0.210939	22.6582	2.64092	21.9863	77.4386	15.6202	103.215	30.8535	38.374	117.808	18.9242	79.6273
NBC-231	0.0622976	0.0159335	17.7492	4.6173	0.0100003	27.9055	4.5646	3.65889	51.1764	74.8157	22.966	1.16905	176.758	94.0972	8.04037	0.127823	171.159	16.7218	96.3281	8.12793	107.563	80.6742	64.1937	20.8175	5.21591	23.4553	69.3089	52.6247	0.471805	12.7752	1.05565	2.3212	5.38353	79.4011	11.7783	0.0645572	28.2417	0.188555	12.6821	2.51546	9.12423	26.8827	18.808	93.3341	26.3129	42.4486	73.3333	14.1833	54.6256
NBC-233	0.156774	0.0692106	39.2557	7.35563	0.0195729	40.1216	26.9401	9.27459	57.4433	71.5217	27.7486	1.2447	113.907	52.3457	8.53049	0.0169733	56.058	11.3162	97.8344	33.1501	44.7703	140.213	63.518	18.075	17.4301	23.4597	17.5597	44.2727	0.155594	2.84897	0.782724	1.2479	5.10387	98.7888	0.800469	0.0913587	33.5428	0.127529	28.5055	3.28866	18.6753	82.5316	6.61098	140.745	38.9847	38.3377	201.168	24.0653	89.4195
NBC-234	0.20428	0.0616184	43.6365	16.9921	0.0221018	35.1244	24.1674	5.91903	71.4527	105.712	17.4664	2.07243	134.498	58.8568	12.9194	0.108328	128.824	13.125	76.8249	14.548	117.75	190.335	74.6759	19.6475	19.051	21.0232	34.5231	71.8685	0.336408	9.72875	0.737551	3.07581	6.40857	169.644	10.2756	0.187345	38.8214	0.132467	21.9017	1.96235	26.967	107.144	14.4723	98.5533	19.5502	52.5064	146.045	23.6799	98.1193
NBC-235	0.0713731	0.0220121	16.6195	7.2491	0.00980585	24.9221	4.71182	4.29496	38.2765	59.7307	23.6164	0.674169	151.729	58.4488	7.0245	0.0314811	63.6902	13.7221	90.7194	6.98504	114.325	77.5998	43.8772	18.3221	5.30427	23.2498	20.0739	38.6957	0.216091	4.16334	0.717673	1.4438	3.63695	48.8181	1.70811	0.0576289	22.116	0.135482	11.91	5.03263	12.9299	39.6231	9.618	71.8319	29.6898	28.5321	74.6133	10.2536	75.8172
NBC-236	0.0611534	0.0124926	21.5129	2.7731	0.00724806	20.2801	7.02128	2.33356	31.8367	67.0897	17.1318	0.577554	149.941	91.7622	3.76121	0.0476732	70.1414	16.7311	89.4983	3.94787	76.9523	59.1204	38.554	19.5599	4.01644	23.0233	9.99034	14.4849	0.148536	2.17826	0.686242	1.41411	3.43037	58.2273	8.68743	0.0261447	16.9489	0.0867633	9.23851	2.78335	7.35868	22.0533	7.79461	51.5595	18.1257	34.7283	38.2334	12.2145	54.6889
NBC-237	0.134418	0.0165993	40.6629	6.19672	0.00866054	18.2305	3.99001	3.26835	24.3511	75.6327	24.8962	0.620732	183.401	75.738	4.48614	0.0415815	122.35	13.9193	96.7371	5.00886	82.0697	119.946	52.681	20.1729	4.71358	20.7731	14.6555	40.9103	0.168415	3.19859	0.810882	2.56908	3.7287	110.278	2.9115	0.070549	25.8297	0.128942	11.6776	0.77456	20.517	39.571	6.99361	54.2385	15.1255	51.653	95.0267	11.1018	78.0252
NBC-239	0.0521502	0.0108768	24.1266	7.9337	0.00765927	23.7573	6.03361	3.51579	44.1552	73.961	20.9831	0.854349	205.597	81.2632	6.65277	0.0782654	107.905	16.2211	105.267	7.24091	201.834	63.3539	57.1357	19.4372	5.11311	23.768	19.6649	28.4594	0.210171	4.14542	0.659938	1.97954	4.43518	61.129	3.16665	0.03585	31.7516	0.103882	13.1324	4.47844	8.22668	27.523	8.87882	85.0659	28.9434	25.8174	65.9821	15.5247	79.2202
NBC-24	0.187613	0.0300522	64.0563	10.0336	0.0140814	33.3061	17.9434	4.00454	65.9745	99.7869	29.2655	1.79256	508.914	140.568	6.62122	0.0686792	104.011	18.5587	123.123	12.0463	229.733	112.511	61.4687	22.4504	10.0579	22.9257	28.047	34.1538	0.282007	3.21018	0.900969	3.20259	4.17285	156.865	9.58015	0.0848917	39.0549	0.0889748	14.2854	0.981447	25.5989	68.2162	8.36018	69.701	23.0692	59.5854	143.755	14.5261	133.953
NBC-240	0.410889	0.0703533	101.914	24.6749	0.0313419	34.7663	4.96146	5.23581	45.9897	107.277	18.4429	2.66378	109.513	62.9539	6.56613	0.0918629	141.164	11.6552	61.1366	12.76	334.511	230.004	69.1428	18.8846	11.8387	19.6043	33.8155	126.72	0.441093	9.08659	0.671059	2.56616	5.95309	449.198	8.87459	0.302407	31.9343	0.241188	20.8619	1.06366	54.3788	126.495	14.4247	78.5503	17.2396	53.945	106.393	17.1969	91.7224
NBC-241	0.166202	0.0665244	64.8546	11.1043	0.0270522	37.6168	12.8296	8.9213	41.137	148.174	28.9054	1.42173	230.837	88.0762	8.37964	0.0510142	115.359	14.9004	116.215	9.4559	210.825	132.738	117.948	21.5462	47.0902	21.2416	39.9247	66.6866	0.320712	4.47351	0.823168	1.20348	6.00367	208.478	3.98766	0.291587	55.3912	0.175614	21.3251	0.923153	28.8252	83.2136	4.74842	95.356	21.634	75.4552	211.11	17.9552	161.631
NBC-242	0.136967	0.0236103	43.1153	5.76211	0.00945856	23.5348	7.85295	3.89952	41.2566	86.84	19.6876	1.47691	208.819	74.6695	4.48056	0.0851076	97.7105	13.5929	73.0158	4.01491	304.081	114.434	40.2171	22.0082	7.19704	20.5097	19.3889	37.6801	0.182656	3.60334	0.868469	2.80696	4.93463	159.621	17.4831	0.0434839	43.3113	0.129784	9.89296	0.926379	22.406	58.7047	5.27105	46.5085	16.7223	85.5862	86.7659	11.1387	132.249
NBC-243	0.0845635	0.0288498	36.0666	7.60158	0.007855	33.6959	5.57084	4.46934	44.3124	78.9187	22.0017	0.650469	178.028	65.4286	7.9326	0.0272889	52.2858	13.3745	99.125	8.00617	56.1228	61.0352	67.7973	19.4732	5.82984	23.8151	11.4503	23.7924	0.145696	2.79553	0.666805	1.83039	3.60298	65.7228	1.80389	0.0478525	26.6865	0.123963	14.3098	3.83104	15.4447	33.9284	7.04187	92.6096	31.9987	27.0913	110.76	17.7245	91.9921
NBC-246	0.170796	0.0371384	34.7833	11.6136	0.0153704	36.7365	6.21831	3.46389	54.9528	110.048	20.1848	1.52099	380.077	135.263	5.5865	0.198437	200.314	18.9177	86.7313	9.38032	177.32	88.8276	49.9559	18.8751	8.63947	24.5065	26.3274	52.711	0.417472	5.54623	1.04677	3.96203	6.90416	228.561	16.6427	0.0640169	35.8467	0.219928	16.1061	2.92072	23.5222	50.7795	14.459	87.1522	22.8876	38.9281	64.5813	24.0814	97.1391
NBC-247	0.195511	0.0350625	38.0494	7.27412	0.0158069	32.2043	16.7367	5.13491	34.6036	94.3616	22.6137	0.788925	228.142	73.1198	7.82869	0.0628463	111.683	15.1808	103.433	9.4749	143.017	90.0215	59.7866	20.4231	12.4475	23.6793	30.8262	46.8804	0.255987	5.05008	0.736377	1.87958	4.9929	100.399	3.59333	0.0917016	26.7323	0.126736	16.0854	1.53285	28.9236	62.2251	10.5166	78.781	20.5616	49.8459	84.4189	19.6172	103.889
NBC-248	0.0504085	0.0132722	12.6105	3.06565	0.00764008	21.014	5.10105	3.67909	22.8214	47.9998	19.0716	0.344596	116.166	54.0062	5.40196	0.0229876	61.098	11.9431	79.4703	3.78192	71.2736	66.9791	33.0987	18.034	3.12056	20.1737	8.24798	18.7504	0.116663	1.70013	0.620991	1.76227	2.18199	46.9274	2.52956	0.0405815	12.0832	0.070307	10.6791	1.39099	8.24376	24.3279	5.01556	54.962	19.7492	40.2279	58.645	10.5954	58.2134
NBC-249	0.505277	0.0258405	100.741	19.5175	0.010155	30.8583	16.8618	3.65787	39.531	108.427	22.651	1.57469	374.191	84.8381	6.00732	0.103981	104.175	14.9625	110.777	7.62658	312.13	135.81	43.8356	21.17	22.5978	21.371	18.9756	43.4609	0.302304	5.65001	0.778112	5.14976	5.27177	220.098	6.08599	0.0713448	45.9466	0.162024	18.2722	1.13175	66.3546	135.306	10.2751	43.0469	18.7686	54.4196	129.911	12.5662	194.857
NBC-25	0.0272718	0.0101104	8.65896	1.51868	0.00595709	22.5699	2.22633	2.25741	17.5024	38.6846	17.2184	0.575289	154.249	90.4028	4.40731	0.0211752	47.8761	14.122	101.628	3.80223	78.2823	57.6614	33.7968	18.9792	3.15581	21.0177	13.9941	12.8678	0.0945341	1.98305	0.70545	0.895096	2.30254	31.9527	1.377	0.0237063	14.2216	0.0635571	9.1263	1.05546	3.98345	12.9478	3.28356	49.0407	13.9416	43.9538	46.5907	11.159	38.4499
NBC-250	0.155146	0.0695528	74.8641	11.5036	0.033509	43.0849	9.53312	4.15665	90.6507	166.505	26.1655	4.05477	183.065	135.426	9.7537	0.182056	130.919	16.7265	85.3683	22.8433	123.393	135.592	92.2482	20.7575	15.9495	24.3751	25.5023	25.14	0.467898	7.38125	1.01694	2.06909	5.31389	173.692	10.234	0.0911087	35.6321	0.246579	28.382	4.23657	23.0605	66.0895	13.1084	159.792	50.8732	41.2153	71.3957	40.9574	63.0345
NBC-251	0.116696	0.0345338	28.5901	7.04742	0.0131206	27.033	7.51444	5.48811	52.4313	87.5709	27.0719	1.1461	126.815	67.385	6.61899	0.0445023	93.6258	13.573	88.597	12.7799	105.824	119.83	69.2465	19.6476	8.21862	22.3695	25.3141	45.5082	0.237201	4.92868	0.639144	1.77996	4.5426	114.177	2.09077	0.0745697	30.1542	0.117164	22.1338	2.04229	21.1008	60.9527	13.4482	92.5932	22.8205	42.3998	99.8877	14.8466	82.8434
NBC-252	0.147236	0.0327299	39.1196	6.86126	0.0135655	30.1763	12.8494	6.24568	35.6433	86.8627	25.7415	0.947424	185.709	55.3973	8.67382	0.0236191	48.4546	11.3717	95.6007	9.34174	97.4987	125.48	47.274	18.9215	19.2648	20.6338	15.2806	29.23	0.133116	2.86016	0.771124	1.43372	3.24295	103.912	1.31735	0.0817523	29.3564	0.0988849	20.3039	1.36521	24.3146	65.5238	4.64635	62.9519	21.3184	66.3654	127.431	18.0568	99.0688
NBC-255	0.236093	0.0208853	39.1883	10.4181	0.0136816	23.7783	3.24734	2.74512	64.0815	144.735	19.4144	1.37796	347.057	123.64	4.66377	0.172019	287.864	15.7452	92.807	6.29926	197.236	110.869	72.4879	20.3266	5.44032	21.249	44.8457	58.3149	0.714473	9.75217	1.15825	5.01933	6.31104	404.728	23.0992	0.0736608	26.6931	0.304965	14.3341	0.789007	29.9671	59.6075	20.281	81.2181	16.618	41.6989	122.043	12.8342	107.441
NBC-256	0.0699465	0.0135727	15.3919	2.63147	0.0075365	14.3887	4.56911	3.04113	25.4737	62.212	25.5143	0.48632	119.043	90.3981	3.30113	0.0172105	52.1405	14.7103	91.2116	3.8239	36.9829	60.5472	30.3048	19.6754	4.14818	22.751	11.4148	21.0272	0.138107	2.04805	0.604269	0.720953	2.57985	63.4118	2.13436	0.0376688	17.9273	0.0511454	11.9282	2.13874	10.3807	38.2115	5.21437	61.1016	23.0066	45.106	55.7365	7.73833	50.1561
NBC-257	0.148758	0.0157639	36.115	5.67475	0.0110701	27.4664	4.39961	2.90845	55.6333	124.977	22.1353	1.2048	269.19	108.506	9.54616	0.213122	252.831	16.4492	81.8729	5.80621	142.915	84.5693	65.6457	21.3596	5.14341	22.7182	41.7079	43.7256	0.482252	11.2407	0.951455	2.60005	5.08538	175.583	22.7914	0.0627135	25.2473	0.213878	12.0115	1.86984	17.403	41.8736	19.8015	74.9362	24.6522	36.5481	83.0791	18.1684	68.4805
NBC-258	0.163503	0.0223044	32.9153	9.26591	0.0101829	25.2991	8.51664	3.87413	31.4212	93.5706	21.9505	1.37934	242.848	75.1963	7.42202	0.0572715	115.273	13.686	108.871	7.81857	131.253	118.962	69.0525	19.7966	7.71352	20.8709	27.4436	36.8107	0.342414	6.30312	0.73999	2.90632	4.44756	153.986	4.08095	0.0709626	27.1135	0.196206	18.1724	0.636623	26.9545	52.6067	10.611	80.288	13.6138	53.6217	124.61	13.4342	96.1383
NBC-259	0.0694594	0.0258765	20.8272	3.58376	0.00975632	27.757	9.66631	4.57452	29.2825	53.3303	18.2922	1.03241	159.16	63.1758	4.13629	0.0200814	53.1738	12.6035	79.5152	6.66784	47.6393	84.4111	33.8122	19.568	6.91989	21.0542	15.2294	19.0769	0.202866	2.20341	0.72347	0.618212	3.3253	51.6445	2.68985	0.0832875	20.0833	0.0955697	11.7364	1.09446	11.8494	18.2901	2.77041	35.7414	18.6004	47.0318	58.6615	10.7617	57.3921
NBC-26	0.225289	0.0193746	38.1288	10.6414	0.00741688	17.6205	8.99727	3.02184	34.0288	83.9902	16.5972	1.04314	263.703	74.6576	3.62951	0.0334236	94.9344	13.2569	106.811	5.31141	112.835	85.0735	47.935	18.8995	6.43006	20.0562	16.0255	36.344	0.249797	3.79592	0.746384	2.39588	3.04969	90.118	3.80342	0.0359269	29.0008	0.128317	12.2022	0.56393	27.6854	56.8275	6.14905	61.3506	11.4145	40.6993	78.4876	10.1482	92.4646
NBC-260	0.15338	0.0549387	64.8434	15.0921	0.0183811	41.5751	5.70097	7.40834	59.0587	138.601	23.5276	2.05734	298.869	87.7936	13.3862	0.0925683	89.3491	15.9948	100.713	10.3167	219.534	137.14	90.5018	20.7224	23.4568	23.575	19.9488	98.1008	0.200197	3.93075	0.829255	1.21648	3.95246	362.376	10.7111	0.173935	51.0385	0.176392	17.5111	4.10216	24.3729	84.7803	7.22498	106.783	30.4834	42.7017	127.727	19.1285	142.743
NBC-263	0.226886	0.0239102	61.4355	14.7314	0.0191153	29.9131	9.92271	4.66688	63.2054	150.631	23.0129	3.9902	243.765	129.506	8.00155	0.407305	265.533	16.5922	83.2359	10.2574	233.778	137.412	118.633	21.4912	12.4504	21.1511	55.0957	57.8765	0.464912	10.3335	1.08841	5.02101	6.47512	290.649	41.2931	0.101894	42.8007	0.199419	19.0298	1.00536	27.7656	70.936	18.5277	73.6576	20.959	56.6087	102.08	19.5528	106.012
NBC-264	0.139126	0.0485468	35.3932	7.69752	0.016461	32.617	14.6624	5.97827	42.4155	107.043	31.4702	1.26787	198.685	95.0931	7.95257	0.0989711	138.166	15.3512	88.5473	9.44656	140.257	161.111	80.7121	20.8847	11.2414	22.021	40.1865	69.7023	0.285937	7.69005	0.789552	2.59576	5.27499	148.64	8.38083	0.113058	26.6578	0.103813	18.5093	1.19993	23.7773	85.4519	12.7376	96.3506	21.2457	63.5233	91.7589	18.2919	99.5339
NBC-265	0.170302	0.0344953	45.6015	17.2943	0.0161875	33.9715	35.7264	4.06903	43.9249	127.861	16.5956	2.11952	174.075	65.1805	7.77649	0.0293181	50.6296	11.78	100.469	8.62202	94.2624	119.551	67.3756	20.1054	17.9189	19.2591	21.4232	24.2546	0.269077	4.93137	0.544258	2.22375	4.15738	154.786	3.15229	0.16996	37.415	0.152086	20.4096	1.09986	26.2933	91.7446	7.30289	77.2722	17.7581	59.4024	146.052	16.2167	145.324
NBC-266	0.149311	0.0290829	35.6124	10.0519	0.0114213	26.1411	7.85051	3.80345	44.8536	133.171	24.5765	1.25916	198.79	88.5605	6.29278	0.0459408	159.211	15.0227	96.7575	8.94737	112.282	102.7	76.2696	20.9764	10.5794	21.9823	28.1884	39.8581	0.299861	4.2507	0.725331	1.97928	4.72947	137.063	5.19022	0.0597404	30.2599	0.136342	18.2184	0.807175	27.3696	62.1997	10.5132	91.9936	17.8659	67.1029	83.5044	15.389	96.8468
NBC-269	0.106215	0.0415191	23.3255	6.48471	0.0153088	31.2629	6.76984	4.58445	49.02	77.1902	23.8211	0.892623	120.081	62.1182	7.47472	0.0476342	136.842	12.7299	84.5202	11.9178	134.113	106.578	69.808	18.1193	5.36197	21.5985	24.7707	37.6361	0.252797	6.51744	0.632786	1.73516	4.41466	91.3087	2.58425	0.0788823	28.7152	0.150359	21.5941	2.89372	16.1208	36.3956	12.8725	111.766	22.8701	31.1891	81.7639	14.3291	64.2516
NBC-27	0.123146	0.0207049	28.0344	9.04055	0.0105656	26.9521	6.86231	3.65368	35.4854	121.955	19.3973	1.02514	344.725	111.017	5.96694	0.117467	133.192	16.979	104.774	4.98478	301.293	83.5796	53.6134	21.0545	9.45829	22.1561	40.9424	52.5782	0.482351	8.23331	0.972501	2.46765	5.18192	126.161	17.6911	0.0457975	30.9207	0.116022	12.2361	1.19738	20.0638	48.3318	13.5025	55.4105	17.3389	57.5355	45.531	14.6828	81.2778
NBC-270	0.0471037	0.0303272	11.6998	2.76085	0.0148209	26.1839	4.67446	6.41022	21.3043	163.09	12.8825	1.16885	93.4556	37.8723	6.09398	0.0849659	58.5241	9.64876	63.2339	5.27841	61.8596	108.8	107.647	20.4931	18.5829	18.7718	20.3246	30.8214	0.163733	4.7782	0.485538	0.285079	4.07178	68.1761	13.6924	0.0815978	19.2168	0.041648	12.7954	1.18283	7.27299	21.6999	9.35566	48.4839	10.6738	65.6165	75.069	12.5639	107.844
NBC-273	0.260582	0.117342	62.8248	35.1745	0.0318515	36.8893	33.3808	8.67908	65.5764	135.079	22.9615	4.57807	118.111	49.4618	13.9498	0.0672187	103.472	12.6721	82.3598	26.395	321.44	304.638	102.741	21.0852	24.0729	20.1026	57.0046	96.3946	0.348863	13.265	0.545435	2.51782	4.78324	324.969	10.5523	0.318144	54.1128	0.16588	25.5397	2.79875	37.7328	115.993	9.99362	118.478	24.879	52.6469	256.946	17.7491	172.885
NBC-29	0.0512697	0.0748624	19.7739	4.0728	0.0221382	42.9122	22.2246	8.93009	45.1533	47.6247	23.6147	1.37416	74.1647	36.2167	8.96326	0.0179006	26.9885	9.94154	82.997	38.0316	44.5077	78.6132	91.8574	17.2082	13.2939	22.6582	9.02118	17.8696	0.085177	1.73182	0.527067	0.27036	2.95841	42.5189	0.279829	0.0602419	17.3069	0.0926751	26.8042	4.94378	8.24027	38.2038	6.16874	121.539	40.8924	24.1639	86.2764	21.1732	48.4985
NBC-3	0.0518381	0.0246643	15.0906	3.35674	0.00993473	22.6829	6.98239	4.58372	32.8854	61.7994	17.9358	0.906193	121.947	59.6434	5.39044	0.034247	65.1494	14.1875	91.3596	8.67248	105.184	90.6442	48.3988	18.5314	4.95359	23.5379	20.6202	39.6682	0.208812	4.78662	0.695227	1.10877	3.74329	75.7041	1.82779	0.0516481	18.8036	0.07532	12.5119	4.34212	7.84558	30.5898	10.7097	56.3397	20.7921	31.0576	67.6512	10.6483	48.7501
NBC-30	0.0649377	0.00853881	21.7172	3.23613	0.00494868	23.5013	3.30564	2.34487	28.4536	66.0939	21.4769	1.0569	498.619	129.451	3.8674	0.0458418	45.1402	17.0481	119.407	4.74275	66.1049	76.4715	46.2075	20.94	4.61962	22.2856	12.5901	11.7348	0.179778	2.20952	1.0855	1.81517	3.15418	73.3629	6.2874	0.0195527	22.6312	0.113992	10.1953	0.537184	12.58	24.0015	3.42048	62.4631	14.1659	57.2129	87.3489	13.7853	76.4317
NBC-31	0.045129	0.00899142	11.0331	2.17047	0.00580133	14.3216	2.74637	3.19591	23.1274	55.0024	17.4089	0.52794	186.282	83.0364	5.41367	0.0581298	40.9839	16.6847	115.279	2.38075	123.731	115.447	27.65	18.5282	4.19166	22.5324	16.2875	23.2971	0.12922	2.70941	0.700148	1.68545	2.67133	37.8955	5.19391	0.0261028	19.7084	0.0625923	7.82176	1.18761	7.20376	17.7974	4.76308	34.03	13.0859	44.1072	81.0684	7.93614	88.0901
NBC-32	0.0569741	0.0256265	36.5927	3.67511	0.00622414	38.8739	11.3905	4.52192	43.1134	70.1405	26.1556	0.646665	189.523	69.7157	7.00033	0.0162622	33.3365	13.3035	129.112	8.15202	33.9806	79.6855	50.424	18.1419	5.4857	23.5032	9.3854	20.3012	0.0987454	1.96881	0.688264	0.533194	2.90752	39.4017	0.600381	0.0521297	26.1994	0.128198	16.6853	4.55315	6.38124	43.0528	3.12977	81.5461	38.0313	21.4946	103.57	19.6457	74.5864
NBC-34	0.0993883	0.0808506	30.0874	11.2043	0.0207153	36.1357	17.8137	8.73518	56.0383	58.2066	25.3184	1.71895	79.2473	47.556	11.3779	0.0313401	54.9448	11.2587	77.3297	24.4427	97.7566	157.411	90.6208	18.7112	11.1872	22.0294	34.8117	51.1109	0.226764	5.52228	0.708797	0.570614	2.96871	121.215	4.27405	0.22007	27.4673	0.172433	26.6199	2.96461	14.6592	69.2454	7.88086	113.003	37.671	40.3119	186.616	15.9344	63.5347
NBC-35	0.158177	0.0198942	30.4021	8.66007	0.0117586	26.6623	5.69195	4.32505	56.835	98.3643	16.5981	1.00244	173.509	67.5045	7.16342	0.0472038	170.948	12.6995	82.0636	5.77161	110.794	110.443	64.3857	18.8632	5.6945	20.4379	23.1078	44.2613	0.300853	5.88251	0.707765	1.79238	3.7011	208.643	10.2107	0.108893	26.9721	0.163555	17.7086	1.10224	20.3769	47.4142	9.43718	80.7975	14.0224	40.3053	119.233	10.9961	63.2424
NBC-36	0.241344	0.0463696	72.403	9.71102	0.0161014	37.7431	5.33885	3.89911	50.7975	109.239	20.6058	1.29869	188.711	74.2517	11.7394	0.0583399	144.644	12.8105	81.757	7.13721	112.834	161.658	71.7589	19.7871	5.8582	19.8705	20.7987	57.4206	0.280178	6.18283	0.722177	3.6949	4.81025	246.49	13.9265	0.114676	36.7717	0.200016	16.0751	1.17614	24.2801	111.815	9.37365	96.4138	19.5989	43.6385	151.767	22.6483	82.046
NBC-37	0.178882	0.0514222	57.0402	14.8891	0.0204067	27.5175	11.1393	5.18629	59.2076	121.515	20.2217	2.45129	115.547	72.1885	7.36912	0.064727	139.235	12.7339	73.6355	16.7195	104.401	187.484	111.456	20.2895	9.33603	20.4327	21.4772	62.1943	0.275417	6.25393	0.750619	1.57169	4.95171	191.559	10.3236	0.146585	36.7757	0.155434	20.1705	1.78796	20.93	57.1967	9.79883	122.081	20.8242	49.4029	125.387	18.1206	83.7974
NBC-38	0.0965641	0.0132955	28.537	6.43763	0.00719664	24.3469	6.03825	3.90076	35.5794	68.5071	16.4156	0.725117	135.348	53.097	7.70606	0.0460423	105.811	11.1858	73.7091	4.07705	98.1012	84.4688	47.5819	18.1534	2.70001	18.7537	22.5385	57.9924	0.228898	5.96627	0.635365	1.53021	3.08125	111.761	11.3891	0.046367	23.1602	0.148232	10.2114	1.3733	12.0037	51.3078	8.69499	78.4288	18.3331	33.52	87.8998	12.9282	63.1018
NBC-39	0.0701382	0.0208789	33.4979	2.88268	0.00741813	28.1027	5.47746	3.18183	36.5544	73.2761	23.7893	0.452098	246.493	91.3736	8.1004	0.0364692	108.669	13.6224	90.2376	3.17913	43.8198	73.0122	47.1169	19.1825	2.98695	21.0904	16.1039	40.496	0.206643	3.34077	0.86773	1.49497	3.61036	63.4202	6.58049	0.0406537	19.4316	0.128963	11.9303	0.854597	7.72149	39.3183	6.44431	65.874	17.1827	51.2668	75.7604	15.6585	60.849
NBC-4	0.129016	0.0230819	17.1443	5.73637	0.0118693	21.4664	8.31108	3.82874	29.5008	91.1011	24.0458	1.3715	200.019	82.0149	6.08084	0.103079	119.235	15.5685	83.5858	6.31989	154.391	109.804	45.4687	20.1169	10.8871	22.7491	20.6618	33.2701	0.188579	4.49377	0.760089	2.14956	3.67994	104.277	6.03307	0.0315326	19.6793	0.0851895	15.2434	1.54291	18.7968	44.1886	20.6699	63.7783	21.9247	49.168	57.5865	14.7044	69.5684
NBC-40	0.0589441	0.0175808	13.6433	4.47305	0.00822674	19.6645	12.1979	3.89309	28.82	57.3658	17.3712	0.829465	120.077	60.1142	4.58647	0.0464221	68.641	12.4029	83.2798	6.05186	161.858	109.688	54.3821	18.6874	7.88946	21.2501	23.3885	40.1755	0.188031	5.4089	0.626241	1.47307	3.94563	65.2104	4.62135	0.0501702	22.3894	0.115888	14.4525	1.75598	7.457	32.6952	10.3017	71.8075	23.098	37.7725	86.6871	9.15577	71.6004
NBC-41	0.122137	0.0251527	40.2389	10.0767	0.00979579	28.3131	7.73392	5.58862	46.1629	112.903	14.204	1.22371	143.874	50.6696	10.8836	0.0556974	101.518	11.4436	72.5354	7.40526	86.26	138.068	69.4751	18.468	5.53089	19.0902	27.242	62.8767	0.206024	6.37057	0.629173	1.43467	3.69732	154.028	11.4461	0.0805536	29.9037	0.104554	11.4716	1.78506	14.5298	65.9752	10.6749	95.5611	15.8995	32.0973	157.319	16.6495	84.3764
NBC-42	0.104159	0.014227	23.236	4.24835	0.00779468	20.2772	2.4938	3.13869	32.7476	60.8883	15.1981	0.726813	112.554	62.0827	6.46429	0.0370659	98.4842	12.7591	79.6814	4.32895	84.6577	91.3702	46.8432	18.1725	2.41528	20.361	17.2831	37.6998	0.206386	4.79607	0.661606	2.08648	2.83337	105.714	7.53411	0.043269	19.0409	0.110519	7.8375	1.29248	11.1361	38.122	9.63435	65.9251	16.7514	36.2829	81.6844	10.7362	49.7396
NBC-43	0.135884	0.0228367	32.1096	7.13452	0.0111102	24.8936	9.0705	4.30522	48.0879	80.7964	17.6366	1.06305	147.086	72.2198	5.98265	0.0552557	123.786	13.7851	80.6258	7.66873	217.229	129.519	78.1706	18.9034	5.22026	20.3962	23.3898	62.6348	0.274846	5.16492	0.748198	2.12648	5.07354	157.639	8.12183	0.091728	30.0125	0.160375	15.7872	1.27474	16.6134	63.8592	11.5138	73.6736	14.3583	40.4603	138.123	10.0781	76.0726
NBC-44	0.0939364	0.0181139	33.1568	4.28279	0.0112367	22.3436	3.2049	3.54889	39.6871	87.1203	20.7025	1.06612	114.576	79.8862	6.15757	0.0640906	160.792	13.369	66.7436	5.92912	93.7695	123.792	57.0713	19.3382	4.8294	20.8179	17.2104	51.0737	0.173679	4.13823	0.669354	2.33405	4.91933	147.326	9.0276	0.0622631	28.4305	0.128212	10.9023	1.60095	11.1189	53.134	10.4368	106.774	20.6757	42.1221	101.297	12.65	68.0471
NBC-45	0.10246	0.0160943	27.0429	5.37947	0.00932077	21.1138	5.94813	4.16866	32.5222	70.438	16.3446	1.02653	101.184	66.9188	5.71867	0.0500795	97.136	12.7887	72.3989	7.32704	152.939	149.854	57.6913	18.5592	5.21366	20.5482	18.2412	38.9109	0.177867	5.19672	0.568801	1.51701	4.26291	153.953	6.51035	0.0607462	25.7458	0.126553	13.8288	2.0386	14.5365	47.4453	8.85731	85.6299	17.1486	34.6542	124.681	11.7495	65.9727
NBC-46	0.113026	0.0297834	47.8064	8.94143	0.0127236	29.3129	6.05439	3.50159	53.7507	114.198	18.8263	1.27124	198.134	103.115	6.30055	0.0732184	136.492	14.5464	84.953	7.94323	163.94	118.179	96.9389	19.8152	6.88376	21.5402	31.3477	62.1787	0.378117	6.5703	0.888772	2.25701	5.64063	255.351	9.26372	0.102196	31.3637	0.256764	18.0956	1.43184	14.7912	63.288	12.2169	98.5848	17.1454	50.4524	85.9995	14.8189	78.7744
NBC-47	0.0627717	0.0116215	21.95	3.8543	0.00714787	22.2413	4.37065	2.82634	35.3272	72.0471	19.4206	0.582416	240.017	80.6439	5.39909	0.0393925	105.72	13.2163	88.6677	3.3156	62.6537	101.381	40.3219	18.9299	4.32847	20.3971	22.3416	39.8385	0.234633	3.93588	0.831559	1.53032	4.81546	85.1221	6.53058	0.0310669	23.922	0.109792	12.0563	0.593263	7.85016	40.8525	7.44207	71.4034	12.4029	55.7862	104.879	10.7507	76.8426
NBC-48	0.251055	0.163778	75.459	35.4089	0.0437994	53.7377	27.4191	10.0549	76.3106	127.425	25.8686	6.46414	140.139	68.3826	17.0109	0.0868007	93.9221	14.0125	98.4761	62.3282	238.317	255.222	123.736	20.6489	30.1598	22.0243	59.2254	142.101	0.330097	10.5007	0.824091	1.1133	4.7195	438.843	11.0074	0.378312	49.9068	0.267223	32.7696	3.30773	26.3313	203.727	16.823	156.289	31.5378	54.9814	251.119	26.1906	125.818
NBC-49	0.103109	0.0307227	35.0873	8.87521	0.0134751	28.7595	14.2748	7.27147	49.6798	77.1378	20.0432	0.987297	139.962	53.9462	7.59411	0.0402481	74.1563	12.0478	80.6169	7.45372	119.21	92.421	61.9209	19.0735	5.23948	20.8221	25.3023	65.3593	0.236079	5.48032	0.725868	1.72215	3.43209	96.5558	5.74259	0.115682	28.587	0.11806	16.9428	2.06546	15.5897	60.8762	10.9697	68.2617	19.8415	43.8172	99.007	15.7057	61.0984
NBC-5	0.141757	0.0179383	27.7755	6.91652	0.0138787	26.9737	1.49962	3.84961	44.8543	62.0093	21.2342	0.810051	304.203	127.465	4.75439	0.0648166	140.377	15.7795	88.0854	4.61709	231.398	117.994	41.8263	19.5569	8.99027	22.4008	20.5433	55.7552	0.380895	4.95388	0.998354	5.22145	4.64068	269.85	8.59279	0.0560671	24.5968	0.193177	15.8002	0.825837	17.3153	43.5881	17.7517	53.9591	13.2673	49.8807	99.7976	12.1674	85.5141
NBC-50	0.0890581	0.0176784	27.9352	7.23303	0.00845012	25.0178	8.26243	4.44261	38.6365	72.7834	15.9054	1.08474	116.724	51.7612	6.35069	0.0414567	116.339	12.0043	75.8068	7.22078	81.6533	102.948	75.6692	19.3227	4.26239	19.773	21.6532	53.5314	0.178349	4.79276	0.582225	1.42437	4.30286	105.735	8.03502	0.0673299	32.877	0.142429	11.0604	1.77793	13.7076	48.3082	8.21714	87.9563	15.7388	36.5793	120.961	12.0611	74.6435
NBC-51	0.0870392	0.00978759	16.569	2.78773	0.00573112	19.0297	10.249	4.10865	36.2426	55.5365	24.9709	0.625671	150.266	77.6622	4.12376	0.0216591	63.1206	14.6237	93.1837	4.80702	100.398	114.723	40.0163	19.4995	4.74714	21.3442	21.0092	32.9861	0.143892	3.41416	0.803807	2.49765	3.10367	83.5298	5.1255	0.0346291	26.436	0.107434	14.4128	0.822676	12.6961	24.8311	6.83681	47.8701	16.7982	62.4877	95.2641	10.2861	81.8468
NBC-52	0.0750606	0.0124756	15.0962	5.35157	0.00719196	23.1697	11.2982	4.16623	38.1208	52.9409	14.7176	0.782389	120.245	51.3948	5.98807	0.0291676	64.1318	11.7378	87.8014	4.57677	96.2495	102.909	46.7141	18.5897	3.14352	19.7652	25.6282	38.7843	0.196771	5.88468	0.627074	1.48176	3.48795	99.2619	6.34801	0.0544809	25.2701	0.0875438	11.8196	1.24062	9.73863	55.9317	7.51431	60.9878	13.1365	40.2993	117.09	9.94028	73.7284
NBC-53	0.0835188	0.0416722	24.2022	6.399	0.0171698	26.4084	3.40224	3.96121	46.3255	83.1122	13.9804	1.48194	154.405	62.3406	6.08425	0.0434079	103.019	12.5545	79.2823	13.0559	134.605	156.376	70.3003	18.481	6.99127	20.4427	31.5937	58.9575	0.390649	5.79255	0.810288	1.48446	4.19638	225.171	4.47654	0.137751	23.2273	0.193241	17.3199	0.939941	12.549	46.593	10.3237	73.7103	12.5571	37.7929	139.615	11.6753	68.4631
NBC-54	0.109971	0.0206733	43.6006	5.28134	0.00933559	24.4182	7.55521	3.98554	36.5702	73.5928	19.023	0.739523	166.465	71.708	5.79978	0.031212	83.7467	12.5094	77.5861	5.53658	95.8691	106.555	54.5373	18.502	6.13481	20.2097	14.0728	56.7683	0.186583	2.98057	0.772025	1.37298	4.33075	139.27	3.72884	0.0556066	27.7501	0.126817	14.9345	1.17249	13.2856	61.2571	7.24472	86.1118	15.6501	41.5622	102.786	13.4303	79.8123
NBC-55	0.0787471	0.0240902	23.7425	4.67386	0.00981788	26.1174	5.89709	4.71928	32.7175	55.1526	18.1834	0.773491	97.1422	61.3817	6.26257	0.0364406	92.6071	12.2317	69.8031	7.0504	91.9365	143.417	51.4843	18.2307	6.28081	20.2871	19.3866	49.3601	0.183437	4.30078	0.668507	1.05916	4.40523	135.995	3.63996	0.0678174	19.5024	0.116355	15.1607	1.88971	11.8416	48.3497	8.02525	88.2536	16.5711	42.1893	109.321	10.7486	69.7064
NBC-56	0.0798828	0.0235961	24.7465	6.28084	0.011309	24.3199	3.83989	3.35606	36.4977	79.3947	15.6932	0.81689	227.657	72.9431	6.27027	0.0512125	142.52	13.1319	91.424	4.40402	283.255	152.562	52.7718	18.1228	5.99975	19.0614	25.104	54.9675	0.246678	5.63951	0.785473	2.74139	4.64852	194.733	7.25883	0.0745838	29.8655	0.133653	15.7941	0.771947	12.7028	66.0493	8.79005	66.6459	9.82008	43.4432	119.537	10.3018	103.168
NBC-57	0.0651785	0.0149867	20.2862	3.81864	0.00745198	21.4793	6.29147	3.73273	31.5	61.1173	17.6481	0.598652	116.226	61.6923	4.87275	0.0264435	73.0902	11.4993	66.839	4.53896	68.6631	93.0727	52.7735	18.3185	3.79546	20.231	17.2583	51.3486	0.228212	3.85718	0.651049	0.700306	3.20758	90.8706	2.40358	0.0499479	17.1741	0.108854	13.1969	1.00143	10.3785	36.9896	6.95622	78.306	14.5206	44.8682	76.7208	11.0783	52.9441
NBC-58	0.056617	0.02192	16.8396	3.97016	0.011739	17.7149	8.04171	3.34417	27.1333	62.2836	17.5171	1.18282	74.5414	61.3591	4.81606	0.0568891	80.7898	13.7529	64.7256	7.49281	99.7411	100.741	52.605	19.0155	8.51721	21.1246	14.2373	49.702	0.134209	2.80202	0.581427	2.32318	4.15978	102.686	9.41612	0.0600968	25.258	0.107826	11.9343	2.01776	6.78274	33.2575	9.4118	68.0314	17.8031	44.7656	52.4245	10.0913	60.3615
NBC-59	0.233653	0.137275	118.469	22.5226	0.0320656	34.4477	18.6469	7.83262	90.0138	192.27	23.5956	3.91281	228.591	80.0857	11.0011	0.189359	181.086	13.7342	81.7298	21.1967	336.914	201.34	149.267	21.5315	16.9475	20.5559	44.3236	143.363	0.425916	8.84463	0.91318	3.65751	6.37585	410.095	24.5499	0.392699	64.3547	0.200635	28.8989	1.46144	32.3211	167.762	11.4098	104.704	19.7411	61.737	177.987	21.1932	159.299
NBC-60	0.119156	0.0292006	30.4068	9.23075	0.013664	25.8243	4.2729	4.70534	46.851	99.8432	16.4763	1.51809	145.308	78.9131	5.46574	0.0530919	139.047	12.6105	82.8168	10.0496	160.232	178.802	79.0144	19.2245	7.61303	19.3914	27.2261	75.2742	0.288003	5.614	0.746504	2.18082	5.42339	237.81	7.16744	0.0928931	29.9705	0.151449	17.3792	0.728033	16.5248	58.0543	13.874	112.468	12.2628	47.8399	145.329	13.4793	85.0703
NBC-61	0.129188	0.0421352	44.0109	7.49034	0.0175942	23.157	6.00329	4.29477	50.3925	74.7043	16.6181	1.08023	136.628	77.522	5.34107	0.0448272	86.0717	13.4339	80.6613	9.85763	141.804	127.71	58.4638	19.0016	7.0563	20.9749	15.2827	56.5769	0.182705	2.97383	0.911362	1.91851	5.04877	258.955	6.14204	0.122298	32.3088	0.189372	17.6005	2.08785	16.3193	66.8629	7.54027	91.32	17.7509	34.9854	116.62	13.3776	73.8626
NBC-62	0.527041	0.0490917	108.759	24.4669	0.0227393	24.363	8.83991	4.67845	58.578	203.097	20.303	2.92036	299.221	85.5047	6.41864	0.170961	234.711	13.9603	88.8998	11.6229	435.86	302.425	93.7067	20.4859	22.0172	19.7405	51.9489	99.0661	0.68719	13.138	1.02542	3.95831	6.52164	508.354	11.1023	0.233383	48.5246	0.203224	26.2933	0.552548	103.997	123.143	16.0211	88.6638	12.5996	65.1008	167.962	14.9879	185.348
NBC-63	0.133961	0.0190516	36.2815	7.32909	0.0117092	23.169	3.7594	3.87527	40.8038	77.2144	15.3949	0.871954	153.108	70.874	5.9306	0.0614805	168.859	12.6548	74.4876	4.46581	117.057	109.898	45.0346	19.1356	5.03545	19.6384	14.8581	47.3399	0.209434	5.6579	0.760943	2.7359	3.95094	214.588	12.323	0.0722483	28.7965	0.137223	12.6036	1.31031	15.5884	50.4178	11.8795	79.011	16.7456	38.0908	75.2991	15.4129	49.8789
NBC-64	0.0757055	0.019964	16.2034	6.39678	0.00945167	29.5743	5.9021	4.18739	45.9184	68.3179	22.3657	0.954544	170.912	76.3906	8.4603	0.0611242	120.012	15.6399	91.117	6.40985	73.5895	88.8088	47.6381	19.9226	3.11566	22.8874	32.9459	46.3453	0.350286	8.7496	0.819073	1.87026	4.45298	73.486	10.3304	0.0551147	26.5938	0.154456	13.1043	2.70616	10.8449	33.2207	11.3227	85.288	22.8162	45.0569	79.6405	16.5672	55.0523
NBC-66	0.0554774	0.0124086	11.4835	3.92265	0.00650987	22.9888	6.32072	3.94018	30.4707	59.0177	25.303	0.532101	198.675	76.4524	5.21745	0.0313202	82.4324	14.5597	113.868	6.07083	82.2851	87.7819	40.4418	18.982	4.279	23.0282	24.9349	32.1126	0.203586	3.89841	0.898799	1.27736	4.28721	60.2561	2.39849	0.0282137	19.6116	0.0940345	14.7295	2.0737	9.01448	29.5445	8.53778	72.0092	23.5118	45.8435	83.2358	12.7449	66.6876
NBC-67	0.0435484	0.0177603	12.5553	2.48258	0.0076906	25.3175	6.12041	4.44278	35.8025	49.8948	22.0205	0.617128	123.519	69.6967	5.64017	0.0290817	66.6686	13.9856	86.7813	6.41392	65.0386	88.998	43.2382	18.8393	4.71393	22.9929	14.8498	40.3548	0.142587	3.50108	0.710719	1.03838	3.71501	60.8623	1.49485	0.0282569	20.0654	0.0802444	16.8257	3.19493	6.80594	24.9701	9.88526	82.0793	21.8942	42.7187	63.1707	14.8248	43.3499
NBC-68	0.150586	0.0385652	35.755	11.3978	0.0259019	36.7995	10.0928	5.14634	53.6752	104.368	16.772	3.45674	162.129	74.3677	10.514	0.0878393	95.247	13.8204	67.9796	19.8631	269.629	162.658	59.1713	19.5994	28.6633	21.4994	50.0016	74.4998	0.422246	11.9443	0.785834	2.39222	7.79309	293.525	14.4266	0.118829	51.5986	0.194673	19.4707	2.42126	19.68	62.6316	16.9988	92.6694	20.1045	43.8679	158.573	24.523	116.362
NBC-69	0.0490545	0.010478	23.5801	2.70641	0.00539278	25.7761	5.11489	2.70926	23.6656	63.1698	20.3846	0.456345	219.465	93.9698	5.26011	0.0253484	58.6321	15.0918	91.1653	3.11884	49.9395	58.3042	31.6493	18.7021	3.31894	21.9526	8.10175	20.2691	0.118152	1.43682	0.748122	1.08516	3.21646	64.1083	3.6287	0.0245713	16.2479	0.100577	9.25706	1.56145	6.821	30.7042	3.73362	63.2346	18.5804	45.3466	66.8367	15.3707	70.6414
NBC-70	0.041494	0.0161519	13.835	3.07988	0.00871725	22.4252	6.12208	6.20924	22.1507	39.4308	16.9353	0.603821	57.7167	42.3978	4.69269	0.0101897	30.1603	10.3398	72.5621	7.95995	35.2845	114.317	31.7955	17.1523	7.92414	21.1374	11.1666	31.6788	0.0875422	2.46637	0.53261	0.419625	3.14075	46.1337	0.292896	0.0447789	16.5528	0.0582053	13.6913	3.36956	7.86849	35.0027	5.23038	80.7176	19.2569	33.0926	79.3107	10.8188	53.7868
NBC-71	0.0568696	0.0092997	10.1485	2.01703	0.00663629	16.643	2.19198	3.04249	22.0104	42.3582	14.2685	0.599947	160.964	64.2961	4.688	0.0427332	80.4055	13.3574	90.61	3.81457	67.7325	97.1795	34.3919	17.9323	3.1512	20.284	19.1876	30.2239	0.212985	4.34366	0.710512	1.836	3.88471	81.9793	5.94771	0.0293966	16.4176	0.117396	8.91595	0.893285	6.31827	25.1346	9.45614	53.7734	10.1894	34.5148	80.8572	7.99485	41.4659
NBC-72	0.0519653	0.0141138	13.1811	2.00925	0.00876898	19.6719	4.07743	4.72822	23.5399	30.2738	14.2788	0.445206	60.1988	44.368	3.47942	0.0178903	48.4699	10.8674	69.7151	5.78852	56.3587	83.3821	49.1022	16.3506	3.1	19.9691	11.6699	23.2828	0.110745	2.76877	0.55296	0.969166	2.19885	59.8711	1.23793	0.0440445	14.8458	0.0999959	11.2528	2.36304	7.6262	25.5288	8.61709	73.7659	14.7353	31.6333	79.63	10.4817	38.6005
NBC-73	0.0430248	0.0116167	15.8761	2.24061	0.00422129	21.3124	4.67087	2.95562	38.026	43.4567	19.0927	0.741763	145.153	92.3448	4.78398	0.0294579	71.3145	14.7592	77.8064	3.71061	144.022	99.4824	34.4656	19.8356	2.59885	21.3373	16.4141	44.4405	0.122402	2.59216	0.740682	3.15908	3.22804	81.9636	10.4732	0.0210311	26.8593	0.0825546	10.0319	1.3804	6.06553	28.7382	4.80503	37.8512	19.395	49.0575	80.7817	9.58808	76.4067
NBC-75	0.0484948	0.0232318	10.3524	2.95867	0.012315	21.6282	10.9701	5.0885	16.7777	45.0125	18.9203	0.706246	49.5993	37.6949	6.77881	0.0210759	43.61	9.81505	70.3888	6.20783	80.0224	130.484	38.1455	17.9773	8.11058	19.2761	19.2949	51.9622	0.140959	4.59933	0.471279	0.37957	2.39809	51.2258	1.30183	0.0667574	11.4318	0.0772799	14.5339	1.96152	11.8114	33.3702	8.08732	68.4722	17.9321	50.7467	71.7961	10.5192	58.2987
NBC-77	0.317699	0.21016	76.3922	32.2063	0.0489846	36.6169	32.124	16.3974	77.4996	128.407	28.6726	4.22955	110.89	45.6776	14.0637	0.0710307	67.4745	12.077	95.5321	50.7349	210.897	332.088	128.065	20.2241	41.4533	21.3128	48.3674	105.883	0.278578	8.3733	0.593146	1.04083	4.41077	383.474	6.27422	0.457784	57.7707	0.161844	35.8015	2.94572	39.7753	144.23	10.78	157.543	30.5803	52.2813	299.003	18.5124	171.58
NBC-78	0.0918238	0.0153571	19.9585	4.86975	0.00906673	19.8869	5.68045	3.7649	31.6531	56.5442	22.1601	0.611737	103.932	76.2841	5.43663	0.0443695	66.957	14.6543	84.2097	6.13221	98.4894	85.9472	45.5064	19.1864	5.19036	22.5545	18.3775	28.8487	0.198401	3.96391	0.557374	1.25549	3.7819	74.9479	4.88968	0.0393291	19.4164	0.106511	12.5986	2.93978	14.074	25.0707	9.17181	81.2884	22.559	33.5965	58.9582	12.17	57.7161
NBC-79	0.0742206	0.0129435	24.0335	4.84561	0.00650611	17.5198	5.64856	3.37055	25.5871	54.6431	16.8294	0.607714	170.906	59.6822	4.50381	0.0456363	91.0873	11.91	70.3214	3.55001	113.735	104.731	39.5414	18.5567	4.38846	19.5933	17.0322	60.8946	0.167693	3.54046	0.777302	1.5773	4.24432	104.676	4.53946	0.0418223	26.4965	0.101073	14.5943	0.912366	11.8331	46.0009	7.90042	61.938	10.7488	52.2939	70.8148	9.86619	67.2586
NBC-8	0.052475	0.0259647	19.6383	5.26921	0.00814182	37.5409	5.57867	3.37321	54.1717	82.8449	19.0484	0.983258	226.508	86.3179	7.38398	0.0665212	61.6131	16.6169	119.265	7.80436	95.1172	67.5272	78.7626	18.0269	3.85969	24.1096	24.2014	27.5675	0.171839	4.28757	0.777265	0.863403	3.54038	51.3106	12.5718	0.0459426	20.5829	0.095696	11.3728	6.43461	6.83684	24.7167	8.70764	73.3406	36.9059	21.7876	72.7309	19.3109	55.2151
NBC-80	0.146415	0.0614166	54.0266	19.1759	0.016978	39.9749	39.4487	12.475	35.7986	129.789	21.9629	3.40507	262.203	39.8128	12.1467	0.102794	68.9701	11.4517	95.6486	15.1555	304.98	194.3	139.538	20.2131	35.922	19.8278	42.7335	75.2455	0.212382	6.77337	0.614209	1.8556	4.6838	194.371	8.13309	0.163447	86.7984	0.108713	21.9883	1.65925	29.4736	99.5587	11.0138	82.6147	17.2857	50.207	212.225	19.9043	195.382
NBC-81	0.0374144	0.00767779	10.5064	1.93292	0.00544972	13.1093	3.94547	2.99555	16.1017	33.6502	15.1528	0.328793	92.6319	49.7887	3.22026	0.0200382	57.4539	11.6337	69.4026	3.07008	86.6228	80.7861	27.8319	17.0944	3.468	20.6854	7.84381	23.1504	0.0895091	2.16336	0.605244	1.37209	2.53341	41.9281	1.4783	0.0220808	15.9143	0.0452214	9.63239	2.83391	6.11744	16.7776	5.22146	51.6699	14.5228	29.6627	50.049	8.60076	44.7451
NBC-82	0.110881	0.020335	20.0229	7.24426	0.00962281	24.906	7.0745	4.62898	40.952	56.7259	14.2749	1.54937	111.429	58.0893	5.88405	0.0378436	65.4159	11.293	71.2144	6.74821	116.677	123.696	49.2014	18.4779	6.05569	19.0748	27.561	47.4175	0.221065	5.89549	0.659302	1.86171	3.39773	174.424	6.67817	0.0626251	20.9814	0.156542	13.7027	0.945827	15.5644	44.3974	14.3628	72.7367	13.2029	44.6442	115.81	12.6006	70.4362
NBC-83	0.104159	0.00950721	18.7328	5.7152	0.00660454	18.1488	5.83861	4.41261	23.235	43.8892	14.782	0.961339	98.657	51.2321	4.43433	0.0285165	75.1508	11.7932	66.2207	4.90458	159.274	113.849	35.4869	18.4456	7.2848	20.4838	13.4887	45.4994	0.115272	2.79378	0.504868	2.35395	3.66329	143.57	4.2018	0.0326561	22.5519	0.116054	12.7685	1.32528	12.3845	46.6845	9.54231	62.0091	15.3245	41.0873	80.0447	9.36924	62.9339
NBC-84	0.0968082	0.0124074	19.976	4.30906	0.00800096	20.7105	5.88783	3.30919	29.3083	65.961	15.7537	1.01278	120.249	67.2056	5.99498	0.0480226	78.1282	12.9601	70.8962	5.34128	123.168	106.012	53.4123	19.4597	4.81248	20.5017	17.0191	39.646	0.187311	4.82453	0.614286	2.03139	3.66314	124.946	5.97614	0.0374124	23.1177	0.134268	11.6769	1.50131	13.4688	29.8768	9.8585	78.9972	14.2348	41.7556	107.057	10.7533	65.6381
NBC-85	0.112038	0.0464152	30.8072	10.5828	0.0188939	27.929	15.1454	7.6345	40.9621	68.9358	22.4351	1.69508	68.7733	49.4339	7.35444	0.0387728	73.327	12.7492	82.4498	18.0921	112.233	173.443	60.4559	19.4654	16.8684	22.1584	25.0049	46.8206	0.166282	4.65012	0.501311	1.22405	4.44956	111.016	2.44003	0.142201	33.4498	0.0894057	19.2497	5.46862	17.5594	61.6029	7.9766	96.5408	33.7035	32.754	150.655	15.3336	113.684
NBC-86	0.08572	0.0210804	29.8184	6.9108	0.0146681	27.9091	6.91898	4.86699	29.8742	78.6238	16.9006	0.899976	150.65	56.2133	6.33867	0.0381524	76.5704	11.2951	83.0624	5.70831	127.066	105.573	56.5553	18.8759	8.08197	19.5978	20.867	35.7022	0.241546	4.12057	0.551517	1.42004	3.74539	152.701	3.68591	0.0729433	21.7273	0.111996	15.0724	0.667824	13.1155	36.8135	8.11616	91.0617	11.3042	50.0181	123.866	10.9884	80.8038
NBC-87	0.056633	0.0176811	13.4378	3.265	0.00797692	20.6686	2.7907	3.953	22.5299	50.5582	13.3927	0.582399	126.592	54.6324	5.01601	0.0348923	53.0576	13.6249	102.72	5.78588	96.6449	113.792	41.3749	17.8871	6.22942	21.853	14.1738	30.5084	0.119631	2.87798	0.532289	1.2913	3.57649	75.3382	2.18538	0.0567796	21.6401	0.0878278	9.37873	2.59269	9.08368	23.9598	8.75446	59.4876	15.2604	26.7369	95.9987	8.36232	75.5805
NBC-88	0.13824	0.0257041	35.4185	9.54758	0.0134219	26.1104	9.31006	5.66553	47.4852	101.241	20.9908	1.73606	194.793	67.4568	8.73248	0.0528667	132.824	12.7117	80.124	11.5701	135.41	188.257	61.3716	19.6938	12.1199	19.9062	34.4204	75.0701	0.361146	4.6128	0.958751	2.07231	6.18898	262.06	7.41446	0.123108	30.7366	0.16555	17.5196	0.673937	18.6656	80.2851	10.9678	120.833	14.5562	54.1335	154.909	13.5697	121.447
NBC-89	0.0808151	0.0370185	31.4776	9.19447	0.0184134	35.2146	13.8296	5.47104	66.0849	96.7701	22.3722	2.68459	135.119	78.0347	11.5255	0.133087	78.8697	16.1928	78.2637	17.2793	190.157	108.261	110.462	21.437	15.9648	24.2728	24.9749	50.7591	0.234573	5.58676	0.65275	2.64468	5.2867	202.713	6.97358	0.259444	46.4098	0.150052	18.2801	5.10189	11.9081	58.6469	10.5348	93.0005	31.5639	33.7614	135.639	17.7869	96.0057
NBC-9	0.127704	0.00800128	19.5012	2.87813	0.00496363	15.0187	2.50059	2.11508	25.8648	64.615	16.1514	0.584363	295.286	100.485	4.54392	0.0800335	92.3437	14.7391	91.6388	2.84556	97.7789	115.976	32.3365	19.2204	2.81599	19.6968	11.7997	28.4011	0.164905	3.18165	0.910818	4.57355	2.47926	118.218	12.6778	0.0286544	15.9309	0.0751182	9.45909	0.369052	18.0613	31.7078	6.9948	32.1214	10.5089	40.2373	107.524	8.5503	59.508
NBC-90	0.0920504	0.067211	32.8413	8.71086	0.0258917	34.4238	14.3977	6.42288	52.2242	69.7982	23.9258	1.8351	100.71	65.589	8.41848	0.0209808	48.4158	11.9238	78.2947	19.684	89.8124	116.702	65.3619	18.3724	9.38121	21.1956	16.9701	39.4183	0.206801	3.0177	0.729703	0.816665	4.3043	150.694	2.35011	0.142653	20.9752	0.160102	25.1715	1.61207	11.9637	58.677	9.13546	118.23	21.517	50.6708	111.968	19.5277	63.4842
NBC-91	0.0964399	0.0257535	20.1228	7.43572	0.010059	33.8189	7.27931	4.324	41.2666	73.7121	20.8534	1.28697	238.646	67.8375	8.42953	0.0409925	87.1054	14.4663	105.963	10.2892	146.427	134.803	70.596	19.1304	10.6273	21.7817	24.4225	39.6029	0.22669	5.20544	0.695704	1.92682	4.42013	108.108	3.94845	0.0725467	32.1993	0.142188	19.6178	1.89554	16.7249	37.4846	9.94331	89.4162	16.2253	44.4212	127.184	15.12	105.319
NBC-92	0.0648333	0.0158388	16.1635	5.47006	0.00994225	22.4335	5.64012	4.54654	28.317	46.479	14.7232	1.03769	85.956	51.1289	5.29653	0.0324033	90.0908	11.4432	67.205	7.20838	124.683	133.587	47.7465	17.9131	5.526	19.237	17.8932	41.3924	0.197605	4.77605	0.476153	1.60638	3.59875	119.973	3.92445	0.0669762	21.2345	0.0892628	12.1314	1.39047	11.0111	29.8294	9.36972	72.6819	11.4533	33.4974	87.1918	9.40728	61.7752
NBC-93	0.123664	0.0211021	32.4792	12.2714	0.00986383	27.4677	8.20402	4.76749	38.0621	74.1011	13.826	1.62586	221.466	71.0305	5.72362	0.0636349	113.658	12.535	84.4587	8.33818	235.327	146.397	59.5617	18.6129	8.73123	19.8229	22.181	60.335	0.264083	5.64341	0.750697	1.95274	5.01333	173.395	9.08015	0.0881101	33.0842	0.147002	16.2274	0.814418	20.2208	45.0973	10.3478	69.7606	10.3687	39.1679	110.481	14.0666	95.1491
NBC-94	0.164449	0.0235287	52.1533	9.98353	0.010964	29.4404	7.07964	3.95793	47.0475	91.684	19.2598	1.92221	189.22	77.9713	6.42099	0.0631457	88.7172	13.1209	76.5184	10.3784	218.516	126.633	93.4685	19.1495	8.45262	20.9114	22.8293	40.5536	0.257716	5.28631	0.863048	2.67486	4.77939	197.388	8.2066	0.0927401	38.2497	0.222354	18.5713	1.27081	24.6417	58.9633	9.7164	85.8358	17.2119	50.2604	115.344	16.6567	93.2859
NBC-95	0.126946	0.0365965	30.5564	10.7855	0.0152905	22.0918	7.59396	3.59289	39.6893	88.3652	14.056	1.38554	115.269	55.7659	7.07427	0.0634785	104.87	12.5487	78.1116	8.84698	178.556	129.222	57.2959	18.2141	8.48821	19.3493	22.8143	50.1195	0.25451	5.50498	0.622718	1.71428	4.78115	183.767	11.0831	0.0975107	26.7906	0.107227	15.0547	1.34912	19.5743	71.3025	10.1988	89.8151	10.8923	41.9926	102.418	11.5215	111.472
NBC-96	0.0577269	0.0276478	21.9068	7.83031	0.00925772	36.0449	7.71461	5.71218	48.7845	56.6561	20.4294	1.05309	110.92	56.1963	5.9832	0.0177876	49.3239	12.4289	88.3347	11.1818	73.599	74.7879	51.495	17.6968	5.80122	22.2191	14.5629	34.1744	0.137447	2.47676	0.599094	0.628616	3.30732	75.8115	1.12014	0.0679364	19.5696	0.116564	19.1251	4.29203	10.225	33.5743	6.09853	102.923	25.5752	28.8862	86.1987	17.2183	63.6237
NBC-97	0.107781	0.015413	32.9744	3.45316	0.00901856	22.4157	5.07483	2.9922	19.1328	58.0939	18.7783	0.778034	111.836	65.1376	5.33486	0.0361618	103.72	11.5924	66.5599	2.97735	136.897	103.14	38.2318	19.3001	3.30748	19.1233	12.6533	51.6817	0.159577	2.84775	0.618546	1.32164	3.08449	159.227	5.28646	0.0369802	15.1508	0.112823	12.4618	0.515961	14.7177	55.6128	6.78801	63.6317	12.115	62.0346	51.4946	11.704	59.0295
NBC-98	0.147028	0.0270035	37.2787	7.70013	0.0145258	20.6837	6.56897	4.35364	34.4952	83.5647	16.6414	1.7109	87.6304	58.0591	7.0322	0.0578039	104.732	12.2397	66.4099	10.8649	184.521	162.615	79.9044	18.7536	9.86856	19.3985	19.6496	45.8879	0.190838	4.65594	0.430946	2.29843	4.45391	283.922	7.57965	0.0948102	28.6946	0.116736	16.6283	1.19724	19.0946	74.3345	10.2172	85.9008	13.6966	41.5712	139.974	10.2878	102.113
NBC-99	0.109883	0.0189612	31.7804	8.74721	0.0077274	28.648	7.94418	3.82317	75.414	98.6241	25.9791	2.65142	229.752	117.843	6.6248	0.158116	109.692	18.7623	98.0566	15.5349	110.818	90.4836	64.3431	21.4229	4.30396	24.4399	22.2149	33.7011	0.209801	5.44665	0.697554	3.24001	6.20273	119.193	19.0988	0.0370899	45.7719	0.122999	15.4221	5.65414	13.7189	42.3915	10.5362	83.7454	33.4149	27.0399	74.0098	19.6736	97.7482
[truncated: 149 more columns]
