# Supplementary material for: Construction of a novel anoikis-related prognostic model and analysis of its correlation with infiltration of immune cells in neuroblastoma
Source: Front Immunol. 2023 Apr 4;14:1135617. doi: 10.3389/fimmu.2023.1135617 (PMC10111050; doi:10.3389/fimmu.2023.1135617)
Supplement: Supplementary file 5 [file Table_5.xlsx]

## Sheet: c5.go.v7.4.symbols.gmt
ID	Description	setSize	enrichmentScore	NES	pvalue	p.adjust	qvalue	rank	leading_edge	core_enrichment
GOBP_ADAPTIVE_IMMUNE_RESPONSE	GOBP_ADAPTIVE_IMMUNE_RESPONSE	414	-0.649791	-2.93735	1e-10	2.48634e-09	1.54814e-09	2658	tags=48%, list=13%, signal=42%	UNC93B1/IL17RA/IL1R1/LAT/IL4/C1QB/PTK2B/STX7/IFNK/ADA/TCIRG1/NFKB2/CD40/DENND1B/MICB/SIPA1/JAK2/RAB27A/MR1/MYO1G/EMP2/PYCARD/HLA-DOB/PRDM1/CLEC4C/CTSC/RELB/CD28/HLA-DQB1/B2M/SLAMF6/IL4R/HLA-DOA/TNF/PRKCZ/P2RX7/C4BPB/TLR4/PRKCD/HLA-A/TRPM4/HLA-C/TFEB/HAVCR2/IGHM/INPP5D/CFI/LILRB2/TNFRSF17/BTN3A1/BATF/RORA/CD79B/IGHD/TGFB1/CLEC4A/JAG1/ERAP1/STAT3/EBI3/NFKBIZ/C9/TBX21/C1QA/RFTN1/NOTCH1/C1QC/IFNW1/IF…
GOBP_IMMUNE_RESPONSE_REGULATING_CELL_SURFACE_RECEPTOR_SIGNALING_PATHWAY	GOBP_IMMUNE_RESPONSE_REGULATING_CELL_SURFACE_RECEPTOR_SIGNALING_PATHWAY	231	-0.663711	-2.84018	1e-10	2.48634e-09	1.54814e-09	2452	tags=41%, list=12%, signal=36%	ADA/CD40/DENND1B/MICB/LGALS3/MYO1G/PAK3/TYROBP/C3AR1/CD28/HLA-DQB1/ERMAP/PLSCR1/CMKLR1/PRKCD/HLA-A/KIR2DS2/IGHM/INPP5D/LAPTM5/LILRB2/BTN3A1/CD22/CD79B/IGHD/ELF1/CARD11/NFKBIZ/HCK/PRKCH/RFTN1/FGR/FCN1/MEF2C/PTPN6/CD19/FCRL3/DUSP22/HLA-G/BTK/KLRC1/MNDA/SYK/BTNL9/PRKCB/ZC3H12A/CD8A/PLCG2/NCR3/GBP1/CD38/HLA-DPB1/KLHL6/CLEC4D/BTN3A2/HLA-DRB1/NR4A3/CD226/PIK3CD/BANK1/LCP2/BTN3A3/VAV1/LAX1/BLK/NCKAP1L/H…
GOBP_POSITIVE_REGULATION_OF_LEUKOCYTE_CELL_CELL_ADHESION	GOBP_POSITIVE_REGULATION_OF_LEUKOCYTE_CELL_CELL_ADHESION	222	-0.66509	-2.82727	1e-10	2.48634e-09	1.54814e-09	2248	tags=53%, list=11%, signal=47%	CORO1A/CHST2/CD274/CD1D/BTN2A2/CD83/CAV1/IL4/SIRPA/ADA/JAK2/LGALS9/PYCARD/HLA-DOB/CD28/HLA-DQB1/B2M/IL4R/HLA-DOA/HAS2/TNF/PRKCZ/CD5/IL15/HLA-A/TNFSF11/HAVCR2/ITPKB/LILRB2/CARD11/ETS1/EBI3/NFKBIZ/SOX13/RASGRP1/EFNB2/GLI3/ITGA4/CD27/PTPN6/SPTA1/TNFSF13B/IL27RA/IL1B/HLA-E/XCL1/HLA-G/HES1/VNN1/AIF1/SYK/ITGB2/CCL21/ALOX5/ANXA1/IL4I1/CD6/TNFRSF14/PDCD1LG2/MAP3K8/HLA-DRA/HLA-DPB1/IGF1/PTAFR/IL6ST/HLA-DR…
GOBP_LEUKOCYTE_MEDIATED_IMMUNITY	GOBP_LEUKOCYTE_MEDIATED_IMMUNITY	354	-0.637297	-2.82536	1e-10	2.48634e-09	1.54814e-09	3311	tags=52%, list=17%, signal=44%	SPON2/IRF7/NDFIP1/PLEKHM2/IL6/GZMM/VAMP2/CAMK4/SPI1/IL12B/RNF19B/IL2/DDX58/PRF1/CORO1A/CADM1/CD1D/S100A13/IL1R1/STXBP3/PTGDR/LAT/IL4/GATA2/C1QB/STX7/TCIRG1/CD40/DENND1B/VAMP3/LGALS9/RAB27A/MR1/MYO1G/EMP2/HLA-DOB/ITGAM/TYROBP/CCL3/CTSC/SNAP23/BST2/CD28/STXBP2/HLA-DQB1/CXCL6/B2M/VAMP8/SLAMF6/IL4R/HLA-DOA/TNF/PRKCZ/P2RX7/C4BPB/TLR4/PRKCD/HLA-A/TRPM4/LYST/HAVCR2/IGHM/INPP5D/IRAK4/CFI/BATF/IGHD/TGFB1/…
GOBP_LYMPHOCYTE_MEDIATED_IMMUNITY	GOBP_LYMPHOCYTE_MEDIATED_IMMUNITY	267	-0.651194	-2.82244	1e-10	2.48634e-09	1.54814e-09	2553	tags=48%, list=13%, signal=43%	IL4/C1QB/STX7/TCIRG1/CD40/DENND1B/LGALS9/RAB27A/MR1/MYO1G/EMP2/HLA-DOB/CTSC/CD28/HLA-DQB1/B2M/SLAMF6/IL4R/HLA-DOA/TNF/PRKCZ/P2RX7/C4BPB/PRKCD/HLA-A/TRPM4/LYST/HAVCR2/IGHM/INPP5D/CFI/BATF/IGHD/TGFB1/JAG1/C9/RASGRP1/TBX21/C1QA/RFTN1/C1QC/CD27/PTPN6/HLA-B/BCL3/CD19/ARID5A/IL27RA/CLU/DUSP22/IL1B/HLA-H/C4B/HLA-E/XCL1/STAT6/HLA-G/BTK/KLRC1/ULBP2/CD1A/GZMB/HLA-F/ARG1/IL4I1/CD8A/SERPINB9/NCR3/RIPK3/C1RL/…
GOCC_EXTERNAL_SIDE_OF_PLASMA_MEMBRANE	GOCC_EXTERNAL_SIDE_OF_PLASMA_MEMBRANE	354	-0.635788	-2.81867	1e-10	2.48634e-09	1.54814e-09	2772	tags=46%, list=14%, signal=41%	CD1D/NT5E/STAB2/BTN2A2/CD83/IL1R1/CDH5/FCGRT/GPC4/ITGA11/IL12RB2/ADA/MFGE8/CD40/PRLR/MICB/ABCA1/MCAM/MR1/CD34/ITGAM/CLEC4C/ENG/CD163/CD28/IL3RA/ERMAP/B2M/SLAMF6/IL4R/TNF/P2RX7/CD5/TLR4/ECE1/ITGA6/ITGA7/IGHM/CLEC14A/BTN3A1/CD14/CD22/CD79B/TNFRSF4/IGHD/CLEC4A/CCR5/IL13RA1/EBI3/ITGA4/FOLR2/IGSF21/CD27/FCN1/S1PR1/CCRL2/CD19/IL27RA/CTSK/HLA-H/HLA-E/F10/HLA-G/GPIHBP1/F3/TF/CLEC2B/KLRC1/ULBP2/CD1A/ABCG2…
GOBP_ADAPTIVE_IMMUNE_RESPONSE_BASED_ON_SOMATIC_RECOMBINATION_OF_IMMUNE_RECEPTORS_BUILT_FROM_IMMUNOGLOBULIN_SUPERFAMILY_DOMAINS	GOBP_ADAPTIVE_IMMUNE_RESPONSE_BASED_ON_SOMATIC_RECOMBINATION_OF_IMMUNE_RECEPTORS_BUILT_FROM_IMMUNOGLOBULIN_SUPERFAMILY_DOMAINS	277	-0.648737	-2.81446	1e-10	2.48634e-09	1.54814e-09	2652	tags=49%, list=13%, signal=43%	IL17RA/IL1R1/IL4/C1QB/STX7/ADA/TCIRG1/NFKB2/CD40/DENND1B/RAB27A/MR1/MYO1G/EMP2/HLA-DOB/CTSC/RELB/CD28/HLA-DQB1/B2M/SLAMF6/IL4R/HLA-DOA/TNF/PRKCZ/P2RX7/C4BPB/TLR4/PRKCD/HLA-A/TRPM4/HAVCR2/IGHM/INPP5D/CFI/BATF/RORA/IGHD/TGFB1/JAG1/STAT3/EBI3/NFKBIZ/C9/TBX21/C1QA/RFTN1/NOTCH1/C1QC/CD27/MEF2C/PTPN6/HLA-B/BCL3/CD19/ARID5A/TNFSF13B/IL27RA/CLU/DUSP22/IL1B/HLA-H/C4B/HLA-E/XCL1/STAT6/HLA-G/BTK/KLRC1/CD1A/…
GOBP_ACTIVATION_OF_IMMUNE_RESPONSE	GOBP_ACTIVATION_OF_IMMUNE_RESPONSE	281	-0.643995	-2.80256	1e-10	2.48634e-09	1.54814e-09	2951	tags=43%, list=15%, signal=37%	CFHR1/PVRIG/COLEC10/CFD/FOXP1/IFI16/LPXN/BTN2A2/CMTM3/C1QB/ADA/DENND1B/MICB/AIM2/LGALS3/MYO1G/PYCARD/PAK3/TYROBP/NLRC4/CFB/C3AR1/CFP/CD28/HLA-DQB1/ZBP1/ERMAP/PLSCR1/CMKLR1/C4BPB/TLR4/PRKCD/HLA-A/KIR2DS2/IGHM/INPP5D/CFI/LAPTM5/BTN3A1/CD22/CD79B/IGHD/ELF1/CARD11/NFKBIZ/C9/HCK/PRKCH/C1QA/RFTN1/A2M/C1QC/FGR/FCN1/MEF2C/PTPN6/CD19/FCRL3/CLU/DUSP22/IL1B/C4B/BTK/MNDA/SYK/BTNL9/PRKCB/ZC3H12A/CD8A/PLCG2/NC…
GOBP_POSITIVE_REGULATION_OF_IMMUNE_RESPONSE	GOBP_POSITIVE_REGULATION_OF_IMMUNE_RESPONSE	456	-0.609947	-2.77416	1e-10	2.48634e-09	1.54814e-09	2951	tags=42%, list=15%, signal=36%	CFHR1/PVRIG/COLEC10/CFD/FOXP1/CD274/CADM1/IFI16/CD1D/LPXN/PGC/BTN2A2/CMTM3/IL1R1/IL4/GATA2/C1QB/STX7/IFNK/ADA/CD40/PARP9/DENND1B/MICB/AIM2/LGALS9/MR1/LGALS3/MYO1G/PYCARD/ITGAM/PAK3/TYROBP/NLRC4/CFB/C3AR1/CFP/CD28/NMI/HLA-DQB1/ZBP1/ERMAP/B2M/VAMP8/SLAMF6/PLSCR1/IL4R/TNF/PRKCZ/P2RX7/CMKLR1/C4BPB/TLR4/PRKCD/IL15/HLA-A/KIR2DS2/HAVCR2/IGHM/INPP5D/CFI/LAPTM5/BTN3A1/CD22/CD79B/IGHD/TGFB1/ELF1/CARD11/NFK…
GOBP_ANTIGEN_RECEPTOR_MEDIATED_SIGNALING_PATHWAY	GOBP_ANTIGEN_RECEPTOR_MEDIATED_SIGNALING_PATHWAY	159	-0.66924	-2.7554	1e-10	2.48634e-09	1.54814e-09	1949	tags=39%, list=10%, signal=35%	CD28/HLA-DQB1/ERMAP/HLA-A/IGHM/INPP5D/LAPTM5/BTN3A1/CD22/CD79B/IGHD/ELF1/CARD11/NFKBIZ/PRKCH/RFTN1/MEF2C/PTPN6/CD19/FCRL3/DUSP22/BTK/MNDA/SYK/BTNL9/PRKCB/ZC3H12A/CD8A/PLCG2/GBP1/CD38/HLA-DPB1/KLHL6/BTN3A2/HLA-DRB1/CD226/PIK3CD/BANK1/LCP2/BTN3A3/LAX1/BLK/NCKAP1L/HLA-DRB3/SKAP1/CD247/MS4A1/LCK/CD8B/PTPRC/SLA2/TXK/PTPN22/BLNK/ZAP70/CCR7/CD160/SH2D1A/TRAT1/UBASH3A/ITK/STAP1
GOBP_REGULATION_OF_CELL_KILLING	GOBP_REGULATION_OF_CELL_KILLING	95	-0.722127	-2.75336	1e-10	2.48634e-09	1.54814e-09	2244	tags=64%, list=11%, signal=57%	SPI1/IL12B/PRF1/CADM1/CD1D/IL4/STX7/LGALS9/MR1/ITGAM/TYROBP/CXCL6/B2M/SLAMF6/P2RX7/HLA-A/HAVCR2/RASGRP1/HLA-B/HLA-H/HLA-E/XCL1/HLA-G/KLRC1/CD1A/SYK/HLA-F/ARG1/SERPINB9/NCR3/F2RL1/RIPK3/HLA-DRA/ICAM1/HLA-DRB1/CD226/MICA/CFH/CD5L/VAV1/NCKAP1L/CX3CR1/CD1B/IL23R/IFNG/LILRB1/PTPRC/NCR1/CLEC7A/KLRK1/KLRC2/CRTAM/IL7R/CD160/DNASE1L3/SH2D1A/KLRD1/CD1C/KLRC3/CD1E/STAP1
GOBP_ANTIGEN_PROCESSING_AND_PRESENTATION	GOBP_ANTIGEN_PROCESSING_AND_PRESENTATION	99	-0.715057	-2.744	1e-10	2.48634e-09	1.54814e-09	2242	tags=51%, list=11%, signal=45%	RAB27A/MR1/CD68/PYCARD/HLA-DOB/RELB/HLA-DQB1/B2M/HLA-DOA/HLA-A/HLA-C/LILRB2/CLEC4A/ERAP1/RFTN1/HLA-B/HLA-H/HLA-E/TAP1/HLA-G/CD1A/HLA-F/CCL21/CD8A/PSMB8/HLA-DRA/ICAM1/HLA-DPB1/HLA-DRB1/HLA-DMA/HLA-DMB/HLA-DQA1/CTSH/HLA-DRB5/NOD2/HLA-DQB2/HLA-DRB4/CTSS/HLA-DPA1/HLA-DRB3/CD1B/WDFY4/FGL2/CD74/HLA-DQA2/CCR7/RAB3B/CCL19/CD1C/CD1E
GOBP_T_CELL_ACTIVATION	GOBP_T_CELL_ACTIVATION	455	-0.601468	-2.73071	1e-10	2.48634e-09	1.54814e-09	2562	tags=42%, list=13%, signal=38%	BTN2A2/CD83/ZFP36L2/CAV1/LAT/IL4/SIRPA/MYH9/EGR1/IFNK/ADA/TCIRG1/RUNX2/LRRC32/MICB/FZD8/JAK2/LGALS9/RAB27A/MR1/LGALS3/LFNG/PYCARD/HLA-DOB/PRDM1/ZFP36L1/RELB/CD28/HLA-DQB1/B2M/SLAMF6/IL4R/HLA-DOA/PRKCZ/P2RX7/CD5/IL15/HLA-A/TNFSF11/PREX1/HAVCR2/ITPKB/LAPTM5/LILRB2/BTN3A1/BATF/RORA/TNFRSF4/MSN/CLEC4A/CARD11/STAT3/EBI3/HSH2D/CASP8/NFKBIZ/GSN/SOX13/RAC2/RASGRP1/EFNB2/TBX21/GLI3/IFNW1/IFNA14/CD27/PTPN6…
GOBP_REGULATION_OF_LEUKOCYTE_MEDIATED_IMMUNITY	GOBP_REGULATION_OF_LEUKOCYTE_MEDIATED_IMMUNITY	211	-0.64509	-2.72659	1e-10	2.48634e-09	1.54814e-09	2553	tags=46%, list=13%, signal=40%	IL4/GATA2/STX7/CD40/DENND1B/LGALS9/MR1/ITGAM/TYROBP/BST2/CD28/STXBP2/CXCL6/B2M/VAMP8/SLAMF6/IL4R/TNF/PRKCZ/P2RX7/C4BPB/TLR4/HLA-A/TRPM4/HAVCR2/TGFB1/RAC2/RASGRP1/TBX21/FGR/PTPN6/HLA-B/ARID5A/IL27RA/DUSP22/IL1B/HLA-H/HLA-E/XCL1/TLR3/STAT6/HLA-G/BTK/KLRC1/CD1A/SYK/HLA-F/ITGB2/ARG1/IL4I1/PLCG2/SERPINB9/NCR3/F2RL1/RIPK3/HLA-DRA/ICAM1/PTAFR/HLA-DRB1/CD226/CD84/MICA/TNFRSF1B/NOD2/VAV1/AHR/SH2D1B/BLK/NC…
GOBP_REGULATION_OF_LEUKOCYTE_MEDIATED_CYTOTOXICITY	GOBP_REGULATION_OF_LEUKOCYTE_MEDIATED_CYTOTOXICITY	78	-0.74363	-2.72511	1e-10	2.48634e-09	1.54814e-09	2244	tags=63%, list=11%, signal=56%	LGALS9/MR1/ITGAM/TYROBP/CXCL6/B2M/SLAMF6/P2RX7/HLA-A/HAVCR2/RASGRP1/HLA-B/HLA-H/HLA-E/XCL1/HLA-G/KLRC1/CD1A/HLA-F/ARG1/SERPINB9/NCR3/F2RL1/RIPK3/HLA-DRA/ICAM1/HLA-DRB1/CD226/MICA/VAV1/NCKAP1L/CX3CR1/CD1B/IL23R/LILRB1/PTPRC/NCR1/KLRK1/KLRC2/CRTAM/IL7R/CD160/DNASE1L3/SH2D1A/KLRD1/CD1C/KLRC3/CD1E/STAP1
GOBP_NUCLEAR_CHROMOSOME_SEGREGATION	GOBP_NUCLEAR_CHROMOSOME_SEGREGATION	221	0.654313	2.71945	1e-10	2.48634e-09	1.54814e-09	2658	tags=38%, list=13%, signal=33%	TEX15/BRIP1/TEX12/C14orf39/SPC24/KIF18A/FAM83D/AURKB/TRIP13/KIF14/SPC25/ESCO2/NEK2/DLGAP5/KIF4A/USP44/CENPF/FANCD2/MAD2L1/DSCC1/BUB1/CENPK/NCAPG/ECT2/TTK/CEP55/CDC6/BUB1B/CDT1/CENPE/NCAPH/SMC4/UBE2C/NDC80/FEN1/PTTG2/CDCA5/CCNB1/PLK1/TACC3/NUSAP1/KIFC1/NUF2/PTTG1/FBXO5/DMC1/SYCE1/ESPL1/TOP2A/KIF23/ZWINT/EME1/SPATA22/RNF212/CDC20/INCENP/CDCA8/KIF2C/CCNE2/KNTC1/PSRC1/FANCM/SMC2/PDS5A/ERCC4/KIF22/CCN…
GOBP_POSITIVE_REGULATION_OF_CELL_KILLING	GOBP_POSITIVE_REGULATION_OF_CELL_KILLING	60	-0.777873	-2.71711	1e-10	2.48634e-09	1.54814e-09	3090	tags=75%, list=16%, signal=63%	SPI1/IL12B/PRF1/CADM1/CD1D/STX7/MR1/ITGAM/TYROBP/B2M/SLAMF6/P2RX7/HLA-A/RASGRP1/HLA-B/HLA-H/HLA-E/XCL1/HLA-G/CD1A/SYK/HLA-F/ARG1/NCR3/F2RL1/HLA-DRA/HLA-DRB1/CD226/CD5L/VAV1/CD1B/IL23R/IFNG/PTPRC/CLEC7A/KLRK1/KLRC2/CRTAM/CD160/SH2D1A/KLRD1/CD1C/KLRC3/CD1E/STAP1
GOBP_REGULATION_OF_LYMPHOCYTE_MEDIATED_IMMUNITY	GOBP_REGULATION_OF_LYMPHOCYTE_MEDIATED_IMMUNITY	154	-0.663414	-2.7074	1e-10	2.48634e-09	1.54814e-09	2823	tags=49%, list=14%, signal=43%	CADM1/CD1D/IL1R1/IL4/STX7/CD40/DENND1B/LGALS9/MR1/CD28/B2M/SLAMF6/TNF/PRKCZ/P2RX7/C4BPB/HLA-A/TRPM4/HAVCR2/TGFB1/RASGRP1/TBX21/PTPN6/HLA-B/ARID5A/IL27RA/DUSP22/IL1B/HLA-H/HLA-E/XCL1/STAT6/HLA-G/BTK/KLRC1/CD1A/HLA-F/ARG1/IL4I1/SERPINB9/NCR3/RIPK3/HLA-DRA/HLA-DRB1/CD226/MICA/TNFRSF1B/NOD2/VAV1/AHR/SH2D1B/NCKAP1L/HLA-DRB3/CD1B/BCL6/SLAMF1/IL23R/C3/LILRB1/PTPRC/NLRP3/NCR1/IL18R1/KLRK1/KLRC2/IL18/CRTA…
GOBP_MONONUCLEAR_CELL_MIGRATION	GOBP_MONONUCLEAR_CELL_MIGRATION	175	-0.650877	-2.70737	1e-10	2.48634e-09	1.54814e-09	3544	tags=56%, list=18%, signal=46%	GAS6/THBS1/CCL18/PLCB1/SLIT2/AKIRIN1/IL6/PECAM1/CCL20/SPI1/MADCAM1/FLT1/LGMN/XCL2/IL4/SIRPA/PTK2B/S100A14/CCL23/PDGFB/STK10/TMEM102/CDC42/LGALS9/CCL15/LGALS3/MYO1G/EPS8/PYCARD/ECM1/CCL3/CCL3L3/C3AR1/DUSP1/TNF/CCL17/CMKLR1/TRPM2/TNFSF11/TRPM4/F11R/MSN/CCR5/ITGB7/TBX21/ITGA4/CCL4/FOLR2/LRCH1/S1PR1/CCL13/IL27RA/DEFA1/XCL1/RARRES2/AIF1/CXCL11/CCL8/CCL21/ALOX5/ANXA1/CCL16/XG/ASB2/CSF1R/TNFRSF14/PLA2G7…
GOBP_REGULATION_OF_ADAPTIVE_IMMUNE_RESPONSE	GOBP_REGULATION_OF_ADAPTIVE_IMMUNE_RESPONSE	169	-0.649691	-2.7039	1e-10	2.48634e-09	1.54814e-09	2646	tags=51%, list=13%, signal=44%	IRF7/IL1RL1/NDFIP1/IL6/IL12B/IL2/CD274/CD1D/IL1R1/IL4/STX7/ADA/CD40/DENND1B/MR1/PYCARD/CD28/B2M/IL4R/TNF/PRKCZ/P2RX7/C4BPB/HLA-A/TRPM4/HAVCR2/TGFB1/NFKBIZ/TBX21/MEF2C/PTPN6/HLA-B/ARID5A/TNFSF13B/IL27RA/DUSP22/IL1B/HLA-H/HLA-E/XCL1/STAT6/HLA-G/BTK/KLRC1/CD1A/HLA-F/IRF1/ZC3H12A/ARG1/ANXA1/IL4I1/TNFRSF14/SAMSN1/RIPK3/HLA-DRA/IL6ST/HLA-DRB1/CD226/TNFRSF1B/NOD2/AHR/PLA2G4A/NCKAP1L/HLA-DRB3/CD1B/BCL6/S…
GOBP_T_CELL_MEDIATED_IMMUNITY	GOBP_T_CELL_MEDIATED_IMMUNITY	106	-0.701602	-2.70145	1e-10	2.48634e-09	1.54814e-09	3233	tags=60%, list=16%, signal=51%	IL6/GZMM/IL12B/PRF1/CADM1/CD1D/IL1R1/IL4/STX7/DENND1B/RAB27A/MR1/MYO1G/EMP2/CTSC/B2M/PRKCZ/P2RX7/HLA-A/TRPM4/JAG1/TBX21/RFTN1/HLA-B/ARID5A/DUSP22/IL1B/HLA-H/HLA-E/XCL1/HLA-G/KLRC1/CD1A/HLA-F/ARG1/IL4I1/CD8A/RIPK3/HLA-DRA/ICAM1/BTN3A2/HLA-DRB1/MICA/TNFRSF1B/CTSH/BTN3A3/NOD2/AHR/NCKAP1L/HLA-DRB3/CD1B/SLAMF1/IL23R/LILRB1/PTPRC/NLRP3/IL18R1/IL18/CRTAM/CCR2/IL7R/KLRD1/CD1C/CD1E
GOBP_IMMUNE_RESPONSE_REGULATING_SIGNALING_PATHWAY	GOBP_IMMUNE_RESPONSE_REGULATING_SIGNALING_PATHWAY	364	-0.606727	-2.70132	1e-10	2.48634e-09	1.54814e-09	3512	tags=43%, list=18%, signal=36%	LIMK1/BIRC2/CACNB3/PLD2/PIK3AP1/BCL2/IRF7/RTN4/FYN/PIGR/NFKBIA/MAP2K4/OASL/PRKCE/DDX58/RNF135/LILRA4/PVRIG/FOXP1/LPXN/OAS1/BTN2A2/CMTM3/UNC93B1/CAV1/S100A14/PJA2/NOD1/ADA/IRAK3/CD40/DENND1B/MICB/CYBA/LGALS9/LGALS3/MYO1G/PAK3/TYROBP/TLR1/C3AR1/CD28/NMI/HLA-DQB1/ERMAP/ALPK1/PLSCR1/TNF/CMKLR1/TLR4/PRKCD/HLA-A/KIR2DS2/HAVCR2/IGHM/INPP5D/IRAK4/LAPTM5/LILRB2/BTN3A1/CD14/CD22/TLR6/CD79B/IGHD/ELF1/CARD11…
GOBP_LEUKOCYTE_CELL_CELL_ADHESION	GOBP_LEUKOCYTE_CELL_CELL_ADHESION	333	-0.610911	-2.69834	1e-10	2.48634e-09	1.54814e-09	1949	tags=44%, list=10%, signal=41%	MADCAM1/CORO1A/CHST2/CD274/CD1D/NT5E/BTN2A2/CD83/CAV1/IL4/SIRPA/ADA/STK10/LRRC32/JAK2/LGALS9/LGALS3/PYCARD/HLA-DOB/CD28/HLA-DQB1/B2M/IL4R/HLA-DOA/HAS2/TNF/PRKCZ/CD5/OLR1/IL15/HLA-A/TNFSF11/F11R/HAVCR2/ITPKB/LAPTM5/LILRB2/SELPLG/MSN/CARD11/ETS1/EBI3/ITGB7/NFKBIZ/SOX13/RAC2/RASGRP1/EFNB2/TBX21/GLI3/ITGA4/CD27/PTPN6/SPTA1/PAG1/TNFSF13B/IL27RA/DUSP22/IL1B/HLA-E/XCL1/HLA-G/HES1/FERMT3/VNN1/PDE5A/AIF1/…
GOBP_POSITIVE_REGULATION_OF_LEUKOCYTE_MEDIATED_IMMUNITY	GOBP_POSITIVE_REGULATION_OF_LEUKOCYTE_MEDIATED_IMMUNITY	119	-0.691381	-2.68975	1e-10	2.48634e-09	1.54814e-09	3233	tags=58%, list=16%, signal=49%	IL6/CAMK4/SPI1/IL12B/IL2/DDX58/CADM1/CD1D/IL1R1/IL4/STX7/CD40/DENND1B/MR1/ITGAM/TYROBP/CD28/B2M/SLAMF6/TNF/PRKCZ/P2RX7/HLA-A/TGFB1/RASGRP1/TBX21/HLA-B/ARID5A/IL1B/HLA-H/HLA-E/XCL1/STAT6/HLA-G/BTK/CD1A/HLA-F/ITGB2/ARG1/PLCG2/NCR3/F2RL1/HLA-DRA/PTAFR/HLA-DRB1/CD226/NOD2/VAV1/SH2D1B/HLA-DRB3/CD1B/SLAMF1/IL23R/C3/PTPRC/NLRP3/CLEC7A/IL18R1/KLRK1/KLRC2/IL18/CRTAM/CD160/SH2D1A/KLRD1/CD1C/KLRC3/CD1E/STAP1
GOBP_LEUKOCYTE_MEDIATED_CYTOTOXICITY	GOBP_LEUKOCYTE_MEDIATED_CYTOTOXICITY	116	-0.694495	-2.68749	1e-10	2.48634e-09	1.54814e-09	3276	tags=62%, list=17%, signal=52%	PLEKHM2/GZMM/VAMP2/SPI1/IL12B/RNF19B/PRF1/CORO1A/CADM1/CD1D/STX7/LGALS9/RAB27A/MR1/EMP2/ITGAM/TYROBP/CTSC/STXBP2/CXCL6/B2M/SLAMF6/P2RX7/HLA-A/LYST/HAVCR2/RASGRP1/PTPN6/HLA-B/HLA-H/HLA-E/XCL1/HLA-G/KLRC1/ULBP2/CD1A/GZMB/HLA-F/ARG1/SERPINB9/NCR3/F2RL1/RIPK3/HLA-DRA/ICAM1/NKG7/HLA-DRB1/CD226/SLAMF7/MICA/CTSH/VAV1/NCKAP1L/CX3CR1/CD1B/IL23R/LILRB1/PTPRC/NCR1/KLRK1/KLRC2/IL18/CRTAM/IL7R/CD160/DNASE1L3/…
GOBP_ALPHA_BETA_T_CELL_ACTIVATION	GOBP_ALPHA_BETA_T_CELL_ACTIVATION	140	-0.671485	-2.6867	1e-10	2.48634e-09	1.54814e-09	2855	tags=49%, list=14%, signal=42%	FOXP1/CD274/CD83/IL4/ADA/TCIRG1/JAK2/LGALS9/PRDM1/RELB/CD28/SLAMF6/IL4R/PRKCZ/IL15/HLA-A/ITPKB/BATF/RORA/CLEC4A/STAT3/EBI3/NFKBIZ/TBX21/GLI3/BCL3/HLA-E/XCL1/STAT6/SYK/IRF1/ZC3H12A/ANXA1/DOCK2/TNFRSF14/HLA-DRA/NKG7/HLA-DRB1/ZBTB16/RUNX3/INS/NCKAP1L/TGFBR2/HLA-DRB3/BCL6/WDFY4/PTGER4/IL23R/PRKCQ/LEF1/IFNG/IRF4/IL6R/ZNF683/LILRB1/PTPRC/NLRP3/GPR183/PTPN22/ZAP70/IL18R1/IL18/GPR18/CRTAM/CCR2/CD160/EOME…
GOBP_CHROMOSOME_SEGREGATION	GOBP_CHROMOSOME_SEGREGATION	268	0.629091	2.68509	1e-10	2.48634e-09	1.54814e-09	1931	tags=32%, list=10%, signal=29%	TEX15/BRIP1/TEX12/C14orf39/SPC24/KIF18A/FAM83D/AURKB/CDCA2/TRIP13/KIF14/SPC25/MKI67/ESCO2/HJURP/NEK2/DLGAP5/KIF4A/USP44/CENPF/FANCD2/MAD2L1/DSCC1/BUB1/CENPN/CENPK/NCAPG/ECT2/TTK/CEP55/CDC6/BUB1B/CDT1/CENPE/NCAPH/OIP5/SMC4/UBE2C/NDC80/FEN1/PTTG2/CDCA5/RAD18/CCNB1/PLK1/CENPH/TACC3/NUSAP1/BRCA1/BEX4/KIFC1/NUF2/PTTG1/FBXO5/DMC1/SYCE1/ESPL1/TOP2A/KIF23/ZWINT/EME1/SPATA22/RNF212/CDC20/INCENP/CDCA8/KIF2…
GOBP_POSITIVE_REGULATION_OF_LYMPHOCYTE_MEDIATED_IMMUNITY	GOBP_POSITIVE_REGULATION_OF_LYMPHOCYTE_MEDIATED_IMMUNITY	100	-0.70059	-2.68043	1e-10	2.48634e-09	1.54814e-09	2823	tags=54%, list=14%, signal=47%	CADM1/CD1D/IL1R1/IL4/STX7/CD40/DENND1B/MR1/CD28/B2M/SLAMF6/TNF/PRKCZ/P2RX7/HLA-A/TGFB1/RASGRP1/TBX21/HLA-B/ARID5A/IL1B/HLA-H/HLA-E/XCL1/STAT6/HLA-G/BTK/CD1A/HLA-F/NCR3/HLA-DRA/HLA-DRB1/CD226/NOD2/VAV1/SH2D1B/HLA-DRB3/CD1B/SLAMF1/IL23R/C3/PTPRC/NLRP3/IL18R1/KLRK1/KLRC2/IL18/CRTAM/CD160/SH2D1A/KLRD1/CD1C/KLRC3/CD1E
GOMF_IMMUNE_RECEPTOR_ACTIVITY	GOMF_IMMUNE_RECEPTOR_ACTIVITY	131	-0.675821	-2.67791	1e-10	2.48634e-09	1.54814e-09	3826	tags=61%, list=19%, signal=50%	CD4/CCR1/CR1/FZD4/LILRB3/CNTFR/FCGR2B/IL10RB/IL1RL1/IL11RA/PIGR/IL15RA/IL12B/LILRA4/IFNGR1/IL17RA/IL1R1/IL12RB2/PRLR/MR1/GPR17/HLA-DOB/C3AR1/IL22RA2/IL3RA/HLA-DQB1/IL4R/HLA-DOA/CMKLR1/LILRB2/IL10RA/CCR5/IL13RA1/EBI3/CCRL2/IL27RA/F3/KLRC1/OSMR/LIFR/GHR/IL1R2/HLA-DRA/IL6ST/IL21R/HLA-DRB1/IL2RG/IL1RAP/HLA-DQA1/CTSH/LEPR/GFRA3/HLA-DQB2/HLA-DPA1/CX3CR1/HLA-DRB3/CXCR3/IL23R/IL2RB/CD200R1/IL18RAP/CD44/C…
GOBP_POSITIVE_REGULATION_OF_CELL_ACTIVATION	GOBP_POSITIVE_REGULATION_OF_CELL_ACTIVATION	328	-0.604935	-2.67203	1e-10	2.48634e-09	1.54814e-09	2772	tags=45%, list=14%, signal=39%	CD1D/GP9/BTN2A2/CD83/CAV1/IL4/GATA2/SIRPA/ADA/CAPN3/CD40/JAK2/LGALS9/PYCARD/HLA-DOB/ITGAM/GP5/TYROBP/CCL3/CTSC/CD28/HLA-DQB1/B2M/VAMP8/IL4R/HLA-DOA/TNF/LRRK2/BST1/PRKCZ/CEBPA/CD5/TLR4/IL15/HLA-A/TNFSF11/HAVCR2/IGHM/INPP5D/ITPKB/LILRB2/TLR6/TNFRSF4/IGHD/TGFB1/CARD11/EBI3/NFKBIZ/SOX13/RASGRP1/EFNB2/TBX21/GLI3/AXL/FGR/CD27/MEF2C/PTPN6/SPTA1/TNFSF13B/FCRL3/IL27RA/IL1B/HLA-E/XCL1/STAT6/HLA-G/HES1/BTK/…
GOBP_POSITIVE_REGULATION_OF_CELL_CELL_ADHESION	GOBP_POSITIVE_REGULATION_OF_CELL_CELL_ADHESION	262	-0.620922	-2.67081	1e-10	2.48634e-09	1.54814e-09	2912	tags=47%, list=15%, signal=41%	CORO1A/CHST2/CD274/JAK1/CD1D/BTN2A2/CD83/CAV1/IL4/CITED2/SIRPA/ADA/JAK2/LGALS9/KIFAP3/PYCARD/HLA-DOB/MYO10/CD28/HLA-DQB1/B2M/IL4R/HLA-DOA/HAS2/TNF/PRKCZ/CD5/IL15/HLA-A/TNFSF11/F11R/HAVCR2/ITPKB/LILRB2/CARD11/ETS1/EBI3/NFKBIZ/SOX13/RASGRP1/EFNB2/GLI3/ITGA4/CD27/PTPN6/SPTA1/TNFSF13B/IL27RA/FSTL3/IL1B/HLA-E/XCL1/HLA-G/HES1/VNN1/AIF1/SYK/ITGB2/CCL21/ALOX5/ANXA1/IL4I1/CD6/TNFRSF14/PDCD1LG2/MAP3K8/HLA-…
GOBP_INTERLEUKIN_1_PRODUCTION	GOBP_INTERLEUKIN_1_PRODUCTION	102	-0.695542	-2.66294	1e-10	2.48634e-09	1.54814e-09	2890	tags=53%, list=15%, signal=45%	NLRP7/ERRFI1/FOXP1/IFI16/S100A13/SERPINB1/HSPB1/SIRPA/NLRP1/EGR1/NOD1/AIM2/ACP5/JAK2/LGALS9/PYCARD/TYROBP/CCL3/NLRC4/PYDC1/TNF/P2RX7/TLR4/APOA1/HAVCR2/TLR6/IGHD/STAT3/TMEM106A/CASP8/LPL/MNDA/ZC3H12A/GBP5/ANXA1/CASP1/F2RL1/IL1R2/GSDMD/AQP4/IGF1/CD33/IL16/NOD2/GHRL/CX3CR1/IFNG/NLRP3/CLEC7A/CCR7/TNFAIP3/TLR8/CCL19/PYHIN1
GOBP_LYMPHOCYTE_MIGRATION	GOBP_LYMPHOCYTE_MIGRATION	106	-0.688484	-2.65094	1e-10	2.48634e-09	1.54814e-09	2609	tags=53%, list=13%, signal=46%	XCL2/PTK2B/CCL23/STK10/TMEM102/CCL15/MYO1G/PYCARD/ECM1/CCL3/CCL3L3/CCL17/F11R/MSN/ITGB7/TBX21/ITGA4/CCL4/LRCH1/S1PR1/CCL13/IL27RA/DEFA1/XCL1/AIF1/CXCL11/CCL8/CCL21/CCL16/XG/TNFRSF14/RIPK3/CXCL12/ICAM1/ITGAL/PIK3CD/CH25H/CCL2/TNFSF14/CD200R1/PIK3CG/CCL14/CCL5/GPR183/CXCL10/DOCK8/CXCL13/ZAP70/CCR7/KLRK1/CCL11/CRTAM/CCR2/CCR6/CCL19/APOD
GOBP_REGULATION_OF_IMMUNE_EFFECTOR_PROCESS	GOBP_REGULATION_OF_IMMUNE_EFFECTOR_PROCESS	313	-0.602247	-2.6501	1e-10	2.48634e-09	1.54814e-09	2553	tags=41%, list=13%, signal=36%	IL4/GATA2/STX7/IRAK3/CD40/DENND1B/VAMP3/LGALS9/MR1/LGALS3/ITGAM/TYROBP/BST2/CD28/STXBP2/CXCL6/B2M/VAMP8/SLAMF6/IL4R/TNF/PRKCZ/P2RX7/C4BPB/TLR4/HLA-A/TRPM4/APOA1/HAVCR2/LAPTM5/CD22/TNFRSF4/TGFB1/NCF1/NFKBIZ/RAC2/RASGRP1/DHX58/TBX21/A2M/FGR/FCN1/PTPN6/HLA-B/ARID5A/FCRL3/IL27RA/DUSP22/IL1B/HLA-H/HLA-E/XCL1/TLR3/STAT6/HLA-G/BTK/KLRC1/CD1A/SYK/HLA-F/ITGB2/ZC3H12A/ARG1/ANXA1/IL4I1/PLCG2/SERPINB9/NCR3/F…
GOBP_T_CELL_MIGRATION	GOBP_T_CELL_MIGRATION	62	-0.756889	-2.64983	1e-10	2.48634e-09	1.54814e-09	2337	tags=60%, list=12%, signal=53%	TMEM102/MYO1G/PYCARD/ECM1/CCL3/F11R/MSN/ITGB7/ITGA4/LRCH1/S1PR1/IL27RA/DEFA1/XCL1/AIF1/CXCL11/CCL21/XG/TNFRSF14/RIPK3/CXCL12/ICAM1/ITGAL/PIK3CD/CCL2/TNFSF14/CD200R1/PIK3CG/CCL5/GPR183/CXCL10/DOCK8/CXCL13/ZAP70/CCR2/CCR6/APOD
GOCC_MHC_PROTEIN_COMPLEX	GOCC_MHC_PROTEIN_COMPLEX	26	-0.880961	-2.64715	1e-10	2.48634e-09	1.54814e-09	2232	tags=96%, list=11%, signal=85%	MR1/HLA-DOB/HLA-DQB1/B2M/HLA-DOA/HLA-A/HLA-C/HLA-B/HLA-H/HLA-E/HLA-G/HLA-F/HLA-DRA/HLA-DPB1/HLA-DRB1/HLA-DMA/HLA-DMB/HLA-DQA1/HLA-DRB5/HLA-DQB2/HLA-DRB4/HLA-DPA1/HLA-DRB3/CD74/HLA-DQA2
GOBP_MITOTIC_SISTER_CHROMATID_SEGREGATION	GOBP_MITOTIC_SISTER_CHROMATID_SEGREGATION	144	0.663442	2.63924	1e-10	2.48634e-09	1.54814e-09	2530	tags=39%, list=13%, signal=34%	KIF18A/AURKB/TRIP13/KIF14/NEK2/DLGAP5/KIF4A/USP44/CENPF/MAD2L1/DSCC1/BUB1/CENPK/NCAPG/TTK/CEP55/CDC6/BUB1B/CDT1/CENPE/NCAPH/SMC4/UBE2C/NDC80/PTTG2/CDCA5/CCNB1/PLK1/TACC3/NUSAP1/KIFC1/NUF2/PTTG1/FBXO5/ESPL1/KIF23/ZWINT/CDC20/CDCA8/KIF2C/KNTC1/PSRC1/SMC2/PDS5A/KIF22/PRC1/RACGAP1/NCAPD2/ZWILCH/NCAPG2/PINX1/DSN1/NCAPD3/KATNB1/SEH1L/RRS1
GOBP_CELL_KILLING	GOBP_CELL_KILLING	163	-0.638316	-2.63297	1e-10	2.48634e-09	1.54814e-09	2244	tags=46%, list=11%, signal=41%	LGALS9/RAB27A/MR1/EMP2/ITGAM/TYROBP/CTSC/STXBP2/CST11/CXCL6/B2M/SLAMF6/P2RX7/HLA-A/LYST/HAVCR2/C9/RASGRP1/PTPN6/HLA-B/CCL13/DEFA1/HLA-H/HLA-E/XCL1/HLA-G/KLRC1/ULBP2/CD1A/GZMB/SYK/HLA-F/LTF/ARG1/SERPINB9/NCR3/F2RL1/GNLY/RIPK3/HLA-DRA/ICAM1/NKG7/HLA-DRB1/CD226/DEFA4/SLAMF7/MICA/CTSH/CFH/CD5L/VAV1/NCKAP1L/CX3CR1/CD1B/IL23R/C3/IFNG/LILRB1/PTPRC/LYZ/NCR1/CLEC7A/KLRK1/KLRC2/IL18/CRTAM/IL7R/CD160/DNASE1…
GOBP_LEUKOCYTE_MIGRATION	GOBP_LEUKOCYTE_MIGRATION	343	-0.593752	-2.6321	1e-10	2.48634e-09	1.54814e-09	3640	tags=49%, list=18%, signal=40%	SBDS/CXCL1/S100A7/SWAP70/GAS6/THBS1/UMODL1/CCL18/PLCB1/MMP14/SLIT2/CXCL3/AKIRIN1/PLVAP/S100A8/B4GALT1/IL6/FYN/PECAM1/CCL20/SPI1/MADCAM1/CORO1A/CHST2/FLT1/LGMN/VEGFC/IL17RA/IL1R1/XCL2/IL4/SIRPA/MYH9/PTK2B/S100A14/CCL23/PDGFB/ADA/STK10/TMEM102/CDC42/LGALS9/CCL15/LGALS3/MYO1G/CD34/EPS8/PYCARD/ECM1/CCL3/RIN3/CCL3L3/C3AR1/CNR2/CXCL6/DUSP1/TNF/CCL17/BST1/CMKLR1/TRPM2/TNFSF11/TRPM4/ITGA6/F11R/ITGA7/PREX…
GOBP_NEGATIVE_REGULATION_OF_IMMUNE_SYSTEM_PROCESS	GOBP_NEGATIVE_REGULATION_OF_IMMUNE_SYSTEM_PROCESS	369	-0.589247	-2.62919	1e-10	2.48634e-09	1.54814e-09	3673	tags=46%, list=19%, signal=38%	NLRC3/PPARG/LILRB3/FCGR2B/TNFSF4/THBS1/SAMHD1/CBFB/PLCB1/ISG15/PDCD1/TCTA/SLIT2/IL1RL1/NDFIP1/FYN/FBN1/SPI1/IL12B/USP18/IL2/PLK2/GRN/PVRIG/NPY/CD274/IFI16/LPXN/OAS1/BTN2A2/LRRC17/RHBDF2/IL4/GATA2/DRD2/STAT2/ADA/MYC/IRAK3/LRRC32/LGALS9/LGALS3/CD68/NPY5R/HLA-DOB/TYROBP/CCL3/RIN3/PARP14/COL3A1/BST2/CNR2/OTOP1/NMI/DUSP1/IL4R/HLA-DOA/TNF/C4BPB/TLR4/HLA-A/APOA1/HAVCR2/INPP5D/LAPTM5/LILRB2/CD22/TGFB1/EL…
GOMF_MHC_PROTEIN_COMPLEX_BINDING	GOMF_MHC_PROTEIN_COMPLEX_BINDING	33	-0.849881	-2.62862	1e-10	2.48634e-09	1.54814e-09	2130	tags=79%, list=11%, signal=70%	HLA-DOB/ANXA11/HLA-DQB1/B2M/HLA-DOA/LILRB2/KLRC1/CD8A/HLA-DRA/HLA-DPB1/HLA-DRB1/HLA-DMA/HLA-DMB/HLA-DQA1/HLA-DRB5/HLA-DQB2/HLA-DRB4/HLA-DPA1/HLA-DRB3/MS4A1/CD74/LILRB1/HLA-DQA2/KLRC2/CD160/KLRD1
GOBP_POSITIVE_REGULATION_OF_ADAPTIVE_IMMUNE_RESPONSE	GOBP_POSITIVE_REGULATION_OF_ADAPTIVE_IMMUNE_RESPONSE	99	-0.6759	-2.59373	1e-10	2.48634e-09	1.54814e-09	3089	tags=56%, list=16%, signal=47%	IL12B/IL2/CD274/CD1D/IL1R1/IL4/STX7/ADA/CD40/DENND1B/MR1/PYCARD/CD28/B2M/TNF/PRKCZ/P2RX7/HLA-A/TGFB1/NFKBIZ/TBX21/HLA-B/ARID5A/TNFSF13B/IL27RA/IL1B/HLA-H/HLA-E/XCL1/STAT6/HLA-G/BTK/CD1A/HLA-F/HLA-DRA/IL6ST/HLA-DRB1/CD226/NOD2/PLA2G4A/HLA-DRB3/CD1B/SLAMF1/IL23R/SKAP1/PRKCQ/C3/PTPRC/NLRP3/CLEC7A/IL18R1/IL18/CCR2/CD1C/CD1E
GOBP_REGULATION_OF_LEUKOCYTE_MIGRATION	GOBP_REGULATION_OF_LEUKOCYTE_MIGRATION	190	-0.618654	-2.59303	1e-10	2.48634e-09	1.54814e-09	3634	tags=48%, list=18%, signal=40%	S100A7/SWAP70/GAS6/THBS1/PLCB1/MMP14/SLIT2/AKIRIN1/PLVAP/IL6/CCL20/SPI1/MADCAM1/CHST2/LGMN/VEGFC/IL1R1/XCL2/IL4/PTK2B/S100A14/ADA/STK10/TMEM102/LGALS9/LGALS3/PYCARD/ECM1/CCL3/RIN3/C3AR1/DUSP1/TNF/BST1/CMKLR1/EDN1/MSN/RAC2/ITGA4/CCL4/LRCH1/P2RY12/DAPK2/PTN/IL27RA/XCL1/RARRES2/AIF1/CCL8/CCL21/ANXA1/XG/CSF1R/F2RL1/HOXA7/TNFRSF14/PLA2G7/RIPK3/CXCL12/ICAM1/PTAFR/CD9/DPP4/NOD2/CCL2/PDGFD/TNFSF14/NCKAP1…
GOBP_MEIOTIC_CHROMOSOME_SEGREGATION	GOBP_MEIOTIC_CHROMOSOME_SEGREGATION	65	0.746571	2.58825	1e-10	2.48634e-09	1.54814e-09	1894	tags=45%, list=10%, signal=40%	TEX15/BRIP1/TEX12/C14orf39/TRIP13/FANCD2/BUB1/TTK/BUB1B/NCAPH/SMC4/PTTG2/PLK1/NUF2/PTTG1/DMC1/SYCE1/ESPL1/TOP2A/EME1/SPATA22/RNF212/CCNE2/FANCM/SMC2/ERCC4/CCNB1IP1/ANKRD31/CCNE1
GOBP_POSITIVE_REGULATION_OF_CELL_ADHESION	GOBP_POSITIVE_REGULATION_OF_CELL_ADHESION	404	-0.574366	-2.58544	1e-10	2.48634e-09	1.54814e-09	3113	tags=42%, list=16%, signal=36%	LIMS2/IL12B/ANK3/IL2/PRKCE/KDR/NPY/CORO1A/CHST2/CD274/JAK1/CD1D/BTN2A2/CD83/CAV1/RRAS/IL4/CITED2/SIRPA/PTK2B/PDGFB/ADA/CIB1/EPHA4/NID1/TMEM102/JUP/CDC42/JAK2/LGALS9/PLEKHA2/COL16A1/KIFAP3/EMP2/PYCARD/DOCK1/HLA-DOB/NRP1/MYO10/CD28/HLA-DQB1/B2M/IL4R/HLA-DOA/HAS2/EGFLAM/TNF/PRKCZ/EPB41L4B/CD5/NEDD9/IL15/HLA-A/S100A10/TNFSF11/F11R/PREX1/APOA1/HAVCR2/ITPKB/LILRB2/CARD11/ETS1/EBI3/NFKBIZ/SOX13/RASGRP1/…
GOBP_MYELOID_LEUKOCYTE_ACTIVATION	GOBP_MYELOID_LEUKOCYTE_ACTIVATION	210	-0.610844	-2.58429	1e-10	2.48634e-09	1.54814e-09	3571	tags=53%, list=18%, signal=44%	FCGR2B/JUN/MRGPRX2/THBS1/TRPV1/CD93/DYSF/IL1RL1/IL6/VAMP2/CAMK4/SPI1/PRKCE/GRN/NPY/FOXP1/IFNGR1/S100A13/STXBP3/PTGDR/LAT/IL4/GATA2/PJA2/LTBR/CSF2/MAPT/JAK2/VAMP3/LGALS9/PYCARD/ITGAM/TYROBP/CCL3/TLR1/CTSC/RELB/SNAP23/CNR2/STXBP2/NMI/CXCL6/VAMP8/PLSCR1/IL4R/TNF/LRRK2/CEBPA/TLR4/PRKCD/IL15/PREX1/HAVCR2/BATF/RORA/TLR6/TMEM106A/RAC2/RASGRP1/CNR1/C1QA/FGR/PTPN6/CLU/NOTCH2/TLR3/BTK/TSPAN32/AIF1/SYK/ITGB…
GOBP_DNA_DEPENDENT_DNA_REPLICATION	GOBP_DNA_DEPENDENT_DNA_REPLICATION	123	0.663281	2.58241	1e-10	2.48634e-09	1.54814e-09	2387	tags=48%, list=12%, signal=42%	E2F8/BRCA2/MCM10/GINS1/DSCC1/RFWD3/POLQ/CDC6/POLE2/CDT1/E2F7/WDHD1/BLM/FEN1/CDK2/MCM2/GINS2/RAD51/GINS4/POLA2/DBF4/FBXO5/ENDOG/EME1/TIMELESS/RPA4/RFC3/TRAIP/MCM4/CCNE2/BAZ1A/MCM6/FANCM/TIPIN/POLA1/RFC4/GMNN/POLD1/LIG3/ZRANB3/RECQL4/PRIM1/MCM3/POLD2/GINS3/CCNE1/ATAD5/RRM1/PNKP/PCNA/TOPBP1/POLE/SETMAR/MCM5/RFC5/POLE3/SENP2/DACH1/HMGA1
GOBP_INTERFERON_GAMMA_PRODUCTION	GOBP_INTERFERON_GAMMA_PRODUCTION	106	-0.669502	-2.57785	1e-10	2.48634e-09	1.54814e-09	2646	tags=48%, list=13%, signal=42%	IL1R1/SIRPA/IL12RB2/JAK2/LGALS9/PYCARD/SLAMF6/TNF/TLR4/HLA-A/HAVCR2/LAPTM5/BTN3A1/CD14/EBI3/RASGRP1/AXL/BCL3/ARID5A/IL27RA/IL1B/XCL1/TLR3/ZC3H12A/F2RL1/PDCD1LG2/RIPK3/HLA-DPB1/BTN3A2/HLA-DRB1/CD226/TLR7/NOD2/HLA-DPA1/SLAMF1/IL23R/LILRB1/TXK/CLEC7A/CD2/IRF8/PTPN22/CCR7/IL18R1/KLRK1/IL18/CRTAM/CCR2/CD96/CD160/TLR8
GOBP_LEUKOCYTE_CHEMOTAXIS	GOBP_LEUKOCYTE_CHEMOTAXIS	205	-0.610912	-2.57697	1e-10	2.48634e-09	1.54814e-09	3640	tags=51%, list=18%, signal=42%	SBDS/CXCL1/S100A7/SWAP70/GAS6/THBS1/CCL18/SLIT2/CXCL3/AKIRIN1/S100A8/IL6/CCL20/SPI1/CORO1A/FLT1/LGMN/VEGFC/IL17RA/XCL2/IL4/PTK2B/S100A14/CCL23/PDGFB/TMEM102/LGALS9/CCL15/LGALS3/CCL3/RIN3/CCL3L3/C3AR1/CNR2/CXCL6/DUSP1/CCL17/BST1/CMKLR1/TRPM2/TNFSF11/TRPM4/PREX1/LYST/EDN1/CCR5/RAC2/CCL4/FOLR2/DAPK2/S1PR1/PTN/CCL13/DEFA1/IL1B/XCL1/RARRES2/AIF1/CXCL11/SYK/ITGB2/CCL8/CCL21/ALOX5/ANXA1/CCL16/CSF1R/F2RL…
GOMF_ANTIGEN_BINDING	GOMF_ANTIGEN_BINDING	68	-0.719962	-2.57645	1e-10	2.48634e-09	1.54814e-09	3311	tags=57%, list=17%, signal=48%	SPON2/SLC7A8/TAPBP/CD1D/FCGRT/SIRPA/CD40/HLA-DQB1/HLA-A/HLA-C/IGHM/IGHD/TGFB1/ITGA4/FCN1/HLA-B/HLA-H/HLA-E/TAP1/HLA-G/KLRC1/CD1A/HLA-F/HLA-DRA/HLA-DPB1/HLA-DRB1/FCN2/HLA-DQA1/HLA-DRB5/HLA-DPA1/HLA-DRB3/CD1B/SLAMF1/CD48/KLRC2/IL7R/KLRD1/CD1C/CD1E
GOBP_POSITIVE_REGULATION_OF_IMMUNE_EFFECTOR_PROCESS	GOBP_POSITIVE_REGULATION_OF_IMMUNE_EFFECTOR_PROCESS	216	-0.608742	-2.57349	1e-10	2.48634e-09	1.54814e-09	3090	tags=46%, list=16%, signal=39%	SPI1/IL12B/IL2/DDX58/COLEC10/CADM1/CD1D/PGC/IL1R1/IL4/GATA2/STX7/CD40/DENND1B/VAMP3/LGALS9/MR1/ITGAM/TYROBP/CD28/STXBP2/B2M/VAMP8/SLAMF6/IL4R/TNF/PRKCZ/P2RX7/TLR4/HLA-A/LAPTM5/TNFRSF4/TGFB1/NFKBIZ/RAC2/RASGRP1/DHX58/TBX21/FGR/FCN1/PTPN6/HLA-B/ARID5A/IL1B/HLA-H/HLA-E/XCL1/STAT6/HLA-G/BTK/CD1A/SYK/HLA-F/ITGB2/ARG1/ANXA1/PLCG2/NCR3/F2RL1/TNFRSF14/HLA-DRA/PTAFR/HLA-DRB1/NR4A3/CD226/FCN2/CD84/HLA-DMB/…
GOBP_REGULATION_OF_T_CELL_ACTIVATION	GOBP_REGULATION_OF_T_CELL_ACTIVATION	305	-0.587431	-2.56996	1e-10	2.48634e-09	1.54814e-09	2248	tags=41%, list=11%, signal=37%	BTN2A2/CD83/CAV1/LAT/IL4/SIRPA/ADA/LRRC32/JAK2/LGALS9/LGALS3/PYCARD/HLA-DOB/PRDM1/CD28/HLA-DQB1/B2M/IL4R/HLA-DOA/PRKCZ/CD5/IL15/HLA-A/TNFSF11/HAVCR2/ITPKB/LAPTM5/LILRB2/CARD11/EBI3/NFKBIZ/SOX13/RAC2/RASGRP1/EFNB2/TBX21/GLI3/CD27/PTPN6/SPTA1/PAG1/TNFSF13B/IL27RA/DUSP22/IL1B/HLA-E/XCL1/HLA-G/HES1/VNN1/PDE5A/AIF1/TCF7/SYK/IRF1/ZC3H12A/ARG1/CCL21/ANXA1/IL4I1/CD6/TNFRSF14/PDCD1LG2/RIPK3/MAP3K8/HLA-DRA…
GOBP_REGULATION_OF_ALPHA_BETA_T_CELL_ACTIVATION	GOBP_REGULATION_OF_ALPHA_BETA_T_CELL_ACTIVATION	92	-0.677002	-2.56579	1e-10	2.48634e-09	1.54814e-09	3089	tags=52%, list=16%, signal=44%	IL12B/IL2/CD274/CD83/IL4/ADA/JAK2/LGALS9/PRDM1/CD28/IL4R/PRKCZ/HLA-A/ITPKB/EBI3/NFKBIZ/TBX21/GLI3/HLA-E/XCL1/SYK/IRF1/ZC3H12A/ANXA1/TNFRSF14/HLA-DRA/HLA-DRB1/ZBTB16/RUNX3/NCKAP1L/TGFBR2/HLA-DRB3/BCL6/IL23R/PRKCQ/IFNG/IRF4/ZNF683/LILRB1/PTPRC/NLRP3/PTPN22/ZAP70/IL18/CRTAM/CCR2/CD160/CCL19
GOBP_SISTER_CHROMATID_SEGREGATION	GOBP_SISTER_CHROMATID_SEGREGATION	168	0.637107	2.56514	1e-10	2.48634e-09	1.54814e-09	2530	tags=36%, list=13%, signal=31%	KIF18A/AURKB/TRIP13/KIF14/ESCO2/NEK2/DLGAP5/KIF4A/USP44/CENPF/MAD2L1/DSCC1/BUB1/CENPK/NCAPG/TTK/CEP55/CDC6/BUB1B/CDT1/CENPE/NCAPH/SMC4/UBE2C/NDC80/FEN1/PTTG2/CDCA5/CCNB1/PLK1/TACC3/NUSAP1/KIFC1/NUF2/PTTG1/FBXO5/ESPL1/TOP2A/KIF23/ZWINT/CDC20/CDCA8/KIF2C/KNTC1/PSRC1/SMC2/PDS5A/KIF22/PRC1/RACGAP1/NCAPD2/ZWILCH/NCAPG2/AXIN2/PINX1/DSN1/NCAPD3/KATNB1/SEH1L/RRS1
GOBP_REGULATION_OF_T_CELL_MEDIATED_IMMUNITY	GOBP_REGULATION_OF_T_CELL_MEDIATED_IMMUNITY	84	-0.690648	-2.56021	1e-10	2.48634e-09	1.54814e-09	2772	tags=55%, list=14%, signal=47%	CD1D/IL1R1/IL4/STX7/DENND1B/MR1/B2M/PRKCZ/P2RX7/HLA-A/TRPM4/TBX21/HLA-B/ARID5A/DUSP22/IL1B/HLA-H/HLA-E/XCL1/HLA-G/KLRC1/CD1A/HLA-F/ARG1/IL4I1/RIPK3/HLA-DRA/HLA-DRB1/TNFRSF1B/NOD2/AHR/NCKAP1L/HLA-DRB3/CD1B/SLAMF1/IL23R/LILRB1/PTPRC/NLRP3/IL18R1/IL18/CCR2/IL7R/KLRD1/CD1C/CD1E
GOBP_REGULATION_OF_LYMPHOCYTE_ACTIVATION	GOBP_REGULATION_OF_LYMPHOCYTE_ACTIVATION	410	-0.568148	-2.55895	1e-10	2.48634e-09	1.54814e-09	2248	tags=37%, list=11%, signal=34%	JAK2/LGALS9/LGALS3/PYCARD/HLA-DOB/PRDM1/TYROBP/ZFP36L1/CD28/HLA-DQB1/B2M/IL4R/HLA-DOA/BST1/PRKCZ/CD5/TLR4/IL15/HLA-A/TNFSF11/HAVCR2/IGHM/INPP5D/ITPKB/LAPTM5/LILRB2/CD22/TNFRSF4/IGHD/TGFB1/CARD11/EBI3/NFKBIZ/SOX13/RAC2/RASGRP1/EFNB2/TBX21/GLI3/AXL/FGR/CD27/MEF2C/PTPN6/SPTA1/PAG1/CD19/TNFSF13B/FCRL3/IL27RA/MERTK/DUSP22/IL1B/SFRP1/HLA-E/XCL1/STAT6/HLA-G/HES1/BTK/VNN1/MNDA/PDE5A/AIF1/TCF7/SYK/HLA-F/I…
GOBP_T_CELL_RECEPTOR_SIGNALING_PATHWAY	GOBP_T_CELL_RECEPTOR_SIGNALING_PATHWAY	114	-0.657717	-2.55034	1e-10	2.48634e-09	1.54814e-09	2452	tags=39%, list=12%, signal=34%	ADA/DENND1B/LGALS3/CD28/HLA-DQB1/ERMAP/HLA-A/INPP5D/LAPTM5/BTN3A1/ELF1/CARD11/NFKBIZ/RFTN1/PTPN6/DUSP22/BTNL9/ZC3H12A/CD8A/PLCG2/GBP1/HLA-DPB1/BTN3A2/HLA-DRB1/CD226/PIK3CD/LCP2/BTN3A3/HLA-DRB3/SKAP1/CD247/LCK/CD8B/PTPRC/SLA2/TXK/PTPN22/ZAP70/CCR7/CD160/SH2D1A/TRAT1/UBASH3A/ITK
GOBP_REGULATION_OF_CHROMOSOME_SEGREGATION	GOBP_REGULATION_OF_CHROMOSOME_SEGREGATION	82	0.704387	2.5487	1e-10	2.48634e-09	1.54814e-09	1224	tags=33%, list=6%, signal=31%	AURKB/CDCA2/TRIP13/MKI67/DLGAP5/USP44/CENPF/MAD2L1/BUB1/TTK/CDC6/BUB1B/CDT1/CENPE/UBE2C/NDC80/PTTG2/RAD18/CCNB1/PLK1/TACC3/PTTG1/FBXO5/ESPL1/ZWINT/KIF2C/KNTC1
GOBP_CELLULAR_RESPONSE_TO_INTERFERON_GAMMA	GOBP_CELLULAR_RESPONSE_TO_INTERFERON_GAMMA	110	-0.658672	-2.54822	1e-10	2.48634e-09	1.54814e-09	3290	tags=56%, list=17%, signal=47%	MYO1C/RAB43/CCL20/IL12B/JAK1/STAT1/STXBP3/XCL2/DAPK1/SIRPA/CCL23/MYC/PARP9/CDC42/JAK2/VAMP3/LGALS9/CCL15/CCL3/PARP14/CCL3L3/OTOP1/NMI/TNF/CCL17/TLR4/CD58/EDN1/GSN/HCK/RAB20/CCL4/CCL13/XCL1/TLR3/RAB7B/AIF1/IRF1/ARG1/CCL8/GBP4/CCL21/GBP5/CASP1/CCL16/GBP1/GBP2/TLR2/GBP3/AQP4/NLRC5/FASLG/CCL2/HLA-DPA1/CLDN1/IFNG/CCL14/CCL5/TXK/IRF8/CCL11/CCL19
GOBP_MEIOTIC_CELL_CYCLE	GOBP_MEIOTIC_CELL_CYCLE	208	0.618399	2.54749	1e-10	2.48634e-09	1.54814e-09	2650	tags=38%, list=13%, signal=34%	TEX15/BRIP1/FBXO43/NPPC/TEX12/C14orf39/BRCA2/KIF18A/FAM9A/EXO1/TRIP13/XRCC2/MND1/NEK2/ASPM/FANCD2/BUB1/TTK/CDC25C/CDC25A/BUB1B/NCAPH/AURKA/SMC4/NDC80/PTTG2/PLK1/CDK2/RAD51/MASTL/NUF2/RAD51AP1/MYBL1/PKMYT1/CKS2/RAD54B/PTTG1/FBXO5/CCNB3/DMC1/SYCE1/ESPL1/FANCA/FAM9C/TOP2A/EME1/SPATA22/RNF212/CDC20/MNS1/INCENP/DNMT3L/RAD54L/CCNE2/BRDT/CCNB2/FANCM/SMC2/ERCC4/WBP2NL/SLC25A31/MSH6/MSX2/CCNB1IP1/FIGNL1/N…
GOBP_B_CELL_RECEPTOR_SIGNALING_PATHWAY	GOBP_B_CELL_RECEPTOR_SIGNALING_PATHWAY	58	-0.734764	-2.54706	1e-10	2.48634e-09	1.54814e-09	1663	tags=48%, list=8%, signal=44%	IGHM/CD22/CD79B/IGHD/PRKCH/RFTN1/MEF2C/PTPN6/CD19/FCRL3/BTK/MNDA/SYK/PRKCB/PLCG2/CD38/KLHL6/PIK3CD/BANK1/BLK/NCKAP1L/MS4A1/LCK/PTPRC/PTPN22/BLNK/ITK/STAP1
GOBP_MEIOTIC_CELL_CYCLE_PROCESS	GOBP_MEIOTIC_CELL_CYCLE_PROCESS	156	0.640211	2.54672	1e-10	2.48634e-09	1.54814e-09	2370	tags=40%, list=12%, signal=36%	TEX15/BRIP1/FBXO43/TEX12/C14orf39/BRCA2/KIF18A/TRIP13/MND1/ASPM/FANCD2/BUB1/TTK/CDC25C/CDC25A/BUB1B/NCAPH/AURKA/SMC4/NDC80/PTTG2/PLK1/RAD51/MASTL/NUF2/RAD51AP1/MYBL1/CKS2/RAD54B/PTTG1/FBXO5/DMC1/SYCE1/ESPL1/FANCA/TOP2A/EME1/SPATA22/RNF212/CDC20/INCENP/DNMT3L/RAD54L/CCNE2/BRDT/CCNB2/FANCM/SMC2/ERCC4/SLC25A31/MSH6/MSX2/CCNB1IP1/FIGNL1/NCAPD2/ANKRD31/CCNE1/CCNA1/EREG/ASZ1/NCAPD3/OVOL1/STRA8
GOBP_MEIOSIS_I_CELL_CYCLE_PROCESS	GOBP_MEIOSIS_I_CELL_CYCLE_PROCESS	95	0.685316	2.5364	1e-10	2.48634e-09	1.54814e-09	1945	tags=43%, list=10%, signal=39%	TEX15/BRIP1/TEX12/C14orf39/BRCA2/TRIP13/MND1/FANCD2/CDC25C/CDC25A/AURKA/NDC80/PTTG2/PLK1/RAD51/RAD51AP1/MYBL1/CKS2/RAD54B/PTTG1/FBXO5/DMC1/SYCE1/ESPL1/TOP2A/EME1/SPATA22/RNF212/DNMT3L/RAD54L/CCNE2/BRDT/CCNB2/FANCM/ERCC4/SLC25A31/MSH6/CCNB1IP1/ANKRD31/CCNE1/CCNA1
GOBP_REGULATION_OF_CELL_CELL_ADHESION	GOBP_REGULATION_OF_CELL_CELL_ADHESION	401	-0.563866	-2.53177	1e-10	2.48634e-09	1.54814e-09	2248	tags=36%, list=11%, signal=32%	JAK2/LGALS9/KIFAP3/LGALS3/PYCARD/HLA-DOB/MYO10/FXYD5/CD28/HLA-DQB1/B2M/IL4R/HLA-DOA/HAS2/TNF/PRKCZ/SH2B3/CD5/PRKCD/IL15/HLA-A/TNFSF11/F11R/APOA1/HAVCR2/ITPKB/LAPTM5/LILRB2/TGFB1/JAG1/CARD11/ETS1/EBI3/NFKBIZ/SOX13/RASGRP1/EFNB2/TBX21/GLI3/NOTCH1/ITGA4/CD27/PTPN6/SPTA1/PAG1/TNFSF13B/IL27RA/FSTL3/DUSP22/IL1B/HLA-E/XCL1/HLA-G/HES1/FERMT3/VNN1/PDE5A/AIF1/SYK/ITGB2/IRF1/ZC3H12A/ARG1/CCL21/ALOX5/ANXA1/I…
GOBP_POSITIVE_REGULATION_OF_RESPONSE_TO_EXTERNAL_STIMULUS	GOBP_POSITIVE_REGULATION_OF_RESPONSE_TO_EXTERNAL_STIMULUS	384	-0.564866	-2.53142	1e-10	2.48634e-09	1.54814e-09	3309	tags=43%, list=17%, signal=37%	SLIT2/IRF7/AKIRIN1/IL1RL1/S100A8/IL6/FYN/NFKBIA/MGST2/SPI1/IL12B/OASL/IL2/KDR/GRN/NPY/TMSB4X/CADM1/IFI16/LGMN/CD1D/VEGFC/PGC/PDE2A/IL17RA/XCL2/IL4/HSPB1/NLRP1/NDEL1/PTK2B/S100A14/NOD1/PDGFB/IFNK/PARP9/TRADD/TMEM102/AIM2/CYBA/JAK2/LGALS9/NPY5R/PYCARD/PAK3/TYROBP/CCL3/OPTN/NRP1/LY86/TNFRSF1A/NLRC4/CTSC/C3AR1/CD28/NMI/ZBP1/VAMP8/SLAMF6/PLSCR1/TNF/APOH/LRRK2/CEBPA/CMKLR1/AGTR1/TLR4/IL15/TNFSF11/KIR2D…
GOBP_POSITIVE_REGULATION_OF_CYTOKINE_PRODUCTION	GOBP_POSITIVE_REGULATION_OF_CYTOKINE_PRODUCTION	420	-0.558209	-2.52385	1e-10	2.48634e-09	1.54814e-09	2855	tags=40%, list=14%, signal=35%	FOXP1/CD274/CADM1/IFI16/IFNGR1/S100A13/OAS1/CD83/STAT1/IL17RA/IL1R1/IL4/HSPB1/NLRP1/DRD2/EGR1/IL12RB2/NOD1/IRAK3/CSF2/CD40/DENND1B/IRF5/ZBTB20/AIM2/CYBA/MAPK11/JAK2/LGALS9/CD34/PYCARD/ALOX15B/SPTBN1/AFAP1L2/TYROBP/CCL3/TLR1/NLRC4/HTR2B/C3AR1/CD28/PYDC1/B2M/SLAMF6/IL4R/TNF/LRRK2/PRKCZ/P2RX7/TLR4/IL15/HLA-A/HAVCR2/LAPTM5/LILRB2/BTN3A1/CD58/BATF/RORA/CD14/TLR6/IGHD/TGFB1/CARD11/STAT3/EBI3/TMEM106A/L…
GOBP_CELL_CHEMOTAXIS	GOBP_CELL_CHEMOTAXIS	270	-0.583389	-2.52241	1e-10	2.48634e-09	1.54814e-09	3938	tags=51%, list=20%, signal=41%	ARHGEF5/ITGA9/PARVA/IL10/ADAM8/FGF16/CCR1/SBDS/CXCL1/S100A7/SWAP70/RAB13/GAS6/THBS1/CCL18/PRKD1/SLIT2/CXCL3/AKIRIN1/S100A8/IL6/CCL20/NR4A1/SPI1/KDR/CORO1A/TMSB4X/FLT1/LGMN/VEGFC/IL17RA/XCL2/IL4/HSPB1/PTK2B/S100A14/CCL23/PDGFB/TMEM102/LGALS9/CCL15/LGALS3/CCL3/RIN3/NRP1/CCL3L3/DOCK4/C3AR1/CNR2/HBEGF/CXCL6/DUSP1/CCL17/BST1/CMKLR1/AGTR1/PRKCD/TRPM2/TNFSF11/TRPM4/PREX1/LYST/EDN1/CCR5/CXCL14/RAC2/NOTCH…
GOBP_ANTIGEN_PROCESSING_AND_PRESENTATION_OF_EXOGENOUS_ANTIGEN	GOBP_ANTIGEN_PROCESSING_AND_PRESENTATION_OF_EXOGENOUS_ANTIGEN	43	-0.774869	-2.52204	1e-10	2.48634e-09	1.54814e-09	2779	tags=70%, list=14%, signal=60%	LGMN/CD1D/MR1/HLA-DOB/HLA-DQB1/B2M/HLA-DOA/HLA-A/CLEC4A/HLA-E/TAP1/CD1A/HLA-F/HLA-DRA/HLA-DPB1/HLA-DRB1/HLA-DMA/HLA-DMB/HLA-DQA1/HLA-DRB5/HLA-DQB2/HLA-DRB4/CTSS/HLA-DPA1/HLA-DRB3/CD1B/CD74/HLA-DQA2/CD1C/CD1E
GOBP_NEGATIVE_REGULATION_OF_IMMUNE_RESPONSE	GOBP_NEGATIVE_REGULATION_OF_IMMUNE_RESPONSE	165	-0.609582	-2.51846	1e-10	2.48634e-09	1.54814e-09	3927	tags=52%, list=20%, signal=42%	CD55/CD59/IL10/CD300A/OAS3/CR1/NLRC3/PPARG/FCGR2B/TNFSF4/SAMHD1/ISG15/PDCD1/IL1RL1/NDFIP1/FYN/SPI1/IL12B/USP18/IL2/PLK2/GRN/NPY/IFI16/OAS1/RHBDF2/IL4/DRD2/STAT2/IRAK3/LGALS9/LGALS3/NPY5R/PARP14/COL3A1/OTOP1/NMI/IL4R/C4BPB/HLA-A/HAVCR2/INPP5D/HCK/DHX58/TBX21/A2M/FGR/PTPN6/HLA-B/IL27RA/DUSP22/HLA-E/XCL1/STAT6/HLA-G/KLRC1/SYK/HLA-F/ZC3H12A/ARG1/ANXA1/IL4I1/SERPINB9/TNFRSF14/SAMSN1/NLRC5/HLA-DRB1/CD8…
GOBP_RESPONSE_TO_INTERFERON_GAMMA	GOBP_RESPONSE_TO_INTERFERON_GAMMA	131	-0.634988	-2.51611	1e-10	2.48634e-09	1.54814e-09	2660	tags=52%, list=13%, signal=45%	STAT1/STXBP3/XCL2/DAPK1/SIRPA/CCL23/MYC/CD40/IFITM3/PARP9/IFITM2/CDC42/JAK2/VAMP3/LGALS9/CCL15/CCL3/PARP14/CCL3L3/BST2/OTOP1/NMI/TNF/CCL17/IFITM1/TLR4/CD58/EDN1/GSN/HCK/RAB20/CCL4/CCL13/CIITA/XCL1/TLR3/RAB7B/AIF1/GCH1/IRF1/ARG1/CCL8/GBP4/CCL21/GBP5/CASP1/KYNU/CCL16/GBP1/GBP2/TLR2/GBP3/AQP4/NLRC5/FASLG/CCL2/HLA-DPA1/IL23R/CLDN1/IFNG/CCL14/CCL5/CD74/TXK/IRF8/UBD/CCL11/CCL19
GOBP_REGULATION_OF_ANTIGEN_RECEPTOR_MEDIATED_SIGNALING_PATHWAY	GOBP_REGULATION_OF_ANTIGEN_RECEPTOR_MEDIATED_SIGNALING_PATHWAY	56	-0.732411	-2.51582	1e-10	2.48634e-09	1.54814e-09	2944	tags=54%, list=15%, signal=46%	PVRIG/FOXP1/LPXN/BTN2A2/CMTM3/ADA/LGALS3/LAPTM5/CD22/ELF1/CARD11/PRKCH/PTPN6/CD19/FCRL3/DUSP22/PRKCB/GBP1/CD226/BLK/LCK/PTPRC/SLA2/PTPN22/CCR7/CD160/SH2D1A/TRAT1/UBASH3A/STAP1
GOBP_CYTOKINE_MEDIATED_SIGNALING_PATHWAY	GOBP_CYTOKINE_MEDIATED_SIGNALING_PATHWAY	424	-0.554899	-2.50881	1e-10	2.48634e-09	1.54814e-09	3728	tags=43%, list=19%, signal=36%	SP100/FZD4/PPARG/CXCL1/LILRB3/CNTFR/IL10RB/GAS6/SAMHD1/BIRC2/CCL18/PLCB1/ISG15/SLIT2/IRF7/CXCL3/PLVAP/PXDN/IL1RL1/OAS2/IL11RA/IL6/NFKBIA/IL15RA/CCL20/FAS/SPI1/IL12B/OASL/USP18/STAT5A/NAIP/LILRA4/MX1/TMSB4X/JAK1/IFNGR1/OAS1/STAT1/CAV1/IL17RA/IL1R1/XCL2/PTK2B/EGR1/IL12RB2/CCL23/STAT2/PDGFB/IFNK/CIB1/IRAK3/CSF2/IFITM3/PARP9/PRLR/TRADD/IRF5/IFITM2/AIM2/JAK2/CCL15/GPR17/PYCARD/STAT4/ECM1/CCL3/PARP14/C…
GOBP_ORGANELLE_FISSION	GOBP_ORGANELLE_FISSION	389	0.565783	2.50838	1e-10	2.48634e-09	1.54814e-09	2038	tags=29%, list=10%, signal=27%	TEX15/BRIP1/FBXO43/TEX12/C14orf39/BRCA2/BMP7/KIF18A/AURKB/CDCA2/TRIP13/CHEK1/KIF14/MND1/MKI67/NEK2/DLGAP5/ASPM/KIF4A/USP44/CENPF/FANCD2/MAD2L1/DSCC1/BUB1/CENPK/KIF11/NCAPG/KIF15/TTK/CDC25C/CEP55/CDC6/BUB1B/CDT1/CENPE/NCAPH/AURKA/MYBL2/ANLN/SMC4/UBE2C/NDC80/PTTG2/CDCA5/CCNB1/PLK1/TACC3/RAD51/MASTL/NUSAP1/TPX2/CHEK2/KIFC1/NUF2/RAD51AP1/MYBL1/PKMYT1/CKS2/PGAM5/RAD54B/PTTG1/FBXO5/DMC1/SYCE1/ESPL1/FAN…
GOBP_POSITIVE_REGULATION_OF_INTERLEUKIN_1_PRODUCTION	GOBP_POSITIVE_REGULATION_OF_INTERLEUKIN_1_PRODUCTION	68	-0.700541	-2.50695	1e-10	2.48634e-09	1.54814e-09	2818	tags=54%, list=14%, signal=47%	IFI16/S100A13/HSPB1/NLRP1/EGR1/NOD1/AIM2/JAK2/LGALS9/PYCARD/TYROBP/CCL3/NLRC4/PYDC1/TNF/P2RX7/TLR4/HAVCR2/TLR6/IGHD/STAT3/TMEM106A/CASP8/LPL/MNDA/GBP5/CASP1/F2RL1/GSDMD/IL16/NOD2/IFNG/NLRP3/CLEC7A/TLR8/CCL19/PYHIN1
GOBP_CELL_ACTIVATION_INVOLVED_IN_IMMUNE_RESPONSE	GOBP_CELL_ACTIVATION_INVOLVED_IN_IMMUNE_RESPONSE	260	-0.582418	-2.50688	1e-10	2.48634e-09	1.54814e-09	3090	tags=45%, list=16%, signal=39%	SPI1/IL12B/IL2/PRKCE/GRN/CORO1A/FOXP1/S100A13/STXBP3/DOCK10/PTGDR/LAT/IL4/GATA2/PTK2B/IFNK/ADA/CD40/VAMP3/LGALS9/RAB27A/LGALS3/LFNG/PYCARD/ITGAM/MFNG/TYROBP/CCL3/RELB/SNAP23/CD28/STXBP2/NMI/VAMP8/SLAMF6/IL4R/PRKCZ/TLR4/HAVCR2/BATF/RORA/TGFB1/STAT3/NFKBIZ/RAC2/RASGRP1/TBX21/IFNW1/FGR/IFNA14/PTPN6/BCL3/CD19/IL27RA/NOTCH2/STAT6/ST3GAL1/BTK/SYK/HLA-F/ITGB2/ZC3H12A/ANXA1/PLCG2/DOCK2/F2RL1/HLA-DRA/ICAM…
GOBP_POSITIVE_REGULATION_OF_INTERFERON_GAMMA_PRODUCTION	GOBP_POSITIVE_REGULATION_OF_INTERFERON_GAMMA_PRODUCTION	73	-0.693993	-2.50565	1e-10	2.48634e-09	1.54814e-09	2248	tags=55%, list=11%, signal=49%	IL1R1/IL12RB2/JAK2/LGALS9/PYCARD/SLAMF6/TNF/TLR4/HLA-A/HAVCR2/BTN3A1/CD14/EBI3/RASGRP1/BCL3/ARID5A/IL27RA/IL1B/TLR3/F2RL1/HLA-DPB1/BTN3A2/CD226/TLR7/HLA-DPA1/SLAMF1/IL23R/LILRB1/TXK/CLEC7A/CD2/IRF8/PTPN22/IL18R1/KLRK1/IL18/CRTAM/CCR2/CD160/TLR8
GOBP_MONONUCLEAR_CELL_DIFFERENTIATION	GOBP_MONONUCLEAR_CELL_DIFFERENTIATION	393	-0.558333	-2.50378	1e-10	2.48634e-09	1.54814e-09	2706	tags=38%, list=14%, signal=33%	BTN2A2/CD83/ZFP36L2/DOCK10/CTNNBIP1/IL4/MYH9/PTK2B/EGR1/LTBR/IFNK/ADA/TCIRG1/MYC/CSF2/RUNX2/FZD8/LGALS9/MR1/LGALS3/LFNG/PRDM1/MFNG/ZFP36L1/KLF6/RELB/CD28/B2M/SLAMF6/IL4R/HLA-DOA/CMTM7/PRKCZ/IL15/TRPM2/PREX1/INPP5D/ITPKB/LILRB2/BATF/RORA/CD79B/CARD11/STAT3/NFKBIZ/SOX13/RASGRP1/TBX21/GLI3/AXL/ITGA4/IFNW1/ZBTB46/IFNA14/CD27/PTPN6/HLA-B/BCL3/CD19/TNFSF13B/FCRL3/MAFB/MERTK/IL1B/SFRP1/NOTCH2/STAT6/HLA-…
GOBP_REGULATION_OF_MONONUCLEAR_CELL_MIGRATION	GOBP_REGULATION_OF_MONONUCLEAR_CELL_MIGRATION	100	-0.652931	-2.49808	1e-10	2.48634e-09	1.54814e-09	3634	tags=56%, list=18%, signal=46%	S100A7/GAS6/THBS1/PLCB1/SLIT2/AKIRIN1/CCL20/SPI1/MADCAM1/LGMN/XCL2/IL4/PTK2B/S100A14/STK10/TMEM102/LGALS9/LGALS3/PYCARD/ECM1/CCL3/C3AR1/DUSP1/TNF/CMKLR1/MSN/ITGA4/CCL4/LRCH1/IL27RA/XCL1/RARRES2/AIF1/CCL21/CSF1R/TNFRSF14/PLA2G7/RIPK3/CXCL12/CCL2/PDGFD/TNFSF14/CX3CR1/SLAMF8/SLAMF1/GREM1/CD200R1/CCL5/CXCL10/DOCK8/CXCL13/CCR7/KLRK1/CCR2/CCR6/APOD
GOBP_ALPHA_BETA_T_CELL_DIFFERENTIATION	GOBP_ALPHA_BETA_T_CELL_DIFFERENTIATION	100	-0.652863	-2.49782	1e-10	2.48634e-09	1.54814e-09	3570	tags=52%, list=18%, signal=43%	TNFSF4/CBFB/BCL2/IL6/IL12B/IL2/FOXP1/CD83/IL4/ADA/LGALS9/PRDM1/RELB/SLAMF6/IL4R/PRKCZ/ITPKB/BATF/RORA/STAT3/NFKBIZ/TBX21/GLI3/BCL3/STAT6/SYK/IRF1/ZC3H12A/ANXA1/HLA-DRA/HLA-DRB1/ZBTB16/RUNX3/NCKAP1L/TGFBR2/BCL6/PTGER4/IL23R/LEF1/IFNG/IRF4/IL6R/ZNF683/NLRP3/GPR183/ZAP70/IL18R1/IL18/GPR18/EOMES/CCL19/ITK
GOBP_MYELOID_LEUKOCYTE_MIGRATION	GOBP_MYELOID_LEUKOCYTE_MIGRATION	202	-0.592144	-2.49712	1e-10	2.48634e-09	1.54814e-09	3637	tags=49%, list=18%, signal=40%	CXCL1/S100A7/SWAP70/THBS1/UMODL1/CCL18/PLCB1/MMP14/SLIT2/CXCL3/AKIRIN1/S100A8/IL6/PECAM1/CCL20/SPI1/FLT1/LGMN/VEGFC/IL17RA/IL1R1/XCL2/IL4/SIRPA/PTK2B/S100A14/CCL23/PDGFB/CCL15/LGALS3/CCL3/RIN3/CCL3L3/C3AR1/CXCL6/DUSP1/CCL17/BST1/CMKLR1/TNFSF11/PREX1/IRAK4/EDN1/RAC2/CCL4/FOLR2/P2RY12/DAPK2/CCL13/IL1B/XCL1/RARRES2/AIF1/CXCL11/SYK/ITGB2/CCL8/CCL21/ANXA1/CCL16/XG/CSF1R/PLA2G7/CXCL12/PIK3CD/CD9/EDNRB/…
GOBP_CHROMOSOME_SEPARATION	GOBP_CHROMOSOME_SEPARATION	87	0.683308	2.49447	1e-10	2.48634e-09	1.54814e-09	1431	tags=32%, list=7%, signal=30%	AURKB/TRIP13/DLGAP5/USP44/CENPF/MAD2L1/BUB1/TTK/CDC6/BUB1B/CDT1/CENPE/NCAPH/UBE2C/NDC80/PTTG2/CCNB1/PLK1/TACC3/PTTG1/FBXO5/ESPL1/TOP2A/ZWINT/EME1/KNTC1/FANCM/ERCC4
GOBP_REGULATION_OF_MITOTIC_SISTER_CHROMATID_SEGREGATION	GOBP_REGULATION_OF_MITOTIC_SISTER_CHROMATID_SEGREGATION	42	0.777569	2.49104	1e-10	2.48634e-09	1.54814e-09	1224	tags=40%, list=6%, signal=38%	AURKB/TRIP13/USP44/CENPF/MAD2L1/BUB1/TTK/BUB1B/CDT1/NDC80/PTTG2/CCNB1/PLK1/PTTG1/FBXO5/ZWINT/KNTC1
GOCC_CHROMOSOMAL_REGION	GOCC_CHROMOSOMAL_REGION	271	0.581805	2.48943	1e-10	2.48634e-09	1.54814e-09	2942	tags=33%, list=15%, signal=29%	DYDC2/DYDC1/ERCC6L/SPC24/BRCA2/CENPA/KIF18A/AURKB/CHEK1/SPC25/ESCO2/CENPI/HJURP/NEK2/CENPF/MAD2L1/DSCC1/BUB1/CENPM/CENPN/CENPK/NCAPG/TTK/TERT/HELLS/BUB1B/CDT1/CENPE/BIRC5/OIP5/BLM/SMC4/NDC80/FEN1/CDCA5/CCNB1/SUV39H2/PLK1/CDK2/MCM2/CENPH/RAD51/CHEK2/NUF2/RAD51AP1/PIF1/DMC1/CENPL/TOP2A/ZWINT/RPA4/THOC6/SUV39H1/INCENP/CDCA8/MCM4/KIF2C/KNTC1/MCM6/DOT1L/PDS5A/ERCC4/ZSCAN4/POLD1/RECQL4/KIF22/MCM3/NCAPD…
GOBP_NEGATIVE_REGULATION_OF_NUCLEAR_DIVISION	GOBP_NEGATIVE_REGULATION_OF_NUCLEAR_DIVISION	51	0.7504	2.48628	1e-10	2.48634e-09	1.54814e-09	1224	tags=35%, list=6%, signal=33%	FBXO43/BMP7/AURKB/TRIP13/CHEK1/USP44/CENPF/MAD2L1/BUB1/TTK/BUB1B/CDT1/NDC80/CCNB1/PLK1/FBXO5/ZWINT/KNTC1
GOBP_POSITIVE_REGULATION_OF_DEFENSE_RESPONSE	GOBP_POSITIVE_REGULATION_OF_DEFENSE_RESPONSE	249	-0.579746	-2.48599	1e-10	2.48634e-09	1.54814e-09	3350	tags=45%, list=17%, signal=38%	HEXIM1/IRF7/IL1RL1/S100A8/IL6/FYN/NFKBIA/MGST2/SPI1/IL12B/IL2/GRN/CADM1/IFI16/CD1D/PGC/PDE2A/IL17RA/NLRP1/NOD1/IFNK/PARP9/TRADD/AIM2/CYBA/JAK2/NPY5R/PYCARD/PAK3/TYROBP/CCL3/OPTN/TNFRSF1A/NLRC4/CTSC/CD28/NMI/ZBP1/VAMP8/SLAMF6/PLSCR1/TNF/LRRK2/CEBPA/AGTR1/TLR4/IL15/TNFSF11/KIR2DS2/HAVCR2/ETS1/NFKBIZ/LPL/HCK/RASGRP1/CNR1/TRIM56/FCN1/MEF2C/AGT/IL1B/HLA-E/TLR3/HLA-G/BTK/MNDA/SYK/HLA-F/OSMR/ARG1/GBP5/P…
GOBP_METAPHASE_ANAPHASE_TRANSITION_OF_CELL_CYCLE	GOBP_METAPHASE_ANAPHASE_TRANSITION_OF_CELL_CYCLE	62	0.724815	2.4839	1e-10	2.48634e-09	1.54814e-09	1224	tags=34%, list=6%, signal=32%	AURKB/TRIP13/DLGAP5/USP44/CENPF/MAD2L1/BUB1/TTK/CDC6/BUB1B/CDT1/CENPE/UBE2C/NDC80/CCNB1/PLK1/TACC3/FBXO5/ESPL1/ZWINT/KNTC1
GOBP_REGULATION_OF_LEUKOCYTE_CHEMOTAXIS	GOBP_REGULATION_OF_LEUKOCYTE_CHEMOTAXIS	106	-0.64366	-2.47835	1e-10	2.48634e-09	1.54814e-09	3634	tags=53%, list=18%, signal=43%	S100A7/SWAP70/GAS6/THBS1/SLIT2/AKIRIN1/IL6/SPI1/LGMN/VEGFC/XCL2/IL4/PTK2B/S100A14/TMEM102/LGALS9/CCL3/RIN3/C3AR1/DUSP1/BST1/CMKLR1/EDN1/RAC2/CCL4/DAPK2/PTN/XCL1/RARRES2/AIF1/CCL21/CSF1R/F2RL1/PLA2G7/CXCL12/DPP4/NOD2/CCL2/TNFSF14/NCKAP1L/CX3CR1/SLAMF8/SLAMF1/GREM1/CCL5/CD74/IL6R/CXCL10/CXCL13/CCR7/KLRK1/GPR18/CCR2/CCR6/CCL19/STAP1
GOBP_REGULATION_OF_CHROMOSOME_SEPARATION	GOBP_REGULATION_OF_CHROMOSOME_SEPARATION	68	0.71062	2.47762	1e-10	2.48634e-09	1.54814e-09	1224	tags=34%, list=6%, signal=32%	AURKB/TRIP13/DLGAP5/USP44/CENPF/MAD2L1/BUB1/TTK/CDC6/BUB1B/CDT1/CENPE/UBE2C/NDC80/PTTG2/CCNB1/PLK1/TACC3/PTTG1/FBXO5/ESPL1/ZWINT/KNTC1
GOCC_CONDENSED_CHROMOSOME_CENTROMERIC_REGION	GOCC_CONDENSED_CHROMOSOME_CENTROMERIC_REGION	121	0.635642	2.47255	1e-10	2.48634e-09	1.54814e-09	2719	tags=36%, list=14%, signal=32%	ERCC6L/SPC24/CENPA/KIF18A/AURKB/SPC25/CENPI/HJURP/NEK2/CENPF/MAD2L1/BUB1/CENPM/CENPN/CENPK/NCAPG/TTK/BUB1B/CDT1/CENPE/BIRC5/NDC80/CCNB1/PLK1/CENPH/NUF2/ZWINT/INCENP/KIF2C/KNTC1/KIF22/NCAPD2/ZWILCH/PINX1/DSN1/PHF6/NCAPD3/NUP37/DCTN5/CENPO/SEH1L/CENPQ/MTBP/ITGB3BP
GOBP_T_CELL_ACTIVATION_INVOLVED_IN_IMMUNE_RESPONSE	GOBP_T_CELL_ACTIVATION_INVOLVED_IN_IMMUNE_RESPONSE	103	-0.646288	-2.47152	1e-10	2.48634e-09	1.54814e-09	2244	tags=48%, list=11%, signal=42%	IL4/IFNK/LGALS9/RAB27A/LGALS3/RELB/SLAMF6/IL4R/PRKCZ/HAVCR2/BATF/RORA/STAT3/NFKBIZ/TBX21/IFNW1/IFNA14/BCL3/STAT6/ZC3H12A/ANXA1/F2RL1/HLA-DRA/ICAM1/ITGAL/CLEC4D/HLA-DRB1/APBB1IP/HLA-DMB/LCP1/NCKAP1L/BCL6/PTGER4/IL23R/LEF1/IFNG/IRF4/FGL2/CD74/IL6R/LILRB1/NLRP3/GPR183/IL18R1/IL18/CLEC4E/EOMES/CCL19/CD1C
GOBP_MITOTIC_CELL_CYCLE_CHECKPOINT_SIGNALING	GOBP_MITOTIC_CELL_CYCLE_CHECKPOINT_SIGNALING	109	0.648185	2.47027	1e-10	2.48634e-09	1.54814e-09	2113	tags=30%, list=11%, signal=27%	STK33/AURKB/TRIP13/CHEK1/CLSPN/USP44/CENPF/FANCD2/MAD2L1/BUB1/RFWD3/TTK/CDC6/BUB1B/CDT1/DTL/GTSE1/BLM/NDC80/CCNB1/PLK1/CDK2/BRCA1/CHEK2/TP53/ZWINT/EME1/KNTC1/TIPIN/MDM2/ZWILCH/TOPBP1/SETMAR
GOBP_POSITIVE_REGULATION_OF_INTERLEUKIN_1_BETA_PRODUCTION	GOBP_POSITIVE_REGULATION_OF_INTERLEUKIN_1_BETA_PRODUCTION	57	-0.71928	-2.46806	1e-10	2.48634e-09	1.54814e-09	2523	tags=58%, list=13%, signal=51%	IFI16/HSPB1/NLRP1/EGR1/NOD1/AIM2/JAK2/LGALS9/PYCARD/TYROBP/CCL3/NLRC4/PYDC1/TNF/P2RX7/TLR4/TLR6/STAT3/TMEM106A/CASP8/LPL/MNDA/GBP5/CASP1/F2RL1/GSDMD/NOD2/IFNG/NLRP3/CLEC7A/TLR8/CCL19/PYHIN1
GOBP_MONOCYTE_CHEMOTAXIS	GOBP_MONOCYTE_CHEMOTAXIS	61	-0.707141	-2.46267	1e-10	2.48634e-09	1.54814e-09	3799	tags=67%, list=19%, signal=54%	CCR1/S100A7/CCL18/SLIT2/IL6/CCL20/FLT1/LGMN/XCL2/S100A14/CCL23/PDGFB/CCL15/LGALS3/CCL3/CCL3L3/DUSP1/CCL17/TNFSF11/CCL4/FOLR2/CCL13/XCL1/AIF1/CCL8/CCL21/ANXA1/CCL16/PLA2G7/CXCL12/CCL2/CX3CR1/SLAMF8/GREM1/CCL14/CCL5/IL6R/CXCL10/CCL11/CCR2/CCL19
GOBP_B_CELL_MEDIATED_IMMUNITY	GOBP_B_CELL_MEDIATED_IMMUNITY	136	-0.615838	-2.46135	1e-10	2.48634e-09	1.54814e-09	2553	tags=46%, list=13%, signal=41%	IL4/C1QB/TCIRG1/CD40/HLA-DOB/CD28/HLA-DQB1/B2M/IL4R/HLA-DOA/TNF/C4BPB/PRKCD/IGHM/INPP5D/CFI/BATF/IGHD/TGFB1/C9/TBX21/C1QA/C1QC/CD27/PTPN6/BCL3/CD19/IL27RA/CLU/C4B/HLA-E/XCL1/STAT6/HLA-G/BTK/C1RL/HLA-DRA/HLA-DPB1/C1R/IL21R/HLA-DRB1/HLA-DMA/CD226/HLA-DMB/HLA-DQA1/HLA-DRB5/NOD2/HLA-DQB2/HLA-DRB4/HLA-DPA1/C1S/HLA-DRB3/BCL6/C3/CD74/PTPRC/HLA-DQA2/SLA2/C7/C6/CD40LG/CCR6/TLR8
GOBP_CELL_CYCLE_CHECKPOINT_SIGNALING	GOBP_CELL_CYCLE_CHECKPOINT_SIGNALING	142	0.622397	2.4595	1e-10	2.48634e-09	1.54814e-09	1394	tags=25%, list=7%, signal=24%	BRIP1/STK33/AURKB/TRIP13/CHEK1/CLSPN/E2F1/USP44/CENPF/FANCD2/MAD2L1/BUB1/RFWD3/TTK/CDC6/BUB1B/CDT1/DTL/GTSE1/BLM/NDC80/WDR76/CCNB1/PLK1/CDK2/BRCA1/CHEK2/TP53/ZWINT/EME1/TIMELESS/RPA4/ATRIP/KNTC1/DOT1L/TIPIN
GOBP_MITOTIC_NUCLEAR_DIVISION	GOBP_MITOTIC_NUCLEAR_DIVISION	248	0.580351	2.45721	1e-10	2.48634e-09	1.54814e-09	2100	tags=29%, list=11%, signal=26%	FBXO43/BMP7/KIF18A/AURKB/CDCA2/TRIP13/CHEK1/KIF14/MKI67/NEK2/DLGAP5/KIF4A/USP44/CENPF/MAD2L1/DSCC1/BUB1/CENPK/KIF11/NCAPG/KIF15/TTK/CDC25C/CEP55/CDC6/BUB1B/CDT1/CENPE/NCAPH/AURKA/MYBL2/ANLN/SMC4/UBE2C/NDC80/PTTG2/CDCA5/CCNB1/PLK1/TACC3/NUSAP1/TPX2/CHEK2/KIFC1/NUF2/PKMYT1/PTTG1/FBXO5/ESPL1/KIF23/ZWINT/CDC20/KIF20B/UBE2S/CDCA8/KIF2C/KNTC1/BTC/PSRC1/SMC2/PDS5A/KIF22/PRC1/RACGAP1/NCAPD2/ZWILCH/NCAPG2…
GOMF_CYTOKINE_RECEPTOR_ACTIVITY	GOMF_CYTOKINE_RECEPTOR_ACTIVITY	90	-0.65161	-2.45407	1e-10	2.48634e-09	1.54814e-09	3826	tags=59%, list=19%, signal=48%	CD4/CCR1/FZD4/CNTFR/IL10RB/IL1RL1/IL11RA/IL15RA/IL12B/IFNGR1/IL17RA/IL1R1/IL12RB2/PRLR/GPR17/IL22RA2/IL3RA/IL4R/CMKLR1/IL10RA/CCR5/IL13RA1/EBI3/CCRL2/IL27RA/F3/OSMR/LIFR/GHR/IL1R2/IL6ST/IL21R/IL2RG/IL1RAP/LEPR/GFRA3/CX3CR1/CXCR3/IL23R/IL2RB/IL18RAP/CD44/CD74/IL6R/CXCR5/CCR7/CSF2RA/IL18R1/CCR2/CCR6/IL7R/CXCR6/FLT3
GOBP_NEGATIVE_REGULATION_OF_LEUKOCYTE_MEDIATED_IMMUNITY	GOBP_NEGATIVE_REGULATION_OF_LEUKOCYTE_MEDIATED_IMMUNITY	65	-0.693738	-2.44971	1e-10	2.48634e-09	1.54814e-09	2244	tags=48%, list=11%, signal=42%	LGALS9/BST2/C4BPB/HLA-A/HAVCR2/TBX21/PTPN6/HLA-B/DUSP22/HLA-E/XCL1/HLA-G/KLRC1/HLA-F/ARG1/IL4I1/SERPINB9/CD84/MICA/NOD2/AHR/NCKAP1L/CX3CR1/BCL6/SLAMF1/LILRB1/PTPRC/CCR2/IL7R/CD96/KLRD1
GOBP_T_CELL_DIFFERENTIATION	GOBP_T_CELL_DIFFERENTIATION	238	-0.572495	-2.44504	1e-10	2.48634e-09	1.54814e-09	2706	tags=40%, list=14%, signal=35%	CD1D/BTN2A2/CD83/ZFP36L2/IL4/EGR1/ADA/TCIRG1/RUNX2/FZD8/LGALS9/MR1/LFNG/PRDM1/ZFP36L1/RELB/CD28/B2M/SLAMF6/IL4R/HLA-DOA/PRKCZ/IL15/PREX1/ITPKB/LILRB2/BATF/RORA/CARD11/STAT3/NFKBIZ/SOX13/RASGRP1/TBX21/GLI3/CD27/BCL3/MAFB/IL1B/STAT6/HLA-G/VNN1/KLRC1/TCF7/SYK/IRF1/ZC3H12A/ANXA1/IL4I1/CD8A/DOCK2/RIPK3/HLA-DRA/CLEC4D/HLA-DRB1/ZBTB16/RUNX3/PIK3CD/LEPR/VAV1/NCKAP1L/TGFBR2/BCL6/PTGER4/IL23R/LEF1/IFNG/WNT…
GOBP_REGULATION_OF_CELL_MATRIX_ADHESION	GOBP_REGULATION_OF_CELL_MATRIX_ADHESION	108	-0.63221	-2.44439	1e-10	2.48634e-09	1.54814e-09	4107	tags=50%, list=21%, signal=40%	CSF1/EFEMP2/THY1/MINK1/CEACAM6/SLC9A1/FUT1/MYOC/THBS1/VCL/BCL2/MMP14/PTPRA/KDR/ACVRL1/RRAS/PTK2B/MACF1/CIB1/JUP/PLAU/PLEKHA2/COL16A1/EMP2/NRP1/PHLDB2/BST1/PRKCZ/S100A10/JAG1/UTRN/GPM6B/RIN2/PIK3R1/FAM107A/DUSP22/SFRP1/FMN1/CCL21/DISC1/EPHA3/ARHGAP6/HOXA7/DLC1/TEK/BCL6/SKAP1/GREM1/PKHD1/WNT4/CCR7/EPHA1/SEMA3E/APOD
GOCC_CONDENSED_CHROMOSOME	GOCC_CONDENSED_CHROMOSOME	200	0.596663	2.44157	1e-10	2.48634e-09	1.54814e-09	3914	tags=43%, list=20%, signal=35%	TEX12/C14orf39/ERCC6L/SPC24/BRCA2/CENPA/KIF18A/FAM9A/AURKB/CHEK1/SPC25/MKI67/CENPI/HJURP/NEK2/CENPF/FANCD2/MAD2L1/BUB1/CENPM/CENPN/CENPK/NCAPG/TTK/BUB1B/CDT1/CENPE/BIRC5/BLM/NDC80/CCNB1/PLK1/CDK2/CENPH/RAD51/BRCA1/NUF2/DMC1/SYCE1/FAM9C/TOP2A/ZWINT/SUV39H1/RNF212/INCENP/KIF2C/KNTC1/SMC2/KIF22/HMGB2/CCNB1IP1/NCAPD2/ZWILCH/TOPBP1/PINX1/DSN1/SETMAR/PHF6/NCAPD3/NUP37/DCTN5/XRCC4/CENPO/SEH1L/RRS1/CENPQ…
GOBP_RESPONSE_TO_CHEMOKINE	GOBP_RESPONSE_TO_CHEMOKINE	86	-0.651096	-2.43576	1e-10	2.48634e-09	1.54814e-09	2609	tags=50%, list=13%, signal=44%	XCL2/PTK2B/CCL23/CIB1/CCL15/GPR17/CCL3/CCL3L3/CXCL6/DUSP1/CCL17/CMKLR1/SH2B3/EDN1/CCR5/CCL4/LRCH1/CCRL2/CCL13/XCL1/CXCL11/ZC3H12A/CCL8/CCL21/CCL16/CXCL12/CXCL2/CCL2/CXCL9/CX3CR1/CXCR3/CCL14/CCL5/CXCR5/CXCL10/DOCK8/CXCL13/CCR7/CCL11/CCR2/CCR6/CXCR6/CCL19
GOBP_REGULATION_OF_INNATE_IMMUNE_RESPONSE	GOBP_REGULATION_OF_INNATE_IMMUNE_RESPONSE	204	-0.576109	-2.43009	1e-10	2.48634e-09	1.54814e-09	4406	tags=52%, list=22%, signal=41%	NR1H3/CRK/TRIM6/IKBKB/LAMP1/IRF3/CARD9/TRIM62/IFI35/CASP6/RIOK3/ADAM8/OAS3/CR1/NLRC3/PPARG/TRIM5/FCGR2B/SAMHD1/BIRC2/ISG15/HEXIM1/IRF7/FYN/SPI1/IL12B/USP18/GRN/RNF135/CADM1/IFI16/CD1D/OAS1/DRD2/STAT2/IFNK/IRAK3/PARP9/APOE/AIM2/LGALS9/PYCARD/PAK3/TYROBP/PARP14/NLRC4/OTOP1/NMI/ZBP1/SLAMF6/PLSCR1/TLR4/HLA-A/KIR2DS2/HAVCR2/ERAP1/NCF1/CASP8/HCK/RASGRP1/DHX58/A2M/TRIM56/FGR/FCN1/PTPN6/HLA-B/HLA-E/HLA-G…
GOBP_NEGATIVE_REGULATION_OF_IMMUNE_EFFECTOR_PROCESS	GOBP_NEGATIVE_REGULATION_OF_IMMUNE_EFFECTOR_PROCESS	107	-0.627665	-2.42487	1e-10	2.48634e-09	1.54814e-09	2553	tags=54%, list=13%, signal=47%	CD55/CD59/IL10/CD300A/CR1/FCGR2B/TNFSF4/NDFIP1/SPI1/IL2/GRN/IL4/IRAK3/LGALS9/LGALS3/BST2/IL4R/TNF/C4BPB/HLA-A/APOA1/HAVCR2/CD22/TGFB1/TBX21/A2M/PTPN6/HLA-B/FCRL3/DUSP22/HLA-E/XCL1/HLA-G/KLRC1/HLA-F/ZC3H12A/ARG1/ANXA1/IL4I1/SERPINB9/CD84/MICA/NOD2/INS/AHR/NCKAP1L/CX3CR1/SLAMF8/BCL6/SLAMF1/ENPP3/FGL2/LILRB1/PTPRC/CCR2/IL7R/CD96/KLRD1
GOBP_CELL_MATRIX_ADHESION	GOBP_CELL_MATRIX_ADHESION	211	-0.573234	-2.42288	1e-10	2.48634e-09	1.54814e-09	4109	tags=47%, list=21%, signal=38%	ITGA10/CSF1/EFEMP2/THY1/SNED1/MINK1/ITGB4/ITGA9/CEACAM6/LYPD3/ITGAV/SLC9A1/FUT1/ITGBL1/NPNT/MYOC/THBS1/VCL/TNXB/BCL2/MMP14/TRIP6/EDA/ADAMTS12/EPDR1/PXN/ACTN2/PTPRA/KDR/MADCAM1/ACVRL1/COL5A3/RRAS/PPFIA2/ITGA11/PTK2B/MACF1/CIB1/PARVG/NID1/JUP/PLAU/PLEKHA2/COL16A1/NID2/CD34/EMP2/ITGB5/ITGAM/NRP1/PHLDB2/COL3A1/STRC/SIGLEC1/BST1/PRKCZ/S100A10/ITGA6/ITGA7/JAG1/ITGB7/ITGA4/UTRN/ECM2/GPM6B/RIN2/PIK3R1/FA…
GOBP_CYTOKINE_PRODUCTION_INVOLVED_IN_IMMUNE_RESPONSE	GOBP_CYTOKINE_PRODUCTION_INVOLVED_IN_IMMUNE_RESPONSE	91	-0.640627	-2.41896	1e-10	2.48634e-09	1.54814e-09	2646	tags=46%, list=13%, signal=40%	IL1R1/IL4/IRAK3/DENND1B/BST2/B2M/TNF/PRKCZ/TLR4/HLA-A/TRPM4/APOA1/LAPTM5/TGFB1/TBX21/ARID5A/IL1B/HLA-E/XCL1/TLR3/HLA-G/BTK/HLA-F/ARG1/PLCG2/F2RL1/TNFRSF14/NR4A3/CD226/TNFRSF1B/NOD2/BCL6/SLAMF1/CD74/LILRB1/NLRP3/CLEC7A/IL18R1/IL18/CCR2/CD96/CD160
GOBP_REGULATION_OF_RESPONSE_TO_BIOTIC_STIMULUS	GOBP_REGULATION_OF_RESPONSE_TO_BIOTIC_STIMULUS	310	-0.552593	-2.41872	1e-10	2.48634e-09	1.54814e-09	3996	tags=49%, list=20%, signal=40%	NR1H3/CRK/IL23A/TRIM6/IKBKB/LAMP1/IRF3/CARD9/TRIM62/IFI35/CASP6/PUM1/TRAF3IP2/RIOK3/ZDHHC11/CD55/ADAM8/OAS3/CR1/MAPKBP1/NLRC3/PPARG/TRIM5/RNF125/FCGR2B/SAMHD1/BIRC2/ISG15/HEXIM1/IRF7/FYN/HTRA1/DTX3L/SPI1/IL12B/OASL/USP18/DDX58/GRN/RNF135/FOXP1/CD274/CADM1/IFI16/CD1D/OAS1/PGC/IFIT1/STAT1/CCDC92/DAPK1/IL4/DRD2/NOD1/STAT2/IFNK/IRAK3/PARP9/APOE/MICB/AIM2/CYBA/LGALS9/MR1/PYCARD/PAK3/TYROBP/OPTN/LY86/P…
GOBP_POSITIVE_REGULATION_OF_LYMPHOCYTE_DIFFERENTIATION	GOBP_POSITIVE_REGULATION_OF_LYMPHOCYTE_DIFFERENTIATION	95	-0.633491	-2.4154	1e-10	2.48634e-09	1.54814e-09	3895	tags=55%, list=20%, signal=44%	IL10/ADAM8/CR1/TNFSF4/GAS6/CBFB/MMP14/IL15RA/IL12B/IL2/BTN2A2/CD83/IL4/ADA/LGALS9/IL4R/PRKCZ/IL15/INPP5D/ITPKB/LILRB2/NFKBIZ/SOX13/RASGRP1/GLI3/AXL/CD27/HLA-G/BTK/VNN1/SYK/ANXA1/IL4I1/HLA-DRA/HLA-DRB1/ZBTB16/RUNX3/NCKAP1L/TGFBR2/BCL6/IL23R/LEF1/IFNG/CD74/PTPRC/NLRP3/RHOH/ZAP70/IL18/IL7R/IL7/CCL19
GOBP_LYMPHOCYTE_ACTIVATION_INVOLVED_IN_IMMUNE_RESPONSE	GOBP_LYMPHOCYTE_ACTIVATION_INVOLVED_IN_IMMUNE_RESPONSE	176	-0.580133	-2.41411	1e-10	2.48634e-09	1.54814e-09	2611	tags=42%, list=13%, signal=37%	DOCK10/IL4/PTK2B/IFNK/ADA/CD40/LGALS9/RAB27A/LGALS3/LFNG/MFNG/RELB/CD28/SLAMF6/IL4R/PRKCZ/TLR4/HAVCR2/BATF/RORA/TGFB1/STAT3/NFKBIZ/TBX21/IFNW1/IFNA14/BCL3/CD19/IL27RA/NOTCH2/STAT6/ST3GAL1/HLA-F/ZC3H12A/ANXA1/PLCG2/F2RL1/HLA-DRA/ICAM1/NKG7/ITGAL/CLEC4D/HLA-DRB1/CD180/APBB1IP/HLA-DMB/LCP1/NCKAP1L/POU2AF1/ITM2A/BCL6/PTGER4/IL23R/LEF1/IFNG/IRF4/FGL2/CD74/IL6R/ZNF683/LILRB1/PTPRC/NLRP3/GPR183/IRF8/IL1…
GOBP_REGULATION_OF_INFLAMMATORY_RESPONSE	GOBP_REGULATION_OF_INFLAMMATORY_RESPONSE	317	-0.548022	-2.41118	1e-10	2.48634e-09	1.54814e-09	3910	tags=45%, list=20%, signal=37%	OSM/RIPK1/LGALS1/IL10/ADAM8/RICTOR/LRRC19/SUCNR1/METRNL/NLRC3/PPARG/FCGR2B/TNFSF4/CAMK2N1/BIRC2/PIK3AP1/IL1RL1/NDFIP1/S100A8/IL6/VAMP2/FYN/NFKBIA/MGST2/IL12B/ADAMTS12/USP18/IL2/PLK2/GRN/NPY/LPCAT3/SOCS3/TMSB4X/FOXP1/NT5E/PDE2A/IL17RA/IL1R1/CDH5/RHBDF2/IL4/SIRPA/NLRP1/ADA/AKNA/APOE/TRADD/ACP5/JAK2/VAMP3/MGLL/NPY5R/PYCARD/CCL3/PROC/WFDC1/TNFRSF1A/CTSC/CNR2/IL22RA2/CD28/KLKB1/NMI/ZBP1/VAMP8/TNF/LRRK…
GOBP_DNA_REPAIR	GOBP_DNA_REPAIR	410	0.54038	2.40855	1e-10	2.48634e-09	1.54814e-09	4634	tags=41%, list=23%, signal=32%	TEX15/FGF10/BRIP1/TWIST1/NEIL3/TEX12/C14orf39/BRCA2/EXO1/TRIP13/UHRF1/CHEK1/XRCC2/ESCO2/CLSPN/FANCD2/RFWD3/FANCB/POLQ/POLE2/DTL/CHAF1A/WDHD1/BLM/FEN1/CDCA5/RAD18/CDK2/MCM2/GINS2/RAD51/RUVBL1/FOXM1/BRCA1/UNG/GINS4/CHEK2/TP53/RAD51AP1/EYA2/PIF1/GGN/RAD54B/PTTG1/DMC1/FANCA/EME1/TIMELESS/RPA4/RNASEH2A/SPATA22/RFC3/TRAIP/POLH/NHEJ1/RAD54L/CINP/MCM4/ATRIP/TREX2/MCM6/FANCM/DOT1L/PDS5A/PALB2/PRKCG/ERCC4/…
GOBP_CD4_POSITIVE_ALPHA_BETA_T_CELL_ACTIVATION	GOBP_CD4_POSITIVE_ALPHA_BETA_T_CELL_ACTIVATION	88	-0.640109	-2.40363	1e-10	2.48634e-09	1.54814e-09	3233	tags=50%, list=16%, signal=42%	IL6/IL12B/IL2/FOXP1/CD274/CD83/IL4/TCIRG1/LGALS9/RELB/SLAMF6/IL4R/PRKCZ/BATF/RORA/STAT3/NFKBIZ/TBX21/BCL3/XCL1/STAT6/ZC3H12A/ANXA1/HLA-DRA/NKG7/HLA-DRB1/RUNX3/NCKAP1L/TGFBR2/HLA-DRB3/BCL6/PTGER4/IL23R/PRKCQ/LEF1/IFNG/IRF4/IL6R/NLRP3/GPR183/IL18R1/IL18/CD160/CCL19
GOBP_T_CELL_PROLIFERATION	GOBP_T_CELL_PROLIFERATION	185	-0.575474	-2.40199	1e-10	2.48634e-09	1.54814e-09	3426	tags=44%, list=17%, signal=37%	ELF4/LMO1/NDFIP1/LMBR1L/IL6/FYN/IL12B/IL2/CORO1A/CD274/CADM1/CD1D/BTN2A2/IL4/LRRC32/JAK2/LGALS9/LGALS3/PYCARD/CD28/P2RX7/IL15/HLA-A/HAVCR2/LILRB2/BTN3A1/TNFRSF4/MSN/CARD11/EBI3/RAC2/RASGRP1/PTPN6/SPTA1/TNFSF13B/IL27RA/IL1B/HLA-E/XCL1/HLA-G/HES1/PDE5A/AIF1/SYK/IRF1/ARG1/ANXA1/IL4I1/DOCK2/CD6/TNFRSF14/PDCD1LG2/RIPK3/HLA-DPB1/GPNMB/IGF1/IL6ST/HLA-DRB1/HLA-DMB/TNFRSF1B/VCAM1/TNFSF14/NCKAP1L/HLA-DPA1/…
GOCC_PHAGOCYTIC_VESICLE	GOCC_PHAGOCYTIC_VESICLE	127	-0.612704	-2.40153	1e-10	2.48634e-09	1.54814e-09	4452	tags=54%, list=22%, signal=42%	TLR9/TAP2/ATP6V0D1/LAMP1/RAB8B/ATP6V0C/LAMP2/VIM/ATP6V0E1/ADAM8/SNX3/ITGAV/RAB32/MYO1C/RAB43/RAB38/ATP6V0A1/TAPBP/CORO1A/ATP6V0B/UNC93B1/STXBP3/NOD1/TCIRG1/PLD4/CDC42/CYBA/ABCA1/HVCN1/VAMP3/RAB31/ITGB5/TLR1/SNAP23/ANXA11/B2M/VAMP8/STX12/HLA-A/HLA-C/TLR6/RILP/NCF2/NCF1/GSN/FMNL1/RAC2/RAB20/HLA-B/SYT7/HLA-H/HLA-E/TAP1/HLA-G/RAB7B/SYK/HLA-F/LTF/CYBB/GNLY/TLR2/NCF4/MPEG1/TLR7/NOD2/ANXA3/CTSS/SLAMF1/C…
GOMF_CYTOKINE_BINDING	GOMF_CYTOKINE_BINDING	128	-0.610435	-2.39819	1e-10	2.48634e-09	1.54814e-09	3826	tags=52%, list=19%, signal=42%	CD4/CCR1/TCAP/ITGAV/FZD4/CNTFR/THBS1/LTBP4/PXDN/IL1RL1/IL11RA/IL12B/NLRP7/IFNGR1/ACVRL1/IL1R1/CD109/IL12RB2/LRRC32/PRLR/BMPR1B/NRP1/ENG/TNFRSF1A/IL22RA2/IL1RAPL1/IL3RA/IL10RA/CCR5/IL13RA1/EBI3/A2M/ITGA4/CCRL2/IL27RA/OSMR/LIFR/GHR/CSF1R/GBP1/IL1R2/TNFRSF14/IL6ST/TMC8/TNFRSF9/IL2RG/ZFP36/TNFRSF1B/LEPR/TGFBR2/CX3CR1/CXCR3/IL23R/GREM1/IL2RB/CER1/CD74/IL6R/CXCR5/TGFBR3/CCR7/CSF2RA/IL18R1/CCR2/CCR6/CXC…
GOBP_REGULATION_OF_LEUKOCYTE_PROLIFERATION	GOBP_REGULATION_OF_LEUKOCYTE_PROLIFERATION	230	-0.560051	-2.39439	1e-10	2.48634e-09	1.54814e-09	2452	tags=38%, list=12%, signal=34%	ADA/CSF2/CD40/LRRC32/JAK2/LGALS9/LGALS3/PYCARD/TYROBP/BST2/CD28/BST1/TLR4/IL15/HLA-A/HAVCR2/INPP5D/LILRB2/CD22/TNFRSF4/CARD11/EBI3/RAC2/MEF2C/PTPN6/SPTA1/TNFSF13B/FCRL3/IL27RA/IL1B/HLA-E/XCL1/HLA-G/HES1/BTK/MNDA/PDE5A/AIF1/SYK/IRF1/ARG1/CCL8/ANXA1/IL4I1/CSF1R/CD6/TNFRSF14/PDCD1LG2/RIPK3/CD38/HHEX/HLA-DPB1/GPNMB/IGF1/IL6ST/HLA-DRB1/LST1/IL33/HLA-DMB/TNFRSF1B/VCAM1/AHR/BLK/NCKAP1L/HLA-DPA1/TGFBR2/B…
GOCC_CHROMOSOME_CENTROMERIC_REGION	GOCC_CHROMOSOME_CENTROMERIC_REGION	167	0.597073	2.39317	1e-10	2.48634e-09	1.54814e-09	2719	tags=34%, list=14%, signal=30%	ERCC6L/SPC24/CENPA/KIF18A/AURKB/SPC25/ESCO2/CENPI/HJURP/NEK2/CENPF/MAD2L1/DSCC1/BUB1/CENPM/CENPN/CENPK/NCAPG/TTK/HELLS/BUB1B/CDT1/CENPE/BIRC5/OIP5/SMC4/NDC80/CDCA5/CCNB1/SUV39H2/PLK1/CENPH/NUF2/CENPL/TOP2A/ZWINT/SUV39H1/INCENP/CDCA8/KIF2C/KNTC1/PDS5A/KIF22/NCAPD2/ZWILCH/PINX1/DSN1/CENPP/PHF6/NCAPD3/NUP37/DCTN5/CENPO/SEH1L/CENPQ/MTBP/ITGB3BP
GOBP_NEGATIVE_REGULATION_OF_CYTOKINE_PRODUCTION	GOBP_NEGATIVE_REGULATION_OF_CYTOKINE_PRODUCTION	242	-0.558156	-2.37987	1e-10	2.48634e-09	1.54814e-09	3895	tags=44%, list=20%, signal=36%	IL10/REL/OAS3/CR1/MAPKBP1/NLRC3/RNF125/FCGR2B/TNFSF4/GAS6/THBS1/IL1RL1/NDFIP1/IL6/POMC/IL12B/LILRA4/TMSB4X/NLRP7/ERRFI1/CD274/OAS1/BTN2A2/CD83/SERPINB1/IL4/SIRPA/IRAK3/LRRC32/ACP5/LGALS9/RNF128/CD34/PYCARD/TYROBP/RELB/BST2/ANXA4/PYDC1/NMI/TNF/CMKLR1/TLR4/SIGIRR/APOA1/KLF2/HAVCR2/INPP5D/LAPTM5/TLR6/TGFB1/CLEC4A/NDRG2/DHX58/TBX21/AXL/PTPN6/BCL3/IL27RA/MERTK/XCL1/BTK/HLA-F/ZC3H12A/LTF/ARG1/ANXA1/GBP…
GOBP_INTEGRIN_MEDIATED_SIGNALING_PATHWAY	GOBP_INTEGRIN_MEDIATED_SIGNALING_PATHWAY	99	-0.620149	-2.37979	1e-10	2.48634e-09	1.54814e-09	5192	tags=67%, list=26%, signal=49%	ILK/TIMP1/ITGA5/VAV3/LAMA5/ZYX/ITGA2/CD47/TLN1/CD63/PRAM1/CEACAM1/CTNNA1/ITGA1/SLC2A10/ITGA10/THY1/ITGB4/ITGA9/ITGAV/ITGBL1/PRKD1/ISG15/CCM2/LIMS2/PTPRA/MADCAM1/LAT/ADAMTS1/ITGA11/MYH9/PTK2B/CDC42/COL16A1/DST/EMP2/ITGB5/DOCK1/ITGAM/NRP1/COL3A1/BST1/NEDD9/ITGA6/ITGA7/APOA1/ITGB7/HCK/DAB2/ITGA4/FGR/PTN/FERMT3/TSPAN32/SYK/ITGB2/ITGA3/ITGAL/LAMA3/VAV1/PLEK/ITGAX/TXK/CD40LG/ITGA8/ITGAD
GOCC_NUCLEAR_CHROMOSOME	GOCC_NUCLEAR_CHROMOSOME	161	0.59232	2.37765	1e-10	2.48634e-09	1.54814e-09	2530	tags=37%, list=13%, signal=32%	TEX12/C14orf39/BRCA2/FAM9A/MCM10/CHEK1/NEK2/GINS1/POLE2/BIRC5/WDHD1/BLM/PLK1/MCM2/GINS2/RAD51/RUVBL1/BRCA1/GINS4/POLA2/DMC1/SYCE1/FAM9C/TOP2A/TIMELESS/RPA4/SUV39H1/RNF212/INCENP/MCM4/BAZ1A/MCM6/SMC2/TIPIN/ANP32E/POLA1/POLD1/ZRANB3/PRIM1/MCM3/CCNB1IP1/POLD2/FIGNL1/SIN3B/NCAPD2/GINS3/NUFIP1/PCNA/TOPBP1/POLE/PINX1/ACTL6A/MCM5/POLE3/CPSF6/EXOSC9/RUVBL2/RBBP4/RRS1
GOBP_POSITIVE_REGULATION_OF_LEUKOCYTE_MIGRATION	GOBP_POSITIVE_REGULATION_OF_LEUKOCYTE_MIGRATION	128	-0.60387	-2.3724	1e-10	2.48634e-09	1.54814e-09	4107	tags=53%, list=21%, signal=42%	CSF1/MIA3/THY1/CD99/ADAM8/CCR1/S100A7/SWAP70/GAS6/THBS1/MMP14/AKIRIN1/PLVAP/IL6/CCL20/SPI1/MADCAM1/LGMN/VEGFC/IL1R1/XCL2/IL4/PTK2B/S100A14/TMEM102/LGALS9/LGALS3/PYCARD/CCL3/C3AR1/TNF/CMKLR1/EDN1/RAC2/ITGA4/CCL4/P2RY12/DAPK2/PTN/XCL1/RARRES2/AIF1/CCL8/CCL21/XG/CSF1R/F2RL1/TNFRSF14/PLA2G7/CXCL12/ICAM1/PTAFR/PDGFD/TNFSF14/NCKAP1L/CX3CR1/SLAMF1/CCL5/CD74/IL6R/CXCL10/DOCK8/CXCL13/SELP/CCR7/CCR2/CCR6/C…
GOBP_INTERLEUKIN_6_PRODUCTION	GOBP_INTERLEUKIN_6_PRODUCTION	133	-0.594391	-2.36762	1e-10	2.48634e-09	1.54814e-09	2652	tags=44%, list=13%, signal=38%	IL17RA/SIRPA/NOD1/IRAK3/ZBTB20/CYBA/LGALS9/PYCARD/AFAP1L2/TYROBP/TLR1/TNF/P2RX7/TLR4/KLF2/HAVCR2/INPP5D/LILRB2/TLR6/STAT3/TMEM106A/LPL/PTPN6/HLA-B/ARID5A/IL27RA/IL1B/TLR3/RAB7B/AIF1/SYK/ZC3H12A/PLCG2/F2RL1/TLR2/IFIH1/AQP4/PTAFR/BANK1/CD84/TLR7/IL33/IL1RAP/IL16/NOD2/NCKAP1L/POU2AF1/GHRL/SLAMF1/IFNG/CD200R1/BPI/CD74/IL6R/CLEC7A/PTPN22/TNFAIP3/TLR8
GOBP_REGULATION_OF_T_CELL_PROLIFERATION	GOBP_REGULATION_OF_T_CELL_PROLIFERATION	155	-0.579753	-2.36642	1e-10	2.48634e-09	1.54814e-09	3089	tags=43%, list=16%, signal=36%	NDFIP1/IL6/IL12B/IL2/CORO1A/CD274/CD1D/BTN2A2/IL4/LRRC32/JAK2/LGALS9/LGALS3/PYCARD/CD28/IL15/HLA-A/HAVCR2/LILRB2/CARD11/EBI3/RAC2/PTPN6/SPTA1/TNFSF13B/IL27RA/IL1B/HLA-E/XCL1/HLA-G/HES1/PDE5A/AIF1/SYK/IRF1/ARG1/ANXA1/IL4I1/CD6/TNFRSF14/PDCD1LG2/RIPK3/HLA-DPB1/GPNMB/IGF1/IL6ST/HLA-DRB1/HLA-DMB/TNFRSF1B/VCAM1/NCKAP1L/HLA-DPA1/TGFBR2/SLAMF1/IL23R/PRKCQ/CCL5/LILRB1/PTPRC/PTPN22/ZAP70/CD40LG/IL18/CRTAM…
GOBP_REGULATION_OF_ENDOTHELIAL_CELL_MIGRATION	GOBP_REGULATION_OF_ENDOTHELIAL_CELL_MIGRATION	157	-0.575454	-2.36234	1e-10	2.48634e-09	1.54814e-09	4105	tags=45%, list=21%, signal=36%	SRPX2/DNAJA4/PROX1/MMRN2/FGF16/HDAC5/MAP3K3/SP100/FUT1/PPARG/RHOB/THBS1/PRKD1/SLIT2/STARD13/GADD45A/STAT5A/PLK2/KDR/GRN/PRCP/TMSB4X/FOXP1/ACVRL1/LGMN/VEGFC/SPARC/RRAS/GATA2/HSPB1/PTK2B/RHOJ/PDGFB/CIB1/CD40/APOE/JUP/EMP2/NRP1/CARD10/TNF/APOH/PTPRM/NR2F2/EDN1/TGFB1/ETS1/NOTCH1/MEF2C/AGT/PTN/RIN2/SASH1/DCN/SMOC2/ZC3H12A/ANXA1/AGTR2/PTGS2/ATP2B4/EPHA2/TEK/PIK3CD/KLF4/ANXA3/PIK3CG/BMPER/CXCL13/MEOX2/C…
GOBP_POSITIVE_REGULATION_OF_INFLAMMATORY_RESPONSE	GOBP_POSITIVE_REGULATION_OF_INFLAMMATORY_RESPONSE	124	-0.602847	-2.36056	1e-10	2.48634e-09	1.54814e-09	3910	tags=53%, list=20%, signal=43%	OSM/RIPK1/LGALS1/ADAM8/SUCNR1/TNFSF4/CAMK2N1/IL1RL1/S100A8/IL6/NFKBIA/MGST2/IL12B/IL2/GRN/PDE2A/IL17RA/NLRP1/TRADD/JAK2/NPY5R/PYCARD/CCL3/TNFRSF1A/CTSC/CD28/NMI/ZBP1/VAMP8/TNF/LRRK2/CEBPA/AGTR1/TLR4/IL15/TNFSF11/ETS1/NFKBIZ/LPL/CNR1/AGT/IL1B/HLA-E/TLR3/BTK/OSMR/PLCG2/CASP1/ALOX5AP/PLA2G7/TLR2/NKG7/PTGS2/IL6ST/TLR7/IL33/IL16/PTGER4/C3/IFNG/PIK3CG/TLR10/CCR7/IL18/CCR2/STAP1
GOBP_POSITIVE_REGULATION_OF_RESPONSE_TO_BIOTIC_STIMULUS	GOBP_POSITIVE_REGULATION_OF_RESPONSE_TO_BIOTIC_STIMULUS	157	-0.57487	-2.35994	1e-10	2.48634e-09	1.54814e-09	3350	tags=43%, list=17%, signal=36%	HEXIM1/IRF7/FYN/SPI1/IL12B/OASL/GRN/CD274/CADM1/IFI16/CD1D/PGC/IFNK/PARP9/AIM2/CYBA/MR1/PYCARD/PAK3/TYROBP/LY86/NLRC4/NMI/ZBP1/SLAMF6/PLSCR1/TLR4/KIR2DS2/HAVCR2/LY96/HCK/RASGRP1/DHX58/TRIM56/FCN1/SASH1/HLA-E/HLA-G/MNDA/SYK/HLA-F/ARG1/GBP5/PLCG2/NCR3/F2RL1/NLRC5/HLA-DRB1/CD180/CD226/NOD2/VAV1/SH2D1B/HLA-DRB3/CCL5/TXK/CLEC7A/IKBKE/KLRK1/KLRC2/CRTAM/CD160/SH2D1A/KLRD1/TLR8/PYHIN1/KLRC3
GOBP_REGULATION_OF_CELL_SUBSTRATE_ADHESION	GOBP_REGULATION_OF_CELL_SUBSTRATE_ADHESION	191	-0.562988	-2.35974	1e-10	2.48634e-09	1.54814e-09	5332	tags=57%, list=27%, signal=42%	SPOCK1/CX3CL1/CD3E/CDH13/ILK/ITGA5/CLASP2/SERPINE1/RASA1/CLASP1/RREB1/ARPC2/PDPN/ARHGEF7/GCNT2/TSC1/FBLN2/DUSP3/PLG/CRK/SDC4/CSF1/EFEMP2/THY1/UNC13D/MINK1/SPRY4/VIT/CEACAM6/FZD4/SLC9A1/FUT1/NPNT/MYOC/THBS1/VCL/BCL2/MMP14/COL1A1/CSPG5/LIMS2/PTPRA/PRKCE/KDR/NPY/ACVRL1/RRAS/PTK2B/PDGFB/MACF1/CIB1/NID1/JUP/CDC42/PLAU/JAK2/PLEKHA2/COL16A1/EMP2/DOCK1/NRP1/PHLDB2/HAS2/EGFLAM/BST1/PRKCZ/TACSTD2/NEDD9/S10…
GOBP_RECOMBINATIONAL_REPAIR	GOBP_RECOMBINATIONAL_REPAIR	113	0.615282	2.35843	1e-10	2.48634e-09	1.54814e-09	2390	tags=32%, list=12%, signal=28%	TEX15/BRCA2/CHEK1/XRCC2/RFWD3/FANCB/POLQ/BLM/FEN1/MCM2/GINS2/RAD51/RUVBL1/BRCA1/GINS4/RAD51AP1/RAD54B/DMC1/TIMELESS/RPA4/RAD54L/MCM4/MCM6/FANCM/PALB2/ERCC4/LIG3/RECQL4/MCM3/UBQLN4/FIGNL1/MCM8/ACTL6A/MCM5/RBBP8/RUVBL2
GOBP_LEUKOCYTE_PROLIFERATION	GOBP_LEUKOCYTE_PROLIFERATION	300	-0.539777	-2.35578	1e-10	2.48634e-09	1.54814e-09	2456	tags=37%, list=12%, signal=33%	IFNK/ADA/TCIRG1/CSF2/CD40/LRRC32/JAK2/LGALS9/LGALS3/PYCARD/TYROBP/BST2/CD28/BST1/P2RX7/TLR4/PRKCD/IL15/HLA-A/TNFSF11/HAVCR2/INPP5D/LILRB2/BTN3A1/CD22/TNFRSF4/MSN/CARD11/EBI3/RAC2/RASGRP1/IFNW1/IFNA14/MEF2C/PTPN6/SPTA1/CD19/TNFSF13B/FCRL3/IL27RA/CLU/IL1B/HLA-E/XCL1/HLA-G/HES1/BTK/MNDA/PDE5A/AIF1/SYK/IRF1/ARG1/CCL8/ANXA1/IL4I1/CSF1R/DOCK2/CD6/F2RL1/TNFRSF14/PDCD1LG2/RIPK3/CD38/HHEX/HLA-DPB1/GPNMB/I…
GOBP_TUMOR_NECROSIS_FACTOR_SUPERFAMILY_CYTOKINE_PRODUCTION	GOBP_TUMOR_NECROSIS_FACTOR_SUPERFAMILY_CYTOKINE_PRODUCTION	155	-0.577086	-2.35553	1e-10	2.48634e-09	1.54814e-09	3311	tags=48%, list=17%, signal=41%	SPON2/OAS2/IL6/POMC/IL12B/DDX58/LILRA4/ERRFI1/FOXP1/CD274/IFNGR1/OAS1/IL4/HSPB1/SIRPA/NOD1/IRAK3/ZBTB20/CYBA/ACP5/JAK2/LGALS9/CD34/PYCARD/TYROBP/CCL3/TLR1/LRRK2/TLR4/HAVCR2/CD14/CLEC4A/STAT3/TMEM106A/LY96/LPL/RASGRP1/AXL/PTPN6/BCL3/ARID5A/IL27RA/PIK3R1/CLU/HLA-E/TLR3/SYK/ZC3H12A/LTF/PLCG2/CYBB/TLR2/IFIH1/GPNMB/IGF1/PTAFR/CD84/IL33/ZFP36/CD33/NOD2/GHRL/CX3CR1/SLAMF1/IFNG/BPI/LILRB1/PTPRC/CLEC7A/CD…
GOBP_ENDOTHELIAL_CELL_MIGRATION	GOBP_ENDOTHELIAL_CELL_MIGRATION	202	-0.558008	-2.35317	1e-10	2.48634e-09	1.54814e-09	4105	tags=45%, list=21%, signal=36%	SRPX2/MIA3/DNAJA4/FSTL1/PROX1/MMRN2/FGF16/FAP/HDAC5/MAP3K3/LGALS8/SP100/FUT1/PPARG/RHOB/RAB13/THBS1/ID1/PRKD1/SLIT2/STARD13/GADD45A/NR4A1/PXN/STAT5A/PLK2/KDR/GRN/PRCP/TMSB4X/FOXP1/ACVRL1/LGMN/LPXN/VEGFC/SPARC/STAT1/RRAS/CDH5/GATA2/HSPB1/MYH9/PTK2B/RHOJ/PDGFB/CIB1/CD40/APOE/PLXND1/JUP/EMP2/NRP1/TNFSF12/CARD10/TNF/APOH/PTPRM/APOA1/CLEC14A/NR2F2/EDN1/TGFB1/ETS1/EFNB2/NOTCH1/MEF2C/AGT/PTN/RIN2/SASH1/…
GOBP_DOUBLE_STRAND_BREAK_REPAIR	GOBP_DOUBLE_STRAND_BREAK_REPAIR	199	0.574631	2.3488	1e-10	2.48634e-09	1.54814e-09	3091	tags=34%, list=16%, signal=29%	TEX15/BRIP1/TWIST1/C14orf39/BRCA2/TRIP13/CHEK1/XRCC2/ESCO2/FANCD2/RFWD3/FANCB/POLQ/BLM/FEN1/CDCA5/MCM2/GINS2/RAD51/RUVBL1/FOXM1/BRCA1/GINS4/CHEK2/TP53/RAD51AP1/GGN/RAD54B/DMC1/EME1/TIMELESS/RPA4/NHEJ1/RAD54L/MCM4/MCM6/FANCM/PALB2/ERCC4/POLA1/LIG3/RECQL4/HMGB2/MCM3/UBQLN4/RNF168/FIGNL1/TDP1/MCM8/PNKP/DCLRE1B/ACTL6A/SETMAR/MCM5/OTUB2/RBBP8/XRCC4/RUVBL2/PRDM9/XRCC5/KLHL15/PRKDC/DDX1/CDC7/RPA3/HSF2BP…
GOBP_DNA_REPLICATION	GOBP_DNA_REPLICATION	228	0.56121	2.34677	1e-10	2.48634e-09	1.54814e-09	2432	tags=36%, list=12%, signal=32%	E2F8/BRCA2/FAM111B/MCM10/CHEK1/ESCO2/GINS1/CCNA2/DSCC1/RFWD3/POLQ/CDC6/POLE2/CDT1/DTL/CHAF1A/E2F7/WDHD1/BLM/FEN1/CDK2/MCM2/GINS2/RAD51/RUVBL1/RRM2/GINS4/POLA2/DBF4/TP53/PIF1/FBXO5/ENDOG/EME1/TIMELESS/RPA4/RNASEH2A/RFC3/TRAIP/POLH/CINP/MCM4/CCNE2/BAZ1A/MCM6/FANCM/TIPIN/PDS5A/POLA1/RFC4/GMNN/POLD1/LIG3/ZRANB3/CHAF1B/RECQL4/PRIM1/MCM3/TOP1MT/POLD2/GINS3/CCNE1/MCM8/ATAD5/RRM1/PNKP/PCNA/TOPBP1/POLE/ER…
GOBP_NEGATIVE_REGULATION_OF_CELL_ACTIVATION	GOBP_NEGATIVE_REGULATION_OF_CELL_ACTIVATION	187	-0.560143	-2.34268	1e-10	2.48634e-09	1.54814e-09	3090	tags=40%, list=16%, signal=34%	SPI1/SERPINE2/IL2/GRN/CD274/BTN2A2/IL4/PDGFB/LRRC32/APOE/LGALS9/LGALS3/TYROBP/CNR2/IL4R/SH2B3/PRKCD/HAVCR2/INPP5D/LAPTM5/LILRB2/TBX21/CNR1/GLI3/AXL/FGR/PTPN6/PAG1/MERTK/DUSP22/SFRP1/XCL1/HLA-G/BTK/MNDA/PDE5A/TSPAN32/HLA-F/IRF1/ZC3H12A/ARG1/ANXA1/IL4I1/TNFRSF14/SAMSN1/PDCD1LG2/THBD/GPNMB/HLA-DRB1/RUNX3/LST1/TNFAIP8L2/BANK1/CD9/CD84/MICA/LAX1/BLK/NCKAP1L/CD300LF/BCL6/ENPP3/BPI/FGL2/CD74/LILRB1/PTPR…
GOCC_SPECIFIC_GRANULE	GOCC_SPECIFIC_GRANULE	145	-0.582163	-2.34096	1e-10	2.48634e-09	1.54814e-09	3923	tags=48%, list=20%, signal=38%	CD59/ADAM8/ITGAV/CXCL1/TMEM30A/VCL/UBR4/CD93/KCNAB2/GPR84/SLC44A2/CHRNB4/MMP25/TOM1/PLD1/STXBP3/SPTAN1/STK10/JUP/CYBA/PLAU/HVCN1/RAB27A/FRK/ITGAM/STOM/C3AR1/SNAP23/CFP/ANXA11/STXBP2/B2M/VAMP8/BST1/CHIT1/OLR1/TRPM2/CEACAM8/VAMP1/PTPRB/CNN2/SLC2A3/PTPN6/LAIR1/ATP8B4/ITGB2/CHI3L1/LTF/ARG1/TMBIM1/CYBB/DOCK2/TMEM63A/GSDMD/CTSZ/QPCT/ITGAL/CLEC4D/DEFA4/CD33/TNFRSF1B/ANXA3/CD53/TMC6/BPI/LYZ/CAMP/CLEC12A/…
GOBP_CALCIUM_MEDIATED_SIGNALING	GOBP_CALCIUM_MEDIATED_SIGNALING	179	-0.560515	-2.33886	1e-10	2.48634e-09	1.54814e-09	3436	tags=42%, list=17%, signal=35%	RYR2/PPP3CC/PDK2/LMCD1/POMC/PLN/AVPR1A/CCL20/KDR/SLC24A4/ATP1B1/NMUR1/FHL2/EGFR/LAT/PTK2B/ADA/CIB1/MAPT/RIT2/AKAP6/NRG1/CCL3/CAMTA1/HTR2B/SLC8A1/TNF/LRRK2/BST1/P2RX7/CMKLR1/AGTR1/TRPM2/TNFSF11/NFATC1/TRPM4/CD22/EDN1/CCR5/NCALD/CCL4/P2RY12/CCRL2/BTK/SYK/MCTP1/PLCG2/GBP1/IGF1/ATP2B4/RCAN2/EDNRB/SGCD/VCAM1/CX3CR1/PLEK/CXCR3/CLIC2/CXCR5/PTPRC/TBC1D10C/ERBB3/SLA2/CLEC7A/SELP/ZAP70/RCAN3/CCR7/SELE/CCR2…
GOBP_PHAGOCYTOSIS	GOBP_PHAGOCYTOSIS	222	-0.550126	-2.33856	1e-10	2.48634e-09	1.54814e-09	3571	tags=44%, list=18%, signal=36%	FCGR2B/GAS6/THBS1/LIMK1/PLD2/CD93/DYSF/SPON2/FYN/PECAM1/IL15RA/CEBPE/PRKCE/COLEC10/CORO1A/GATA2/SIRPA/MYH9/PEAR1/MYO7A/MFGE8/PLD4/CDC42/CYBA/ABCA1/RAB31/RAB27A/MYO1G/SRPX/PYCARD/DOCK1/ITGAM/TYROBP/ICAM3/ANXA11/PLSCR1/TNF/P2RX7/C4BPB/TLR4/ABCA7/PRKCD/IL15/MST1R/LYST/APOA1/IGHM/CD14/IGHD/NCF2/P2RY6/CNN2/GSN/HCK/RAC2/AXL/RAB20/FGR/FCN1/SYT7/MERTK/IL1B/C4B/RAB7B/AIF1/SYK/ITGB2/ANXA1/PLCG2/DOCK2/F2RL1…
GOBP_RESPONSE_TO_TUMOR_NECROSIS_FACTOR	GOBP_RESPONSE_TO_TUMOR_NECROSIS_FACTOR	216	-0.551897	-2.33318	1e-10	2.48634e-09	1.54814e-09	3544	tags=41%, list=18%, signal=34%	GAS6/THBS1/BIRC2/CCL18/AFF3/TRPV1/PLVAP/COL1A1/NFKBIA/CCL20/FAS/ADAMTS12/NAIP/TMSB4X/ASAH1/ZFP36L2/STAT1/XCL2/PTK2B/CCL23/CIB1/CD40/TRADD/AIM2/CYBA/JAK2/CCL15/PYCARD/ZFP36L1/CCL3/CCL3L3/TNFRSF1A/PYDC1/HAS2/TNF/CCL17/CEBPA/CASP4/TNFSF11/APOA1/KLF2/LAPTM5/TNFRSF17/CD58/RORA/CD14/EDN1/TNFRSF4/TRAF1/CASP8/CCL4/CCL13/TNFSF13B/SFRP1/XCL1/HES1/SYK/GCH1/CHI3L1/ZC3H12A/CCL8/CCL21/CASP1/CCL16/GBP1/F2RL1/TN…
GOCC_PLASMA_MEMBRANE_SIGNALING_RECEPTOR_COMPLEX	GOCC_PLASMA_MEMBRANE_SIGNALING_RECEPTOR_COMPLEX	175	-0.559859	-2.32877	1e-10	2.48634e-09	1.54814e-09	2812	tags=38%, list=14%, signal=33%	CHRNB4/ACVRL1/GP9/CHRNA3/ITGA11/PTK2B/CSF2/CD40/BMPR1B/CHRFAM7A/JAK2/EPS8/ITGB5/ITGAM/GP5/TLR1/CACNG3/B2M/GABBR1/ITGA6/ITGA7/TLR6/CD79B/TRAF1/IL13RA1/ITGB7/ITGA4/PTPN6/AMHR2/IL27RA/TF/GRID2/TSPAN32/SYK/OSMR/ITGB2/CD8A/ITGA3/CALCRL/TLR2/ITGAL/IL6ST/GP1BA/APBB1IP/TGFBR2/IL23R/SKAP1/CD247/IL2RB/IL18RAP/ITGAX/IL6R/RAMP3/CD8B/ERBB3/TRAC/ZAP70/CD3G/CSF2RA/IL18R1/GRIN3A/CD3D/ITGA8/ITGAD/INSRR/TRAT1/PLP1
GOBP_GRANULOCYTE_MIGRATION	GOBP_GRANULOCYTE_MIGRATION	139	-0.583845	-2.32771	1e-10	2.48634e-09	1.54814e-09	4107	tags=54%, list=21%, signal=43%	CSF1/GBF1/CD99/ITGA9/CD300A/ADAM8/CXCL1/S100A7/THBS1/UMODL1/CCL18/SLIT2/CXCL3/AKIRIN1/S100A8/PECAM1/CCL20/IL17RA/IL1R1/XCL2/IL4/S100A14/CCL23/CCL15/LGALS3/CCL3/CCL3L3/C3AR1/CXCL6/CCL17/BST1/CMKLR1/PREX1/IRAK4/EDN1/RAC2/CCL4/DAPK2/CCL13/IL1B/XCL1/RARRES2/CXCL11/SYK/ITGB2/CCL8/CCL21/ANXA1/CCL16/XG/CSF1R/PIK3CD/DPP4/SCG2/CXCL2/HRH1/NOD2/CCL2/VAV1/CXCL9/NCKAP1L/SLAMF8/SLAMF1/PTGER4/PIK3CG/CCL14/CCL5/…
GOBP_CELL_SUBSTRATE_ADHESION	GOBP_CELL_SUBSTRATE_ADHESION	326	-0.527111	-2.32769	1e-10	2.48634e-09	1.54814e-09	4109	tags=45%, list=21%, signal=37%	ITGA10/CSF1/EFEMP2/THY1/UNC13D/SNED1/MINK1/ITGB4/ITGA9/SPRY4/PARVA/VIT/CEACAM6/LYPD3/ITGAV/FZD4/SLC9A1/FUT1/ITGBL1/NPNT/MYOC/GAS6/THBS1/ID1/VCL/TNXB/BCL2/MMP14/TRIP6/COL1A1/LAMC3/CSPG5/LIMS2/EDA/ADAMTS12/EPDR1/PXN/ACTN2/PTPRA/PRKCE/ATP1B2/KDR/MADCAM1/NPY/CORO1A/VWF/ACVRL1/LPXN/COL5A3/RRAS/PPFIA2/ITGA11/PTK2B/PDGFB/MACF1/CIB1/PARVG/NID1/JUP/CDC42/PLAU/JAK2/VAMP3/PLEKHA2/COL16A1/NID2/MYO1G/CD34/EMP…
GOCC_TERTIARY_GRANULE	GOCC_TERTIARY_GRANULE	149	-0.572949	-2.30906	1e-10	2.48634e-09	1.54814e-09	3927	tags=48%, list=20%, signal=39%	CD55/CD59/CD300A/ADAM8/CR1/CXCL1/SIGLEC5/UBR4/CD93/KCNAB2/GPR84/ATP6V0A1/CST3/PRCP/METTL7A/PTPRN2/ASAH1/CHRNB4/PLD1/STXBP3/DSP/SIRPA/SPTAN1/STX7/TCIRG1/CYBA/PLAU/LGALS3/ITGAM/CLEC4C/STOM/SNAP23/CFP/STXBP2/B2M/VAMP8/CHIT1/OLR1/TRPM2/LILRB2/CD58/CEACAM8/VAMP1/PTPRB/CNN2/SERPINB6/SLC2A3/PTPN6/LAIR1/ATP8B4/ITGB2/LTF/CYBB/TMEM63A/GSDMD/QPCT/MMP9/PTAFR/CLEC4D/CD33/CTSH/CD53/TMC6/NCKAP1L/CTSS/ALDOC/DSC1…
GOBP_CELLULAR_RESPONSE_TO_MOLECULE_OF_BACTERIAL_ORIGIN	GOBP_CELLULAR_RESPONSE_TO_MOLECULE_OF_BACTERIAL_ORIGIN	189	-0.550202	-2.30778	1e-10	2.48634e-09	1.54814e-09	3655	tags=43%, list=18%, signal=35%	TRIM5/CXCL1/FCGR2B/TNFSF4/KMO/SPON2/CXCL3/IL6/NFKBIA/SPI1/IL12B/PLSCR3/CEBPE/PRKCE/LITAF/NLRP7/CD274/SIRPA/HMGCS2/CSF2/ABCA1/JAK2/CD68/PYCARD/CCL3/LY86/TLR1/CXCL6/TNF/TLR4/SIGIRR/HAVCR2/LILRB2/CD14/TLR6/TGFB1/CCR5/LY96/HCK/EFNB2/AXL/MEF2C/ARID5A/DEFA1/IL1B/SASH1/CXCL11/ZC3H12A/LTF/ARG1/PLCG2/CASP1/CD6/PLSCR4/PDCD1LG2/TLR2/PTAFR/CD180/DEFA4/EDNRB/ZFP36/CXCL2/TNFRSF1B/NOD2/CCL2/CXCL9/CX3CR1/BPI/CCL…
GOBP_POSITIVE_REGULATION_OF_HEMOPOIESIS	GOBP_POSITIVE_REGULATION_OF_HEMOPOIESIS	142	-0.56898	-2.28661	1e-10	2.48634e-09	1.54814e-09	3904	tags=49%, list=20%, signal=40%	RIPK1/LGALS1/IL10/ADAM8/CD4/CCR1/CR1/TNFSF4/GAS6/CBFB/MMP14/IL15RA/IL12B/IL2/BTN2A2/CD83/CTNNBIP1/IL4/ADA/LGALS9/LGALS3/TYROBP/ZFP36L1/IL4R/TNF/PRKCZ/IL15/TNFSF11/INPP5D/ITPKB/LILRB2/TGFB1/CASP8/NFKBIZ/SOX13/RASGRP1/GLI3/AXL/ZBTB46/CD27/NOTCH2/HLA-G/BTK/VNN1/SYK/ANXA1/IL4I1/FOS/POU4F2/HLA-DRA/HCLS1/HLA-DRB1/ZBTB16/EVI2B/RUNX3/NCKAP1L/TGFBR2/BCL6/IL23R/LEF1/IFNG/CD74/PTPRC/NLRP3/RHOH/ZAP70/IL18/IL…
GOBP_REGULATION_OF_LEUKOCYTE_DIFFERENTIATION	GOBP_REGULATION_OF_LEUKOCYTE_DIFFERENTIATION	256	-0.532925	-2.28595	1e-10	2.48634e-09	1.54814e-09	3904	tags=45%, list=20%, signal=37%	RIPK1/LGALS1/IL10/ADAM8/CD4/CCR1/CR1/LILRB3/FCGR2B/TNFSF4/GAS6/CBFB/TCTA/MMP14/IRF7/NDFIP1/CAMK4/FBN1/IL15RA/IL12B/IL2/FOXP1/BTN2A2/CD83/ZFP36L2/LRRC17/CTNNBIP1/IL4/GATA2/ADA/MYC/LGALS9/LGALS3/PRDM1/TYROBP/ZFP36L1/CCL3/RASSF2/CD28/IL4R/HLA-DOA/TNF/PRKCZ/TLR4/IL15/TNFSF11/INPP5D/ITPKB/LILRB2/TGFB1/CARD11/CASP8/NFKBIZ/SOX13/RASGRP1/TBX21/GLI3/AXL/C1QC/ZBTB46/CD27/PTPN6/HLA-B/FCRL3/FSTL3/MAFB/PIK3R1…
GOBP_REGULATION_OF_RESPONSE_TO_CYTOKINE_STIMULUS	GOBP_REGULATION_OF_RESPONSE_TO_CYTOKINE_STIMULUS	143	-0.569208	-2.28264	1e-10	2.48634e-09	1.54814e-09	4638	tags=48%, list=23%, signal=37%	TREX1/CYLD/SPPL2A/SOCS1/NR1H3/ROBO1/TRIM6/HSPA1A/IKBKB/IRF3/CSF1/VRK2/RIPK1/OAS3/PPARG/GAS6/SAMHD1/ISG15/SLIT2/IRF7/PXDN/IL6/USP18/NAIP/DDX58/OAS1/CAV1/IL1R1/STAT2/IRAK3/PARP9/PYCARD/ECM1/PARP14/TNFRSF1A/OTOP1/PYDC1/ZBP1/SH2B3/TLR4/CASP4/SIGIRR/APOA1/LAPTM5/EDN1/CASP8/AXL/TRIM56/PTPN6/SYK/ARG1/CASP1/F2RL1/IL1R2/TLR2/IFIH1/NLRC5/KLF4/CD300LF/PALM3/CCL5/CD74/PTPRC/TXK/GFI1/IKBKE/TNFAIP3/IL7/STAP1
GOBP_REGULATION_OF_LYMPHOCYTE_DIFFERENTIATION	GOBP_REGULATION_OF_LYMPHOCYTE_DIFFERENTIATION	162	-0.552529	-2.27545	1e-10	2.48634e-09	1.54814e-09	2706	tags=39%, list=14%, signal=34%	BTN2A2/CD83/ZFP36L2/IL4/ADA/LGALS9/PRDM1/ZFP36L1/CD28/IL4R/HLA-DOA/PRKCZ/IL15/INPP5D/ITPKB/LILRB2/CARD11/NFKBIZ/SOX13/RASGRP1/TBX21/GLI3/AXL/CD27/PTPN6/FCRL3/SFRP1/HLA-G/BTK/VNN1/TCF7/SYK/IRF1/ZC3H12A/ANXA1/IL4I1/HLA-DRA/HLA-DRB1/ZBTB16/RUNX3/NCKAP1L/TGFBR2/SLAMF8/BCL6/IL23R/LEF1/IKZF3/IFNG/IRF4/FGL2/CD74/ZNF683/PTPRC/NLRP3/RHOH/CD2/ZAP70/IL18/CRTAM/CCR2/IL7R/IL7/CCL19
GOBP_REGULATION_OF_HEMOPOIESIS	GOBP_REGULATION_OF_HEMOPOIESIS	316	-0.516512	-2.27177	1e-10	2.48634e-09	1.54814e-09	3904	tags=43%, list=20%, signal=35%	RIPK1/LGALS1/IL10/ADAM8/CD4/CCR1/CR1/MYSM1/LILRB3/FCGR2B/TNFSF4/GAS6/CBFB/ISG15/TCTA/MMP14/IRF7/NDFIP1/CAMK4/NFKBIA/FBN1/IL15RA/SPI1/IL12B/IL2/FOXP1/BTN2A2/CD83/ZFP36L2/STAT1/LRRC17/CTNNBIP1/IL4/GATA2/PTK2B/ADA/CIB1/MYC/MAPK11/LGALS9/LGALS3/PRDM1/TYROBP/ZFP36L1/CCL3/HOXA5/RASSF2/CD28/B2M/IL4R/HLA-DOA/TNF/PRKCZ/TLR4/IL15/TNFSF11/INPP5D/ITPKB/LILRB2/TGFB1/JAG1/CARD11/ETS1/STAT3/CASP8/NFKBIZ/SOX13/R…
GOMF_EXTRACELLULAR_MATRIX_STRUCTURAL_CONSTITUENT	GOMF_EXTRACELLULAR_MATRIX_STRUCTURAL_CONSTITUENT	162	-0.549883	-2.26455	1e-10	2.48634e-09	1.54814e-09	4105	tags=59%, list=21%, signal=47%	FBLN2/LAMC1/COL4A6/TECTA/OPTC/TUFT1/SRPX2/EFEMP2/COL6A1/ZPLD1/MMRN2/CD4/TINAGL1/HMCN1/NPNT/COL4A1/COL5A2/THBS1/UMODL1/FBN2/MXRA5/ENAM/COL5A1/COL10A1/TNXB/VWA1/LTBP4/AEBP1/PXDN/COL1A1/BGN/THSD4/FBN1/COL4A2/VWF/COL9A2/COL5A3/SPARC/COL27A1/FMOD/THBS2/MFGE8/TGFBI/NID1/COL1A2/COL6A2/IGFBP7/COL16A1/NID2/EFEMP1/SRPX/ECM1/COL18A1/MGP/COL3A1/TECTB/COL11A2/AGRN/COL12A1/COL6A3/COL19A1/TFPI2/LTBP2/COL14A1/CO…
GOBP_REGULATION_OF_T_CELL_DIFFERENTIATION	GOBP_REGULATION_OF_T_CELL_DIFFERENTIATION	133	-0.567787	-2.26165	1e-10	2.48634e-09	1.54814e-09	2706	tags=40%, list=14%, signal=35%	BTN2A2/CD83/IL4/ADA/LGALS9/PRDM1/CD28/IL4R/HLA-DOA/PRKCZ/IL15/ITPKB/LILRB2/CARD11/NFKBIZ/SOX13/RASGRP1/TBX21/GLI3/CD27/HLA-G/VNN1/TCF7/SYK/IRF1/ZC3H12A/ANXA1/IL4I1/HLA-DRA/HLA-DRB1/ZBTB16/RUNX3/NCKAP1L/TGFBR2/BCL6/IL23R/LEF1/IFNG/IRF4/FGL2/CD74/ZNF683/PTPRC/NLRP3/RHOH/CD2/ZAP70/IL18/CRTAM/CCR2/IL7R/IL7/CCL19
GOBP_B_CELL_ACTIVATION	GOBP_B_CELL_ACTIVATION	242	-0.529924	-2.2595	1e-10	2.48634e-09	1.54814e-09	2611	tags=36%, list=13%, signal=32%	DOCK10/IL4/PTK2B/IFNK/ADA/TCIRG1/CD40/LFNG/MFNG/TYROBP/ZFP36L1/KLF6/BST2/CD28/BST1/CMTM7/TLR4/PRKCD/IGHM/INPP5D/LAPTM5/BATF/CD22/CD79B/TNFRSF4/IGHD/TGFB1/CARD11/CASP8/RASGRP1/TBX21/ITGA4/IFNW1/IFNA14/FCRL1/CD27/MEF2C/PTPN6/BCL3/CD19/TNFSF13B/FCRL3/IL27RA/SFRP1/NOTCH2/STAT6/ST3GAL1/BTK/MNDA/SYK/PRKCB/SKAP2/IL4I1/PLCG2/SAMSN1/CD38/HHEX/CD180/PIK3CD/BANK1/NOD2/VCAM1/AHR/LAX1/BLK/NCKAP1L/POU2AF1/ITM2…
GOBP_RESPONSE_TO_INTERLEUKIN_1	GOBP_RESPONSE_TO_INTERLEUKIN_1	126	-0.574601	-2.25774	1e-10	2.48634e-09	1.54814e-09	3495	tags=46%, list=18%, signal=38%	CCL18/PLCB1/KMO/IL6/CCL20/MTHFR/ADAMTS12/NLRP7/IL1R1/XCL2/SIRPA/EGR1/CCL23/MYC/IRAK3/CD40/CYBA/MAPK11/LGALS9/CCL15/PYCARD/CCL3/CCL3L3/ZBP1/HAS2/CCL17/KLF2/IRAK4/RORA/EDN1/CCL4/CCL13/IL1B/SFRP1/XCL1/HES1/CHI3L1/ZC3H12A/CCL8/CCL21/GHR/ANXA1/CCL16/GBP1/IL1R2/GBP2/PCSK1/CD38/GBP3/AQP4/CCL2/CCL14/CCL5/CAMP/TRIM63/SELE/CCL11/CCL19
GOBP_NEGATIVE_REGULATION_OF_DEFENSE_RESPONSE	GOBP_NEGATIVE_REGULATION_OF_DEFENSE_RESPONSE	211	-0.534007	-2.25708	1e-10	2.48634e-09	1.54814e-09	3734	tags=43%, list=19%, signal=35%	CR1/METRNL/MAPKBP1/NLRC3/PPARG/RNF125/FCGR2B/SAMHD1/ISG15/NDFIP1/FYN/HTRA1/IL12B/USP18/IL2/PLK2/GRN/NPY/LPCAT3/SOCS3/IFI16/NT5E/OAS1/CDH5/RHBDF2/IL4/SIRPA/DRD2/STAT2/ADA/IRAK3/APOE/MICB/ACP5/LGALS9/NPY5R/PROC/WFDC1/PARP14/TNFRSF1A/CNR2/IL22RA2/OTOP1/NMI/PRKCD/HLA-A/APOA1/HAVCR2/RORA/HCK/DHX58/A2M/FGR/HLA-B/HLA-E/HLA-G/KLRC1/SYK/HLA-F/ARG1/ALOX5/SERPINB9/CALCRL/IGF1/NLRC5/HLA-DRB1/TEK/SIGLEC10/TNF…
GOBP_HUMORAL_IMMUNE_RESPONSE	GOBP_HUMORAL_IMMUNE_RESPONSE	219	-0.530098	-2.25548	1e-10	2.48634e-09	1.54814e-09	2022	tags=33%, list=10%, signal=30%	CFB/CFP/CD28/HLA-DQB1/CXCL6/TNF/BST1/C4BPB/HLA-A/TFEB/IGHM/CFI/IGHD/EBI3/CXCL14/C9/C1QA/NOTCH1/A2M/C1QC/CST9/IFNW1/IFNA14/FCN1/MEF2C/PTPN6/BCL3/CCL13/CLU/DEFA1/IL1B/C4B/HLA-E/NOTCH2/TF/RARRES2/CXCL11/LTF/ALOX5/GNLY/C1RL/RNASE6/C1R/HLA-DRB1/GATA6/FCN2/DEFA4/CXCL2/CFH/CD5L/NOD2/CCL2/CXCL9/POU2AF1/C1S/C3/IFNG/MS4A1/PTPRC/GPR183/LYZ/CXCL10/CXCL13/CAMP/BLNK/C7/C6/CCR7/CCR2/CCR6/IL7/SH2D1A
GOBP_PATTERN_RECOGNITION_RECEPTOR_SIGNALING_PATHWAY	GOBP_PATTERN_RECOGNITION_RECEPTOR_SIGNALING_PATHWAY	153	-0.553607	-2.25099	1e-10	2.48634e-09	1.54814e-09	4677	tags=52%, list=24%, signal=40%	BCL10/NINJ1/CYLD/SLC15A4/DAB2IP/GPATCH3/TLR9/NR1H3/HSPA1A/IRF3/IFI35/RSAD2/MAPKAPK2/PUM1/RIOK3/CD300A/OAS3/LRRC19/SCARA3/FLOT2/RNF125/BIRC2/PIK3AP1/IRF7/RTN4/NFKBIA/OASL/PRKCE/DDX58/RNF135/LILRA4/OAS1/UNC93B1/CAV1/S100A14/PJA2/NOD1/IRAK3/CD40/CYBA/LGALS9/TLR1/NMI/ALPK1/TNF/TLR4/HAVCR2/IRAK4/CD14/TLR6/LY96/DHX58/RFTN1/FCN1/FCRL3/TLR3/RAB7B/BTK/IRF1/LTF/PLCG2/F2RL1/TLR2/IFIH1/SLC15A3/TLR5/TLR7/NOD2…
GOMF_CYTOKINE_RECEPTOR_BINDING	GOMF_CYTOKINE_RECEPTOR_BINDING	235	-0.525355	-2.24503	1e-10	2.48634e-09	1.54814e-09	3313	tags=41%, list=17%, signal=34%	TRIP6/CXCL3/PXDN/IL6/CCL20/CCDC88A/IL12B/EDA/IL2/SHC1/JAK1/VEGFC/STAT1/CDH5/XCL2/IL4/S100A14/CCL23/IFNK/CSF2/PRLR/TRADD/JAK2/CCL15/PYCARD/ECM1/CCL3/ENG/CCL3L3/TNFSF12/CXCL6/TNF/CCL17/SH2B3/IL15/TNFSF11/IRAK4/TRAF1/TGFB1/ERAP1/IL13RA1/EBI3/CXCL14/CASP8/CFLAR/CCL4/IFNW1/IFNA14/CCRL2/CCL13/TNFSF13B/LEFTY2/IL27RA/PIK3R1/IL1B/XCL1/CXCL11/SYK/OSMR/LIFR/CCL8/CCL21/TMBIM1/CCL16/CXCL12/TNFSF10/IL6ST/LEFTY…
GOBP_CELLULAR_RESPONSE_TO_BIOTIC_STIMULUS	GOBP_CELLULAR_RESPONSE_TO_BIOTIC_STIMULUS	212	-0.52671	-2.22874	1e-10	2.48634e-09	1.54814e-09	3311	tags=41%, list=17%, signal=35%	TRIM5/CXCL1/FCGR2B/TNFSF4/KMO/SPON2/CXCL3/IL6/NFKBIA/SPI1/IL12B/PLSCR3/CEBPE/PRKCE/LITAF/NLRP7/CD274/SIRPA/TXNIP/HMGCS2/CSF2/ABCA1/JAK2/CD68/PYCARD/CCL3/LY86/TLR1/CXCL6/TNF/TLR4/SIGIRR/HAVCR2/LILRB2/CD14/TLR6/TGFB1/CCR5/LY96/HCK/EFNB2/AXL/NOTCH1/MEF2C/ARID5A/DEFA1/IL1B/SASH1/NOTCH2/BTK/CXCL11/SYK/ZC3H12A/LTF/ARG1/PLCG2/CASP1/CD6/PLSCR4/PDCD1LG2/TLR2/PTAFR/CD180/DEFA4/EDNRB/ZFP36/CXCL2/TNFRSF1B/NO…
GOBP_I_KAPPAB_KINASE_NF_KAPPAB_SIGNALING	GOBP_I_KAPPAB_KINASE_NF_KAPPAB_SIGNALING	254	-0.518925	-2.22625	1e-10	2.48634e-09	1.54814e-09	4547	tags=44%, list=23%, signal=35%	DAB2IP/RBCK1/S100A12/TLR9/F2R/AKAP13/TRIM6/IKBKB/IRF3/CARD9/TRIM62/GJA1/TRAF3IP2/LPAR1/RIOK3/RIPK1/LGALS1/REL/CD4/ERC1/MAP3K3/MAPKBP1/NLRC3/TRIM5/MIER1/BIRC2/PRKD1/PER1/MAP3K14/NDFIP1/FYN/NFKBIA/EDA/PLK2/SLC44A2/PRKCE/LITAF/NEK6/S100A13/STAT1/RHOC/EDNRA/HSPB1/SIRPA/NOD1/LTBR/CAPN3/CD40/TRADD/LGALS9/PYCARD/ECM1/OPTN/TIAF1/TNFRSF1A/HTR2B/RELB/BST2/S100A4/ALPK1/CXXC5/TNF/TRIM34/TLR4/TNFSF11/IRAK4/RO…
GOBP_NEGATIVE_REGULATION_OF_CELL_CYCLE_PROCESS	GOBP_NEGATIVE_REGULATION_OF_CELL_CYCLE_PROCESS	234	0.529685	2.22595	1e-10	2.48634e-09	1.54814e-09	1394	tags=21%, list=7%, signal=20%	BRIP1/FBXO43/E2F8/BMP7/STK33/AURKB/TRIP13/CHEK1/NEK2/CLSPN/E2F1/USP44/CENPF/FANCD2/MAD2L1/BUB1/RFWD3/TTK/CDC6/BUB1B/CDT1/DTL/E2F7/GTSE1/BLM/NDC80/WDR76/PTTG2/CCNB1/PLK1/CDK2/BRCA1/CHEK2/TP53/PTTG1/FBXO5/CCNF/ESPL1/RBL1/ZWINT/EME1/TIMELESS/RPA4/WEE1/ATRIP/KNTC1/ATF5/DOT1L/TIPIN
GOCC_COLLAGEN_CONTAINING_EXTRACELLULAR_MATRIX	GOCC_COLLAGEN_CONTAINING_EXTRACELLULAR_MATRIX	392	-0.493306	-2.21107	1e-10	2.48634e-09	1.54814e-09	3729	tags=45%, list=19%, signal=38%	HMCN1/ADAMTSL4/WNT8A/SCARA3/ADAM19/S100A7/NPNT/COL4A1/COL5A2/MYOC/ANXA7/THBS1/ANXA6/FBN2/MXRA5/COL5A1/MMP23B/COL10A1/TNXB/VWA1/LTBP4/AEBP1/PXDN/S100A8/ANG/COL1A1/LAMC3/BGN/GPC3/HTRA1/MXRA7/THSD4/FBN1/TPSB2/ANXA5/COL4A2/SERPINE2/ADAMTS8/APOC3/ZG16/VWF/COL9A2/SERPINA3/PSAP/COL5A3/SDC2/ITIH1/SPARC/COL27A1/SPARCL1/SERPINB1/GPC4/FMOD/ADAMTS1/C1QB/PDGFB/THBS2/MFGE8/TGFBI/NID1/APOE/COL1A2/COL6A2/IGFBP7/…
GOBP_REGULATION_OF_CHEMOTAXIS	GOBP_REGULATION_OF_CHEMOTAXIS	199	-0.525484	-2.21095	1e-10	2.48634e-09	1.54814e-09	3860	tags=43%, list=20%, signal=35%	FGF16/CCR1/SUCNR1/NTRK3/S100A7/SWAP70/GAS6/THBS1/PRKD1/SLIT2/AKIRIN1/ROBO2/IL6/SPI1/KDR/TMSB4X/LGMN/VEGFC/XCL2/IL4/HSPB1/PTK2B/S100A14/PDGFB/TMEM102/LGALS9/SEMA6D/CCL3/RIN3/NRP1/C3AR1/DUSP1/BST1/CMKLR1/SEMA3C/EDN1/TGFB1/RAC2/EFNB2/NOTCH1/CCL4/P2RY12/DAPK2/S1PR1/PTN/XCL1/F3/RARRES2/AIF1/SMOC2/CCL21/CSF1R/F2RL1/PLA2G7/POU4F2/CXCL12/IL16/DPP4/SCG2/SEMA3G/NOD2/CCL2/PDGFD/TNFSF14/NCKAP1L/CX3CR1/SLAMF8…
GOBP_MYELOID_LEUKOCYTE_DIFFERENTIATION	GOBP_MYELOID_LEUKOCYTE_DIFFERENTIATION	195	-0.528229	-2.20858	1e-10	2.48634e-09	1.54814e-09	3362	tags=44%, list=17%, signal=37%	CD4/CCR1/FARP2/PPARG/LILRB3/JUN/TCTA/IRF7/NDFIP1/GPC3/CAMK4/FBN1/SPI1/IL12B/CEBPE/FOXP1/IFI16/LRRC17/CD109/CTNNBIP1/IL4/GATA2/CITED2/MYH9/LTBR/TCIRG1/FAM20C/MYC/CSF2/JUNB/CDC42/LGALS9/CBFA2T3/TYROBP/ZFP36L1/CCL3/RELB/RASSF2/TNF/CEBPA/LRRK1/TLR4/IL15/TNFSF11/INPP5D/BATF/TGFB1/CASP8/C1QC/ZBTB46/FSTL3/MAFB/PIK3R1/SFRP1/NOTCH2/TLR3/TF/LTF/CSF1R/F2RL1/HOXA7/FOS/POU4F2/TLR2/MMP9/HCLS1/HLA-DRB1/EPHA2/EV…
GOBP_NEGATIVE_REGULATION_OF_RESPONSE_TO_EXTERNAL_STIMULUS	GOBP_NEGATIVE_REGULATION_OF_RESPONSE_TO_EXTERNAL_STIMULUS	357	-0.497352	-2.20702	1e-10	2.48634e-09	1.54814e-09	3836	tags=40%, list=19%, signal=33%	FAP/OAS3/PDGFA/PRKG1/BACE1/CR1/METRNL/MAPKBP1/NLRC3/PPARG/RNF125/FCGR2B/THBS1/SAMHD1/ISG15/SLIT2/NDFIP1/ROBO2/FYN/HTRA1/IL12B/SERPINE2/USP18/IL2/PLK2/DRD1/GRN/NPY/LPCAT3/SOCS3/IFI16/NT5E/OAS1/CDH5/CD109/RHBDF2/IL4/SIRPA/DRD2/STAT2/PDGFB/ADA/EPHA4/IRAK3/APOE/MICB/ACP5/PLAU/LGALS9/SEMA6D/NPY5R/CD34/RIN3/PROC/WFDC1/NRP1/PARP14/PHLDB2/TNFRSF1A/CNR2/IL22RA2/OTOP1/KLKB1/NMI/DUSP1/TNF/APOH/SH2B3/PRKCD/S…
GOBP_POSITIVE_REGULATION_OF_I_KAPPAB_KINASE_NF_KAPPAB_SIGNALING	GOBP_POSITIVE_REGULATION_OF_I_KAPPAB_KINASE_NF_KAPPAB_SIGNALING	171	-0.528723	-2.19974	1e-10	2.48634e-09	1.54814e-09	4546	tags=48%, list=23%, signal=37%	RBCK1/S100A12/TLR9/F2R/AKAP13/TRIM6/IKBKB/IRF3/CARD9/TRIM62/GJA1/TRAF3IP2/LPAR1/RIPK1/LGALS1/REL/CD4/MAP3K3/TRIM5/MIER1/BIRC2/PRKD1/MAP3K14/NDFIP1/FYN/EDA/PLK2/SLC44A2/PRKCE/LITAF/NEK6/S100A13/RHOC/NOD1/LTBR/CD40/TRADD/LGALS9/ECM1/TNFRSF1A/HTR2B/BST2/S100A4/ALPK1/CXXC5/TNF/TRIM34/TLR4/TNFSF11/IRAK4/TLR6/EDAR/CARD11/TMEM106A/CASP8/CFLAR/CASP10/IL1B/PINK1/TLR3/PRKCB/LTF/CCL21/CASP1/F2RL1/PLEKHG5/TN…
GOBP_NEGATIVE_REGULATION_OF_LOCOMOTION	GOBP_NEGATIVE_REGULATION_OF_LOCOMOTION	286	-0.504021	-2.19277	1e-10	2.48634e-09	1.54814e-09	5312	tags=50%, list=27%, signal=37%	TNN/SEMA6A/CX3CL1/SEMA3D/MITF/VASH1/TIMP1/CLASP2/HMOX1/PPARD/MAGI2/SERPINE1/WNT5A/SEMA4A/SULF1/CLASP1/SEMA4D/FOXO3/GNA12/SRGAP3/TP53INP1/SEMA4F/NODAL/ADARB1/HAS1/SEMA3B/DLL4/CTNNA1/DAB2IP/DUSP3/CRK/ROBO1/DPYSL3/GJA1/NBL1/GHSR/WNT3A/PIP5KL1/IL24/MIA3/THY1/DNAJA4/RGN/MMRN2/CD300A/HDAC5/PRKG1/SP100/PPARG/RHOB/SRGAP1/THBS1/PLCB1/VCL/BCL2/SLIT2/ROBO2/STARD13/GADD45A/ADORA3/DPEP1/ATP1B2/SLC9A3R1/ACVRL1…
GOCC_SECRETORY_GRANULE_MEMBRANE	GOCC_SECRETORY_GRANULE_MEMBRANE	275	-0.505146	-2.19141	1e-10	2.48634e-09	1.54814e-09	4306	tags=47%, list=22%, signal=37%	SYT4/ITPR1/LAMP1/NFAM1/SIGLEC9/ATP6V0C/LAMP2/ITPR2/CD55/CD59/CD300A/ADAM8/STXBP5/CEACAM6/ITGAV/CR1/FLOT2/CADPS/LILRB3/TMEM30A/CYB5R1/ANXA7/SIGLEC5/RAB26/UBR4/CD93/PAM/KCNAB2/B4GALT1/VAMP2/PIGR/PECAM1/GPR84/MGST1/ATP6V0A1/SLC44A2/RND2/PRCP/ZG16/PLA1A/PTPRN2/CHRNB4/MMP25/TOM1/PLD1/PSAP/SPARC/CAV1/DSP/IQGAP1/CD109/SIRPA/TCIRG1/MFGE8/STK10/CYBA/PLAU/HVCN1/RAB31/RAB27A/VPS13C/LGALS3/CD68/ITGAM/CLEC4C/…
GOBP_REGULATION_OF_EPITHELIAL_CELL_MIGRATION	GOBP_REGULATION_OF_EPITHELIAL_CELL_MIGRATION	215	-0.516443	-2.18881	1e-10	2.48634e-09	1.54814e-09	4105	tags=42%, list=21%, signal=34%	SRPX2/DNAJA4/PROX1/MMRN2/FGF16/HDAC5/MAP3K3/SP100/FUT1/PPARG/RHOB/JUN/THBS1/VIL1/PRKD1/MAPRE2/SLIT2/RTN4/STARD13/GADD45A/STAT5A/PLK2/PRKCE/KDR/GRN/PRCP/TMSB4X/FOXP1/ACVRL1/LGMN/VEGFC/SPARC/RRAS/ENPP2/IL4/GATA2/HSPB1/PTK2B/RHOJ/PDGFB/MACF1/CIB1/CD40/APOE/JUP/EMP2/DOCK1/NRP1/HBEGF/CARD10/HAS2/TNF/APOH/TACSTD2/EPB41L4B/PTPRM/FGF7/NR2F2/EDN1/TGFB1/ETS1/NOTCH1/MEF2C/AGT/PTN/RIN2/SASH1/DCN/SMOC2/ZC3H12…
GOBP_POSITIVE_REGULATION_OF_LOCOMOTION	GOBP_POSITIVE_REGULATION_OF_LOCOMOTION	493	-0.473458	-2.17955	1e-10	2.48634e-09	1.54814e-09	3881	tags=39%, list=20%, signal=32%	ADAM8/FGF16/CEACAM6/PDGFA/GNAI2/CCR1/MAP3K3/SUCNR1/ITGAV/FZD4/NTRK3/FUT1/S100A7/SWAP70/RHOB/MYOC/JUN/GAS6/THBS1/VIL1/PRKD1/SDCBP/RELN/MAPRE2/BCL2/MMP14/FGF9/TRIP6/SLIT2/AKIRIN1/PLVAP/MYO1C/COL1A1/RTN4/IL6/PECAM1/SOD2/CCL20/SPI1/STAT5A/PLK2/PRKCE/DRD1/KDR/GRN/MADCAM1/CORO1A/TMSB4X/FLT1/FOXP1/CD274/S100A11/LGMN/VEGFC/SPARC/CAV1/IL1R1/RRAS/CDH5/XCL2/ENPP2/RHOC/EGFR/IL4/GATA2/ADAMTS1/HSPB1/PTK2B/S100…
GOCC_RECEPTOR_COMPLEX	GOCC_RECEPTOR_COMPLEX	390	-0.486531	-2.17882	1e-10	2.48634e-09	1.54814e-09	2564	tags=38%, list=13%, signal=34%	IL6/GABRG2/PIGR/PLXDC1/GPR84/IL12B/GABRR1/PTPRA/LTK/KDR/CHRNB1/PTPRN2/FLT1/CHRNB4/ACVRL1/GP9/CHRNA3/EGFR/ITGA11/GABRE/PTK2B/IL12RB2/EPHA4/CSF2/CD40/PRLR/TRADD/BMPR1B/PLXND1/CHRFAM7A/JAK2/EPHB6/EPS8/TIE1/ITGB5/ITGAM/GABRB1/GP5/NRP1/ENG/TLR1/TNFRSF1A/HTR2B/CACNG3/IL3RA/B2M/IL4R/TLR4/GABBR1/OLR1/GPR160/MST1R/ITGA6/GABRP/ITGA7/CD14/TLR6/TNFRSF11B/CD79B/TRAF1/IL13RA1/EBI3/ITGB7/PTPRB/LY96/EPHA6/AXL/NO…
GOCC_ENDOCYTIC_VESICLE	GOCC_ENDOCYTIC_VESICLE	321	-0.493434	-2.17287	1e-10	2.48634e-09	1.54814e-09	4178	tags=41%, list=21%, signal=33%	WNT3A/ATP6V0C/RAB11FIP4/RABEP1/LAMP2/VIM/LPAR1/ATP6V0E1/ADAM8/SNX3/CD4/GRIA2/ITGAV/RAB32/FZD4/FLOT2/RAB13/EHD3/SGIP1/MYO6/EPN2/DYSF/EHD2/MYO1C/RAB43/VAMP2/AVPR1A/RAB38/ATP6V0A1/TAPBP/CORO1A/PLD1/CLTCL1/STAB2/ATP6V0B/RAPGEF6/SPARC/CAMK2G/UNC93B1/CAV1/STXBP3/STAB1/EGFR/AREG/DRD2/NOD1/SFTPC/STX7/TCIRG1/APOE/PLD4/CDC42/CYBA/ABCA1/HVCN1/VAMP3/RAB31/EHD4/ITGB5/LMBRD1/RIN3/TLR1/MYO1E/CD163/CACNG3/SNAP23…
GOBP_DEFENSE_RESPONSE_TO_SYMBIONT	GOBP_DEFENSE_RESPONSE_TO_SYMBIONT	253	-0.5066	-2.16864	1e-10	2.48634e-09	1.54814e-09	4120	tags=44%, list=21%, signal=36%	KCNJ8/RSAD2/UNC13D/PUM1/SENP7/TRAF3IP2/SERINC5/RIOK3/ZDHHC11/DDX17/OAS3/TRIM5/RNF125/IL10RB/SAMHD1/BIRC2/ISG15/MAP3K14/BCL2/SPON2/IRF7/SLFN11/OAS2/ZC3HAV1/IL6/HTRA1/ABCC9/DTX3L/IL12B/OASL/DDX58/PRF1/RNF135/ZG16/MX1/SERINC3/IFI16/IFNGR1/ISG20/OAS1/IFIT1/STAT1/UNC93B1/CCDC92/IL4/MOV10/NLRP1/STAT2/IFNK/CD40/IFITM3/PARP9/IRF5/IFITM2/MICB/AIM2/IRF9/PYCARD/IFI44L/BST2/ZBP1/VAMP8/PLSCR1/IFIT3/IFITM1/TRI…
GOBP_NEGATIVE_REGULATION_OF_CELL_CYCLE_PHASE_TRANSITION	GOBP_NEGATIVE_REGULATION_OF_CELL_CYCLE_PHASE_TRANSITION	196	0.530225	2.1648	1e-10	2.48634e-09	1.54814e-09	2428	tags=26%, list=12%, signal=23%	BRIP1/STK33/AURKB/TRIP13/CHEK1/CLSPN/E2F1/USP44/CENPF/FANCD2/MAD2L1/BUB1/RFWD3/TTK/CDC6/BUB1B/CDT1/DTL/E2F7/GTSE1/BLM/NDC80/WDR76/CCNB1/PLK1/CDK2/BRCA1/CHEK2/TP53/FBXO5/RBL1/ZWINT/EME1/TIMELESS/RPA4/WEE1/ATRIP/KNTC1/ATF5/DOT1L/TIPIN/TFDP3/MDM2/ZWILCH/TOPBP1/PINX1/SETMAR/OVOL1/INTS7/TRIAP1
GOBP_REGULATION_OF_MITOTIC_CELL_CYCLE_PHASE_TRANSITION	GOBP_REGULATION_OF_MITOTIC_CELL_CYCLE_PHASE_TRANSITION	259	0.503578	2.14486	1e-10	2.48634e-09	1.54814e-09	2149	tags=24%, list=11%, signal=22%	FGF10/AURKB/TRIP13/CHEK1/KIF14/CLSPN/TFAP4/DLGAP5/E2F1/USP44/CENPF/MAD2L1/BUB1/RFWD3/TTK/TERT/CDC25C/CDC6/CDC25A/BUB1B/CDT1/CENPE/DTL/AURKA/E2F7/STIL/ANLN/GTSE1/BLM/UBE2C/NDC80/CDCA5/CCNB1/PLK1/CDK2/BRCA1/RRM2/CHEK2/TP53/FBXO5/CCNB3/ESPL1/RBL1/ZWINT/WEE1/KNTC1/SASS6/LSM11/TFDP3/KCNH5/MDM2/ZWILCH/CPSF3/APEX1/STOX1/CDC14A/ATAD5/RRM1/TOPBP1/PINX1/CENPJ/CDKN2A
GOCC_MEMBRANE_MICRODOMAIN	GOCC_MEMBRANE_MICRODOMAIN	303	-0.489616	-2.1395	1e-10	2.48634e-09	1.54814e-09	4956	tags=53%, list=25%, signal=40%	CTSD/PRNP/SULF1/SLC2A4/APP/LYN/RHOQ/PACSIN2/PDPN/CD79A/CAPN2/BCL10/SLC1A1/CTNNA1/ADRA1B/GPC1/NPC1/RTN4RL1/KCNMA1/KCNQ1/FAIM2/ITGA1/F2R/PROM2/PODXL/CRK/SDC4/NOS1AP/IKBKB/IRS1/LRP4/GJA1/GHSR/NFAM1/LAT2/THY1/DLG1/LAMP2/CD55/TFPI/RIPK1/ATP1A1/CD4/PPT1/GNAI2/PRKAR2B/BACE1/CR1/SLC9A1/SLC22A6/FLOT2/BIRC2/SDCBP/EHD2/PLVAP/MYO1C/FYN/PECAM1/UNC5A/FAS/KDR/SLC9A3R1/RGMB/ATP1B1/CHRNA3/CAV1/KCNA3/EGFR/LAT/EFHD…
GOBP_RESPONSE_TO_MOLECULE_OF_BACTERIAL_ORIGIN	GOBP_RESPONSE_TO_MOLECULE_OF_BACTERIAL_ORIGIN	303	-0.489379	-2.13847	1e-10	2.48634e-09	1.54814e-09	3655	tags=41%, list=18%, signal=34%	TRIM5/CXCL1/S100A7/SRR/CASP9/FCGR2B/TNFSF4/KMO/SPON2/CXCL3/S100A8/IL6/DIO2/NFKBIA/SOD2/NR4A1/SPI1/IL12B/PLSCR3/CEBPE/PRKCE/LITAF/NLRP7/FOXP1/CD274/HPGD/SIRPA/S100A14/IL12RB2/IRAK3/HMGCS2/CSF2/FMO1/IRF5/TH/ABCA1/ACP5/JAK2/LGALS9/CD68/PYCARD/CCL3/LY86/TLR1/CNR2/CXCL6/B2M/TNF/P2RX7/TLR4/SIGIRR/HAVCR2/LILRB2/CD14/TLR6/EDN1/IL10RA/TGFB1/CCR5/LY96/CASP8/HCK/EFNB2/CNR1/AXL/NOTCH1/MEF2C/ARID5A/DEFA1/IL1B…
GOBP_REGULATION_OF_CELL_CYCLE_PHASE_TRANSITION	GOBP_REGULATION_OF_CELL_CYCLE_PHASE_TRANSITION	332	0.488577	2.13255	1e-10	2.48634e-09	1.54814e-09	2149	tags=23%, list=11%, signal=21%	FGF10/BRIP1/FAM83D/STK33/AURKB/TRIP13/CHEK1/KIF14/CLSPN/TFAP4/DLGAP5/E2F1/USP44/CENPF/FANCD2/MAD2L1/BUB1/RFWD3/TTK/TERT/CDC25C/CDC6/CDC25A/BUB1B/CDT1/CENPE/DTL/AURKA/E2F7/STIL/ANLN/GTSE1/BLM/UBE2C/NDC80/WDR76/CDCA5/CCNB1/PLK1/CDK2/BRCA1/RRM2/CHEK2/DBF4/TP53/FBXO5/CCNB3/ESPL1/RBL1/ZWINT/EME1/TIMELESS/RPA4/WEE1/ATRIP/KNTC1/ATF5/SASS6/LSM11/SIX3/DOT1L/TIPIN/TFDP3/KCNH5/MDM2/ZWILCH/CPSF3/APEX1/STOX1/…
GOBP_RESPONSE_TO_VIRUS	GOBP_RESPONSE_TO_VIRUS	340	-0.480628	-2.13165	1e-10	2.48634e-09	1.54814e-09	4120	tags=41%, list=21%, signal=33%	KCNJ8/GBF1/RSAD2/UNC13D/PUM1/SENP7/TRAF3IP2/SERINC5/RIOK3/ZDHHC11/DDX17/OAS3/LGALS8/TRIM5/DCLK1/RNF125/TNFSF4/IL10RB/SAMHD1/BIRC2/ISG15/MAP3K14/BCL2/SPON2/IRF7/SLFN11/OAS2/ZC3HAV1/IL6/HTRA1/ABCC9/DTX3L/IL12B/OASL/DDX58/PRF1/RNF135/MX1/SERINC3/IFI16/IFNGR1/ISG20/OAS1/IFIT1/STAT1/UNC93B1/IL17RA/CCDC92/IL4/MOV10/HSPB1/NLRP1/IFI44/STAT2/IFNK/IRAK3/CD40/IFITM3/PARP9/IRF5/IFITM2/MICB/AIM2/MAPK11/LGALS9…
GOBP_DNA_CONFORMATION_CHANGE	GOBP_DNA_CONFORMATION_CHANGE	233	0.506411	2.12911	1e-10	2.48634e-09	1.54814e-09	4981	tags=46%, list=25%, signal=35%	BRIP1/ERCC6L/HJURP/GINS1/DSCC1/HMGB3/NCAPG/HELLS/POLQ/NCAPH/CHAF1A/OIP5/BLM/SMC4/CDCA5/PLK1/CDK2/MCM2/GINS2/RAD51/RUVBL1/NUSAP1/GINS4/TP53/PIF1/RAD54B/LIN54/TOP2A/SUV39H1/RFC3/ASF1B/IPO4/RAD54L/MCM4/BAZ1A/SOX9/MCM6/ANP32B/FANCM/SMC2/RFC4/ZRANB3/CHAF1B/RECQL4/HMGB2/MCM3/TOP1MT/NCAPD2/NCAPG2/GINS3/MCM8/TSSK6/PHF8/CENPP/MCM5/RFC5/POLE3/GRWD1/NCAPD3/HMGA1/RUVBL2/RBBP4/PRDM9/ITGB3BP/XRCC5/MCPH1/DDX1/D…
GOCC_VESICLE_LUMEN	GOCC_VESICLE_LUMEN	302	-0.485067	-2.11636	1e-10	2.48634e-09	1.54814e-09	3637	tags=34%, list=18%, signal=28%	CXCL1/S100A7/DERA/GAS6/THBS1/PYGB/VCL/SDCBP/COTL1/S100A8/RNASET2/POMC/ACTN2/GRN/CAP1/VWF/CFD/TMSB4X/CAB39/S100A11/VAT1/MVP/ITIH3/SERPINA3/VEGFC/SPARC/OLA1/SERPINB1/EGFR/PYGL/FAM3C/SPTAN1/PDGFB/ADA/AMPD3/JUP/CRISPLD2/RAB27A/FRK/ITIH4/PYCARD/ECM1/ISLR/CTSC/CFP/B2M/APOH/CHIT1/GMFG/PRKCD/NPC2/APOA1/TGFB1/CNN2/GSN/OSTF1/PROS1/A2M/FGR/FCN1/PTPN6/LEFTY2/CLU/DEFA1/TIMP3/TF/FERMT3/RARRES2/MNDA/SERPINA1/CH…
GOBP_REGULATION_OF_GTPASE_ACTIVITY	GOBP_REGULATION_OF_GTPASE_ACTIVITY	306	-0.482509	-2.11168	1e-10	2.48634e-09	1.54814e-09	4762	tags=43%, list=24%, signal=34%	RASA4/ARHGEF16/ARHGEF7/RGS10/TGM2/RASIP1/RHOG/TBC1D9B/TSC1/TBC1D4/DAB2IP/ARHGEF19/F2R/PROM2/CRK/ARHGAP12/DOCK11/RAPGEF4/THY1/ADPRH/RGN/GMIP/ARHGEF5/SNX9/RICTOR/TIAM2/PRKG1/NTRK3/FGD5/MYO9A/EVI5/CCL18/TBC1D10A/ARHGAP27/SGSM2/MAPRE2/TBC1D9/CCL20/ABR/RASGEF1B/RASGRF1/TBC1D3/FZD10/RAPGEF6/CPEB2/RGL1/IQGAP1/DOCK10/XCL2/RGL3/CHN2/RGS6/NDEL1/PTK2B/CCL23/ARHGAP24/EPHA4/CD40/RASGRP2/DENND1B/PLXND1/RABGAP1…
GOBP_REGULATION_OF_ACTIN_FILAMENT_BASED_PROCESS	GOBP_REGULATION_OF_ACTIN_FILAMENT_BASED_PROCESS	340	-0.475845	-2.11044	1e-10	2.48634e-09	1.54814e-09	4072	tags=38%, list=21%, signal=31%	SSH3/DLG1/ADD3/PROX1/LPAR1/TMSB4Y/ARHGEF5/SNX9/RICTOR/PDGFA/RHPN2/NTRK3/SLC9A1/SWAP70/RHOB/MYOC/ID1/LIMK1/VIL1/ESAM/RYR2/COTL1/PAM/MAGEL2/BAIAP2L2/FRMD6/SPTBN4/SLIT2/WASF2/PFN3/PLN/TAOK1/CCDC88A/PXN/ACTN2/PRKCE/RND2/LIMA1/CORO1A/TMSB4X/FZD10/ABI3/GJA5/CAV1/FLII/DSP/IQGAP1/SHANK3/RHOC/DAAM2/MYH9/PTK2B/SPTAN1/KANK3/JUP/CDC42/CELSR1/EPS8/ARPC1B/PYCARD/PAK3/SPTBN1/NRP1/PHLDB2/BST2/TMEFF2/BST1/TACSTD2…
GOBP_RIBONUCLEOPROTEIN_COMPLEX_BIOGENESIS	GOBP_RIBONUCLEOPROTEIN_COMPLEX_BIOGENESIS	318	0.485006	2.10936	1e-10	2.48634e-09	1.54814e-09	7472	tags=63%, list=38%, signal=40%	RUVBL1/RPSA/EXOSC5/RPP30/SUV39H1/RRP9/DDX31/WDR43/NOL10/MPHOSPH6/RRP1B/RPP40/NCBP1/SHQ1/PES1/HEATR1/NOB1/POLR2D/EXOSC2/DDX10/UTP15/WDR74/SNRPE/ESF1/PRMT5/XAB2/GEMIN6/NUFIP1/LSM4/SNRPD2/ZCCHC4/PINX1/WDR12/TBL3/EXOSC3/CPSF6/LYAR/EXOSC9/ABCE1/EXOSC7/NPM3/RRP1/PPAN/MRPL1/RUVBL2/RPUSD4/SNRPF/RRS1/UTP20/DKC1/BYSL/MCTS1/XRCC5/RRP15/RSL1D1/SNRPD1/WDR46/PRKDC/NIP7/LSM2/SNRPB/DDX1/TRAF7/EIF3A/PIH1D1/UTP14A…
GOBP_TISSUE_MIGRATION	GOBP_TISSUE_MIGRATION	283	-0.484506	-2.1093	1e-10	2.48634e-09	1.54814e-09	4105	tags=41%, list=21%, signal=33%	SRPX2/MIA3/DNAJA4/FSTL1/PROX1/MMRN2/FGF16/FAP/HDAC5/MAP3K3/LGALS8/SP100/FUT1/PPARG/RHOB/RAB13/JUN/THBS1/ID1/VIL1/PRKD1/MAPRE2/SLIT2/ACTA1/RTN4/STARD13/GADD45A/NR4A1/PXN/STAT5A/PLK2/PRKCE/KDR/GRN/PRCP/TMSB4X/FOXP1/ACVRL1/LGMN/LPXN/VEGFC/SPARC/STAT1/RRAS/CDH5/ENPP2/IL4/GATA2/DAAM2/HSPB1/MYH9/PTK2B/RHOJ/PDGFB/MACF1/CIB1/CD40/APOE/PLXND1/JUP/EMP2/DOCK1/NRP1/TNFSF12/HBEGF/CARD10/HAS2/TNF/APOH/TACSTD2/…
GOBP_ACTIN_FILAMENT_ORGANIZATION	GOBP_ACTIN_FILAMENT_ORGANIZATION	382	-0.470105	-2.10617	1e-10	2.48634e-09	1.54814e-09	4072	tags=36%, list=21%, signal=29%	SSH3/DLG1/ADD3/PROX1/LPAR1/TMSB4Y/MICAL3/ARHGEF5/SNX9/RICTOR/SHROOM1/RHPN2/TCAP/HMCN1/SLC9A1/ESPN/SWAP70/RHOB/MYOC/ID1/LIMK1/VIL1/ESAM/MYO7B/MYO6/COTL1/MAGEL2/BAIAP2L2/BCL2/SPTBN4/SLIT2/MYO1C/WASF2/ANG/PACSIN1/PFN3/ACTA1/CALD1/CCDC88A/PDLIM1/PXN/ACTN2/PRKCE/RND2/LIMA1/CORO1A/TMSB4X/MYO5A/FLII/SHANK3/RHOC/DAAM2/PTK2B/SPTAN1/KANK3/MYO7A/MYO1D/CDC42/JAK2/MYO1G/EPS8/EMP2/ARPC1B/XIRP2/PYCARD/ITGB5/PAK…
GOBP_REGULATION_OF_ACTIN_FILAMENT_ORGANIZATION	GOBP_REGULATION_OF_ACTIN_FILAMENT_ORGANIZATION	226	-0.492605	-2.098	1e-10	2.48634e-09	1.54814e-09	4072	tags=38%, list=21%, signal=31%	SSH3/DLG1/ADD3/LPAR1/TMSB4Y/ARHGEF5/SNX9/RICTOR/RHPN2/SLC9A1/SWAP70/MYOC/ID1/LIMK1/VIL1/ESAM/COTL1/MAGEL2/BAIAP2L2/SPTBN4/SLIT2/WASF2/PFN3/CCDC88A/PXN/ACTN2/PRKCE/LIMA1/CORO1A/TMSB4X/FLII/SHANK3/RHOC/DAAM2/PTK2B/SPTAN1/KANK3/CDC42/EPS8/ARPC1B/PYCARD/PAK3/SPTBN1/NRP1/PHLDB2/TMEFF2/TACSTD2/GMFG/ARHGAP18/PRKCD/SVIL/S100A10/SORBS3/F11R/CAPG/SPTB/APOA1/GSN/HCK/SPTA1/S1PR1/KANK1/ARHGEF10L/PIK3R1/SFRP1/…
GOCC_VACUOLAR_MEMBRANE	GOCC_VACUOLAR_MEMBRANE	377	-0.467554	-2.08769	1e-10	2.48634e-09	1.54814e-09	5389	tags=48%, list=27%, signal=35%	VAPA/NCSTN/SLC30A4/GAA/VPS11/ATP6V1H/CHMP4B/VPS41/CSF3R/OSTM1/FLOT1/ATG16L2/ABCB9/ARRB1/ARL8B/PLEKHM1/CTSD/ATP8A1/ENTPD4/ABCD1/HGSNAT/LYN/ATP11A/ATG16L1/STARD3/CD63/ANPEP/SYNGR1/ABCA2/ATP6AP2/TM4SF5/ABCA13/SPPL2A/SLC15A4/ATP6V0E2/AP2A2/NPC1/STARD3NL/ATP6V1E1/GNB4/CTSA/TLR9/NSF/ABCC10/ATP6V0D1/MYLPF/LAMP1/TM6SF1/ATP6V1B2/CHMP2B/NFAM1/SNX14/ATP6V0C/ACP2/ULK1/COL6A1/LAMP2/SLC12A4/CCDC115/TMEM106B/AT…
GOBP_MITOTIC_CELL_CYCLE_PHASE_TRANSITION	GOBP_MITOTIC_CELL_CYCLE_PHASE_TRANSITION	363	0.473584	2.08756	1e-10	2.48634e-09	1.54814e-09	2340	tags=24%, list=12%, signal=22%	FGF10/AURKB/TRIP13/CHEK1/KIF14/CLSPN/TFAP4/DLGAP5/E2F1/USP44/CENPF/CCNA2/MAD2L1/BUB1/RFWD3/TTK/TERT/CDC25C/CDC6/CDC25A/BUB1B/CDT1/CENPE/DTL/CDKN3/AURKA/E2F7/STIL/ANLN/GTSE1/BLM/UBE2C/NDC80/CDCA5/CCNB1/PLK1/CDK2/TACC3/MELK/FOXM1/MASTL/BRCA1/RRM2/CHEK2/DBF4/TP53/PKMYT1/CKS2/FBXO5/CCNB3/CCNF/ESPL1/RBL1/ZWINT/E2F3/WEE1/UBE2S/CCNE2/KNTC1/SASS6/SKP2/CCNB2/LSM11/TFDP3/IQGAP3/KCNH5/EIF4EBP1/MDM2/ZWILCH/C…
GOBP_REGULATION_OF_VASCULATURE_DEVELOPMENT	GOBP_REGULATION_OF_VASCULATURE_DEVELOPMENT	253	-0.486528	-2.08272	1e-10	2.48634e-09	1.54814e-09	3233	tags=37%, list=16%, signal=31%	IL6/GADD45A/FOXJ2/DDAH1/COL4A2/PLK2/KDR/GRN/FLT1/JAK1/ACVRL1/VEGFC/SPARC/STAT1/RRAS/CDH5/STAB1/ENPP2/GATA2/ADAMTS1/HSPB1/PTK2B/RHOJ/THBS2/CD40/PLXND1/JUP/CLDN5/CD34/EMP2/ECM1/TIE1/NRP1/ENG/HOXA5/C3AR1/TNFSF12/AQP1/TNF/APOH/PTPRM/S100A1/KLF2/ETS1/ERAP1/STAT3/PROK1/AGT/TSPAN12/IL1B/SFRP1/SASH1/TLR3/HLA-G/F3/DCN/CHI3L1/SMOC2/PRKCB/ZC3H12A/ALOX5/CYBB/HHEX/GPNMB/ATP2B4/EPHA2/TEK/GATA6/PIK3CD/RAPGEF3/F…
GOBP_NCRNA_PROCESSING	GOBP_NCRNA_PROCESSING	281	0.486053	2.08037	1e-10	2.48634e-09	1.54814e-09	7490	tags=67%, list=38%, signal=42%	EXOSC5/RPP30/LIN28B/SUV39H1/RRP9/WDR43/NOL10/MPHOSPH6/RRP1B/RPP40/TRMT6/SHQ1/PES1/RNF113B/THG1L/HEATR1/NOB1/EXOSC2/DDX10/PUS7/UTP15/QTRT1/DUS3L/WDR74/METTL1/ESF1/POP1/ZCCHC4/POLR3K/FTSJ1/GTPBP3/WDR12/TBL3/EXOSC3/LYAR/EXOSC9/EXOSC7/NPM3/RRP1/INTS7/PPAN/MRPL1/METTL8/RPUSD4/RRS1/UTP20/WDR4/DKC1/BYSL/TP53RK/LARP7/THADA/INTS2/RRP15/RSL1D1/WDR46/PRKDC/DDX1/MOCS3/ANKRD16/INTS5/TRMT11/PIH1D1/UTP14A/LAS1L…
GOBP_CELL_CYCLE_PHASE_TRANSITION	GOBP_CELL_CYCLE_PHASE_TRANSITION	441	0.461924	2.06542	1e-10	2.48634e-09	1.54814e-09	2356	tags=24%, list=12%, signal=21%	FGF10/BRIP1/FAM83D/STK33/AURKB/TRIP13/CHEK1/KIF14/CLSPN/TFAP4/DLGAP5/E2F1/USP44/CENPF/FANCD2/CCNA2/MAD2L1/BUB1/RFWD3/TTK/TERT/CDC25C/CDC6/CDC25A/BUB1B/CDT1/CENPE/DTL/CDKN3/AURKA/E2F7/STIL/ANLN/GTSE1/BLM/UBE2C/NDC80/WDR76/CDCA5/CCNB1/PLK1/CDK2/TACC3/MELK/FOXM1/MASTL/BRCA1/RRM2/CHEK2/DBF4/TP53/PKMYT1/CKS2/FBXO5/CCNB3/CCNF/ESPL1/RBL1/ZWINT/EME1/TIMELESS/RPA4/E2F3/WEE1/UBE2S/CCNE2/ATRIP/KNTC1/ATF5/SA…
GOBP_SECOND_MESSENGER_MEDIATED_SIGNALING	GOBP_SECOND_MESSENGER_MEDIATED_SIGNALING	268	-0.475922	-2.06208	1e-10	2.48634e-09	1.54814e-09	3298	tags=37%, list=17%, signal=31%	PDK2/LMCD1/POMC/PLN/AVPR1A/CCL20/DDAH1/KDR/SLC24A4/CAP1/ATP1B1/NMUR1/PDE2A/FHL2/EGFR/LAT/PTK2B/ADA/CIB1/APOE/MAPT/RIT2/PDE10A/AKAP6/NRG1/CCL3/CAMTA1/HTR2B/SLC8A1/AQP1/GUCA1A/TNF/LRRK2/BST1/P2RX7/CMKLR1/AGTR1/TRPM2/TNFSF11/NFATC1/TRPM4/CD22/EDN1/CCR5/NCALD/ADCY1/CCL4/P2RY12/GNAI1/AGT/CCRL2/BTK/PDE5A/SYK/MCTP1/PLCG2/AGTR2/GBP1/KCNC2/PDE11A/IGF1/ATP2B4/RASD1/RCAN2/RAPGEF3/EDNRB/SGCD/HRH1/INS/VCAM1/A…
GOBP_NEGATIVE_REGULATION_OF_CELL_ADHESION	GOBP_NEGATIVE_REGULATION_OF_CELL_ADHESION	258	-0.47717	-2.04541	1e-10	2.48634e-09	1.54814e-09	3759	tags=38%, list=19%, signal=31%	SPRY4/IL10/CD300A/PRKG1/CR1/FZD4/SWAP70/MYOC/FCGR2B/TNFSF4/ARHGDIG/THBS1/CBFB/NOTCH4/MMP14/NDFIP1/COL1A1/DACT2/SPI1/SERPINE2/IL2/CD274/CD164/ACVRL1/LPXN/BTN2A2/IL4/EPHA4/AKNA/TGFBI/LRRC32/PLXND1/SIPA1/JAK2/LGALS9/LGALS3/PHLDB2/FXYD5/DUSP1/IL4R/TACSTD2/SH2B3/PRKCD/APOA1/HAVCR2/LAPTM5/LILRB2/TGFB1/JAG1/TBX21/GLI3/NOTCH1/PTPN6/ARHGDIB/PAG1/KANK1/PIK3R1/FAM107A/DUSP22/XCL1/HLA-G/PDE5A/IRF1/ZC3H12A/AR…
GOBP_POSITIVE_REGULATION_OF_HYDROLASE_ACTIVITY	GOBP_POSITIVE_REGULATION_OF_HYDROLASE_ACTIVITY	499	-0.443834	-2.04234	1e-10	2.48634e-09	1.54814e-09	5022	tags=45%, list=25%, signal=34%	CTSD/ITGA2/RAP1A/RASA1/RGL2/SEMA4D/GNA12/APP/GPR55/LYN/CALM1/CYFIP2/NODAL/PPP1R15A/ARHGEF16/ARHGEF7/PPP1R12A/RGS10/BCL10/SLC1A1/TGM2/PNLIP/RHOG/TBC1D9B/MTMR9/PDGFRB/TSC1/TBC1D4/ARL6IP5/ARHGEF19/ITGA1/F2R/NR1H3/CRK/ROBO1/TNFSF15/HSPA1A/MTCH1/DOCK11/CARD9/RAPGEF4/WNT3A/GNA15/THY1/ADPRH/RGN/LPAR1/TMEM106B/GMIP/ARHGEF5/CD300A/SNX9/TIAM2/CR1/NTRK3/PPARG/NPNT/CASP9/MYO9A/EVI5/CCL18/PRKD1/TBC1D10A/ARHGA…
GOBP_REGULATION_OF_MITOTIC_CELL_CYCLE	GOBP_REGULATION_OF_MITOTIC_CELL_CYCLE	401	0.456919	2.03323	1e-10	2.48634e-09	1.54814e-09	2451	tags=23%, list=12%, signal=20%	FGF10/FBXO43/BRCA2/BMP7/STK33/AURKB/CDCA2/TRIP13/CHEK1/KIF14/MKI67/NEK2/CLSPN/TFAP4/DLGAP5/E2F1/USP44/CENPF/FANCD2/MAD2L1/ASCL1/BUB1/RFWD3/TTK/TERT/CDC25C/CDC6/CDC25A/BUB1B/CDT1/CENPE/DTL/AURKA/E2F7/STIL/ANLN/GTSE1/BLM/UBE2C/NDC80/CDCA5/CCNB1/PLK1/CDK2/NUSAP1/BRCA1/RRM2/CHEK2/TP53/PKMYT1/CKS2/FBXO5/CCNB3/ESPL1/RBL1/ZWINT/EME1/WEE1/KIF20B/BTG4/KNTC1/SASS6/LSM11/BTC/TIPIN/GMNN/TFDP3/KCNH5/EIF4EBP1/…
GOBP_REGULATION_OF_VESICLE_MEDIATED_TRANSPORT	GOBP_REGULATION_OF_VESICLE_MEDIATED_TRANSPORT	488	-0.438712	-2.0197	1e-10	2.48634e-09	1.54814e-09	5219	tags=44%, list=26%, signal=33%	APBA1/RUFY1/CDH13/RAB5B/CLASP2/HMOX1/FLOT1/SYT8/LRSAM1/MAGI2/SERPINE1/ARRB1/WNT5A/ITGA2/RAP1A/IL13RA2/PREPL/CLASP1/CD47/APP/LYN/PACSIN2/CD63/STX4/PRAM1/VPS28/CEACAM1/ABCA2/SYT1/TGM2/LRRTM1/ABCA13/DLG4/SMPD1/TBC1D4/ATP9A/SYNJ1/CADPS2/ARHGAP1/PROM2/NR1H3/NSF/SDC4/SYT4/LAMP1/RAPGEF4/RAB8B/C2/WNT3A/PPP3CB/PRRT2/UNC13D/HAP1/BTBD9/CD300A/SNX3/STXBP5/PPT1/GNAI2/DGKD/CACNA1I/ITGAV/BACE1/MAP2K1/RUFY2/VPS4…
GOBP_MYELOID_CELL_DIFFERENTIATION	GOBP_MYELOID_CELL_DIFFERENTIATION	335	-0.45516	-2.01825	1e-10	2.48634e-09	1.54814e-09	3362	tags=35%, list=17%, signal=30%	LILRB3/CASP9/JUN/CBFB/ISG15/TCTA/SNRK/IRF7/WASF2/NDFIP1/DNASE2/GPC3/CAMK4/PIP4K2A/NFKBIA/FBN1/SPI1/IL12B/CEBPE/FOXP1/IFI16/STAT1/LRRC17/CD109/CTNNBIP1/IL4/GATA2/CITED2/MYH9/PTK2B/EPAS1/LTBR/TCIRG1/CIB1/FAM20C/MYC/CSF2/JUNB/CDC42/MAPK11/JAK2/LGALS9/CBFA2T3/TYROBP/ZFP36L1/CCL3/HOXA5/RELB/RASSF2/B2M/TNF/CEBPA/SH2B3/LRRK1/TLR4/IL15/THRA/TNFSF11/KLF2/INPP5D/ITPKB/BATF/TGFB1/JAG1/ETS1/STAT3/CASP8/C1QC/…
GOBP_WOUND_HEALING	GOBP_WOUND_HEALING	389	-0.440521	-1.97537	1e-10	2.48634e-09	1.54814e-09	3544	tags=34%, list=18%, signal=29%	GAS6/THBS1/VIL1/ANXA6/NOTCH4/VCL/COL5A1/DYSF/TNFRSF12A/C6orf89/S100A8/COL1A1/B4GALT1/IL6/SPRR3/CLIC1/ANXA5/PAFAH2/SERPINE2/PRKCE/KDR/PRCP/VWF/ACVRL1/GP9/CAV1/ADRA2B/STXBP3/DSP/CD109/RHOC/P2RY1/GATA2/HSPB1/MYH9/ARHGAP24/PDGFB/MACF1/PEAR1/CD40/CHMP4C/APOE/MCAM/PLAU/JAK2/RAB27A/CD34/DST/GP5/NRG1/PROC/WFDC1/PHLDB2/CSRP1/COL3A1/MYL9/ENTPD1/SERPINC1/TMEFF2/KLKB1/HBEGF/PLSCR1/TNF/APOH/ELK3/SH2B3/EPB41L4…
GOBP_PEPTIDYL_TYROSINE_MODIFICATION	GOBP_PEPTIDYL_TYROSINE_MODIFICATION	346	-0.444823	-1.97438	1e-10	2.48634e-09	1.54814e-09	3233	tags=34%, list=16%, signal=29%	IL6/FYN/PECAM1/MAP2K4/IL12B/IL2/PRKCE/LTK/KDR/SHC1/SOCS3/SH3BP5/ERRFI1/FLT1/ABI3/MVP/JAK1/HES5/CAV1/ENPP2/EGFR/IL4/AREG/PTK2B/IL12RB2/PDGFB/PPP2R5B/EPHA4/CSF2/CD40/PARP9/PRLR/TMEM102/JAK2/FRK/EPHB6/EFEMP1/EHD4/TIE1/AFAP1L2/NRG1/NRP1/PARP14/TNFRSF1A/IL22RA2/HBEGF/TNF/BST1/PRKCZ/SH2B3/LRRK1/NEDD9/FGF7/PRKCD/IL15/MST1R/TGFB1/NCF1/HCK/EPHA6/STYK1/AXL/CNTN1/ADRA2A/FGR/PTPN6/AGT/MERTK/EPHA10/DUSP22/SFR…
GOMF_PHOSPHOLIPID_BINDING	GOMF_PHOSPHOLIPID_BINDING	393	-0.427309	-1.91622	1e-10	2.48634e-09	1.54814e-09	4218	tags=38%, list=21%, signal=30%	MTM1/PLA2G2D/SNX14/GBF1/PIGK/SH3PXD2B/THY1/TNFAIP8L3/LPAR1/ITPR2/CD300A/SNX9/SNX3/PPT1/ARHGAP26/WIPI1/SLC9A1/PITPNM1/PHF12/ANXA7/GAS6/THBS1/PXK/PITPNA/SGIP1/VIL1/PLCB1/ANXA6/ENTHD1/SDCBP/TRPV1/PLD2/EPN2/DYSF/BAIAP2L2/MCF2L/SPTBN4/PACSIN1/VAMP2/OSBPL10/GSDMB/DPEP1/TOM1L2/CPNE4/ANXA5/PAFAH2/C2CD2L/CCDC88A/EPDR1/BSCL2/ACTN2/SNX16/APOC3/ANKFY1/SHC1/MREG/OPHN1/SYT10/TOM1/TPCN1/PLD1/PSAP/RAPGEF6/FLII/I…
GOBP_CALCIUM_ION_TRANSPORT	GOBP_CALCIUM_ION_TRANSPORT	365	-0.430437	-1.91515	1e-10	2.48634e-09	1.54814e-09	3826	tags=34%, list=19%, signal=28%	CD4/GNAI2/CCR1/CACNA1I/CACNB1/ITGAV/SLC9A1/HRC/RRAD/EHD3/GJA4/GAS6/ANXA6/CACNB3/PRKD1/TRPV1/RYR2/BCL2/FYN/PLN/TMEM37/PRKCE/DRD1/SLC24A4/CORO1A/ATP1B1/TPCN1/GP9/NMUR1/CAMK2G/CAV1/TRPA1/EDNRA/SLC24A2/CATSPER3/DRD2/PTK2B/PDGFB/CAPN3/CACNA1D/CYBA/MCOLN3/LGALS3/CATSPER2/CACNA1G/GEM/AKAP6/GP5/CCL3/HTR2B/CSN2/SLC8A1/CACNG3/NALCN/P2RX7/TRPM2/TRPM4/LILRB2/EDN1/AHNAK/TMC2/CCR5/P2RY6/MYLK/CCL4/ADRA2A/PTPN6/…
GOCC_ACTIN_CYTOSKELETON	GOCC_ACTIN_CYTOSKELETON	439	-0.42191	-1.90855	1e-10	2.48634e-09	1.54814e-09	3987	tags=36%, list=20%, signal=29%	TNNT3/HAP1/ARHGEF5/PARVA/GABARAP/ADAM8/SNX9/DENND2A/SHROOM1/GJB6/LASP1/EHBP1L1/ESPN/FLOT2/BAG3/SWAP70/WIPF2/MYO9A/VIL1/RHOU/MYO7B/STX1A/VCL/MYO6/COTL1/FILIP1/SPTBN4/TRIP6/MYO1C/WASF2/ANG/ACTA1/CCDC102A/CALD1/FYN/PDLIM1/PXN/ACTN2/KAT2B/DDX58/LIMA1/SLC9A3R1/CAP1/CORO1A/FLT1/OPHN1/CD274/IPP/MYO5A/ZNF185/LPXN/PGM5/SCNN1D/FLII/IQGAP1/DAPK1/MYH9/LPP/MYH7B/SPTAN1/MACF1/MYO7A/PARVG/MYO1D/CTTNBP2/PDLIM5/J…
GOBP_POSITIVE_REGULATION_OF_MAPK_CASCADE	GOBP_POSITIVE_REGULATION_OF_MAPK_CASCADE	432	-0.419564	-1.89822	1e-10	2.48634e-09	1.54814e-09	3991	tags=38%, list=20%, signal=31%	TNFAIP8L3/LPAR1/MINK1/ARHGEF5/OSM/RIPK1/ADAM8/CD4/PDGFA/GNAI2/CCR1/MAP3K3/HCRTR1/FZD4/NTRK3/TPD52L1/MAP2K1/TRIM5/S100A7/NPNT/PDE6H/FCGR2B/JUN/GAS6/THBS1/CCL18/PLCB1/KLB/SDCBP/IL6/GADD45A/TAOK1/CCL20/SPI1/NAIP/PRKCE/KDR/NPY/SHC1/MAP4K1/FLT1/FZD10/ADRA2B/IQGAP1/XCL2/EGFR/P2RY1/DRD2/PTK2B/PJA2/CCL23/NOD1/PDGFB/LTBR/CIB1/EPHA4/CD40/MAP3K12/APOE/CDC42/FZD8/RIT2/NDRG4/JAK2/LGALS9/CCL15/IGFBP4/NPY5R/PYC…
GOCC_ENDOSOME_MEMBRANE	GOCC_ENDOSOME_MEMBRANE	448	-0.41408	-1.87762	1e-10	2.48634e-09	1.54814e-09	4588	tags=36%, list=23%, signal=28%	SPPL2A/SLC15A4/ATP6V0E2/ATP9A/AP2A2/NPC1/STARD3NL/ARHGAP1/PLEKHB2/TLR9/ATP6V0D1/LAMP1/RAB8B/CHMP2B/WNT3A/SNX14/ATP6V0C/RAB11FIP4/FIG4/RABEP1/CD300LG/LAMP2/ZDHHC11/TMEM106B/ATP6V0E1/RIPK1/SNX3/NDRG1/WDR81/WDR91/BACE1/WIPI1/VPS4B/STEAP3/TMEM30A/RHOB/RAB13/EHD3/MON2/RHOU/ANXA6/EHD2/IRF7/NDFIP1/PLEKHM2/CLCN6/YIPF1/ZFYVE27/DTX3L/ATP6V0A1/ITM2B/SNX16/LITAF/TMEM59/BOK/APH1B/ANKFY1/SORL1/MREG/TBC1D3/CD27…
GOMF_CATALYTIC_ACTIVITY_ACTING_ON_A_NUCLEIC_ACID	GOMF_CATALYTIC_ACTIVITY_ACTING_ON_A_NUCLEIC_ACID	457	0.415966	1.86586	1e-10	2.48634e-09	1.54814e-09	5512	tags=45%, list=28%, signal=33%	BRIP1/NEIL3/ERCC6L/EXO1/XRCC2/DSCC1/TTF2/TERT/HELLS/POLQ/MARS2/POLE2/BLM/FEN1/MCM2/RAD51/RUVBL1/UNG/PIF1/THAP9/RAD54B/DMC1/POLR1E/EXOSC5/RPP30/PNLDC1/TOP2A/ENDOG/POLR3D/RNASEH2A/RFC3/POLH/DHX34/RAD54L/JMJD6/MCM4/DDX31/TREX2/DARS2/MCM6/POLR1B/FANCM/DDX53/ERCC4/POLA1/RFC4/POLD1/RPP40/ALKBH2/LIG3/ZRANB3/MSH6/RECQL4/PRIM1/MCM3/POLR3G/NOB1/POLR2D/TOP1MT/NTHL1/EXOSC2/DDX10/QTRT1/DUS3L/METTL1/CPSF3/TDP1…
GOMF_CELL_ADHESION_MOLECULE_BINDING	GOMF_CELL_ADHESION_MOLECULE_BINDING	491	-0.397181	-1.82658	1e-10	2.48634e-09	1.54814e-09	4123	tags=34%, list=21%, signal=27%	STK38/ITGA10/THY1/DLG1/NOTCH3/TSPAN4/ITGB4/ITGA9/PARVA/ADAM8/SNX9/NDRG1/FAP/ERC1/LGALS8/ITGAV/LASP1/ITGBL1/NPNT/BAG3/SWAP70/ANXA7/THBS1/ESAM/VCL/SDCBP/TBC1D10A/ISG15/PAK6/COL5A1/EPN2/CAST/TNXB/LTBP4/MMP14/WASF2/ZC3HAV1/SH3GLB2/RTN4/ROBO2/CALD1/FBN1/CLIC1/COBLL1/NRXN2/PDLIM1/ACTN2/ANK3/LRRC4C/KDR/LIMA1/ADAMTS8/MADCAM1/VWF/S100A11/CADM1/CD1D/ROBO3/OLA1/STAT1/CDH11/CDH5/DSP/IQGAP1/NRXN3/EGFR/EFHD2/C…
GOBP_REGULATION_OF_CHROMOSOME_ORGANIZATION	GOBP_REGULATION_OF_CHROMOSOME_ORGANIZATION	181	0.531409	2.14342	1.04424e-10	2.58372e-09	1.60877e-09	3198	tags=31%, list=16%, signal=27%	AURKB/TRIP13/NEK2/DLGAP5/USP44/CENPF/MAD2L1/BUB1/NCAPG/TTK/CDC6/BUB1B/CDT1/CENPE/NCAPH/SMC4/UBE2C/NDC80/FEN1/PTTG2/CDCA5/CCNB1/PLK1/CDK2/MCM2/TACC3/RUVBL1/PIF1/PTTG1/FBXO5/ESPL1/TOP2A/ZWINT/KNTC1/SMC2/ERCC4/NCAPD2/ZWILCH/HNRNPA1/AXIN2/PNKP/PINX1/ACTL6A/SETMAR/RUVBL2/DKC1/GNL3/XRCC5/MCPH1/DNMT1/CCT8/HNRNPD/SMARCA5/TRIM28/MNAT1/NAT10/DDX11
GOBP_POSITIVE_REGULATION_OF_GTPASE_ACTIVITY	GOBP_POSITIVE_REGULATION_OF_GTPASE_ACTIVITY	224	-0.491848	-2.09322	1.26224e-10	3.09174e-09	1.9251e-09	4729	tags=46%, list=24%, signal=35%	ARHGEF16/ARHGEF7/RGS10/TGM2/RHOG/TBC1D9B/TSC1/TBC1D4/ARHGEF19/F2R/CRK/DOCK11/RAPGEF4/THY1/ADPRH/RGN/GMIP/ARHGEF5/SNX9/TIAM2/NTRK3/MYO9A/EVI5/CCL18/TBC1D10A/ARHGAP27/SGSM2/MAPRE2/TBC1D9/CCL20/ABR/RASGEF1B/RASGRF1/TBC1D3/FZD10/RAPGEF6/RGL1/DOCK10/XCL2/RGL3/CHN2/RGS6/NDEL1/PTK2B/CCL23/ARHGAP24/CD40/RASGRP2/DENND1B/RABGAP1L/SIPA1/CCL15/TBC1D2/CCL3/CCL3L3/AGRN/CCL17/DOCK9/NEDD9/DOCK6/CAV2/S100A10/ITGA…
GOCC_CELL_SUBSTRATE_JUNCTION	GOCC_CELL_SUBSTRATE_JUNCTION	396	-0.424588	-1.90575	1.26775e-10	3.09174e-09	1.9251e-09	5458	tags=43%, list=28%, signal=32%	IGF2R/ITGB8/CNN1/NCSTN/MME/PDPK1/USP33/ACTR3/KRAS/TGFB1I1/CDH13/ILK/ITGA5/CLASP2/LAP3/FLOT1/ZYX/MARCKS/ITGA2/CLASP1/GNA12/YWHAG/PACSIN2/ARPC2/GIT2/TLN1/TSPAN9/CAPN2/ARHGEF7/PPP1R12A/TGM2/CTNNA1/SLC9A3R2/RHOG/TLE2/PDGFRB/ITGA1/NCKAP1/HSPA1A/DIXDC1/SDC4/GJA1/ATP6V0C/PROCR/PTPN12/THY1/CD99/TSPAN4/VIM/ITGB4/SPRY4/CD59/PARVA/FAP/ARHGAP26/ITGAV/HMCN1/LASP1/SLC9A1/MAP2K1/ITGBL1/S100A7/FLOT2/RHOB/EHD3/LI…
GOBP_DIVALENT_INORGANIC_CATION_HOMEOSTASIS	GOBP_DIVALENT_INORGANIC_CATION_HOMEOSTASIS	451	-0.407354	-1.85006	1.26693e-10	3.09174e-09	1.9251e-09	3037	tags=28%, list=15%, signal=24%	ANK3/IL2/PRKCE/BOK/DRD1/KDR/GNG3/SLC24A4/CORO1A/ATP1B1/TPCN1/GP9/FAM20A/CAV1/CDH5/TRPA1/EDNRA/PTGDR/P2RY1/GATA2/SLC24A2/DRD2/PTK2B/S100A14/CCL23/CAPN3/TCIRG1/CD40/APOE/ATP13A4/CYBA/JAK2/MCOLN3/CCL15/GPR17/AKAP6/GP5/ATP13A2/CCL3/HTR2B/SLC8A1/C3AR1/HCRTR2/P2RX7/CMKLR1/AGTR1/CAV2/TRPM2/CSRP3/TNFSF11/TRPM4/GPR157/EDN1/CCR5/P2RY6/BDKRB2/CNR1/SCGN/PTPN6/AGT/S1PR1/CCRL2/CD19/CCL13/VDR/XCL1/CXCL11/TRPC6/…
GOBP_CELL_JUNCTION_ASSEMBLY	GOBP_CELL_JUNCTION_ASSEMBLY	384	-0.418733	-1.87653	1.32125e-10	3.20685e-09	1.99677e-09	3586	tags=32%, list=18%, signal=27%	MYOC/RAB13/MYO9A/GJA4/THBS1/ESAM/VCL/SDCBP/BCL2/MMP14/TRIP6/MYO1C/ROBO2/GABRG2/CNTNAP1/PECAM1/NRXN2/ACTN2/PTPRA/DRD1/KDR/LRRN3/OPHN1/ABI3/GJA5/ACVRL1/SDK1/CAV1/CDH11/CDH5/GPC4/SHANK3/RHOC/CDH10/DRD2/PTK2B/MACF1/THBS2/PCDHB6/PLXND1/PDLIM5/JUP/CDC42/PCLO/CLDN5/COL16A1/FRMPD2/DST/CLSTN1/MPP7/NRG1/CLDN23/NRP1/PHLDB2/GAP43/IL1RAPL1/AGRN/CLSTN3/CDH7/TNF/PTPRD/DNM3/S100A10/ITGA6/LRTM2/F11R/CTNND2/CDH8/D…
GOBP_GRANULOCYTE_CHEMOTAXIS	GOBP_GRANULOCYTE_CHEMOTAXIS	112	-0.596312	-2.31015	1.38639e-10	3.34903e-09	2.0853e-09	3637	tags=54%, list=18%, signal=44%	CXCL1/S100A7/THBS1/CCL18/SLIT2/CXCL3/AKIRIN1/S100A8/CCL20/IL17RA/XCL2/IL4/S100A14/CCL23/CCL15/LGALS3/CCL3/CCL3L3/C3AR1/CXCL6/CCL17/BST1/CMKLR1/PREX1/EDN1/RAC2/CCL4/DAPK2/CCL13/IL1B/XCL1/RARRES2/CXCL11/SYK/ITGB2/CCL8/CCL21/ANXA1/CCL16/CSF1R/PIK3CD/DPP4/SCG2/CXCL2/HRH1/NOD2/CCL2/VAV1/CXCL9/NCKAP1L/SLAMF1/PIK3CG/CCL14/CCL5/CD74/CXCL10/CXCL13/CCR7/CCL11/CCL19
GOBP_REGULATION_OF_MITOTIC_NUCLEAR_DIVISION	GOBP_REGULATION_OF_MITOTIC_NUCLEAR_DIVISION	103	0.61894	2.34645	1.39798e-10	3.36109e-09	2.09281e-09	1331	tags=28%, list=7%, signal=26%	FBXO43/BMP7/AURKB/CDCA2/TRIP13/CHEK1/MKI67/NEK2/DLGAP5/USP44/CENPF/MAD2L1/BUB1/TTK/CDC25C/BUB1B/CDT1/AURKA/NDC80/CCNB1/PLK1/NUSAP1/PKMYT1/FBXO5/ESPL1/ZWINT/KIF20B/KNTC1/BTC
GOBP_NCRNA_METABOLIC_PROCESS	GOBP_NCRNA_METABOLIC_PROCESS	380	0.429762	1.90267	1.48218e-10	3.5468e-09	2.20844e-09	5768	tags=49%, list=29%, signal=35%	TEX15/MARS2/TP53/MYBL1/ZC3H8/POLR1E/EXOSC5/RPP30/LIN28B/SUV39H1/TDRD5/RRP9/WDR43/DARS2/SNAPC1/POLR1B/NOL10/MPHOSPH6/RRP1B/RPP40/TRMT6/SHQ1/PES1/RNF113B/THG1L/HEATR1/NOB1/EXOSC2/DDX10/PUS7/UTP15/QTRT1/DUS3L/WDR74/METTL1/ESF1/POP1/ZCCHC4/POLR3K/SARS2/FTSJ1/EARS2/GTPBP3/WDR12/TBL3/PSTK/EXOSC3/LYAR/EXOSC9/ASZ1/EXOSC7/NPM3/RRP1/INTS7/PPAN/MRPL1/METTL8/RPUSD4/RRS1/UTP20/WDR4/DKC1/TDRD1/BYSL/PLD6/TP53RK…
GOCC_LATE_ENDOSOME	GOCC_LATE_ENDOSOME	237	-0.481181	-2.05703	1.74636e-10	4.15944e-09	2.58991e-09	5362	tags=49%, list=27%, signal=36%	SLC30A4/IFNAR1/VPS11/STOML1/CHMP4B/VPS41/DDIT3/MAGI2/ARL8B/PLEKHM1/RAP1A/SLC2A4/STARD3/CD63/CD79A/SQSTM1/VPS28/SLC1A1/NBR1/SPPL2A/ASTN2/NPC1/STARD3NL/KIDINS220/KCNQ1/F2R/LAMP1/MTM1/CHMP2B/SNX14/FIG4/CD300LG/LAMP2/PGA5/UNC13D/TMEM106B/WDR81/WDR91/BACE1/MAP2K1/VPS4B/STEAP3/TMEM30A/RHOB/DYNC1LI2/ANXA6/DYSF/RNF133/YIPF1/FYCO1/SDF4/SLC31A1/IL12B/SNX16/RASGEF1B/LITAF/TMEM59/GRN/SORL1/MREG/MYO5A/LGMN/PL…
GOBP_CELLULAR_RESPONSE_TO_INTERLEUKIN_1	GOBP_CELLULAR_RESPONSE_TO_INTERLEUKIN_1	100	-0.607796	-2.3254	1.78661e-10	4.23552e-09	2.63728e-09	3495	tags=48%, list=18%, signal=40%	CCL18/PLCB1/KMO/IL6/CCL20/ADAMTS12/NLRP7/IL1R1/XCL2/SIRPA/EGR1/CCL23/MYC/IRAK3/CD40/MAPK11/CCL15/PYCARD/CCL3/CCL3L3/ZBP1/HAS2/CCL17/KLF2/IRAK4/RORA/EDN1/CCL4/CCL13/IL1B/SFRP1/XCL1/HES1/ZC3H12A/CCL8/CCL21/CCL16/GBP1/IL1R2/GBP2/GBP3/AQP4/CCL2/CCL14/CCL5/CAMP/CCL11/CCL19
GOCC_LUMENAL_SIDE_OF_ENDOPLASMIC_RETICULUM_MEMBRANE	GOCC_LUMENAL_SIDE_OF_ENDOPLASMIC_RETICULUM_MEMBRANE	27	-0.83984	-2.52877	1.8991e-10	4.48134e-09	2.79034e-09	1932	tags=70%, list=10%, signal=64%	HLA-DQB1/HLA-A/HLA-C/HLA-B/HLA-H/HLA-E/HLA-G/HLA-F/HLA-DRA/HLA-DPB1/HLA-DRB1/HLA-DQA1/HLA-DRB5/HLA-DQB2/HLA-DRB4/HLA-DPA1/HLA-DRB3/CD74/HLA-DQA2
GOBP_POSITIVE_REGULATION_OF_NF_KAPPAB_TRANSCRIPTION_FACTOR_ACTIVITY	GOBP_POSITIVE_REGULATION_OF_NF_KAPPAB_TRANSCRIPTION_FACTOR_ACTIVITY	143	-0.550022	-2.2057	1.93247e-10	4.53908e-09	2.82629e-09	2482	tags=35%, list=13%, signal=31%	NOD1/CAPN3/CIB1/IRAK3/CD40/TRADD/AIM2/LGALS9/PYCARD/NLRC4/TNF/PRKCZ/TRIM34/TLR4/TNFSF11/TLR6/TRAF1/CARD11/STAT3/PRKCH/CFLAR/AGT/CLU/IL1B/TLR3/RAB7B/BTK/PRKCB/LTF/PLCG2/RIPK3/TLR2/IL1RAP/AR/NOD2/INS/CX3CR1/TRIM22/TRIM38/GREM1/PRKCQ/IL18RAP/CAMK2A/SLCO3A1/NLRP3/CLEC7A/IL18R1/CD40LG/IL18/NTRK1
GOBP_ANTIGEN_PROCESSING_AND_PRESENTATION_OF_PEPTIDE_ANTIGEN	GOBP_ANTIGEN_PROCESSING_AND_PRESENTATION_OF_PEPTIDE_ANTIGEN	56	-0.70864	-2.43416	2.1542e-10	5.03668e-09	3.13612e-09	2232	tags=62%, list=11%, signal=56%	FCGR2B/IFI30/LNPEP/TAPBP/LGMN/MR1/PYCARD/HLA-DOB/HLA-DQB1/B2M/HLA-DOA/HLA-A/HLA-C/CLEC4A/ERAP1/HLA-B/HLA-H/HLA-E/TAP1/HLA-G/HLA-F/HLA-DRA/HLA-DPB1/HLA-DRB1/HLA-DMA/HLA-DMB/HLA-DQA1/HLA-DRB5/HLA-DQB2/HLA-DRB4/CTSS/HLA-DPA1/HLA-DRB3/CD74/HLA-DQA2
GOBP_PRODUCTION_OF_MOLECULAR_MEDIATOR_OF_IMMUNE_RESPONSE	GOBP_PRODUCTION_OF_MOLECULAR_MEDIATOR_OF_IMMUNE_RESPONSE	199	-0.502382	-2.11374	2.20494e-10	5.13177e-09	3.19534e-09	2426	tags=35%, list=12%, signal=31%	IRAK3/CD40/DENND1B/VAMP3/HLA-DOB/BST2/CD28/HLA-DQB1/B2M/IL4R/HLA-DOA/TNF/PRKCZ/TLR4/HLA-A/TRPM4/APOA1/LAPTM5/BATF/CD22/TNFRSF4/TGFB1/TBX21/ARID5A/FCRL3/IL27RA/IL1B/HLA-E/XCL1/TLR3/STAT6/HLA-G/BTK/HLA-F/ARG1/PLCG2/F2RL1/TNFRSF14/HLA-DRA/HLA-DPB1/HLA-DRB1/HLA-DMA/NR4A3/CD226/HLA-DMB/TNFRSF1B/HLA-DQA1/HLA-DRB5/NOD2/HLA-DQB2/HLA-DRB4/HLA-DPA1/HLA-DRB3/BCL6/SLAMF1/CD74/LILRB1/PTPRC/NLRP3/HLA-DQA2/CLEC…
GOBP_T_CELL_MEDIATED_CYTOTOXICITY	GOBP_T_CELL_MEDIATED_CYTOTOXICITY	48	-0.734209	-2.45798	2.30386e-10	5.33763e-09	3.32352e-09	3231	tags=75%, list=16%, signal=63%	GZMM/IL12B/PRF1/CADM1/CD1D/STX7/RAB27A/MR1/EMP2/CTSC/B2M/P2RX7/HLA-A/HLA-B/HLA-H/HLA-E/XCL1/HLA-G/KLRC1/CD1A/HLA-F/RIPK3/HLA-DRA/HLA-DRB1/MICA/CTSH/NCKAP1L/CD1B/IL23R/LILRB1/PTPRC/CRTAM/IL7R/KLRD1/CD1C/CD1E
GOBP_HEMOSTASIS	GOBP_HEMOSTASIS	214	-0.49511	-2.09529	2.33391e-10	5.38279e-09	3.35163e-09	3923	tags=41%, list=20%, signal=33%	CD59/TFPI/F13A1/FAP/PDGFA/DGKD/PRKG1/SCUBE1/GAS6/THBS1/VCL/IL6/CLIC1/ANXA5/PAFAH2/SERPINE2/VWF/GP9/CAV1/ADRA2B/STXBP3/P2RY1/HSPB1/MYH9/PDGFB/PEAR1/CD40/APOE/PLAU/JAK2/RAB27A/CD34/GP5/PROC/CSRP1/COL3A1/MYL9/ENTPD1/SERPINC1/KLKB1/PLSCR1/APOH/SH2B3/C4BPB/TLR4/TFPI2/PRKCD/F11R/EDN1/PROS1/AXL/TSPAN8/ADRA2A/P2RY12/PTPN6/MERTK/F10/F3/FERMT3/TSPAN32/SERPINA1/SYK/F5/PLCG2/F2RL1/PAPSS2/FLI1/THBD/CPB2/IL6ST…
GOBP_T_CELL_DIFFERENTIATION_INVOLVED_IN_IMMUNE_RESPONSE	GOBP_T_CELL_DIFFERENTIATION_INVOLVED_IN_IMMUNE_RESPONSE	69	-0.669695	-2.3981	2.44159e-10	5.60575e-09	3.49046e-09	2244	tags=54%, list=11%, signal=48%	IL6/IL12B/IL2/FOXP1/IL4/LGALS9/RELB/SLAMF6/IL4R/PRKCZ/BATF/RORA/STAT3/NFKBIZ/TBX21/BCL3/STAT6/ZC3H12A/ANXA1/HLA-DRA/CLEC4D/HLA-DRB1/BCL6/PTGER4/IL23R/LEF1/IFNG/IRF4/FGL2/IL6R/NLRP3/GPR183/IL18R1/IL18/CLEC4E/EOMES/CCL19
GOBP_NATURAL_KILLER_CELL_MEDIATED_IMMUNITY	GOBP_NATURAL_KILLER_CELL_MEDIATED_IMMUNITY	65	-0.680629	-2.40342	2.46723e-10	5.63921e-09	3.5113e-09	2244	tags=62%, list=11%, signal=55%	PLEKHM2/VAMP2/IL12B/RNF19B/CORO1A/CADM1/LGALS9/RAB27A/SLAMF6/HLA-A/LYST/HAVCR2/RASGRP1/PTPN6/HLA-B/HLA-E/HLA-G/KLRC1/ULBP2/GZMB/HLA-F/SERPINB9/NCR3/NKG7/CD226/SLAMF7/MICA/VAV1/SH2D1B/LILRB1/NCR1/KLRK1/KLRC2/IL18/CRTAM/CD96/CD160/SH2D1A/KLRD1/KLRC3
GOBP_TOLL_LIKE_RECEPTOR_SIGNALING_PATHWAY	GOBP_TOLL_LIKE_RECEPTOR_SIGNALING_PATHWAY	112	-0.59122	-2.29042	2.70008e-10	6.14389e-09	3.82554e-09	4677	tags=57%, list=24%, signal=44%	PELI1/LYN/LILRA2/BCL10/NINJ1/SLC15A4/DAB2IP/TLR9/NR1H3/IRF3/IFI35/RSAD2/MAPKAPK2/CD300A/LRRC19/SCARA3/FLOT2/BIRC2/PIK3AP1/IRF7/RTN4/NFKBIA/PRKCE/LILRA4/OAS1/UNC93B1/CAV1/S100A14/PJA2/IRAK3/CD40/CYBA/LGALS9/TLR1/NMI/TNF/TLR4/HAVCR2/IRAK4/CD14/TLR6/LY96/RFTN1/FCRL3/TLR3/RAB7B/BTK/IRF1/LTF/PLCG2/F2RL1/TLR2/TLR5/TLR7/NOD2/CTSS/CD300LF/IRF4/TLR10/PTPN22/GFI1/TNFAIP3/BIRC3/TLR8
GOBP_REGULATION_OF_CYTOSOLIC_CALCIUM_ION_CONCENTRATION	GOBP_REGULATION_OF_CYTOSOLIC_CALCIUM_ION_CONCENTRATION	313	-0.446968	-1.96682	2.95457e-10	6.69309e-09	4.1675e-09	3036	tags=31%, list=15%, signal=26%	IL2/PRKCE/BOK/DRD1/GNG3/SLC24A4/CORO1A/TPCN1/GP9/CAV1/TRPA1/EDNRA/PTGDR/P2RY1/GATA2/SLC24A2/DRD2/PTK2B/CAPN3/CYBA/JAK2/MCOLN3/GPR17/AKAP6/GP5/CCL3/HTR2B/SLC8A1/C3AR1/HCRTR2/P2RX7/CMKLR1/AGTR1/CAV2/TRPM2/TRPM4/GPR157/EDN1/CCR5/P2RY6/BDKRB2/CNR1/SCGN/PTPN6/AGT/S1PR1/CCRL2/CD19/XCL1/CXCL11/TRPC6/CCL21/PLCG2/F2RL1/CD38/CALB1/ATP2B4/GP1BA/EDNRB/FASLG/P2RY8/HTR2C/CXCL9/GPR65/GHRL/CX3CR1/CD52/PTGER4/CXC…
GOBP_DNA_INTEGRITY_CHECKPOINT_SIGNALING	GOBP_DNA_INTEGRITY_CHECKPOINT_SIGNALING	103	0.612187	2.32085	3.21379e-10	7.24808e-09	4.51307e-09	3861	tags=37%, list=20%, signal=30%	BRIP1/STK33/CHEK1/CLSPN/E2F1/FANCD2/RFWD3/CDC6/CDT1/DTL/GTSE1/BLM/WDR76/PLK1/CDK2/BRCA1/CHEK2/TP53/EME1/TIMELESS/RPA4/ATRIP/DOT1L/TIPIN/MDM2/TOPBP1/SETMAR/INTS7/TRIAP1/PRKDC/RAD1/HUS1/DONSON/RAD9B/RAD9A/PRPF19/RNASEH2B/USP28
GOBP_POSITIVE_REGULATION_OF_INNATE_IMMUNE_RESPONSE	GOBP_POSITIVE_REGULATION_OF_INNATE_IMMUNE_RESPONSE	122	-0.57607	-2.25443	3.36167e-10	7.54821e-09	4.69995e-09	3350	tags=43%, list=17%, signal=36%	HEXIM1/IRF7/FYN/SPI1/IL12B/CADM1/IFI16/CD1D/IFNK/PARP9/AIM2/PYCARD/PAK3/TYROBP/NLRC4/NMI/ZBP1/SLAMF6/PLSCR1/TLR4/KIR2DS2/HAVCR2/HCK/RASGRP1/TRIM56/FCN1/HLA-E/HLA-G/MNDA/SYK/HLA-F/GBP5/PLCG2/NCR3/NLRC5/CD226/NOD2/VAV1/SH2D1B/CCL5/TXK/CLEC7A/IKBKE/KLRK1/KLRC2/CRTAM/CD160/SH2D1A/KLRD1/TLR8/PYHIN1/KLRC3
GOBP_POSITIVE_REGULATION_OF_ALPHA_BETA_T_CELL_ACTIVATION	GOBP_POSITIVE_REGULATION_OF_ALPHA_BETA_T_CELL_ACTIVATION	61	-0.696904	-2.42702	3.47231e-10	7.76244e-09	4.83334e-09	2452	tags=54%, list=12%, signal=48%	ADA/JAK2/LGALS9/CD28/IL4R/PRKCZ/HLA-A/ITPKB/EBI3/NFKBIZ/GLI3/HLA-E/XCL1/SYK/ANXA1/HLA-DRA/HLA-DRB1/ZBTB16/RUNX3/NCKAP1L/TGFBR2/HLA-DRB3/IL23R/PRKCQ/IFNG/PTPRC/NLRP3/PTPN22/ZAP70/IL18/CCR2/CD160/CCL19
GOBP_SMALL_GTPASE_MEDIATED_SIGNAL_TRANSDUCTION	GOBP_SMALL_GTPASE_MEDIATED_SIGNAL_TRANSDUCTION	444	-0.403082	-1.83057	3.61738e-10	8.05142e-09	5.01328e-09	5055	tags=43%, list=26%, signal=33%	ARRB1/SH2D3A/STMN1/RAP1A/RASA1/RGL2/CDC42EP4/GNA12/RREB1/GPR55/SRGAP3/RHOQ/RAB42/CDC42SE2/STMN3/SHOC2/PDPN/SQSTM1/MYO9B/RASA4/HEG1/TGM2/RASIP1/RHOG/GPR20/F2RL3/PDGFRB/DNMBP/DAB2IP/ARHGEF19/ARHGAP1/RAB6C/F2R/NCKAP1/CRK/AKAP13/ROBO1/ARHGAP12/DOCK11/RAPGEF4/MADD/CSF1/GBF1/RASL10A/KBTBD6/LPAR1/GMIP/ARHGEF5/KSR2/SPRY4/GABARAP/GRAP/ARHGAP26/TIAM2/ITGAV/FARP2/SSX2IP/HACE1/SWAP70/RRAD/RHOB/MYOC/JUN/FGD5/…
GOBP_NEGATIVE_REGULATION_OF_LYMPHOCYTE_ACTIVATION	GOBP_NEGATIVE_REGULATION_OF_LYMPHOCYTE_ACTIVATION	139	-0.548333	-2.18612	3.66143e-10	8.11405e-09	5.05227e-09	2371	tags=36%, list=12%, signal=32%	LRRC32/LGALS9/LGALS3/TYROBP/IL4R/HAVCR2/INPP5D/LAPTM5/LILRB2/TBX21/GLI3/AXL/FGR/PTPN6/PAG1/MERTK/DUSP22/SFRP1/XCL1/HLA-G/BTK/MNDA/PDE5A/HLA-F/IRF1/ZC3H12A/ARG1/ANXA1/IL4I1/TNFRSF14/SAMSN1/PDCD1LG2/GPNMB/HLA-DRB1/RUNX3/LST1/TNFAIP8L2/BANK1/MICA/LAX1/BLK/NCKAP1L/BCL6/FGL2/CD74/LILRB1/TBC1D10C/PTPN22/CRTAM/TNFAIP3
GOCC_CELL_CELL_JUNCTION	GOCC_CELL_CELL_JUNCTION	441	-0.401795	-1.81879	3.68815e-10	8.13788e-09	5.06711e-09	3883	tags=32%, list=20%, signal=26%	STARD10/NDRG1/C1QTNF5/SHROOM1/PDZD3/GJB6/HMCN1/FZD4/SLC9A1/SSX2IP/FLOT2/RAB13/GJA4/YWHAH/ESAM/VCL/PRKD1/SDCBP/FRMD4A/DSG4/BAIAP2L2/USP53/FRMD6/MPP3/SPTBN4/WASF2/B4GALT1/CNTNAP1/PECAM1/PLXDC1/CYTH1/LIMS2/PDLIM1/PXN/ANK3/DDX58/CORO1A/S100A11/GJA5/CADM1/MXRA8/PCDH9/ATP1B1/PGM5/CDH11/CDH5/DSP/IQGAP1/PCDH12/LAT/CDH10/MYH9/ARHGAP24/PARD3B/EPHA4/PDLIM5/JUP/KCNA2/CDC42/CLDN5/FRMPD2/HEPACAM/NEXN/ALOX15B/A…
GOBP_POSITIVE_REGULATION_OF_PHAGOCYTOSIS	GOBP_POSITIVE_REGULATION_OF_PHAGOCYTOSIS	64	-0.682774	-2.40833	4.18224e-10	9.1883e-09	5.72116e-09	2549	tags=48%, list=13%, signal=42%	GATA2/SIRPA/MFGE8/CYBA/RAB31/RAB27A/PYCARD/TNF/ABCA7/IL15/APOA1/FCN1/MERTK/IL1B/C4B/PLCG2/DOCK2/F2RL1/FCN2/IL2RG/NOD2/SIRPG/CCL2/NCKAP1L/CD300LF/C3/IL2RB/IFNG/PTPRC/CLEC7A/STAP1
GOBP_NEGATIVE_REGULATION_OF_LYMPHOCYTE_MEDIATED_IMMUNITY	GOBP_NEGATIVE_REGULATION_OF_LYMPHOCYTE_MEDIATED_IMMUNITY	53	-0.714341	-2.43516	4.38462e-10	9.5916e-09	5.97228e-09	1791	tags=49%, list=9%, signal=45%	C4BPB/HLA-A/HAVCR2/TBX21/PTPN6/HLA-B/DUSP22/HLA-E/XCL1/HLA-G/KLRC1/HLA-F/ARG1/IL4I1/SERPINB9/MICA/NOD2/AHR/NCKAP1L/BCL6/SLAMF1/LILRB1/PTPRC/IL7R/CD96/KLRD1
GOBP_CELLULAR_RESPONSE_TO_LIPID	GOBP_CELLULAR_RESPONSE_TO_LIPID	499	-0.38983	-1.79384	4.91706e-10	1.07104e-08	6.66889e-09	3090	tags=28%, list=16%, signal=24%	SPI1/IL12B/MGST1/PLSCR3/CEBPE/PRKCE/LITAF/LTK/CALCOCO1/SSTR2/MAP4K1/NLRP7/NEDD4/ERRFI1/FOXP1/CD274/FZD10/ZFP36L2/HEYL/EGFR/SSTR1/SIRPA/PAQR8/PTK2B/MYC/HMGCS2/CSF2/ABCA1/JAK2/CD68/REST/PYCARD/ZFP36L1/CCL3/LY86/AQP1/HOXA2/CST11/CXCL6/TNF/NR3C1/PGR/TLR4/IL15/SIGIRR/HAVCR2/LILRB2/RORA/CD14/MLC1/EDN1/MSN/TGFB1/CCR5/LY96/LPL/HCK/MN1/EFNB2/CFLAR/DAB2/AXL/ADCY1/KLF9/GNAI1/MEF2C/YAP1/ARID5A/ARNTL/VDR/CLU/…
GOBP_POSITIVE_REGULATION_OF_T_CELL_PROLIFERATION	GOBP_POSITIVE_REGULATION_OF_T_CELL_PROLIFERATION	94	-0.618939	-2.35895	5.9338e-10	1.287e-08	8.01362e-09	3089	tags=50%, list=16%, signal=42%	IL12B/IL2/CORO1A/CD274/CD1D/IL4/JAK2/LGALS9/PYCARD/CD28/IL15/HLA-A/HAVCR2/LILRB2/CARD11/EBI3/SPTA1/TNFSF13B/IL27RA/IL1B/HLA-E/XCL1/HES1/AIF1/SYK/ANXA1/CD6/PDCD1LG2/HLA-DPB1/IGF1/IL6ST/HLA-DMB/VCAM1/NCKAP1L/HLA-DPA1/TGFBR2/SLAMF1/IL23R/PRKCQ/CCL5/PTPRC/PTPN22/ZAP70/CD40LG/IL18/CCR2/CCL19
GOBP_RIBOSOME_BIOGENESIS	GOBP_RIBOSOME_BIOGENESIS	231	0.485972	2.03384	7.0367e-10	1.51333e-08	9.42289e-09	7472	tags=66%, list=38%, signal=41%	RPSA/EXOSC5/RPP30/SUV39H1/RRP9/DDX31/WDR43/NOL10/MPHOSPH6/RRP1B/RPP40/SHQ1/PES1/HEATR1/NOB1/EXOSC2/DDX10/UTP15/WDR74/ESF1/ZCCHC4/PINX1/WDR12/TBL3/EXOSC3/LYAR/EXOSC9/ABCE1/EXOSC7/NPM3/RRP1/PPAN/MRPL1/RPUSD4/RRS1/UTP20/DKC1/BYSL/XRCC5/RRP15/RSL1D1/WDR46/PRKDC/NIP7/TRAF7/PIH1D1/UTP14A/LAS1L/RRP12/DHX37/WDR3/FBL/NAT10/RAN/GPATCH4/NOLC1/NPM1/DDX21/EXOSC4/REXO4/IMP4/MRPL36/NMD3/MDN1/DDX49/ABT1/DDX18/NO…
GOBP_POSITIVE_REGULATION_OF_KINASE_ACTIVITY	GOBP_POSITIVE_REGULATION_OF_KINASE_ACTIVITY	421	-0.406509	-1.83681	7.01475e-10	1.51333e-08	9.42289e-09	2680	tags=27%, list=14%, signal=24%	CHRNA3/FAM20A/ADRA2B/IQGAP1/EGFR/LAT/IL4/AREG/DRD2/PTK2B/EGR1/PDGFB/CIB1/EPHA4/CD40/CAB39L/PRLR/MAP3K12/BMPR1B/CDC42/MAPT/FZD8/JAK2/EPHB6/EMP2/TIE1/AFAP1L2/NRG1/TNFRSF10A/HTR2B/RASSF2/HBEGF/CARD10/TNF/LRRK2/PRKCZ/P2RX7/TLR4/NEDD9/PRKCD/PRKAG2/MST1R/TNFSF11/TLR6/EDN1/TGFB1/NCF1/DKK1/CCND2/RASGRP1/EPHA6/AXL/ADRA2A/P2RY12/FGR/AGT/CD19/MERTK/CLU/DIRAS2/EPHA10/IL1B/PINK1/SASH1/TLR3/PDE5A/SYK/PDGFC/CHI…
GOBP_NEGATIVE_REGULATION_OF_CHROMOSOME_ORGANIZATION	GOBP_NEGATIVE_REGULATION_OF_CHROMOSOME_ORGANIZATION	74	0.658511	2.3471	8.28115e-10	1.77349e-08	1.10428e-08	2113	tags=35%, list=11%, signal=32%	AURKB/TRIP13/USP44/CENPF/MAD2L1/BUB1/TTK/BUB1B/CDT1/NDC80/PTTG2/CCNB1/PLK1/MCM2/PIF1/PTTG1/FBXO5/ESPL1/TOP2A/ZWINT/KNTC1/ERCC4/ZWILCH/HNRNPA1/PINX1/SETMAR
GOBP_POSITIVE_REGULATION_OF_LEUKOCYTE_PROLIFERATION	GOBP_POSITIVE_REGULATION_OF_LEUKOCYTE_PROLIFERATION	146	-0.54465	-2.1925	8.8521e-10	1.88783e-08	1.17547e-08	2553	tags=40%, list=13%, signal=35%	IL4/ADA/CSF2/CD40/JAK2/LGALS9/PYCARD/BST2/CD28/BST1/TLR4/IL15/HLA-A/HAVCR2/LILRB2/TNFRSF4/CARD11/EBI3/MEF2C/SPTA1/TNFSF13B/FCRL3/IL27RA/IL1B/HLA-E/XCL1/HES1/AIF1/SYK/ANXA1/CSF1R/CD6/PDCD1LG2/CD38/HLA-DPB1/IGF1/IL6ST/HLA-DMB/VCAM1/NCKAP1L/HLA-DPA1/TGFBR2/BCL6/SLAMF1/IL23R/PRKCQ/CCL5/CD74/PTPRC/GPR183/PTPN22/ZAP70/CSF2RA/CD40LG/IL18/CCR2/IL7/CCL19
GOBP_LYMPHOCYTE_CHEMOTAXIS	GOBP_LYMPHOCYTE_CHEMOTAXIS	56	-0.6981	-2.39796	9.86236e-10	2.09452e-08	1.30417e-08	2609	tags=54%, list=13%, signal=47%	XCL2/PTK2B/CCL23/TMEM102/CCL15/CCL3/CCL3L3/CCL17/CCL4/CCL13/DEFA1/XCL1/CXCL11/CCL8/CCL21/CCL16/PIK3CD/CH25H/CCL2/TNFSF14/PIK3CG/CCL14/CCL5/GPR183/CXCL10/CXCL13/KLRK1/CCL11/CCR2/CCL19
GOBP_REGULATION_OF_LYMPHOCYTE_MIGRATION	GOBP_REGULATION_OF_LYMPHOCYTE_MIGRATION	55	-0.698396	-2.3905	1.01726e-09	2.15144e-08	1.33961e-08	2609	tags=56%, list=13%, signal=49%	CCL20/MADCAM1/XCL2/PTK2B/STK10/TMEM102/PYCARD/ECM1/CCL3/MSN/ITGA4/CCL4/LRCH1/IL27RA/XCL1/AIF1/CCL21/TNFRSF14/RIPK3/CXCL12/CCL2/TNFSF14/CD200R1/CCL5/CXCL10/DOCK8/CXCL13/KLRK1/CCR2/CCR6/APOD
GOCC_MHC_CLASS_II_PROTEIN_COMPLEX	GOCC_MHC_CLASS_II_PROTEIN_COMPLEX	17	-0.893209	-2.33807	1.13788e-09	2.3966e-08	1.49226e-08	2130	tags=100%, list=11%, signal=89%	HLA-DQB1/B2M/HLA-DOA/HLA-DRA/HLA-DPB1/HLA-DRB1/HLA-DMA/HLA-DMB/HLA-DQA1/HLA-DRB5/HLA-DQB2/HLA-DRB4/HLA-DPA1/HLA-DRB3/CD74/HLA-DQA2
GOBP_KINETOCHORE_ORGANIZATION	GOBP_KINETOCHORE_ORGANIZATION	18	0.896977	2.38955	1.16036e-09	2.42863e-08	1.5122e-08	1354	tags=72%, list=7%, signal=67%	CENPA/DLGAP5/CENPF/CENPN/CENPK/CDT1/CENPE/SMC4/NDC80/CENPH/NUF2/KNTC1/SMC2
GOBP_REGULATION_OF_PEPTIDASE_ACTIVITY	GOBP_REGULATION_OF_PEPTIDASE_ACTIVITY	391	-0.404398	-1.81114	1.16262e-09	2.42863e-08	1.5122e-08	3666	tags=32%, list=19%, signal=27%	PPARG/CDKN2D/CASP9/GAS6/THBS1/BIRC2/UMODL1/VIL1/TBC1D10A/WFDC13/CAST/SERPINA11/S100A8/FYN/GPC3/DPEP1/NR4A1/FAS/CST3/SERPINE2/CST5/NAIP/BOK/APH1B/GRN/SORL1/NLRP7/IFI16/SLC22A2/LGMN/ITIH3/SERPINA3/UACA/ITIH1/CAV1/SERPINB1/CD109/DAPK1/NLRP1/NOD1/SPOCK3/MYC/EPHA4/MAPT/AIM2/JAK2/LGALS9/TNFAIP8/ITIH4/REST/SERPINB8/PYCARD/ECM1/ATP13A2/LXN/WFDC1/SOX7/NLRC4/CSN2/BST2/AQP1/SERPINC1/CIDEB/CST11/TNF/COL6A3/C…
GOBP_REGULATION_OF_PHAGOCYTOSIS	GOBP_REGULATION_OF_PHAGOCYTOSIS	90	-0.614109	-2.31283	1.27212e-09	2.64653e-08	1.64788e-08	2549	tags=42%, list=13%, signal=37%	GATA2/SIRPA/MFGE8/CYBA/RAB31/RAB27A/PYCARD/PLSCR1/TNF/ABCA7/IL15/APOA1/CNN2/HCK/FGR/FCN1/SYT7/MERTK/IL1B/C4B/SYK/PLCG2/DOCK2/F2RL1/TLR2/FCN2/IL2RG/NOD2/SIRPG/CCL2/NCKAP1L/CD300LF/C3/IL2RB/IFNG/PTPRC/CLEC7A/STAP1
GOBP_REGULATION_OF_B_CELL_ACTIVATION	GOBP_REGULATION_OF_B_CELL_ACTIVATION	118	-0.570827	-2.21342	1.28318e-09	2.65869e-08	1.65545e-08	3895	tags=51%, list=20%, signal=41%	NFAM1/WNT3A/INHBA/IL10/CD300A/CR1/FCGR2B/TNFSF4/BCL2/MMP14/NDFIP1/IL6/IL2/ZFP36L2/IL4/ADA/CD40/TYROBP/ZFP36L1/CD28/BST1/TLR4/IGHM/INPP5D/LAPTM5/CD22/TNFRSF4/IGHD/TGFB1/CARD11/TBX21/CD27/MEF2C/PTPN6/CD19/TNFSF13B/FCRL3/IL27RA/SFRP1/STAT6/BTK/MNDA/SYK/IL4I1/SAMSN1/CD38/BANK1/NOD2/AHR/BLK/NCKAP1L/SLAMF8/BCL6/IKZF3/CD74/PTPRC/TBC1D10C/GPR183/TNFAIP3/IL7
GOMF_MHC_CLASS_II_PROTEIN_COMPLEX_BINDING	GOMF_MHC_CLASS_II_PROTEIN_COMPLEX_BINDING	25	-0.840325	-2.51971	1.28924e-09	2.66044e-08	1.65654e-08	2130	tags=76%, list=11%, signal=68%	HLA-DOB/ANXA11/HLA-DQB1/B2M/HLA-DOA/HLA-DRA/HLA-DPB1/HLA-DRB1/HLA-DMA/HLA-DMB/HLA-DQA1/HLA-DRB5/HLA-DQB2/HLA-DRB4/HLA-DPA1/HLA-DRB3/MS4A1/CD74/HLA-DQA2
GOBP_AMEBOIDAL_TYPE_CELL_MIGRATION	GOBP_AMEBOIDAL_TYPE_CELL_MIGRATION	386	-0.410264	-1.83815	1.33467e-09	2.74307e-08	1.70799e-08	4105	tags=38%, list=21%, signal=30%	SRPX2/MIA3/DNAJA4/FSTL1/PROX1/ITGB4/MMRN2/FGF16/FAP/HDAC5/MAP3K3/LGALS8/SP100/FUT1/PPARG/RHOB/RAB13/JUN/SOX8/THBS1/ID1/VIL1/ANXA6/PRKD1/SOX17/MAPRE2/SLIT2/WASF2/RTN4/STARD13/SGPL1/GPC3/GADD45A/NR4A1/PDLIM1/PXN/STAT5A/PLK2/PRKCE/KDR/GRN/PRCP/CAP1/TMSB4X/ARID5B/FOXP1/ACVRL1/LGMN/LPXN/VEGFC/SPARC/STAT1/RRAS/CDH5/IQGAP1/ENPP2/EDNRA/IL4/GATA2/DAAM2/ARHGAP4/HSPB1/MYH9/PTK2B/RHOJ/PDGFB/MACF1/CIB1/CD40/A…
GOBP_NEUTROPHIL_MIGRATION	GOBP_NEUTROPHIL_MIGRATION	117	-0.565823	-2.1925	1.45081e-09	2.96979e-08	1.84916e-08	2646	tags=46%, list=13%, signal=40%	UMODL1/CCL18/SLIT2/CXCL3/S100A8/PECAM1/CCL20/IL1R1/XCL2/CCL23/CCL15/LGALS3/CCL3/CCL3L3/C3AR1/CXCL6/CCL17/BST1/PREX1/IRAK4/EDN1/RAC2/CCL4/DAPK2/CCL13/IL1B/XCL1/CXCL11/SYK/ITGB2/CCL8/CCL21/CCL16/XG/PIK3CD/DPP4/CXCL2/NOD2/CCL2/VAV1/CXCL9/NCKAP1L/SLAMF8/PIK3CG/CCL14/CCL5/CD74/MCOLN2/CXCL10/RHOH/CXCL13/CCR7/CCL11/CCL19
GOBP_NEGATIVE_REGULATION_OF_METAPHASE_ANAPHASE_TRANSITION_OF_CELL_CYCLE	GOBP_NEGATIVE_REGULATION_OF_METAPHASE_ANAPHASE_TRANSITION_OF_CELL_CYCLE	39	0.773735	2.45051	1.58639e-09	3.23434e-08	2.01389e-08	1224	tags=38%, list=6%, signal=36%	AURKB/TRIP13/USP44/CENPF/MAD2L1/BUB1/TTK/BUB1B/CDT1/NDC80/CCNB1/PLK1/FBXO5/ZWINT/KNTC1
GOBP_POSITIVE_REGULATION_OF_ERK1_AND_ERK2_CASCADE	GOBP_POSITIVE_REGULATION_OF_ERK1_AND_ERK2_CASCADE	187	-0.493463	-2.0638	2.05313e-09	4.16925e-08	2.59602e-08	2609	tags=37%, list=13%, signal=32%	XCL2/EGFR/P2RY1/DRD2/PTK2B/CCL23/NOD1/PDGFB/CIB1/MAP3K12/APOE/NDRG4/LGALS9/CCL15/NPY5R/PYCARD/NRG1/CCL3/NRP1/CCL3L3/HTR2B/TNF/CCL17/PRKCZ/TLR4/ABCA7/TNFSF11/HAVCR2/TGFB1/P2RY6/RASGRP1/CFLAR/NOTCH1/CCL4/CCL13/NOTCH2/XCL1/PDGFC/CHI3L1/CCL8/CCL21/CCL16/CSF1R/F2RL1/ICAM1/GPNMB/IGF1/HLA-DRB1/TEK/NOD2/CCL2/PDGFD/HTR2C/SLAMF1/HTR2A/CD44/BMPER/CCL14/CCL5/CD74/RAMP3/PTPRC/GPR183/ADCYAP1/PTPN22/CCR7/CCL11/…
GOBP_NEGATIVE_REGULATION_OF_INFLAMMATORY_RESPONSE	GOBP_NEGATIVE_REGULATION_OF_INFLAMMATORY_RESPONSE	133	-0.539487	-2.14892	2.40914e-09	4.87278e-08	3.03407e-08	3731	tags=41%, list=19%, signal=34%	METRNL/NLRC3/PPARG/FCGR2B/NDFIP1/FYN/IL12B/IL2/PLK2/GRN/NPY/LPCAT3/SOCS3/NT5E/CDH5/RHBDF2/IL4/SIRPA/ADA/APOE/ACP5/NPY5R/PROC/WFDC1/TNFRSF1A/CNR2/IL22RA2/PRKCD/APOA1/RORA/HCK/FGR/SYK/ALOX5/CALCRL/IGF1/HLA-DRB1/TEK/SIGLEC10/TNFAIP8L2/ZFP36/TNFRSF1B/KLF4/NOD2/INS/GHRL/SLAMF8/PTGER4/CD200R1/ENPP3/PTPRC/NLRP3/AOAH/TNFAIP3/CST7
GOCC_ENDOPLASMIC_RETICULUM_LUMEN	GOCC_ENDOPLASMIC_RETICULUM_LUMEN	273	-0.442528	-1.91706	2.48599e-09	5.00834e-08	3.11848e-08	4481	tags=41%, list=23%, signal=32%	LAMC1/COL4A6/ARSJ/WFS1/RDH5/IL23A/TGOLN2/BMP15/SPP1/OS9/WNT3A/CSF1/PRSS23/MIA3/COL6A1/DNAJB9/FSTL1/LGALS1/CD4/PDGFA/BACE1/ADAMTSL4/SUMF1/HRC/COL4A1/COL5A2/GAS6/THBS1/MGAT4A/ENAM/COL5A1/COL10A1/VWA1/RNASET2/COL1A1/IL6/GPC3/FBN1/IL12B/COL4A2/CST3/H6PD/CHGB/MXRA8/COL9A2/COL5A3/SDC2/P4HA2/COL27A1/SPARCL1/PDGFB/FAM20C/MFGE8/FMO1/APOE/COL1A2/COL6A2/IGFBP7/APOL1/COL16A1/IGFBP4/COL18A1/PROC/COL3A1/CTSC/C…
GOBP_MYELOID_CELL_ACTIVATION_INVOLVED_IN_IMMUNE_RESPONSE	GOBP_MYELOID_CELL_ACTIVATION_INVOLVED_IN_IMMUNE_RESPONSE	90	-0.607004	-2.28607	2.62544e-09	5.26846e-08	3.28044e-08	3220	tags=52%, list=16%, signal=44%	DYSF/VAMP2/SPI1/PRKCE/GRN/S100A13/STXBP3/PTGDR/LAT/IL4/GATA2/VAMP3/LGALS9/PYCARD/ITGAM/TYROBP/CCL3/SNAP23/STXBP2/NMI/VAMP8/IL4R/HAVCR2/RAC2/RASGRP1/FGR/PTPN6/BTK/SYK/ITGB2/PLCG2/DOCK2/F2RL1/PTAFR/NR4A3/PIK3CD/CD84/ANXA3/BLK/CX3CR1/SLAMF1/IFNG/ENPP3/PIK3CG/PTGDS/CCR2/DNASE1L3
GOMF_GROWTH_FACTOR_BINDING	GOMF_GROWTH_FACTOR_BINDING	128	-0.551495	-2.16664	2.71237e-09	5.42155e-08	3.37577e-08	4105	tags=49%, list=21%, signal=39%	SRPX2/COL6A1/HAP1/ITGB4/PDGFA/ITGAV/NTRK3/COL4A1/THBS1/KLB/SDCBP/COL5A1/LTBP4/PXDN/IL11RA/NKD2/COL1A1/HTRA1/KDR/SHC1/NLRP7/FLT1/ACVRL1/S100A13/IL1R1/CD109/RHBDF2/EGFR/PDGFB/LRRC32/HTRA3/COL1A2/IGFBP7/IGFBP4/HTRA4/NRP1/ENG/COL3A1/IL1RAPL1/ITGA6/LTBP2/KAZALD1/RHBDF1/IL10RA/A2M/IGFBP5/OSMR/LIFR/GHR/IL1R2/IL6ST/EPHA2/IL2RG/TGFBR2/IL2RB/IL6R/NGFR/ERBB3/CXCL13/TGFBR3/COL2A1/FLT3/NTRK1
GOCC_ENDOCYTIC_VESICLE_MEMBRANE	GOCC_ENDOCYTIC_VESICLE_MEMBRANE	185	-0.497135	-2.07501	2.78757e-09	5.55011e-08	3.45581e-08	3282	tags=37%, list=17%, signal=31%	RAB43/VAMP2/RAB38/ATP6V0A1/TAPBP/CORO1A/STAB2/ATP6V0B/CAMK2G/CAV1/STAB1/EGFR/AREG/TCIRG1/APOE/CYBA/HVCN1/VAMP3/RAB31/TLR1/CD163/CACNG3/SNAP23/HBEGF/HLA-DQB1/B2M/VAMP8/HLA-A/HLA-C/TLR6/SYT9/RILP/RAC2/RAB20/NOSTRIN/HLA-B/CAMK2B/SYT7/HLA-H/HLA-E/TAP1/HLA-G/RAB7B/TF/HLA-F/CYBB/TLR2/HLA-DRA/HLA-DPB1/HLA-DRB1/CD9/HLA-DQA1/HLA-DRB5/ANXA3/HLA-DQB2/HLA-DRB4/HLA-DPA1/HLA-DRB3/LDLRAP1/WNT4/CAMK2A/CD74/HLA-D…
GOBP_REGULATION_OF_PRODUCTION_OF_MOLECULAR_MEDIATOR_OF_IMMUNE_RESPONSE	GOBP_REGULATION_OF_PRODUCTION_OF_MOLECULAR_MEDIATOR_OF_IMMUNE_RESPONSE	146	-0.535602	-2.15608	2.80083e-09	5.55481e-08	3.45874e-08	3311	tags=42%, list=17%, signal=35%	SPON2/NDFIP1/IL6/CAMK4/IL2/DDX58/PGC/IL1R1/IL4/IRAK3/CD40/DENND1B/VAMP3/BST2/CD28/B2M/IL4R/TNF/PRKCZ/TLR4/HLA-A/TRPM4/APOA1/LAPTM5/CD22/TNFRSF4/TGFB1/TBX21/ARID5A/FCRL3/IL27RA/IL1B/HLA-E/XCL1/TLR3/STAT6/HLA-G/BTK/HLA-F/ARG1/PLCG2/F2RL1/TNFRSF14/NR4A3/CD226/TNFRSF1B/NOD2/BCL6/SLAMF1/CD74/LILRB1/PTPRC/NLRP3/CLEC7A/PTPN22/IL18R1/CD40LG/IL18/CCR2/CD96/CD160
GOBP_DNA_RECOMBINATION	GOBP_DNA_RECOMBINATION	233	0.471362	1.98176	2.84883e-09	5.62809e-08	3.50437e-08	3091	tags=32%, list=16%, signal=27%	TEX15/BRIP1/C14orf39/BRCA2/EXO1/TRIP13/CHEK1/XRCC2/MND1/FANCD2/HMGB3/RFWD3/FANCB/POLQ/BLM/FEN1/MCM2/GINS2/RAD51/RUVBL1/BRCA1/UNG/GINS4/RAD51AP1/PIF1/THAP9/RAD54B/DMC1/TOP2A/ENDOG/EME1/TIMELESS/RPA4/RNF212/RAG2/NHEJ1/RAD54L/MCM4/MCM6/FANCM/PALB2/ERCC4/ZSCAN4/LIG3/ZRANB3/MSH6/RECQL4/HMGB2/MCM3/UBQLN4/CCNB1IP1/RNF168/FIGNL1/ANKRD31/APEX1/MCM8/ATAD5/ACTL6A/TCF3/MCM5/RBBP8/EXOSC3/XRCC4/RUVBL2/LIG1/PRD…
GOBP_CELLULAR_DEFENSE_RESPONSE	GOBP_CELLULAR_DEFENSE_RESPONSE	50	-0.709028	-2.39776	3.03555e-09	5.97383e-08	3.71965e-08	2496	tags=48%, list=13%, signal=42%	PTK2B/TCIRG1/LSP1/TYROBP/LILRB2/CCR5/NCF2/NCF1/LY96/HLA-G/MNDA/GNLY/IL33/CD5L/CXCL9/CX3CR1/NCR1/KLRC2/CCR2/CCR6/SH2D1A/KLRC3/TRAT1/ITK
GOBP_REGULATION_OF_NUCLEAR_DIVISION	GOBP_REGULATION_OF_NUCLEAR_DIVISION	127	0.557967	2.18709	3.06627e-09	6.01107e-08	3.74284e-08	1983	tags=28%, list=10%, signal=25%	FBXO43/BMP7/AURKB/CDCA2/TRIP13/CHEK1/MKI67/NEK2/DLGAP5/USP44/CENPF/MAD2L1/BUB1/TTK/CDC25C/BUB1B/CDT1/AURKA/NDC80/CCNB1/PLK1/NUSAP1/RAD51AP1/PKMYT1/FBXO5/ESPL1/ZWINT/CDC20/KIF20B/KNTC1/BTC/MSX2/ZWILCH/PRMT5/EREG
GOMF_INTEGRIN_BINDING	GOMF_INTEGRIN_BINDING	144	-0.538127	-2.1603	3.53285e-09	6.89921e-08	4.29585e-08	4109	tags=47%, list=21%, signal=38%	ITGA10/THY1/TSPAN4/ITGB4/ITGA9/FAP/LGALS8/ITGAV/ITGBL1/NPNT/ANXA7/THBS1/ISG15/COL5A1/TNXB/LTBP4/MMP14/FBN1/ACTN2/KDR/ADAMTS8/MADCAM1/VWF/ITGA11/MYH9/MFGE8/TGFBI/COL16A1/DST/EMP2/ITGB5/ITGAM/NRG1/ICAM3/COL3A1/ITGA6/F11R/ITGA7/LAMB2/ITGB7/TSPAN8/ITGA4/UTRN/ECM2/PTN/IL1B/FERMT3/SYK/ITGB2/ITGA3/CXCL12/ICAM1/GPNMB/IGF1/TLN2/ITGAL/CD226/LAMA3/CD9/LCP1/VCAM1/FBLN5/EDIL3/ITGAX/CD40LG/PTPRZ1/ITGA8/ITGAD
GOBP_NEGATIVE_REGULATION_OF_ADAPTIVE_IMMUNE_RESPONSE	GOBP_NEGATIVE_REGULATION_OF_ADAPTIVE_IMMUNE_RESPONSE	58	-0.677045	-2.34697	3.7714e-09	7.33697e-08	4.56841e-08	1883	tags=45%, list=10%, signal=41%	IL4R/C4BPB/HAVCR2/TBX21/PTPN6/IL27RA/DUSP22/XCL1/HLA-G/KLRC1/HLA-F/ZC3H12A/ARG1/IL4I1/TNFRSF14/SAMSN1/NOD2/AHR/NCKAP1L/BCL6/SLAMF1/LILRB1/PTPRC/IL7R/CD160/KLRD1
GOBP_NEGATIVE_REGULATION_OF_CELL_CYCLE	GOBP_NEGATIVE_REGULATION_OF_CELL_CYCLE	303	0.439795	1.9075	3.79481e-09	7.35443e-08	4.57929e-08	2356	tags=21%, list=12%, signal=19%	BRIP1/FBXO43/NPPC/E2F8/BMP7/STK33/AURKB/TRIP13/CHEK1/NEK2/CLSPN/TFAP4/E2F1/USP44/CENPF/FANCD2/MAD2L1/BUB1/RFWD3/TTK/CDC6/BUB1B/CDT1/DTL/E2F7/GTSE1/BLM/NDC80/WDR76/PTTG2/CCNB1/PLK1/CDK2/BRCA1/CHEK2/TP53/PTTG1/FBXO5/CCNF/ESPL1/RBL1/ZWINT/EME1/TIMELESS/RPA4/WEE1/SUV39H1/BTG4/ATRIP/KNTC1/ATF5/DOT1L/TIPIN/GMNN/TFDP3/MDM2/ZWILCH/TOPBP1/PINX1/FOXC1/SETMAR/CDKN2A/OVOL1/IPO7/INTS7
GOBP_CALCIUM_ION_TRANSMEMBRANE_TRANSPORT	GOBP_CALCIUM_ION_TRANSMEMBRANE_TRANSPORT	265	-0.445141	-1.92326	4.01791e-09	7.75731e-08	4.83015e-08	3770	tags=34%, list=19%, signal=28%	CACNA1I/CACNB1/ITGAV/SLC9A1/HRC/RRAD/EHD3/GAS6/ANXA6/CACNB3/PRKD1/TRPV1/RYR2/FYN/PLN/TMEM37/PRKCE/DRD1/SLC24A4/CORO1A/ATP1B1/TPCN1/GP9/TRPA1/EDNRA/SLC24A2/CATSPER3/DRD2/PTK2B/CAPN3/CACNA1D/CYBA/MCOLN3/CATSPER2/CACNA1G/GEM/AKAP6/GP5/CCL3/HTR2B/SLC8A1/CACNG3/NALCN/P2RX7/TRPM2/TRPM4/EDN1/AHNAK/TMC2/CCR5/P2RY6/ADRA2A/PTPN6/CD19/XCL1/TRPM3/CXCL11/TRPC6/CACNG1/CCL21/PLCG2/ATP2B4/GP1BA/CACNA2D4/EDNRB/FA…
GOBP_POSITIVE_REGULATION_OF_T_CELL_MEDIATED_IMMUNITY	GOBP_POSITIVE_REGULATION_OF_T_CELL_MEDIATED_IMMUNITY	55	-0.684323	-2.34233	4.17613e-09	8.03236e-08	5.00141e-08	2772	tags=58%, list=14%, signal=50%	CD1D/IL1R1/IL4/STX7/DENND1B/MR1/B2M/PRKCZ/P2RX7/HLA-A/TBX21/HLA-B/ARID5A/IL1B/HLA-H/HLA-E/XCL1/HLA-G/CD1A/HLA-F/HLA-DRA/HLA-DRB1/HLA-DRB3/CD1B/SLAMF1/IL23R/PTPRC/NLRP3/IL18R1/IL18/CD1C/CD1E
GOMF_ACTIN_BINDING	GOMF_ACTIN_BINDING	394	-0.398118	-1.78914	4.35198e-09	8.33911e-08	5.19241e-08	3941	tags=34%, list=20%, signal=28%	TMSB4Y/MICAL3/CAP2/PARVA/SHROOM1/GJB6/TAGLN/LASP1/ESPN/FMNL3/WIPF2/MYO9A/PXK/VIL1/YWHAH/MYO7B/ANXA6/VCL/MYO6/COTL1/TNS1/SPTBN4/MYO1C/WASF2/ANG/PFN3/CALD1/COBLL1/CCDC88A/PDLIM1/ACTN2/PRKCE/LIMA1/GC/CAP1/CORO1A/SNTB1/TMSB4X/OPHN1/IPP/ABI3/MYO5A/ZNF185/FLII/IQGAP1/SHANK3/EGFR/DAAM2/MYH9/MYH7B/SPTAN1/MACF1/MYO7A/PARVG/MYO1D/PDLIM5/MAPT/EPB41L1/MYO1G/EPS8/LSP1/MYH3/DST/ARPC1B/XIRP2/NEXN/SPTBN1/WIPF1/P…
GOBP_MICROTUBULE_CYTOSKELETON_ORGANIZATION_INVOLVED_IN_MITOSIS	GOBP_MICROTUBULE_CYTOSKELETON_ORGANIZATION_INVOLVED_IN_MITOSIS	127	0.554166	2.17219	4.40955e-09	8.41779e-08	5.2414e-08	1010	tags=23%, list=5%, signal=22%	FGF10/CENPA/AURKB/SPC25/NEK2/DLGAP5/KIF4A/WDR62/MAD2L1/KIF11/KIF15/TTK/CENPE/AURKA/MYBL2/STIL/NDC80/CCNB1/PLK1/CENPH/TACC3/NUSAP1/TPX2/CHEK2/KIFC1/NUF2/ESPL1/KIF23/CDC20
GOBP_POSITIVE_REGULATION_OF_LEUKOCYTE_CHEMOTAXIS	GOBP_POSITIVE_REGULATION_OF_LEUKOCYTE_CHEMOTAXIS	83	-0.62694	-2.31884	4.63604e-09	8.81712e-08	5.49005e-08	3634	tags=53%, list=18%, signal=43%	S100A7/SWAP70/GAS6/THBS1/AKIRIN1/IL6/SPI1/LGMN/VEGFC/XCL2/IL4/PTK2B/S100A14/TMEM102/LGALS9/CCL3/C3AR1/CMKLR1/EDN1/RAC2/CCL4/DAPK2/PTN/XCL1/RARRES2/AIF1/CCL21/CSF1R/F2RL1/PLA2G7/CXCL12/TNFSF14/NCKAP1L/CX3CR1/SLAMF1/CCL5/CD74/IL6R/CXCL10/CXCL13/CCR7/CCR2/CCR6/CCL19
GOBP_MACROPHAGE_ACTIVATION	GOBP_MACROPHAGE_ACTIVATION	95	-0.589192	-2.2465	4.66332e-09	8.83604e-08	5.50182e-08	3571	tags=54%, list=18%, signal=44%	FCGR2B/JUN/THBS1/TRPV1/CD93/DYSF/IL1RL1/IL6/PRKCE/GRN/FOXP1/IFNGR1/IL4/PJA2/CSF2/MAPT/JAK2/ITGAM/TYROBP/CCL3/TLR1/CTSC/NMI/IL4R/TNF/LRRK2/CEBPA/TLR4/HAVCR2/RORA/TLR6/TMEM106A/C1QA/CLU/TLR3/AIF1/SYK/ITGB2/ZC3H12A/PLCG2/TLR2/CD84/IL33/PLA2G4A/CX3CR1/IFNG/BPI/CD74/PTPRC/CST7/STAP1
GOBP_REGULATION_OF_T_CELL_MIGRATION	GOBP_REGULATION_OF_T_CELL_MIGRATION	41	-0.732956	-2.37376	4.74036e-09	8.85509e-08	5.51368e-08	2609	tags=54%, list=13%, signal=47%	XCL2/TMEM102/PYCARD/ECM1/ITGA4/LRCH1/IL27RA/XCL1/AIF1/CCL21/TNFRSF14/RIPK3/CXCL12/TNFSF14/CD200R1/CCL5/CXCL10/DOCK8/CXCL13/CCR2/CCR6/APOD
GOBP_NATURAL_KILLER_CELL_ACTIVATION	GOBP_NATURAL_KILLER_CELL_ACTIVATION	78	-0.624493	-2.28852	4.69108e-09	8.85509e-08	5.51368e-08	3220	tags=51%, list=16%, signal=43%	VAMP2/IL15RA/IL12B/IL2/CORO1A/IFNK/JAK2/RAB27A/PRDM1/TYROBP/IL15/HAVCR2/CASP8/RASGRP1/AXL/IFNW1/FGR/IFNA14/MERTK/HLA-E/ULBP2/HLA-F/NCR3/NKG7/IL21R/PIK3CD/SLAMF7/MICA/SLAMF1/IL23R/IL2RB/ZNF683/PTPRC/NCR1/CD2/PTPN22/IL18R1/KLRK1/KLRC2/IL18
GOBP_MYELOID_LEUKOCYTE_MEDIATED_IMMUNITY	GOBP_MYELOID_LEUKOCYTE_MEDIATED_IMMUNITY	99	-0.578231	-2.21893	4.74287e-09	8.85509e-08	5.51368e-08	3571	tags=55%, list=18%, signal=45%	CTSG/CARD9/LAT2/UNC13D/TRAF3IP2/CD300A/FCGR2B/MRGPRX2/SPON2/IL6/VAMP2/CAMK4/SPI1/DDX58/S100A13/STXBP3/PTGDR/LAT/IL4/GATA2/VAMP3/LGALS9/ITGAM/TYROBP/CCL3/SNAP23/STXBP2/CXCL6/VAMP8/IL4R/IRAK4/RAC2/RASGRP1/FGR/HLA-E/BTK/SYK/ITGB2/ARG1/SERPINB9/F2RL1/PTAFR/NR4A3/PIK3CD/CD84/ANXA3/BLK/CX3CR1/C3/PIK3CG/PTGDS/CCR2/DNASE1L3/STAP1
GOBP_CELL_CYCLE_G2_M_PHASE_TRANSITION	GOBP_CELL_CYCLE_G2_M_PHASE_TRANSITION	130	0.55989	2.19731	4.71196e-09	8.85509e-08	5.51368e-08	2058	tags=28%, list=10%, signal=25%	AURKB/CHEK1/KIF14/CLSPN/CENPF/CCNA2/CDC25C/CDC6/CDC25A/DTL/AURKA/BLM/NDC80/CCNB1/PLK1/CDK2/MELK/FOXM1/MASTL/BRCA1/CHEK2/TP53/PKMYT1/FBXO5/CCNB3/WEE1/ATF5/SKP2/CCNB2/KCNH5/STOX1/ATAD5/RRM1/TOPBP1/PINX1/NEK10
GOBP_NEGATIVE_REGULATION_OF_T_CELL_MEDIATED_IMMUNITY	GOBP_NEGATIVE_REGULATION_OF_T_CELL_MEDIATED_IMMUNITY	27	-0.813309	-2.44889	5.27041e-09	9.78033e-08	6.0898e-08	1440	tags=59%, list=7%, signal=55%	TBX21/DUSP22/XCL1/HLA-G/KLRC1/HLA-F/ARG1/IL4I1/NOD2/AHR/NCKAP1L/SLAMF1/LILRB1/PTPRC/IL7R/KLRD1
GOBP_REGULATION_OF_PEPTIDYL_TYROSINE_PHOSPHORYLATION	GOBP_REGULATION_OF_PEPTIDYL_TYROSINE_PHOSPHORYLATION	235	-0.452437	-1.93342	5.27681e-09	9.78033e-08	6.0898e-08	3233	tags=35%, list=16%, signal=30%	IL6/FYN/PECAM1/IL12B/IL2/PRKCE/SHC1/SOCS3/SH3BP5/ERRFI1/MVP/HES5/CAV1/ENPP2/EGFR/IL4/AREG/PTK2B/PDGFB/PPP2R5B/EPHA4/CSF2/CD40/PARP9/TMEM102/JAK2/EHD4/AFAP1L2/NRG1/NRP1/PARP14/TNFRSF1A/IL22RA2/HBEGF/TNF/BST1/PRKCZ/SH2B3/LRRK1/NEDD9/FGF7/PRKCD/IL15/TGFB1/NCF1/CNTN1/ADRA2A/PTPN6/AGT/DUSP22/SFRP1/HES1/SYK/ITGB2/PDGFC/GHR/PLCG2/CSF1R/TNFRSF14/SAMSN1/IGF1/IL6ST/HCLS1/BANK1/DOCK3/NOD2/PDGFD/GHRL/IL23R/G…
GOBP_NEGATIVE_REGULATION_OF_MITOTIC_CELL_CYCLE_PHASE_TRANSITION	GOBP_NEGATIVE_REGULATION_OF_MITOTIC_CELL_CYCLE_PHASE_TRANSITION	138	0.538301	2.12631	5.47232e-09	1.0106e-07	6.29255e-08	2038	tags=25%, list=10%, signal=22%	AURKB/TRIP13/CHEK1/CLSPN/USP44/CENPF/MAD2L1/BUB1/RFWD3/TTK/CDC6/BUB1B/CDT1/DTL/E2F7/GTSE1/BLM/NDC80/CCNB1/PLK1/CDK2/BRCA1/CHEK2/TP53/FBXO5/RBL1/ZWINT/WEE1/KNTC1/TFDP3/MDM2/ZWILCH/TOPBP1/PINX1
GOCC_LUMENAL_SIDE_OF_MEMBRANE	GOCC_LUMENAL_SIDE_OF_MEMBRANE	32	-0.789899	-2.44542	5.58467e-09	1.02762e-07	6.39855e-08	1932	tags=59%, list=10%, signal=54%	HLA-DQB1/HLA-A/HLA-C/HLA-B/HLA-H/HLA-E/HLA-G/HLA-F/HLA-DRA/HLA-DPB1/HLA-DRB1/HLA-DQA1/HLA-DRB5/HLA-DQB2/HLA-DRB4/HLA-DPA1/HLA-DRB3/CD74/HLA-DQA2
GOBP_ANTIGEN_PROCESSING_AND_PRESENTATION_OF_EXOGENOUS_PEPTIDE_ANTIGEN	GOBP_ANTIGEN_PROCESSING_AND_PRESENTATION_OF_EXOGENOUS_PEPTIDE_ANTIGEN	34	-0.77351	-2.41533	6.03441e-09	1.10638e-07	6.88896e-08	2130	tags=68%, list=11%, signal=60%	HLA-DOB/HLA-DQB1/B2M/HLA-DOA/HLA-A/CLEC4A/HLA-E/TAP1/HLA-F/HLA-DRA/HLA-DPB1/HLA-DRB1/HLA-DMA/HLA-DMB/HLA-DQA1/HLA-DRB5/HLA-DQB2/HLA-DRB4/CTSS/HLA-DPA1/HLA-DRB3/CD74/HLA-DQA2
GOBP_ERK1_AND_ERK2_CASCADE	GOBP_ERK1_AND_ERK2_CASCADE	292	-0.42944	-1.87148	6.14145e-09	1.12197e-07	6.98603e-08	2974	tags=36%, list=15%, signal=31%	KDR/SLC9A3R1/NPY/SHC1/ERRFI1/DUSP6/BTN2A2/ZFP36L2/RRAS/XCL2/EGFR/P2RY1/SIRPA/DRD2/PTK2B/CCL23/NOD1/PDGFB/GRB10/CIB1/MYC/EPHA4/MAP3K12/APOE/NDRG4/LGALS9/CCL15/NPY5R/PYCARD/NRG1/ZFP36L1/CCL3/CNKSR3/NRP1/CCL3L3/HTR2B/DUSP5/ATF3/TNF/CCL17/PRKCZ/TLR4/ABCA7/TNFSF11/APOA1/HAVCR2/EDN1/TGFB1/P2RY6/NDRG2/RASGRP1/CFLAR/DAB2/NOTCH1/CCL4/PTPN6/AGT/CCL13/IL1B/TIMP3/NOTCH2/XCL1/TF/SYK/PDGFC/CHI3L1/CCL8/CCL21/CC…
GOBP_REGULATION_OF_NATURAL_KILLER_CELL_MEDIATED_IMMUNITY	GOBP_REGULATION_OF_NATURAL_KILLER_CELL_MEDIATED_IMMUNITY	43	-0.723558	-2.35503	6.19572e-09	1.12383e-07	6.9976e-08	1907	tags=58%, list=10%, signal=53%	SLAMF6/HLA-A/HAVCR2/RASGRP1/HLA-B/HLA-E/HLA-G/KLRC1/HLA-F/SERPINB9/NCR3/CD226/MICA/VAV1/SH2D1B/LILRB1/NCR1/KLRK1/KLRC2/CRTAM/CD96/CD160/SH2D1A/KLRD1/KLRC3
GOBP_MITOTIC_SPINDLE_ORGANIZATION	GOBP_MITOTIC_SPINDLE_ORGANIZATION	104	0.585835	2.22452	6.19234e-09	1.12383e-07	6.9976e-08	1777	tags=26%, list=9%, signal=24%	AURKB/SPC25/NEK2/DLGAP5/KIF4A/WDR62/KIF11/KIF15/TTK/CENPE/AURKA/MYBL2/STIL/NDC80/CCNB1/PLK1/CENPH/TACC3/TPX2/CHEK2/KIFC1/NUF2/KIF23/CDC20/PSRC1/PRC1/RACGAP1
GOBP_CYTOSOLIC_CALCIUM_ION_TRANSPORT	GOBP_CYTOSOLIC_CALCIUM_ION_TRANSPORT	157	-0.504237	-2.06998	6.82372e-09	1.23335e-07	7.67955e-08	3473	tags=36%, list=18%, signal=30%	CACNB3/PRKD1/TRPV1/RYR2/BCL2/FYN/PLN/PRKCE/DRD1/SLC24A4/CORO1A/TPCN1/GP9/CAV1/TRPA1/SLC24A2/DRD2/PTK2B/CAPN3/CYBA/MCOLN3/AKAP6/GP5/CCL3/HTR2B/SLC8A1/P2RX7/TRPM2/CCR5/P2RY6/PTPN6/CD19/XCL1/CXCL11/CCL21/PLCG2/ATP2B4/GP1BA/FASLG/ATP2A3/HTR2C/CXCL9/HTR2A/CLIC2/MS4A1/LCK/TRPV2/ITPR3/RAMP3/PTPRC/MCOLN2/CXCL10/UBASH3B/CCR7/CCL19/CASQ2/ATP1A2
GOBP_CHROMOSOME_ORGANIZATION_INVOLVED_IN_MEIOTIC_CELL_CYCLE	GOBP_CHROMOSOME_ORGANIZATION_INVOLVED_IN_MEIOTIC_CELL_CYCLE	48	0.727479	2.37717	6.8526e-09	1.2342e-07	7.68481e-08	1894	tags=44%, list=10%, signal=40%	TEX15/BRIP1/TEX12/C14orf39/TRIP13/FANCD2/BUB1/BUB1B/NCAPH/SMC4/RAD51/DMC1/SYCE1/SPATA22/RNF212/CCNE2/SMC2/CCNB1IP1/NCAPD2/ANKRD31/CCNE1
GOBP_T_CELL_SELECTION	GOBP_T_CELL_SELECTION	46	-0.717038	-2.37216	8.04099e-09	1.44313e-07	8.98576e-08	1949	tags=59%, list=10%, signal=53%	CD4/LY9/BCL2/IL6/IL12B/CD1D/CD28/SLAMF6/IL15/ITPKB/BATF/CARD11/STAT3/TBX21/GLI3/STAT6/SYK/DOCK2/IL23R/IRF4/CD74/IL6R/PTPRC/ZAP70/CD3G/CCR7/CD3D
GOMF_NUCLEOSIDE_TRIPHOSPHATASE_REGULATOR_ACTIVITY	GOMF_NUCLEOSIDE_TRIPHOSPHATASE_REGULATOR_ACTIVITY	383	-0.398422	-1.78538	8.3995e-09	1.50218e-07	9.35346e-08	5055	tags=40%, list=26%, signal=31%	ARRB1/SH2D3A/RAP1A/RASA1/RCBTB2/CYSLTR2/RGL2/SRGAP3/GIT2/ARFGAP3/MYO9B/RASA4/ARHGEF16/ARHGEF7/RGS10/TBC1D9B/DNMBP/TBC1D4/DAB2IP/ARHGEF19/ARHGAP1/DENND2C/AKAP13/HERC1/ARHGAP12/DOCK11/RAPGEF4/MYCBP2/MADD/GBF1/RABEP1/THY1/TBC1D24/ADPRH/GMIP/ARHGEF5/RGS2/DENND2A/STXBP5/ARHGAP26/TIAM2/FARP2/SWAP70/JUN/FGD5/SRGAP1/MYO9A/EVI5/ARHGDIG/RHOU/PLCB1/TBC1D10A/ARHGAP27/SGSM2/MCF2L/TBC1D9/SLIT2/STARD13/CYTH1/AR…
GOBP_POSITIVE_REGULATION_OF_CHEMOTAXIS	GOBP_POSITIVE_REGULATION_OF_CHEMOTAXIS	129	-0.545422	-2.156	9.61457e-09	1.71348e-07	1.06691e-07	3860	tags=49%, list=20%, signal=40%	FGF16/CCR1/SUCNR1/NTRK3/S100A7/SWAP70/GAS6/THBS1/PRKD1/SLIT2/AKIRIN1/IL6/SPI1/KDR/TMSB4X/LGMN/VEGFC/XCL2/IL4/HSPB1/PTK2B/S100A14/PDGFB/TMEM102/LGALS9/CCL3/NRP1/C3AR1/CMKLR1/EDN1/TGFB1/RAC2/CCL4/P2RY12/DAPK2/S1PR1/PTN/XCL1/F3/RARRES2/AIF1/SMOC2/CCL21/CSF1R/F2RL1/PLA2G7/CXCL12/IL16/SCG2/PDGFD/TNFSF14/NCKAP1L/CX3CR1/SLAMF1/CCL5/CD74/IL6R/CXCL10/CXCL13/CCR7/CCR2/CCR6/CCL19
GOCC_FICOLIN_1_RICH_GRANULE	GOCC_FICOLIN_1_RICH_GRANULE	171	-0.495612	-2.06198	9.92289e-09	1.76226e-07	1.09729e-07	4342	tags=36%, list=22%, signal=28%	PFKL/HSPA1A/LAMP1/CTSB/ATP6V0C/LAMP2/CD55/CD300A/ADAM8/CR1/DERA/SIGLEC5/VCL/UBR4/CD93/COTL1/ATP6V0A1/CST3/PRCP/CFD/PTPRN2/CAB39/ASAH1/MVP/DSP/PYGL/SIRPA/TCIRG1/AMPD3/JUP/CRISPLD2/PLEKHO2/LGALS3/CLEC4C/GMFG/TRPM2/LILRB2/CD58/GSN/OSTF1/SERPINB6/FCN1/SLC2A3/MNDA/SERPINA1/ITGB2/ALOX5/GSDMD/CTSZ/QPCT/MMP9/CLEC4D/CTSH/NCKAP1L/CTSS/ALDOC/DSC1/ITGAX/FGL2/TBC1D10C/BIN2
GOBP_NEGATIVE_REGULATION_OF_MITOTIC_CELL_CYCLE	GOBP_NEGATIVE_REGULATION_OF_MITOTIC_CELL_CYCLE	182	0.497981	2.0083	1.02507e-08	1.81416e-07	1.1296e-07	2113	tags=23%, list=11%, signal=21%	BMP7/STK33/AURKB/TRIP13/CHEK1/CLSPN/USP44/CENPF/FANCD2/MAD2L1/BUB1/RFWD3/TTK/CDC6/BUB1B/CDT1/DTL/E2F7/GTSE1/BLM/NDC80/CCNB1/PLK1/CDK2/BRCA1/CHEK2/TP53/FBXO5/RBL1/ZWINT/EME1/WEE1/BTG4/KNTC1/TIPIN/TFDP3/MDM2/ZWILCH/TOPBP1/PINX1/FOXC1/SETMAR
GOBP_OSTEOCLAST_DIFFERENTIATION	GOBP_OSTEOCLAST_DIFFERENTIATION	87	-0.599287	-2.24404	1.04446e-08	1.84208e-07	1.14698e-07	3799	tags=48%, list=19%, signal=39%	CCR1/FARP2/LILRB3/TCTA/GPC3/CAMK4/FBN1/IL12B/FOXP1/LRRC17/CD109/IL4/TCIRG1/FAM20C/JUNB/TYROBP/CCL3/RASSF2/TNF/LRRK1/TLR4/TNFSF11/INPP5D/FSTL3/MAFB/PIK3R1/SFRP1/NOTCH2/TLR3/TF/LTF/CSF1R/FOS/POU4F2/EPHA2/SNX10/ANXA2/IL23R/IFNG/LILRB1/GPR183/UBASH3B
GOBP_LEUKOCYTE_DEGRANULATION	GOBP_LEUKOCYTE_DEGRANULATION	73	-0.624108	-2.25333	1.12437e-08	1.9748e-07	1.22962e-07	3571	tags=56%, list=18%, signal=46%	FCGR2B/MRGPRX2/VAMP2/SPI1/CORO1A/S100A13/STXBP3/PTGDR/LAT/IL4/GATA2/VAMP3/LGALS9/RAB27A/ITGAM/CCL3/SNAP23/STXBP2/VAMP8/IL4R/HCK/RAC2/RASGRP1/FGR/BTK/SYK/HLA-F/ITGB2/F2RL1/NKG7/PTAFR/NR4A3/PIK3CD/CD84/ANXA3/BLK/NCKAP1L/PIK3CG/PTGDS/KLRC2/CCR2
GOMF_PEPTIDE_BINDING	GOMF_PEPTIDE_BINDING	284	-0.426369	-1.85569	1.12746e-08	1.9748e-07	1.22962e-07	3792	tags=33%, list=19%, signal=27%	GRIA2/BACE1/HCRTR1/FZD4/PPARG/ATP1A3/LILRB3/FCGR2B/MRGPRX2/LNPEP/ANG/GPR22/SLC7A8/AVPR1A/NFKBIA/MGST2/NPR3/C2CD2L/CST3/ITM2B/TAPBP/PPIC/SSTR2/SORL1/CD1D/NMUR1/FCGRT/SSTR1/TPP1/EPHA4/PRLR/APOE/ITM2C/CLSTN1/ITGAM/TLR1/HCRTR2/HLA-DQB1/CRIP1/GUCY2C/CMKLR1/TLR4/ECE1/HLA-A/HLA-C/APOA1/LILRB2/CD14/TLR6/ERAP1/EBI3/C1QA/HLA-B/PIK3R1/CLU/CCKAR/HLA-H/HLA-E/TAP1/SLC40A1/HLA-G/CD1A/HLA-F/ITGB2/GHR/CALCRL/ACHE…
GOCC_T_CELL_RECEPTOR_COMPLEX	GOCC_T_CELL_RECEPTOR_COMPLEX	15	-0.89583	-2.29083	1.18498e-08	2.06138e-07	1.28353e-07	1325	tags=80%, list=7%, signal=75%	PTPN6/SYK/CD8A/APBB1IP/SKAP1/CD247/CD8B/TRAC/ZAP70/CD3G/CD3D/TRAT1
GOBP_CD4_POSITIVE_ALPHA_BETA_T_CELL_DIFFERENTIATION	GOBP_CD4_POSITIVE_ALPHA_BETA_T_CELL_DIFFERENTIATION	74	-0.629468	-2.27849	1.18139e-08	2.06138e-07	1.28353e-07	3687	tags=53%, list=19%, signal=43%	LY9/TNFSF4/CBFB/IL6/IL12B/IL2/FOXP1/CD83/IL4/LGALS9/RELB/SLAMF6/IL4R/PRKCZ/BATF/RORA/STAT3/NFKBIZ/TBX21/BCL3/STAT6/ZC3H12A/ANXA1/HLA-DRA/HLA-DRB1/RUNX3/NCKAP1L/BCL6/PTGER4/IL23R/LEF1/IFNG/IRF4/IL6R/NLRP3/GPR183/IL18R1/IL18/CCL19
GOBP_RESPONSE_TO_PEPTIDE	GOBP_RESPONSE_TO_PEPTIDE	442	-0.37777	-1.7106	1.22362e-08	2.12136e-07	1.32088e-07	3895	tags=32%, list=20%, signal=26%	IL10/GCNT1/LPIN1/GNAI2/HDAC5/CACNB1/BACE1/SLC9A1/PPARG/ATP1A3/RAB13/FCGR2B/ID1/UMODL1/PLCB1/TRPV1/KLF11/PDK2/MYO1C/COL1A1/VAMP2/POMC/FYN/PIP4K2A/NFKBIA/FBN1/NR4A1/PXN/ACTN2/PTPRA/STAT5A/KAT2B/SORL1/SHC1/SLC24A4/SOCS3/ERRFI1/CYP11A1/MYO5A/LGMN/LEPROT/CPEB2/STAT1/CAV1/STXBP3/EDNRA/NLRP1/AREG/NDEL1/EGR1/NOD1/STAT2/GRB10/MYC/EPHA4/HMGCS2/IRF5/CA2/TH/BTG2/CYBA/JAK2/RAB31/VPS13C/GPR21/STAT4/ZFP36L1/COL…
GOMF_CARBOHYDRATE_BINDING	GOMF_CARBOHYDRATE_BINDING	218	-0.463146	-1.9675	1.38841e-08	2.39889e-07	1.49369e-07	3036	tags=32%, list=15%, signal=27%	IL2/SIGLEC11/GALM/COLEC10/SIGLEC6/ZG16/H6PD/P4HA2/ENPP2/PYGL/FBXO6/MAN2B2/LGALS9/LGALS3/CD34/CLEC4C/ENG/GALNT3/ALPK1/SIGLEC1/OLR1/CLEC14A/CD22/CLEC4A/SIGLEC7/ALDOB/ENPP1/CNTN1/FCN1/SLC2A3/C4B/CLEC2B/KLRC1/SIGLEC8/CHI3L1/PLA2R1/GALNT9/ASGR1/CLEC10A/CLEC3B/CD72/FREM1/HLA-DRA/CLEC4D/HLA-DRB1/FBXO2/SIGLEC10/DBH/FCN2/CD33/CD302/GCKR/HKDC1/CLEC1A/CLEC7A/CLEC12A/SELP/KLRK1/KLRB1/SELE/KLRC2/CLEC4E/LGALS2…
GOBP_INTERLEUKIN_12_PRODUCTION	GOBP_INTERLEUKIN_12_PRODUCTION	57	-0.671241	-2.30322	1.42581e-08	2.45518e-07	1.52874e-07	3570	tags=61%, list=18%, signal=50%	TNFSF4/THBS1/PLCB1/IL12B/FOXP1/MAST2/IRAK3/CD40/IRF5/ACP5/MAPK11/LGALS9/CMKLR1/TLR4/LAPTM5/HLA-B/TLR3/HLA-G/SYK/IRF1/PLCG2/TLR2/IL16/NOD2/SLAMF1/IL23R/IFNG/LILRB1/LTB/CLEC7A/IRF8/CCR7/CD40LG/TLR8/CCL19
GOBP_POSITIVE_REGULATION_OF_CELL_SUBSTRATE_ADHESION	GOBP_POSITIVE_REGULATION_OF_CELL_SUBSTRATE_ADHESION	112	-0.557941	-2.1615	1.52359e-08	2.61473e-07	1.62808e-07	5284	tags=58%, list=27%, signal=43%	CX3CL1/CD3E/CDH13/ILK/ITGA5/RREB1/ARPC2/ARHGEF7/TSC1/FBLN2/CRK/SDC4/CSF1/EFEMP2/THY1/UNC13D/VIT/CEACAM6/FUT1/NPNT/MYOC/CSPG5/LIMS2/PRKCE/KDR/NPY/RRAS/PTK2B/PDGFB/CIB1/NID1/JUP/CDC42/JAK2/PLEKHA2/COL16A1/EMP2/DOCK1/NRP1/HAS2/EGFLAM/PRKCZ/NEDD9/S100A10/PREX1/APOA1/DAB2/COL8A1/UTRN/ECM2/CCDC80/RIN2/SFRP1/FMN1/CCL21/DISC1/ITGA3/TEK/SPOCK2/ABI3BP/SKAP1/EDIL3/WNT4/CCR7/EPHA1
GOBP_NEGATIVE_REGULATION_OF_TRANSPORT	GOBP_NEGATIVE_REGULATION_OF_TRANSPORT	377	-0.399605	-1.78429	1.53326e-08	2.6225e-07	1.63292e-07	4744	tags=40%, list=24%, signal=31%	FKBP1B/CEACAM1/ABCA2/BMP8A/CRY2/LRRTM1/DLG4/TBC1D4/ATP9A/MAP1B/ARL6IP5/CARTPT/PKIG/ARHGAP1/TLR9/F2R/PROM2/NR1H3/PFKL/SLC30A1/SYT4/IL11/IRS1/GJA1/OS9/OAZ2/GHSR/INHBA/RSAD2/PRRT2/ISCU/SREBF1/GSTM2/CRH/SLC43A2/OSM/CD300A/RGS2/SNX3/GNAI2/ITGAV/SP100/VPS4B/BAG3/RRAD/FCGR2B/THBS1/PKIA/PXK/PRKD1/SDCBP/FRMD4A/DYSF/BCL2/NDFIP1/PACSIN1/PLN/SPI1/IL12B/SERPINE2/ACTN2/ANK3/PEA15/KCNAB1/PRKCE/APOC3/SLC9A3R1/CO…
GOBP_BLOOD_VESSEL_ENDOTHELIAL_CELL_MIGRATION	GOBP_BLOOD_VESSEL_ENDOTHELIAL_CELL_MIGRATION	109	-0.560272	-2.16372	1.54316e-08	2.63059e-07	1.63796e-07	4105	tags=46%, list=21%, signal=37%	SRPX2/MIA3/MMRN2/HDAC5/MAP3K3/PPARG/THBS1/ID1/PRKD1/SLIT2/STARD13/GADD45A/NR4A1/STAT5A/PLK2/KDR/PRCP/TMSB4X/ACVRL1/VEGFC/CDH5/GATA2/HSPB1/MYH9/PTK2B/RHOJ/PDGFB/CIB1/CD40/APOE/JUP/EMP2/NRP1/CARD10/TNF/APOA1/CLEC14A/TGFB1/ETS1/EFNB2/NOTCH1/MEF2C/ANXA1/AGTR2/PTGS2/ATP2B4/EPHA2/KLF4/GREM1/MEOX2
GOBP_PEPTIDE_ANTIGEN_ASSEMBLY_WITH_MHC_CLASS_II_PROTEIN_COMPLEX	GOBP_PEPTIDE_ANTIGEN_ASSEMBLY_WITH_MHC_CLASS_II_PROTEIN_COMPLEX	16	-0.893164	-2.31606	1.5784e-08	2.6817e-07	1.66978e-07	2130	tags=100%, list=11%, signal=89%	HLA-DQB1/B2M/HLA-DOA/HLA-DRA/HLA-DPB1/HLA-DRB1/HLA-DMA/HLA-DMB/HLA-DQA1/HLA-DRB5/HLA-DQB2/HLA-DRB4/HLA-DPA1/HLA-DRB3/HLA-DQA2
GOBP_METAPHASE_PLATE_CONGRESSION	GOBP_METAPHASE_PLATE_CONGRESSION	57	0.678077	2.29969	1.63124e-08	2.76227e-07	1.71995e-07	2942	tags=42%, list=15%, signal=36%	KIF18A/FAM83D/AURKB/KIF14/CENPF/CEP55/CDT1/CENPE/NDC80/CDCA5/CCNB1/KIFC1/NUF2/INCENP/CDCA8/KIF2C/PSRC1/KIF22/PINX1/SEH1L/RRS1/CENPQ/VPS4A/SPAG5
GOBP_POSITIVE_REGULATION_OF_MONONUCLEAR_CELL_MIGRATION	GOBP_POSITIVE_REGULATION_OF_MONONUCLEAR_CELL_MIGRATION	61	-0.660934	-2.30176	1.70631e-08	2.87982e-07	1.79314e-07	3115	tags=61%, list=16%, signal=51%	ADAM8/CCR1/S100A7/GAS6/CCL20/SPI1/MADCAM1/LGMN/XCL2/IL4/PTK2B/S100A14/TMEM102/LGALS9/LGALS3/PYCARD/CCL3/TNF/ITGA4/CCL4/XCL1/AIF1/CCL21/TNFRSF14/PLA2G7/CXCL12/PDGFD/TNFSF14/CX3CR1/SLAMF1/CCL5/CXCL10/DOCK8/CXCL13/CCR7/CCR2/CCR6
GOBP_CELL_SUBSTRATE_JUNCTION_ORGANIZATION	GOBP_CELL_SUBSTRATE_JUNCTION_ORGANIZATION	88	-0.582824	-2.18852	1.73034e-08	2.91074e-07	1.81239e-07	5179	tags=53%, list=26%, signal=40%	ITGA5/CLASP2/ITGA2/CLASP1/TLN1/ARHGEF7/TSC1/DUSP3/LAMC1/SDC4/RAB8B/THY1/ITGB4/SLC9A1/MYOC/THBS1/VCL/MAPRE2/BCL2/MMP14/TRIP6/ACTN2/PTPRA/KDR/ACVRL1/PTK2B/MACF1/COL16A1/DST/NRP1/PHLDB2/S100A10/ITGA6/GPM6B/PIK3R1/FAM107A/DUSP22/SFRP1/FMN1/EPHA3/ARHGAP6/CORO2B/DLC1/TEK/GREM1/WNT4/APOD
GOBP_MICROGLIAL_CELL_ACTIVATION	GOBP_MICROGLIAL_CELL_ACTIVATION	42	-0.72148	-2.33708	1.98805e-08	3.33325e-07	2.07547e-07	3568	tags=62%, list=18%, signal=51%	JUN/TRPV1/IL6/GRN/IFNGR1/IL4/MAPT/JAK2/ITGAM/TYROBP/CCL3/CTSC/TNF/LRRK2/TLR6/C1QA/CLU/TLR3/AIF1/ITGB2/TLR2/CX3CR1/IFNG/PTPRC/CST7/STAP1
GOBP_DEFENSE_RESPONSE_TO_BACTERIUM	GOBP_DEFENSE_RESPONSE_TO_BACTERIUM	236	-0.451731	-1.9325	2.07143e-08	3.46167e-07	2.15543e-07	3465	tags=38%, list=18%, signal=31%	PRKD1/ISG15/WFDC13/SPON2/OAS2/S100A8/ANG/RNF213/IL6/LYZL4/GSDMB/CCL20/IL12B/CEBPE/NAIP/GRN/SHC1/ZG16/FOXP1/STAB2/OAS1/PGC/STAB1/NLRP1/S100A14/NOD1/CYBA/ACP5/MR1/PYCARD/OPTN/TNFRSF1A/NLRC4/CFP/AQP1/CST11/CXCL6/TNF/P2RX7/TLR4/PRKCD/HLA-A/LYST/HAVCR2/IGHM/TLR6/IGHD/FGR/BCL3/IL27RA/DEFA1/HLA-E/NOTCH2/TLR3/TF/RARRES2/SYK/LTF/GBP4/F2RL1/TNFRSF14/GBP2/GNLY/GSDMD/TLR2/RNASE6/CLEC4D/EPHA2/TLR5/FCN2/DEFA4/…
GOBP_REGULATION_OF_ALPHA_BETA_T_CELL_DIFFERENTIATION	GOBP_REGULATION_OF_ALPHA_BETA_T_CELL_DIFFERENTIATION	61	-0.659736	-2.29758	2.09473e-08	3.48916e-07	2.17255e-07	3089	tags=51%, list=16%, signal=43%	IL12B/IL2/CD83/IL4/ADA/LGALS9/PRDM1/IL4R/PRKCZ/ITPKB/NFKBIZ/TBX21/GLI3/SYK/ZC3H12A/ANXA1/HLA-DRA/HLA-DRB1/ZBTB16/RUNX3/NCKAP1L/TGFBR2/BCL6/IL23R/IFNG/IRF4/ZNF683/NLRP3/ZAP70/IL18/CCL19
GOBP_HOMOLOGOUS_CHROMOSOME_SEGREGATION	GOBP_HOMOLOGOUS_CHROMOSOME_SEGREGATION	39	0.749897	2.37501	2.12213e-08	3.52329e-07	2.1938e-07	1894	tags=46%, list=10%, signal=42%	TEX15/BRIP1/TEX12/C14orf39/TRIP13/FANCD2/PTTG2/PLK1/PTTG1/DMC1/SYCE1/ESPL1/SPATA22/RNF212/CCNE2/CCNB1IP1/ANKRD31/CCNE1
GOCC_AZUROPHIL_GRANULE	GOCC_AZUROPHIL_GRANULE	137	-0.518395	-2.07402	2.24792e-08	3.72002e-07	2.3163e-07	6432	tags=64%, list=32%, signal=43%	FPR1/PADI2/OLFM4/GALNS/DNAJC13/RETN/BRI3/TRAPPC1/MAPK1/RAP1B/ACTR10/RAB5C/HEXB/C6orf120/RNASE3/CREG1/FTL/ACTR2/DNAJC3/FUCA2/VAPA/NCSTN/GAA/DYNC1H1/CYB5R3/ATP8A1/MAN2B1/CD63/SYNGR1/ARSA/ABCA13/GCA/CTSA/LAMP1/CTSG/NFAM1/ATP6V0C/GM2A/LAMP2/UNC13D/CEACAM6/S100A7/TMEM30A/PYGB/SDCBP/RNASET2/B4GALT1/PIGR/MGST1/GRN/PRCP/CAP1/VAT1/TOM1/SERPINA3/PSAP/STX7/FRK/CD68/PYCARD/STOM/CTSC/C3AR1/SNAP23/BST2/ANXA11/…
GOCC_SPECIFIC_GRANULE_MEMBRANE	GOCC_SPECIFIC_GRANULE_MEMBRANE	80	-0.602423	-2.22474	2.48635e-08	4.10127e-07	2.55369e-07	3923	tags=54%, list=20%, signal=43%	CD59/ADAM8/ITGAV/TMEM30A/UBR4/CD93/KCNAB2/GPR84/SLC44A2/CHRNB4/MMP25/TOM1/PLD1/STK10/CYBA/PLAU/HVCN1/ITGAM/STOM/C3AR1/SNAP23/VAMP8/BST1/OLR1/TRPM2/CEACAM8/VAMP1/PTPRB/SLC2A3/LAIR1/ATP8B4/ITGB2/TMBIM1/CYBB/TMEM63A/ITGAL/CLEC4D/CD33/TNFRSF1B/CD53/TMC6/CLEC12A/RAB37
GOBP_B_CELL_DIFFERENTIATION	GOBP_B_CELL_DIFFERENTIATION	133	-0.521618	-2.07775	2.56638e-08	4.21963e-07	2.62739e-07	4300	tags=49%, list=22%, signal=39%	IL11/DOCK11/NFAM1/LYL1/INHBA/DNAJB9/TRAF3IP2/LGALS1/IL10/HDAC5/CR1/FCGR2B/BCL2/MMP14/IL6/SPI1/IL2/ZFP36L2/DOCK10/IL4/PTK2B/IFNK/ADA/TCIRG1/LFNG/MFNG/ZFP36L1/KLF6/CMTM7/INPP5D/CD79B/CARD11/ITGA4/IFNW1/IFNA14/CD27/PTPN6/BCL3/CD19/TNFSF13B/FCRL3/SFRP1/NOTCH2/ST3GAL1/BTK/SYK/IL4I1/PLCG2/HHEX/VCAM1/NCKAP1L/POU2AF1/ITM2A/SLAMF8/BCL6/IKZF3/MS4A1/PTPRC/GPR183/IRF8/BLNK/CD40LG/IL7/FLT3/NTRK1
GOBP_CHEMOKINE_PRODUCTION	GOBP_CHEMOKINE_PRODUCTION	85	-0.593384	-2.20559	2.57736e-08	4.22405e-07	2.63013e-07	2855	tags=44%, list=14%, signal=37%	FOXP1/OAS1/IL17RA/SIRPA/EGR1/LGALS9/PYCARD/ALOX15B/CXCL6/IL4R/TNF/TLR4/SIGIRR/HAVCR2/LPL/IL1B/TLR3/AIF1/SYK/CSF1R/F2RL1/TLR2/EPHA2/CD84/TLR7/IL33/KLF4/NOD2/IFNG/CD74/IL6R/MCOLN2/CLEC7A/ADCYAP1/IL18/IL7/APOD
GOBP_REGULATION_OF_CYSTEINE_TYPE_ENDOPEPTIDASE_ACTIVITY	GOBP_REGULATION_OF_CYSTEINE_TYPE_ENDOPEPTIDASE_ACTIVITY	205	-0.460406	-1.9421	2.59413e-08	4.23791e-07	2.63876e-07	3666	tags=35%, list=19%, signal=29%	PPARG/CDKN2D/CASP9/GAS6/THBS1/BIRC2/VIL1/TBC1D10A/CAST/S100A8/FYN/DPEP1/NR4A1/FAS/NAIP/BOK/IFI16/SLC22A2/LGMN/UACA/DAPK1/NLRP1/NOD1/MYC/MAPT/AIM2/JAK2/LGALS9/TNFAIP8/REST/PYCARD/SOX7/NLRC4/CSN2/AQP1/CIDEB/TNF/CASP4/PSMB9/LAPTM5/CASP12/CASP8/GSN/CFLAR/CASP5/CASP10/CD27/F3/SYK/LTF/CASP1/SERPINB9/DLC1/MMP9/PTGS2/TNFSF10/MAP3K5/CRYAB/FASLG/KLF4/LAMP3/CTSH/TNFSF14/ATP2A3/CD44/LCK/NLRP3/NGFR/CLEC7A/BIR…
GOCC_IMMUNOLOGICAL_SYNAPSE	GOCC_IMMUNOLOGICAL_SYNAPSE	40	-0.731729	-2.34899	2.70959e-08	4.41239e-07	2.74741e-07	2562	tags=60%, list=13%, signal=52%	CORO1A/LAT/MYH9/STX7/LGALS3/CD28/HAVCR2/CARD11/GZMB/IL4I1/CD6/HLA-DRA/ICAM1/ALCAM/HLA-DRB1/CD53/SKAP1/PRKCQ/CD37/LCK/RHOH/ZAP70/GZMA/CRTAM
GOBP_CALCIUM_ION_TRANSPORT_INTO_CYTOSOL	GOBP_CALCIUM_ION_TRANSPORT_INTO_CYTOSOL	148	-0.513546	-2.07399	2.83704e-08	4.60523e-07	2.86748e-07	3473	tags=38%, list=18%, signal=31%	CACNB3/PRKD1/TRPV1/RYR2/BCL2/FYN/PLN/PRKCE/DRD1/SLC24A4/CORO1A/TPCN1/GP9/CAV1/TRPA1/SLC24A2/DRD2/PTK2B/CAPN3/CYBA/MCOLN3/AKAP6/GP5/CCL3/HTR2B/SLC8A1/P2RX7/TRPM2/CCR5/P2RY6/PTPN6/CD19/XCL1/CXCL11/CCL21/PLCG2/ATP2B4/GP1BA/FASLG/HTR2C/CXCL9/HTR2A/CLIC2/MS4A1/LCK/TRPV2/ITPR3/RAMP3/PTPRC/MCOLN2/CXCL10/UBASH3B/CCR7/CCL19/CASQ2/ATP1A2
GOBP_PEPTIDE_ANTIGEN_ASSEMBLY_WITH_MHC_PROTEIN_COMPLEX	GOBP_PEPTIDE_ANTIGEN_ASSEMBLY_WITH_MHC_PROTEIN_COMPLEX	20	-0.84462	-2.34446	3.34181e-08	5.40736e-07	3.36693e-07	2130	tags=80%, list=11%, signal=71%	HLA-DOB/HLA-DQB1/B2M/HLA-DOA/HLA-DRA/HLA-DPB1/HLA-DRB1/HLA-DMA/HLA-DMB/HLA-DQA1/HLA-DRB5/HLA-DQB2/HLA-DRB4/HLA-DPA1/HLA-DRB3/HLA-DQA2
GOMF_CATALYTIC_ACTIVITY_ACTING_ON_DNA	GOMF_CATALYTIC_ACTIVITY_ACTING_ON_DNA	191	0.490308	1.98797	3.42698e-08	5.52763e-07	3.44182e-07	4438	tags=43%, list=22%, signal=34%	BRIP1/NEIL3/ERCC6L/EXO1/XRCC2/DSCC1/TTF2/TERT/POLQ/POLE2/BLM/FEN1/MCM2/RAD51/RUVBL1/UNG/PIF1/THAP9/RAD54B/DMC1/TOP2A/ENDOG/RFC3/POLH/RAD54L/MCM4/TREX2/MCM6/FANCM/ERCC4/POLA1/RFC4/POLD1/ALKBH2/LIG3/ZRANB3/MSH6/RECQL4/MCM3/TOP1MT/NTHL1/TDP1/APEX1/MCM8/ATAD5/PCNA/POLE/DCLRE1B/SETMAR/MCM5/RFC5/POLE3/RBBP8/RUVBL2/RBBP4/DNASE1L2/LIG1/DKC1/XRCC5/RAD1/DDX1/DNMT1/SMARCA5/DDX11/NME1/TOP3B/TATDN1/DNMT3B/DIC…
GOBP_DNA_REPLICATION_INITIATION	GOBP_DNA_REPLICATION_INITIATION	25	0.816252	2.32364	3.49103e-08	5.61318e-07	3.49509e-07	2179	tags=72%, list=11%, signal=64%	MCM10/CDC6/CDT1/CDK2/MCM2/POLA2/RPA4/MCM4/CCNE2/MCM6/POLA1/GMNN/PRIM1/MCM3/GINS3/CCNE1/TOPBP1/MCM5
GOBP_MAINTENANCE_OF_LOCATION	GOBP_MAINTENANCE_OF_LOCATION	291	-0.415574	-1.81192	3.70822e-08	5.94365e-07	3.70086e-07	3976	tags=33%, list=20%, signal=26%	ITPR2/SREBF1/GSTM2/ACACB/HAP1/TMSB4Y/IL10/CD4/ITGAV/SP100/HRC/PPARG/S100A7/ANXA6/PRKD1/FBN2/TRPV1/RYR2/NFKBIE/S100A8/RNF213/IL6/PLN/NFKBIA/FBN1/CCDC88A/BSCL2/ANK3/PRKCE/DRD1/SORL1/CORO1A/TMSB4X/TPCN1/GP9/CAV1/TRPA1/DRD2/PTK2B/CAPN3/APOE/CYBA/ABCA1/RIT2/MCOLN3/VPS13C/AKAP6/GP5/CCL3/HTR2B/SLC8A1/TNF/P2RX7/ARHGAP21/TRPM2/PLA2G4C/APOA1/CCR5/P2RY6/LPL/GSN/ENPP1/PDIA2/PTPN6/CD19/IL1B/PINK1/XCL1/CXCL11/…
GOBP_POSITIVE_REGULATION_OF_CELL_CYCLE	GOBP_POSITIVE_REGULATION_OF_CELL_CYCLE	280	0.433512	1.85434	3.72269e-08	5.94813e-07	3.70365e-07	3198	tags=27%, list=16%, signal=23%	FGF10/E2F8/MAGEA4/BRCA2/FAM83D/AURKB/PLK4/CHEK1/KIF14/DLGAP5/MAD2L1/ASCL1/ECT2/TERT/CDC25C/FGFR2/CDC6/CDC25A/CDT1/DTL/AURKA/E2F7/STIL/UBE2C/NDC80/FEN1/CDCA5/CCNB1/NUSAP1/RRM2/CHEK2/DBF4/RAD51AP1/CKS2/FBXO5/ESPL1/KIF23/KIF20B/SASS6/LSM11/BTC/PSRC1/MSX2/RACGAP1/EIF4EBP1/ANKRD31/MDM2/CPSF3/APEX1/STOX1/CDC14A/ATAD5/RRM1/EREG/CENPJ/HCFC1/OVOL1/EIF4E/STRA8/FGF8/SPDYA/GPSM2/ZNF16/PRDM9/MTBP/EPGN/DYRK3/C…
GOBP_INTERLEUKIN_8_PRODUCTION	GOBP_INTERLEUKIN_8_PRODUCTION	74	-0.618017	-2.23704	3.77926e-08	6.01965e-07	3.74818e-07	2244	tags=70%, list=11%, signal=63%	DDIT3/SERPINE1/ARRB1/WNT5A/LILRA2/BCL10/RAB1A/TLR9/F2R/HSPA1A/CD244/RIPK1/IL10/LRRC19/MAPKBP1/IL6/DDX58/TMSB4X/NOD1/LGALS9/PYCARD/AFAP1L2/TLR1/ANXA4/TNF/TLR4/CD58/CD14/TLR6/STAT3/FCN1/BCL3/IL1B/TLR3/F3/SYK/CHI3L1/ANXA1/F2RL1/TLR2/TLR5/TLR7/CD33/KLF4/NOD2/BPI/CD74/PTPRC/CLEC7A/CD2/PTPN22/TLR8
GOBP_NEUTROPHIL_CHEMOTAXIS	GOBP_NEUTROPHIL_CHEMOTAXIS	94	-0.582016	-2.21822	3.96626e-08	6.29782e-07	3.92139e-07	2225	tags=41%, list=11%, signal=37%	CCL15/LGALS3/CCL3/CCL3L3/C3AR1/CXCL6/CCL17/BST1/PREX1/EDN1/RAC2/CCL4/DAPK2/CCL13/IL1B/XCL1/CXCL11/SYK/ITGB2/CCL8/CCL21/CCL16/PIK3CD/DPP4/CXCL2/NOD2/CCL2/VAV1/CXCL9/NCKAP1L/PIK3CG/CCL14/CCL5/CD74/CXCL10/CXCL13/CCR7/CCL11/CCL19
GOBP_REGULATION_OF_MYELOID_CELL_DIFFERENTIATION	GOBP_REGULATION_OF_MYELOID_CELL_DIFFERENTIATION	171	-0.484587	-2.01612	4.00845e-08	6.34506e-07	3.9508e-07	3421	tags=37%, list=17%, signal=31%	ISG15/TCTA/IRF7/NDFIP1/CAMK4/NFKBIA/FBN1/SPI1/IL12B/FOXP1/STAT1/LRRC17/CTNNBIP1/IL4/GATA2/PTK2B/CIB1/MYC/MAPK11/TYROBP/ZFP36L1/CCL3/HOXA5/RASSF2/B2M/TNF/TLR4/TNFSF11/INPP5D/ITPKB/TGFB1/JAG1/ETS1/STAT3/CASP8/C1QC/ZBTB46/MEF2C/FSTL3/MAFB/PIK3R1/SFRP1/NOTCH2/TLR3/RAB7B/HOXA9/LTF/HOXA7/FOS/POU4F2/HCLS1/HLA-DRB1/ZBTB16/EVI2B/HOXB8/ZFP36/NCKAP1L/IL23R/LEF1/IFNG/CD74/LILRB1/UBASH3B/GPR171
GOBP_T_HELPER_1_TYPE_IMMUNE_RESPONSE	GOBP_T_HELPER_1_TYPE_IMMUNE_RESPONSE	42	-0.71324	-2.31038	4.05009e-08	6.39112e-07	3.97948e-07	2006	tags=52%, list=10%, signal=47%	RELB/IL4R/TLR4/HAVCR2/EBI3/TBX21/BCL3/ARID5A/IL27RA/IL1B/XCL1/STAT6/ANXA1/HLA-DRB1/PLA2G4A/SLAMF1/IL23R/LEF1/IL18R1/IL18/CCR2/CCL19
GOBP_REGULATION_OF_SUPRAMOLECULAR_FIBER_ORGANIZATION	GOBP_REGULATION_OF_SUPRAMOLECULAR_FIBER_ORGANIZATION	314	-0.414629	-1.82544	4.07241e-08	6.4065e-07	3.98905e-07	4095	tags=33%, list=21%, signal=27%	EFEMP2/SSH3/DLG1/ADD3/PROX1/LPAR1/TMSB4Y/ARHGEF5/SNX9/RICTOR/RHPN2/CLIP1/SLC9A1/SWAP70/MYOC/EML2/ID1/LIMK1/VIL1/ESAM/COTL1/MAGEL2/TNXB/BAIAP2L2/SPTBN4/SLIT2/AEBP1/WASF2/PFN3/STMN2/TAOK1/CCDC88A/PXN/ACTN2/PRKCE/LIMA1/CORO1A/TMSB4X/FLII/CDH5/SHANK3/RHOC/DAAM2/PTK2B/SPTAN1/CIB1/KANK3/APOE/CDC42/MAPT/EPS8/ARPC1B/PYCARD/PAK3/SPTBN1/NRP1/PHLDB2/TMEFF2/TACSTD2/GMFG/ARHGAP18/PRKCD/SVIL/S100A10/SORBS3/F11…
GOBP_RESPONSE_TO_MECHANICAL_STIMULUS	GOBP_RESPONSE_TO_MECHANICAL_STIMULUS	184	-0.469743	-1.96256	4.19562e-08	6.58003e-07	4.0971e-07	3747	tags=43%, list=19%, signal=36%	TCAP/BACE1/SLC9A1/MAP3K2/BAG3/JUN/THBS1/RYR2/MAP3K14/USP53/MMP14/COL1A1/ACTA1/CLCN6/FYN/GADD45A/NFKBIA/MAP2K4/FAS/NRXN2/SERPINE2/PDZD7/PDE2A/STAT1/TRPA1/SHANK3/P2RY1/CITED2/DRD2/TXNIP/PTK2B/LTBR/CD40/JUP/BTG2/CYBA/ENG/TNFRSF1A/TNFRSF10A/SLC8A1/AQP1/STRC/TNF/P2RX7/TLR4/CSRP3/F11R/EDN1/TMC2/CASP8/CNN2/GSN/CASP5/AGT/PTN/IL1B/TLR3/IRF1/CHI3L1/FOSB/CASP1/FOS/KCNK2/CXCL12/PTGS2/TLR5/CNTNAP2/TTN/TLR7/TN…
GOBP_POSITIVE_REGULATION_OF_CYTOKINE_PRODUCTION_INVOLVED_IN_IMMUNE_RESPONSE	GOBP_POSITIVE_REGULATION_OF_CYTOKINE_PRODUCTION_INVOLVED_IN_IMMUNE_RESPONSE	60	-0.653706	-2.28339	4.37684e-08	6.84318e-07	4.26096e-07	3311	tags=55%, list=17%, signal=46%	SPON2/IL6/CAMK4/DDX58/IL1R1/IL4/DENND1B/B2M/PRKCZ/TLR4/HLA-A/LAPTM5/TBX21/ARID5A/IL1B/HLA-E/XCL1/HLA-G/HLA-F/PLCG2/F2RL1/TNFRSF14/NR4A3/CD226/NOD2/SLAMF1/CD74/LILRB1/NLRP3/CLEC7A/IL18R1/IL18/CD160
GOBP_NIK_NF_KAPPAB_SIGNALING	GOBP_NIK_NF_KAPPAB_SIGNALING	118	-0.539657	-2.09255	4.49102e-08	7.00023e-07	4.35874e-07	4599	tags=52%, list=23%, signal=40%	CYLD/NFAT5/RBCK1/TLR9/IL23A/TNFSF15/TRIM6/IFI35/DLG1/REL/LRRC19/NLRC3/BIRC2/MAP3K14/TRIP6/NFKBIA/SPI1/IL12B/EDA/LITAF/TMSB4X/UACA/EGFR/NOD1/NFKB2/TRADD/LGALS9/TNFRSF10A/RELB/RASSF2/NMI/CARD10/TNF/TLR4/HAVCR2/LAPTM5/CD14/TLR6/EDN1/EDAR/CD27/BCL3/IL1B/SASH1/TLR3/CHI3L1/ZC3H12A/NR3C2/RIPK3/TLR2/TLR7/NOD2/TNFSF14/GREM1/NLRP3/PTPN22/IKBKE/IL18R1/IL18/BIRC3/CCL19
GOBP_SEQUESTERING_OF_CALCIUM_ION	GOBP_SEQUESTERING_OF_CALCIUM_ION	116	-0.547901	-2.12022	4.6546e-08	7.23307e-07	4.50373e-07	3476	tags=41%, list=18%, signal=34%	ANXA6/PRKD1/TRPV1/RYR2/PLN/PRKCE/DRD1/CORO1A/TPCN1/GP9/TRPA1/DRD2/PTK2B/CAPN3/CYBA/MCOLN3/AKAP6/GP5/CCL3/HTR2B/SLC8A1/P2RX7/TRPM2/CCR5/P2RY6/PTPN6/CD19/XCL1/CXCL11/CCL21/PLCG2/GP1BA/FASLG/HTR2C/CXCL9/HTR2A/CLIC2/LCK/ITPR3/PTPRC/MCOLN2/CXCL10/UBASH3B/CCR7/CCL19/CASQ2/ATP1A2
GOBP_REGULATION_OF_T_CELL_RECEPTOR_SIGNALING_PATHWAY	GOBP_REGULATION_OF_T_CELL_RECEPTOR_SIGNALING_PATHWAY	39	-0.728738	-2.32946	4.95097e-08	7.66794e-07	4.7745e-07	2944	tags=49%, list=15%, signal=42%	PVRIG/BTN2A2/ADA/LGALS3/LAPTM5/ELF1/CARD11/PTPN6/DUSP22/GBP1/CD226/LCK/SLA2/PTPN22/CCR7/CD160/SH2D1A/TRAT1/UBASH3A
GOBP_ENDOTHELIUM_DEVELOPMENT	GOBP_ENDOTHELIUM_DEVELOPMENT	122	-0.534528	-2.09185	4.96453e-08	7.66794e-07	4.7745e-07	4828	tags=52%, list=24%, signal=40%	PDPN/CEACAM1/PPP1R12A/HEY1/HEG1/DLL4/RAB1A/HEY2/ACVR1/IKBKB/ZDHHC21/FSTL1/PROX1/ZEB1/APOLD1/SCUBE1/RHOB/GJA4/ID1/PLCB1/NOTCH4/VCL/SOX17/CCM2/STARD13/PECAM1/FOXJ2/ADAMTS12/KDR/FOXP1/GJA5/ACVRL1/RAPGEF6/PDE2A/CDH5/EDNRA/CLDN5/ROBO4/CD34/HOXB5/TIE1/COL18A1/NRG1/PROC/NRP1/TNFRSF1A/TNF/F11R/NR2F2/MSN/COL22A1/JAG1/NOTCH1/S1PR1/IL1B/SLC40A1/COL15A1/F2RL1/ICAM1/RAPGEF3/EDNRB/CLDN1/ITGAX/CXCL10
GOMF_CYTOKINE_ACTIVITY	GOMF_CYTOKINE_ACTIVITY	206	-0.453696	-1.91104	5.05592e-08	7.78551e-07	4.84771e-07	2663	tags=32%, list=13%, signal=28%	CMTM3/XCL2/IL4/AREG/FAM3C/CCL23/IFNK/CMTM2/CSF2/CCL15/NRG1/CCL3/CCL3L3/BMP8B/FLT3LG/TNFSF12/CXCL6/TNF/CCL17/CMTM7/IL15/TNFSF11/TNFRSF11B/EDN1/TGFB1/EBI3/CXCL14/CCL4/IFNW1/IFNA14/CCL13/TNFSF13B/LEFTY2/IL1B/XCL1/CXCL11/CCL8/CCL21/CCL16/GDF10/CXCL12/TNFSF10/LEFTY1/IL32/IL33/IL16/SCG2/CXCL2/FASLG/CCL2/TNFSF14/CXCL9/GREM1/IFNG/WNT4/CCL14/CCL5/CER1/LTB/CXCL10/CXCL13/CD40LG/IL18/CCL11/IL7/CCL19
GOCC_MITOCHONDRIAL_PROTEIN_CONTAINING_COMPLEX	GOCC_MITOCHONDRIAL_PROTEIN_CONTAINING_COMPLEX	215	0.455501	1.8855	5.42447e-08	8.32788e-07	5.18541e-07	8091	tags=66%, list=41%, signal=39%	PDK1/MRPL11/MCCC2/TIMM8A/APOOL/SLC25A31/MRPL3/MRPS30/TOMM40/MRPL33/MTX3/MRPL23/MRPL12/TIMM50/GRPEL1/MRPL52/TIMM9/TIMM17B/SLC25A5/TOMM22/MRPL30/SLC25A6/TIMM10/MRPS27/MRPL4/MRPS14/CHCHD6/MRPL48/MCCC1/IMMP1L/APOO/MRPL36/MRPS18A/MRPS7/MRPS12/MRPS17/NSUN3/MTX1/HADHA/PHB/PDHA1/MRPL44/MRPS16/MRPL47/NDUFB11/MRPL21/MRPL42/MRPL15/DNAJC19/PPIF/MRPS2/TIMM13/MRPL10/MRPL39/NDUFA7/COX7B/MRPL17/NDUFV3/FOXRED1/HS…
GOBP_REGULATION_OF_CELL_CYCLE_G2_M_PHASE_TRANSITION	GOBP_REGULATION_OF_CELL_CYCLE_G2_M_PHASE_TRANSITION	87	0.595409	2.17359	5.6897e-08	8.70883e-07	5.42262e-07	2058	tags=30%, list=10%, signal=27%	AURKB/CHEK1/KIF14/CLSPN/CENPF/CDC25C/CDC6/CDC25A/DTL/AURKA/BLM/CCNB1/PLK1/CDK2/BRCA1/TP53/FBXO5/CCNB3/ATF5/KCNH5/STOX1/ATAD5/RRM1/TOPBP1/PINX1/NEK10
GOCC_ER_TO_GOLGI_TRANSPORT_VESICLE_MEMBRANE	GOCC_ER_TO_GOLGI_TRANSPORT_VESICLE_MEMBRANE	56	-0.65778	-2.25946	5.84568e-08	8.92078e-07	5.55459e-07	1932	tags=39%, list=10%, signal=36%	SEC31B/AREG/HLA-DQB1/B2M/HLA-A/HLA-C/HLA-B/HLA-H/HLA-E/HLA-G/HLA-F/HLA-DRA/HLA-DPB1/HLA-DRB1/HLA-DQA1/HLA-DRB5/HLA-DQB2/HLA-DRB4/HLA-DPA1/HLA-DRB3/CD74/HLA-DQA2
GOBP_CHROMOSOME_LOCALIZATION	GOBP_CHROMOSOME_LOCALIZATION	69	0.635342	2.21984	6.02247e-08	9.16315e-07	5.7055e-07	2942	tags=38%, list=15%, signal=32%	KIF18A/FAM83D/AURKB/KIF14/DLGAP5/CENPF/CEP55/CDT1/CENPE/NDC80/CDCA5/CCNB1/KIFC1/NUF2/INCENP/CDCA8/KIF2C/PSRC1/KIF22/PINX1/KATNB1/SEH1L/RRS1/CENPQ/VPS4A/SPAG5
GOBP_REGULATION_OF_T_CELL_MEDIATED_CYTOTOXICITY	GOBP_REGULATION_OF_T_CELL_MEDIATED_CYTOTOXICITY	38	-0.727498	-2.32489	6.70574e-08	1.01724e-06	6.3339e-07	2465	tags=68%, list=12%, signal=60%	CD1D/STX7/MR1/B2M/P2RX7/HLA-A/HLA-B/HLA-H/HLA-E/XCL1/HLA-G/KLRC1/CD1A/HLA-F/RIPK3/HLA-DRA/HLA-DRB1/NCKAP1L/CD1B/IL23R/LILRB1/PTPRC/IL7R/KLRD1/CD1C/CD1E
GOBP_PLATELET_ACTIVATION	GOBP_PLATELET_ACTIVATION	125	-0.52703	-2.06783	6.78514e-08	1.02623e-06	6.38988e-07	3233	tags=41%, list=16%, signal=34%	IL6/CLIC1/SERPINE2/VWF/GP9/ADRA2B/STXBP3/P2RY1/HSPB1/MYH9/PDGFB/PEAR1/CD40/APOE/JAK2/GP5/CSRP1/COL3A1/MYL9/PLSCR1/SH2B3/TLR4/PRKCD/F11R/AXL/ADRA2A/P2RY12/PTPN6/MERTK/FERMT3/TSPAN32/SYK/PLCG2/THBD/IL6ST/GP1BA/CD9/VAV1/PLA2G4A/BLK/DGKA/PLEK/PRKCQ/PIK3CG/LCK/DGKB/UBASH3B/TXK/SELP/CD40LG/F2RL2
GOBP_REGULATION_OF_CD4_POSITIVE_ALPHA_BETA_T_CELL_ACTIVATION	GOBP_REGULATION_OF_CD4_POSITIVE_ALPHA_BETA_T_CELL_ACTIVATION	56	-0.654838	-2.24935	7.48461e-08	1.12867e-06	7.02775e-07	3089	tags=50%, list=16%, signal=42%	IL12B/IL2/CD274/CD83/IL4/LGALS9/IL4R/PRKCZ/NFKBIZ/TBX21/XCL1/ZC3H12A/ANXA1/HLA-DRA/HLA-DRB1/RUNX3/NCKAP1L/TGFBR2/HLA-DRB3/BCL6/IL23R/PRKCQ/IFNG/IRF4/NLRP3/IL18/CD160/CCL19
GOBP_DNA_GEOMETRIC_CHANGE	GOBP_DNA_GEOMETRIC_CHANGE	84	0.590256	2.15009	8.67275e-08	1.30398e-06	8.11934e-07	2390	tags=37%, list=12%, signal=33%	BRIP1/ERCC6L/GINS1/DSCC1/HMGB3/POLQ/BLM/MCM2/GINS2/RAD51/RUVBL1/GINS4/PIF1/RAD54B/TOP2A/RFC3/RAD54L/MCM4/MCM6/FANCM/RFC4/ZRANB3/RECQL4/HMGB2/MCM3/GINS3/MCM8/MCM5/RFC5/HMGA1/RUVBL2
GOBP_PROTEIN_DNA_COMPLEX_ASSEMBLY	GOBP_PROTEIN_DNA_COMPLEX_ASSEMBLY	109	0.547263	2.08565	8.80195e-08	1.31952e-06	8.21606e-07	3651	tags=37%, list=18%, signal=30%	CENPA/CENPI/HJURP/DLGAP5/CENPF/CENPN/CENPK/HELLS/CDT1/CENPE/CHAF1A/OIP5/MCM2/CENPH/RAD51/TP53/DMC1/POLR1E/TAF5/ASF1B/KNTC1/BAZ1A/SOX9/ANP32B/GMNN/CHAF1B/HMGB2/TAF6L/CENPP/POLE3/GRWD1/CENPO/ITGB3BP/PIH1D1/SMARCA5/NPM1/NAP1L1/TAF10/RAD51C/SET
GOBP_POSITIVE_REGULATION_OF_CELL_MATRIX_ADHESION	GOBP_POSITIVE_REGULATION_OF_CELL_MATRIX_ADHESION	52	-0.657395	-2.23185	1.01247e-07	1.51337e-06	9.42308e-07	4325	tags=58%, list=22%, signal=45%	TSC1/SDC4/CSF1/EFEMP2/THY1/CEACAM6/FUT1/MYOC/KDR/RRAS/PTK2B/CIB1/JUP/PLEKHA2/COL16A1/EMP2/NRP1/PRKCZ/S100A10/UTRN/RIN2/SFRP1/FMN1/CCL21/DISC1/TEK/SKAP1/WNT4/CCR7/EPHA1
GOBP_REGULATION_OF_RESPONSE_TO_WOUNDING	GOBP_REGULATION_OF_RESPONSE_TO_WOUNDING	141	-0.507988	-2.03687	1.02772e-07	1.53166e-06	9.53697e-07	3922	tags=41%, list=20%, signal=33%	TFPI/IL10/FAP/PDGFA/PRKG1/MAP2K1/THBS1/VIL1/TNFRSF12A/SERPINE2/PRKCE/GRN/CAV1/CD109/NDEL1/PDGFB/EPHA4/APOE/PLAU/CD34/PROC/WFDC1/PHLDB2/SERPINC1/KLKB1/HBEGF/PTPRF/TNF/APOH/SH2B3/PRKCD/RGMA/EDN1/PROS1/TSPAN8/MYLK/ADRA2A/PTN/KANK1/F3/SMOC2/ALOX5/ANXA1/F2RL1/OCLN/THBD/CPB2/GP1BA/PLAT/SIGLEC10/CD9/KLF4/CLDN1/WNT4/UBASH3B/CLEC7A/TNFAIP3/KIAA0319
GOCC_VACUOLAR_LUMEN	GOCC_VACUOLAR_LUMEN	152	-0.493152	-2.00101	1.04111e-07	1.5471e-06	9.63312e-07	4679	tags=44%, list=24%, signal=34%	ARSA/CTSF/GCA/SMPD1/PDGFRB/GPC1/CTSA/SDC4/CTSG/CTSB/ACP2/GM2A/LAMP2/UNC13D/PPT1/SGSH/S100A7/PYGB/SDCBP/IFI30/LIPA/RNASET2/BGN/CSPG5/GPC3/EPDR1/GRN/GC/CAP1/ASAH1/VAT1/LGMN/SERPINA3/PSAP/SDC2/GPC4/FMOD/TPP1/MAN2B2/FRK/PYCARD/ATP13A2/CTSC/AGRN/PRKCD/NPC2/DAPK2/PRELP/CTSK/DEFA1/MNDA/DCN/ARG1/LUM/FUCA1/FASLG/ANXA2/CTSS/C3/PLAC8/BPI/CD74/LYZ/TTR/OGN/OMD/CD1E
GOBP_POSITIVE_REGULATION_OF_CELL_CYCLE_PROCESS	GOBP_POSITIVE_REGULATION_OF_CELL_CYCLE_PROCESS	206	0.459792	1.89364	1.05554e-07	1.56398e-06	9.73824e-07	3004	tags=29%, list=15%, signal=25%	FGF10/E2F8/FAM83D/AURKB/PLK4/KIF14/DLGAP5/MAD2L1/ECT2/TERT/CDC25C/CDC6/CDC25A/CDT1/DTL/AURKA/E2F7/STIL/UBE2C/NDC80/FEN1/CDCA5/CCNB1/NUSAP1/RRM2/CHEK2/DBF4/RAD51AP1/FBXO5/ESPL1/KIF23/KIF20B/SASS6/LSM11/BTC/MSX2/RACGAP1/ANKRD31/MDM2/CPSF3/APEX1/STOX1/CDC14A/ATAD5/RRM1/EREG/CENPJ/STRA8/FGF8/GPSM2/ZNF16/PRDM9/MTBP/EPGN/DYRK3/CDC7/SPAG5/RANBP1/TFDP1
GOBP_SPINDLE_ORGANIZATION	GOBP_SPINDLE_ORGANIZATION	151	0.507018	2.02537	1.08032e-07	1.59606e-06	9.93798e-07	1882	tags=23%, list=10%, signal=21%	AURKB/SPC25/NEK2/DLGAP5/ASPM/KIF4A/WDR62/KIF11/KIF15/TTK/CENPE/AURKA/MYBL2/STIL/NDC80/CCNB1/PLK1/CENPH/TACC3/TPX2/CHEK2/KIFC1/NUF2/FBXO5/ESPL1/KIF23/CDC20/INCENP/CCNB2/PSRC1/CEP72/PRC1/RACGAP1/SAC3D1
GOBP_RHO_PROTEIN_SIGNAL_TRANSDUCTION	GOBP_RHO_PROTEIN_SIGNAL_TRANSDUCTION	120	-0.527573	-2.0581	1.12483e-07	1.65701e-06	1.03175e-06	5200	tags=57%, list=26%, signal=43%	CDH13/FLOT1/ARRB1/STMN1/CDC42EP4/GNA12/GPR55/CDC42SE2/PDPN/MYO9B/HEG1/RASIP1/RHOG/GPR20/F2RL3/PDGFRB/ARHGAP1/F2R/AKAP13/ROBO1/LPAR1/RHOB/MYOC/ARHGDIG/LIMK1/RHOU/MCF2L/STARD13/ARHGEF11/RASGRF1/APOC3/OPHN1/ARHGAP4/RHOJ/APOE/COL1A2/CDC42/CELSR1/ABCA1/RIT2/STARD8/ARHGEF1/EPS8/GPR17/NRP1/COL3A1/AGTR1/F11R/APOA1/ABRA/ADRA2A/ARHGDIB/KANK1/ITGA3/ARHGAP6/F2RL1/DLC1/ARHGEF3/PLEKHG5/P2RY8/GPR65/BCL6/EPS8L1/…
GOBP_ANTIGEN_PROCESSING_AND_PRESENTATION_OF_EXOGENOUS_PEPTIDE_ANTIGEN_VIA_MHC_CLASS_II	GOBP_ANTIGEN_PROCESSING_AND_PRESENTATION_OF_EXOGENOUS_PEPTIDE_ANTIGEN_VIA_MHC_CLASS_II	27	-0.779794	-2.34797	1.14192e-07	1.67252e-06	1.04141e-06	2130	tags=67%, list=11%, signal=60%	HLA-DOB/HLA-DQB1/B2M/HLA-DOA/HLA-DRA/HLA-DPB1/HLA-DRB1/HLA-DMA/HLA-DMB/HLA-DQA1/HLA-DRB5/HLA-DQB2/HLA-DRB4/CTSS/HLA-DPA1/HLA-DRB3/CD74/HLA-DQA2
GOCC_CHROMOSOME_TELOMERIC_REGION	GOCC_CHROMOSOME_TELOMERIC_REGION	114	0.547766	2.10659	1.14184e-07	1.67252e-06	1.04141e-06	5378	tags=46%, list=27%, signal=33%	DYDC2/DYDC1/BRCA2/CHEK1/TERT/BLM/FEN1/CDK2/MCM2/RAD51/CHEK2/RAD51AP1/PIF1/DMC1/RPA4/THOC6/MCM4/MCM6/DOT1L/ERCC4/ZSCAN4/POLD1/RECQL4/MCM3/APEX1/PCNA/PINX1/DCLRE1B/MCM5/RBBP4/XRCC5/PRKDC/THOC3/NAT10/MEN1/CBX5/ERCC1/RAD50/RIF1/ZBTB10/WRN/MTA2/CBX3/PARP1/WDR82/XRCC3/THOC1/XRCC1/MSH2/TERF2/RBBP7/SIRT6
GOBP_REGULATION_OF_ANATOMICAL_STRUCTURE_SIZE	GOBP_REGULATION_OF_ANATOMICAL_STRUCTURE_SIZE	434	-0.367849	-1.66713	1.14992e-07	1.67942e-06	1.0457e-06	3512	tags=28%, list=18%, signal=23%	LIMK1/VIL1/ESAM/COTL1/BAIAP2L2/AQP11/SPTBN4/SLIT2/PFN3/RTN4/CLCN6/AVPR1A/ZFYVE27/NPR3/SOD2/ACTN2/PRKCE/RND2/DRD1/LIMA1/SLC9A3R1/CORO1A/TMSB4X/HTR7/GJA5/CAV1/FLII/ADRA2B/ULK2/SHANK3/EDNRA/P2RY1/DAAM2/ARHGAP4/NDEL1/PTK2B/SPTAN1/MACF1/KANK3/APOE/MAPT/SLC12A5/SEMA6D/EPS8/ARPC1B/PYCARD/PAK3/SPTBN1/ATP13A2/RIN3/NRP1/HTR2B/SLC8A1/DOCK4/AQP1/TNF/LRRK2/P2RX7/AGTR1/ECE1/ARHGAP18/PRKCD/SVIL/TRPM4/CAPG/SPTB/…
GOBP_CELLULAR_EXTRAVASATION	GOBP_CELLULAR_EXTRAVASATION	69	-0.615182	-2.2029	1.15557e-07	1.68284e-06	1.04783e-06	1867	tags=54%, list=9%, signal=49%	THY1/CD99/GCNT1/ADAM8/PLCB1/PLVAP/PECAM1/MADCAM1/CHST2/IL1R1/SIRPA/TNF/BST1/F11R/SELPLG/ITGB7/ITGA4/IL27RA/CCL21/XG/RIPK3/CXCL12/ICAM1/PTAFR/ITGAL/PIK3CD/CCL2/VCAM1/PDGFD/CX3CR1/PTGER4/PIK3CG/SELP/SELE/CCR2/TRIM55/SELL
GOBP_INTERLEUKIN_10_PRODUCTION	GOBP_INTERLEUKIN_10_PRODUCTION	52	-0.655235	-2.22452	1.1676e-07	1.69552e-06	1.05573e-06	3571	tags=58%, list=18%, signal=47%	FCGR2B/TNFSF4/ISG15/IL6/IL12B/CD274/CD83/IL4/LGALS9/CD34/PYCARD/TYROBP/CD28/PRKCZ/TLR4/STAT3/BCL3/XCL1/SYK/PLCG2/F2RL1/PDCD1LG2/TLR2/HLA-DRB1/NOD2/IL23R/IRF4/LILRB1/CLEC7A/CD40LG
GOBP_ANTIGEN_PROCESSING_AND_PRESENTATION_OF_ENDOGENOUS_ANTIGEN	GOBP_ANTIGEN_PROCESSING_AND_PRESENTATION_OF_ENDOGENOUS_ANTIGEN	25	-0.797683	-2.39185	1.25263e-07	1.81383e-06	1.12939e-06	1910	tags=76%, list=10%, signal=69%	TAPBP/CD1D/B2M/HLA-A/HLA-C/ERAP1/HLA-B/HLA-H/HLA-E/TAP1/HLA-G/CD1A/HLA-F/HLA-DRA/HLA-DRB1/CD1B/CD74/CD1C/CD1E
GOBP_DENDRITIC_CELL_MIGRATION	GOBP_DENDRITIC_CELL_MIGRATION	30	-0.755381	-2.29368	1.31216e-07	1.89464e-06	1.17971e-06	2305	tags=63%, list=12%, signal=56%	CDC42/LGALS9/EPS8/TRPM2/TRPM4/CCR5/CCL21/ALOX5/ASB2/SLAMF8/SLAMF1/PIK3CG/CCL5/GPR183/DOCK8/CCR7/CCR2/CCR6/CCL19
GOBP_MRNA_PROCESSING	GOBP_MRNA_PROCESSING	350	0.405152	1.77405	1.35162e-07	1.9461e-06	1.21176e-06	7075	tags=49%, list=36%, signal=32%	TTF2/RBM11/AFF2/RBM20/MBNL3/RAVER2/RBMY1B/THOC6/MAGOHB/JMJD6/BRDT/LSM11/CPSF2/PTCD2/RRP1B/ZNF473/NCBP1/POLR2D/SF3B4/RBMY1E/PTBP1/SNRPE/CPSF3/PRMT5/XAB2/HNRNPA1/GEMIN6/LSM4/ADARB2/SNRPD2/RBMX/PPIL1/SNRPA/CPSF6/RBMX2/KHDRBS2/PPARGC1A/CPEB1/TXNL4B/SNRPF/WDR33/SF3B3/BARD1/RBM41/LARP7/NCBP2/RBM22/SNRPD1/RBM3/LSM2/SNRPB/DDX1/PPIH/THOC3/NONO/SNRPG/DAZAP1/RNF113A/AICDA/TBRG4/FIP1L1/TUT1/NOVA1/APOBEC1/RBM…
GOMF_SINGLE_STRANDED_DNA_BINDING	GOMF_SINGLE_STRANDED_DNA_BINDING	100	0.556818	2.09446	1.36366e-07	1.95791e-06	1.21911e-06	3851	tags=39%, list=19%, signal=32%	NEIL3/BRCA2/MCM10/BLM/SMC4/RAD18/MCM2/RAD51/TP53/RAD51AP1/POU4F1/DMC1/RPA4/RAD54L/MCM4/MCM6/SMC2/ERCC4/POLA1/ZRANB3/RECQL4/HMGB2/MCM3/TDP1/HNRNPA1/MCM8/SETMAR/MCM5/RBBP8/NUP35/CNBP/RPA3/POLR2H/DDX11/LRPPRC/REXO4/HSPD1/ERCC1/RAD50
GOBP_PROTEIN_DNA_COMPLEX_SUBUNIT_ORGANIZATION	GOBP_PROTEIN_DNA_COMPLEX_SUBUNIT_ORGANIZATION	157	0.485064	1.93607	1.37047e-07	1.96216e-06	1.22176e-06	5222	tags=45%, list=26%, signal=34%	CENPA/CENPI/HJURP/DLGAP5/CENPF/CENPN/CENPK/HELLS/CDT1/CENPE/CHAF1A/OIP5/MCM2/CENPH/RAD51/RUVBL1/TP53/DMC1/POLR1E/TAF5/LIN54/ASF1B/KNTC1/BAZ1A/SOX9/ANP32B/ANP32E/GMNN/CHAF1B/HMGB2/TAF6L/ACTL6A/CENPP/POLE3/GRWD1/SMARCC1/HMGA1/RUVBL2/CENPO/PRDM9/ITGB3BP/PIH1D1/SMARCA5/NPM1/SUPT16H/NAP1L1/TAF10/RAD51C/SET/INO80C/TAF7L/SART3/SPTY2D1/SMYD3/PSME4/SSRP1/DNAJC9/CTCF/BRF2/TAF7/TSPY1/SRCAP/NASP/ACTR8/NFRKB/…
GOBP_REGULATION_OF_MYELOID_LEUKOCYTE_DIFFERENTIATION	GOBP_REGULATION_OF_MYELOID_LEUKOCYTE_DIFFERENTIATION	107	-0.542615	-2.0963	1.40628e-07	2.00779e-06	1.25016e-06	4957	tags=55%, list=25%, signal=42%	FSHB/GPR55/LYN/CEACAM1/TAL1/KLF10/TESC/PIAS3/CARTPT/IL23A/INHBA/CSF1/RIPK1/CD4/CCR1/LILRB3/TCTA/IRF7/NDFIP1/CAMK4/FBN1/IL12B/FOXP1/LRRC17/CTNNBIP1/IL4/GATA2/MYC/TYROBP/ZFP36L1/CCL3/RASSF2/TNF/TLR4/TNFSF11/INPP5D/TGFB1/CASP8/C1QC/ZBTB46/FSTL3/MAFB/PIK3R1/SFRP1/NOTCH2/TLR3/LTF/HOXA7/FOS/POU4F2/HCLS1/HLA-DRB1/EVI2B/IL23R/LEF1/IFNG/CD74/LILRB1/UBASH3B
GOBP_DENDRITIC_CELL_DIFFERENTIATION	GOBP_DENDRITIC_CELL_DIFFERENTIATION	46	-0.688779	-2.27867	1.44448e-07	2.05656e-06	1.28053e-06	2553	tags=65%, list=13%, signal=57%	FCGR2B/GAS6/CAMK4/SPI1/IL4/LTBR/CSF2/LGALS9/LGALS3/RELB/TRPM2/LILRB2/BATF/AXL/ZBTB46/HLA-B/NOTCH2/HLA-G/F2RL1/TMEM176A/TMEM176B/BLK/TGFBR2/IRF4/LILRB1/IRF8/CCR7/UBD/CCL19/FLT3
GOBP_REGULATION_OF_DNA_DEPENDENT_DNA_REPLICATION	GOBP_REGULATION_OF_DNA_DEPENDENT_DNA_REPLICATION	45	0.699426	2.26112	1.52119e-07	2.15376e-06	1.34105e-06	3392	tags=64%, list=17%, signal=54%	E2F8/BRCA2/GINS1/DSCC1/CDT1/E2F7/BLM/CDK2/GINS2/GINS4/DBF4/FBXO5/ENDOG/TIMELESS/RFC3/TIPIN/RFC4/GMNN/LIG3/ZRANB3/GINS3/PCNA/RFC5/SENP2/DACH1/STOML2/CDC7/DONSON/AICDA
GOBP_TISSUE_REMODELING	GOBP_TISSUE_REMODELING	151	-0.490871	-1.98661	1.51782e-07	2.15376e-06	1.34105e-06	3089	tags=38%, list=16%, signal=33%	IL12B/CST3/IL2/HOXA3/ACVRL1/CAV1/TMEM119/EDNRA/TPP1/PTK2B/EPAS1/TCIRG1/ACP5/TIE1/RASSF2/P2RX7/LRRK1/IL15/NCDN/TNFSF11/INPP5D/TNFRSF11B/SEMA3C/TGFB1/JAG1/AXL/MEF2C/AGT/S1PR1/PTN/SYT7/IGFBP5/VDR/CTSK/SFRP1/NOTCH2/TF/SYK/ARG1/TMBIM1/AGTR2/CSF1R/RSPO3/CD38/GPNMB/PDK4/EPHA2/DBH/SNX10/LEPR/GREM1/UBASH3B/MC4R/IL18/TNFAIP3/CCR2/IL7/ADRB2
GOCC_PHAGOCYTIC_VESICLE_MEMBRANE	GOCC_PHAGOCYTIC_VESICLE_MEMBRANE	70	-0.611806	-2.19019	1.53858e-07	2.16633e-06	1.34888e-06	4576	tags=60%, list=23%, signal=46%	ATP6V0E2/TAP2/ATP6V0D1/LAMP1/RAB8B/ATP6V0C/LAMP2/ATP6V0E1/RAB32/RAB43/RAB38/ATP6V0A1/TAPBP/CORO1A/ATP6V0B/TCIRG1/CYBA/HVCN1/VAMP3/RAB31/TLR1/SNAP23/B2M/VAMP8/HLA-A/HLA-C/TLR6/RILP/RAC2/RAB20/HLA-B/SYT7/HLA-H/HLA-E/TAP1/HLA-G/RAB7B/HLA-F/CYBB/TLR2/ANXA3/CLEC4E
GOBP_CELL_CELL_ADHESION_VIA_PLASMA_MEMBRANE_ADHESION_MOLECULES	GOBP_CELL_CELL_ADHESION_VIA_PLASMA_MEMBRANE_ADHESION_MOLECULES	237	-0.439975	-1.88088	1.53702e-07	2.16633e-06	1.34888e-06	2875	tags=31%, list=15%, signal=27%	PCDHA11/PCDHB15/CD164/CADM1/PCDH9/SDK1/ROBO3/CDH11/CDH5/PCDH18/SPARCL1/GPC4/PCDH12/CDH10/PCDHB6/CELSR1/PCDH10/CLDN5/ROBO4/KIFAP3/PTPRT/CLSTN1/NEXN/ITGAM/CLDN23/FXYD5/IL1RAPL1/CLSTN3/PTPRF/CDH7/PTPRD/PTPRM/CADM3/APOA1/FAT4/CEACAM8/CDH8/CDH15/IGSF21/LRRC4/DSC2/GRID2/VSTM2L/ITGB2/CD6/PCDH7/ICAM1/ITGAL/ALCAM/CDH22/CDH12/PCDH20/CD84/IL1RAP/KLF4/VCAM1/TGFBR2/CDH18/CDH6/CLDN1/DSC1/CDH9/UNC5D/SELP/MDGA1/…
GOBP_ANTIGEN_PROCESSING_AND_PRESENTATION_OF_PEPTIDE_OR_POLYSACCHARIDE_ANTIGEN_VIA_MHC_CLASS_II	GOBP_ANTIGEN_PROCESSING_AND_PRESENTATION_OF_PEPTIDE_OR_POLYSACCHARIDE_ANTIGEN_VIA_MHC_CLASS_II	31	-0.755627	-2.32557	1.54685e-07	2.17198e-06	1.3524e-06	3571	tags=74%, list=18%, signal=61%	FCGR2B/THBS1/IFI30/LGMN/PYCARD/HLA-DOB/HLA-DQB1/B2M/HLA-DOA/HLA-DRA/HLA-DPB1/HLA-DRB1/HLA-DMA/HLA-DMB/HLA-DQA1/HLA-DRB5/HLA-DQB2/HLA-DRB4/CTSS/HLA-DPA1/HLA-DRB3/CD74/HLA-DQA2
GOBP_POSITIVE_REGULATION_OF_ENDOCYTOSIS	GOBP_POSITIVE_REGULATION_OF_ENDOCYTOSIS	93	-0.561468	-2.13262	1.59692e-07	2.23613e-06	1.39234e-06	5136	tags=49%, list=26%, signal=37%	FLOT1/MAGI2/SERPINE1/ARRB1/WNT5A/ITGA2/CD63/VPS28/ABCA13/SMPD1/SYNJ1/WNT3A/PPT1/DGKD/SGIP1/PPP3CC/GPC3/ANKFY1/IL4/GATA2/DRD2/APOE/CDC42/RAB31/B2M/LRRK2/ABCA7/CD14/DAB2/AXL/CLU/TF/SYK/CCL21/AHI1/PLCG2/SFRP4/F2RL1/ANXA2/NCKAP1L/LDLRAP1/GREM1/C3/SELE/CCL19/STAP1
GOBP_POSITIVE_REGULATION_OF_PROTEIN_KINASE_ACTIVITY	GOBP_POSITIVE_REGULATION_OF_PROTEIN_KINASE_ACTIVITY	351	-0.394355	-1.75103	1.64509e-07	2.29727e-06	1.43041e-06	2874	tags=27%, list=15%, signal=24%	CAB39/FLT1/FZD10/VEGFC/CHRNA3/FAM20A/ADRA2B/IQGAP1/EGFR/LAT/IL4/AREG/DRD2/PTK2B/EGR1/PDGFB/CIB1/EPHA4/CD40/CAB39L/PRLR/MAP3K12/BMPR1B/FZD8/JAK2/EMP2/AFAP1L2/NRG1/TNFRSF10A/HTR2B/RASSF2/HBEGF/CARD10/TNF/LRRK2/PRKCZ/P2RX7/TLR4/NEDD9/PRKCD/PRKAG2/MST1R/TNFSF11/TLR6/EDN1/TGFB1/NCF1/DKK1/CCND2/RASGRP1/ADRA2A/AGT/CLU/DIRAS2/IL1B/PINK1/SASH1/TLR3/PDE5A/SYK/PDGFC/CHI3L1/LTF/CCL21/GHR/CSF1R/RIPK3/IGF1/ATP…
GOBP_CELL_CYCLE_DNA_REPLICATION	GOBP_CELL_CYCLE_DNA_REPLICATION	38	0.732683	2.30381	1.67594e-07	2.33396e-06	1.45325e-06	3392	tags=71%, list=17%, signal=59%	E2F8/BRCA2/GINS1/CDT1/E2F7/BLM/FEN1/MCM2/RAD51/DBF4/FBXO5/RPA4/MCM4/MCM6/TIPIN/POLA1/GMNN/MCM3/GINS3/ATAD5/PCNA/SENP2/DACH1/LIG1/CDC7/DONSON/AICDA
GOBP_RIBONUCLEOPROTEIN_COMPLEX_SUBUNIT_ORGANIZATION	GOBP_RIBONUCLEOPROTEIN_COMPLEX_SUBUNIT_ORGANIZATION	138	0.509166	2.01123	1.756e-07	2.43879e-06	1.51853e-06	5607	tags=47%, list=28%, signal=34%	RUVBL1/RPSA/NCBP1/SHQ1/POLR2D/SNRPE/PRMT5/XAB2/GEMIN6/NUFIP1/LSM4/SNRPD2/CPSF6/PPAN/RUVBL2/SNRPF/RRS1/MCTS1/XRCC5/SNRPD1/DYRK3/PRKDC/LSM2/SNRPB/DDX1/TRAF7/EIF3A/PIH1D1/SNRPG/EIF4B/DICER1/EIF2S2/NUDT21/CLNS1A/PRPF19/MDN1/GEMIN8/CLP1/ABT1/MRPS7/BOP1/ISY1/PIH1D2/SART3/COIL/GEMIN7/SNRPD3/RPS5/PRPF3/EIF2S3/SART1/PWP2/GEMIN5/TGS1/PRMT7/GEMIN4/EIF5/DHX9/FASTKD2/TXNL4A/DDX28/RPL3L/DDX20/SRPK1/CD2BP2
GOBP_EXOCYTOSIS	GOBP_EXOCYTOSIS	322	-0.396529	-1.74913	1.8729e-07	2.59407e-06	1.61522e-06	4325	tags=38%, list=22%, signal=30%	SDC4/SYT4/LAMP1/RAPGEF4/RAB8B/SCRN1/LAT2/MIA3/PPP3CB/PRRT2/UNC13D/HAP1/MICAL3/CD300A/STXBP5/GNAI2/CCR1/CACNA1I/BACE1/VPS4B/CADPS/RAB13/FCGR2B/MRGPRX2/SLC4A8/STX1A/RAB26/SDCBP/NKD2/VAMP2/CSPG5/SDF4/SYNGR2/SPI1/ERC2/LGI3/DRD1/EXOC4/CORO1A/SYT10/S100A13/STXBP5L/SYNGR3/STXBP3/PTGDR/LAT/P2RY1/IL4/GATA2/MYH9/DRD2/PCLO/VAMP3/RAB31/LGALS9/RAB27A/MYO1G/REST/CACNA1G/ITGAM/RIMS3/ATP13A2/CCL3/SYT17/SNAP23/SY…
GOBP_MITOTIC_DNA_INTEGRITY_CHECKPOINT_SIGNALING	GOBP_MITOTIC_DNA_INTEGRITY_CHECKPOINT_SIGNALING	72	0.614482	2.18685	1.91662e-07	2.64185e-06	1.64496e-06	3609	tags=35%, list=18%, signal=28%	STK33/CHEK1/CLSPN/FANCD2/RFWD3/CDC6/DTL/GTSE1/BLM/PLK1/CDK2/BRCA1/CHEK2/TP53/EME1/TIPIN/MDM2/TOPBP1/SETMAR/TRIAP1/PRKDC/HUS1/DONSON/RAD9B/RAD9A
GOBP_ACTIN_POLYMERIZATION_OR_DEPOLYMERIZATION	GOBP_ACTIN_POLYMERIZATION_OR_DEPOLYMERIZATION	167	-0.474683	-1.96884	1.91776e-07	2.64185e-06	1.64496e-06	4236	tags=38%, list=21%, signal=30%	MICAL2/GHSR/SSH3/DLG1/ADD3/TMSB4Y/MICAL3/SNX9/RICTOR/SWAP70/VIL1/ESAM/COTL1/BAIAP2L2/SPTBN4/SLIT2/ANG/PFN3/ACTN2/PRKCE/LIMA1/CORO1A/TMSB4X/FLII/DAAM2/PTK2B/SPTAN1/KANK3/JAK2/EPS8/ARPC1B/PYCARD/PAK3/SPTBN1/WIPF1/ARHGAP18/PRKCD/SVIL/CAPG/SPTB/PREX1/GSN/HCK/SPTA1/KANK1/FAM107A/FMN1/AVIL/AIF1/CCL21/PSTPIP1/ARHGAP6/F2RL1/CXCL12/MICALL2/HCLS1/NCKAP1L/GHRL/PLEK/PLEKHH2/GAS7/CCR7/CCL11
GOBP_BONE_REMODELING	GOBP_BONE_REMODELING	81	-0.584685	-2.15925	1.93605e-07	2.65986e-06	1.65618e-06	2635	tags=41%, list=13%, signal=35%	TMEM119/TPP1/PTK2B/TCIRG1/ACP5/RASSF2/P2RX7/LRRK1/NCDN/TNFSF11/INPP5D/TNFRSF11B/TGFB1/S1PR1/PTN/SYT7/CTSK/SFRP1/NOTCH2/TF/SYK/CSF1R/CD38/PDK4/EPHA2/SNX10/LEPR/GREM1/UBASH3B/MC4R/TNFAIP3/IL7/ADRB2
GOBP_NEGATIVE_REGULATION_OF_INTERLEUKIN_6_PRODUCTION	GOBP_NEGATIVE_REGULATION_OF_INTERLEUKIN_6_PRODUCTION	43	-0.685849	-2.2323	2.119e-07	2.90337e-06	1.80781e-06	2521	tags=47%, list=13%, signal=41%	SIRPA/IRAK3/TNF/TLR4/KLF2/HAVCR2/INPP5D/PTPN6/IL27RA/ZC3H12A/AQP4/BANK1/CD84/NCKAP1L/GHRL/SLAMF1/CD200R1/BPI/PTPN22/TNFAIP3
GOCC_REPLICATION_FORK	GOCC_REPLICATION_FORK	49	0.670818	2.19822	2.16237e-07	2.94696e-06	1.83494e-06	3263	tags=57%, list=16%, signal=48%	MCM10/UHRF1/CHEK1/XRCC2/WDHD1/BLM/RAD18/POLA2/TP53/PIF1/TIMELESS/RPA4/RFC3/POLH/TIPIN/POLA1/RFC4/POLD1/ZRANB3/PRIM1/MCM3/POLD2/PCNA/RFC5/DNMT1/RPA3/SMARCA5/DONSON
GOBP_REGULATION_OF_DNA_REPLICATION	GOBP_REGULATION_OF_DNA_REPLICATION	108	0.545583	2.07237	2.16138e-07	2.94696e-06	1.83494e-06	2390	tags=34%, list=12%, signal=30%	E2F8/BRCA2/ESCO2/GINS1/CCNA2/DSCC1/CDC6/CDT1/E2F7/BLM/CDK2/GINS2/RUVBL1/GINS4/DBF4/TP53/FBXO5/ENDOG/TIMELESS/RFC3/BAZ1A/TIPIN/PDS5A/RFC4/GMNN/LIG3/ZRANB3/GINS3/ATAD5/PCNA/EREG/ACTL6A/RFC5/POLE3/SENP2/DACH1/RUVBL2
GOCC_LATE_ENDOSOME_MEMBRANE	GOCC_LATE_ENDOSOME_MEMBRANE	124	-0.506279	-1.98243	2.37241e-07	3.22458e-06	2.00781e-06	5362	tags=52%, list=27%, signal=38%	SLC30A4/VPS11/STOML1/CHMP4B/VPS41/ARL8B/PLEKHM1/STARD3/CD63/VPS28/SLC1A1/SPPL2A/NPC1/STARD3NL/LAMP1/CHMP2B/SNX14/FIG4/CD300LG/LAMP2/TMEM106B/WDR81/WDR91/VPS4B/TMEM30A/RHOB/ANXA6/YIPF1/SNX16/LITAF/TMEM59/SORL1/MREG/PLD1/OSBPL9/IFITM3/CHMP4C/IFITM2/ATP13A4/RAB27A/MCOLN3/MR1/CD68/ATP13A2/VAMP8/ATP10B/RILP/RAB27B/RAB7B/SLC9A9/ABCA5/GIMAP5/HLA-DRA/HLA-DRB1/HLA-DMA/HLA-DMB/LAMP3/HLA-DRB5/ANXA2/HLA-DRB4…
GOBP_POSITIVE_REGULATION_OF_NATURAL_KILLER_CELL_MEDIATED_IMMUNITY	GOBP_POSITIVE_REGULATION_OF_NATURAL_KILLER_CELL_MEDIATED_IMMUNITY	27	-0.771027	-2.32157	2.37935e-07	3.22541e-06	2.00832e-06	1907	tags=59%, list=10%, signal=54%	SLAMF6/RASGRP1/HLA-E/HLA-G/HLA-F/NCR3/CD226/VAV1/SH2D1B/KLRK1/KLRC2/CRTAM/CD160/SH2D1A/KLRD1/KLRC3
GOCC_EARLY_ENDOSOME	GOCC_EARLY_ENDOSOME	339	-0.398352	-1.76865	2.50204e-07	3.38273e-06	2.10628e-06	3867	tags=32%, list=20%, signal=26%	SNX3/CD4/WDR81/WDR91/RAB32/BACE1/PTP4A2/MAP2K1/TMEM30A/RHOB/EHD3/FGD5/MON2/TRAK2/MAGEL2/DYSF/EHD2/LNPEP/WASF2/RAB38/DTX3L/SNX16/RASGEF1B/LITAF/BOK/RND2/KDR/APOC3/ANKFY1/ARRDC4/SORL1/CORO1A/TBC1D3/CD274/ASAH1/MYO5A/TOM1/TPCN1/CLTCL1/CAV1/SERPINB1/EGFR/STX7/EPHA4/IFITM3/MYO1D/APOE/PLD4/SLC5A1/ATP13A4/RABGAP1L/VAMP3/RAB31/MCOLN3/MR1/EHD4/LIPG/RIN3/NRP1/EPS15/B2M/VAMP8/SIGLEC1/SGK3/STX12/TLR4/ABCA7/H…
GOBP_REGULATION_OF_CYTOSKELETON_ORGANIZATION	GOBP_REGULATION_OF_CYTOSKELETON_ORGANIZATION	449	-0.370043	-1.67847	2.52906e-07	3.41022e-06	2.1234e-06	5033	tags=39%, list=25%, signal=30%	TACR1/GAS2L1/STMN1/RASA1/PKD1/CDC42EP4/SENP6/CLASP1/SYNPO/CD47/TMOD3/SLC39A12/RHOQ/ARPC2/STMN3/CYFIP2/CAPN2/ARHGEF7/EML3/RHOG/CYLD/CAPN6/PDGFRB/TSC1/MAP1B/ARHGEF19/CAPZB/NCKAP1/CRK/AKAP13/HSPA1A/DIXDC1/SDC4/MYCBP2/CHMP2B/WNT3A/SSH3/DLG1/ADD3/PROX1/LPAR1/NES/TMSB4Y/ARHGEF5/SNX9/RICTOR/PDGFA/RHPN2/NTRK3/CLIP1/SLC9A1/VPS4B/SWAP70/RHOB/MYOC/EML2/ID1/LIMK1/VIL1/ESAM/COTL1/PAM/MAGEL2/MAPRE2/BAIAP2L2/SP…
GOBP_B_CELL_PROLIFERATION	GOBP_B_CELL_PROLIFERATION	89	-0.565538	-2.1229	2.54003e-07	3.41597e-06	2.12698e-06	2553	tags=40%, list=13%, signal=35%	IL4/IFNK/ADA/CD40/TYROBP/BST1/TLR4/PRKCD/INPP5D/CD22/TNFRSF4/CARD11/RASGRP1/IFNW1/IFNA14/MEF2C/CD19/TNFSF13B/FCRL3/BTK/MNDA/CD38/CD180/AHR/BLK/NCKAP1L/BCL6/LEF1/IKZF3/MS4A1/CD74/PTPRC/GPR183/CD40LG/IL7R/IL7
GOBP_LYMPHOCYTE_COSTIMULATION	GOBP_LYMPHOCYTE_COSTIMULATION	45	-0.683025	-2.25166	2.566e-07	3.44182e-06	2.14307e-06	2853	tags=53%, list=14%, signal=46%	CD274/CAV1/IL4/CD28/CD5/LILRB2/CARD11/EFNB2/PTPN6/TNFSF13B/CCL21/TNFRSF14/PDCD1LG2/MAP3K8/DPP4/VAV1/TNFSF14/ICOS/LCK/CCR7/KLRK1/CD40LG/CD160/CCL19
GOBP_CENTROMERE_COMPLEX_ASSEMBLY	GOBP_CENTROMERE_COMPLEX_ASSEMBLY	22	0.816605	2.25784	2.69382e-07	3.60379e-06	2.24392e-06	2719	tags=68%, list=14%, signal=59%	CENPA/CENPI/HJURP/DLGAP5/CENPF/CENPN/CENPK/HELLS/CENPE/OIP5/CENPH/KNTC1/CENPP/CENPO/ITGB3BP
GOBP_MAST_CELL_ACTIVATION	GOBP_MAST_CELL_ACTIVATION	63	-0.621051	-2.18338	2.87703e-07	3.8388e-06	2.39026e-06	2714	tags=60%, list=14%, signal=52%	LAT2/UNC13D/CD300A/NDRG1/FCGR2B/MRGPRX2/VAMP2/S100A13/PTGDR/LAT/IL4/GATA2/VAMP3/LGALS9/SNAP23/CNR2/STXBP2/VAMP8/PLSCR1/IL4R/RAC2/RASGRP1/CNR1/FGR/PTPN6/BTK/SYK/NR4A3/CD226/PIK3CD/CD84/LCP2/BLK/CD300LF/ENPP3/PIK3CG/RHOH/PTGDS
GOBP_REGULATION_OF_EXOCYTOSIS	GOBP_REGULATION_OF_EXOCYTOSIS	192	-0.460177	-1.92836	2.89539e-07	3.85321e-06	2.39923e-06	5219	tags=49%, list=26%, signal=36%	APBA1/CLASP2/HMOX1/SYT8/RAP1A/IL13RA2/PREPL/CLASP1/LYN/STX4/PRAM1/CEACAM1/SYT1/ATP9A/CADPS2/NSF/SDC4/SYT4/LAMP1/RAPGEF4/RAB8B/UNC13D/HAP1/CD300A/STXBP5/GNAI2/CACNA1I/BACE1/VPS4B/CADPS/RAB13/FCGR2B/SLC4A8/STX1A/RAB26/SDCBP/VAMP2/CSPG5/SPI1/LGI3/DRD1/SYT10/STXBP5L/STXBP3/P2RY1/IL4/GATA2/DRD2/PCLO/LGALS9/RAB27A/REST/CACNA1G/ITGAM/RIMS3/ATP13A2/SYT17/IL1RAPL1/STXBP2/VAMP8/IL4R/LRRK2/RPH3AL/SYT9/DOC2B…
GOBP_REGULATION_OF_CELL_SUBSTRATE_JUNCTION_ORGANIZATION	GOBP_REGULATION_OF_CELL_SUBSTRATE_JUNCTION_ORGANIZATION	61	-0.630022	-2.1941	2.92024e-07	3.87617e-06	2.41352e-06	4556	tags=51%, list=23%, signal=39%	TSC1/DUSP3/SDC4/THY1/SLC9A1/MYOC/THBS1/VCL/MAPRE2/MMP14/PTPRA/KDR/ACVRL1/MACF1/COL16A1/NRP1/PHLDB2/S100A10/GPM6B/PIK3R1/FAM107A/DUSP22/SFRP1/FMN1/EPHA3/ARHGAP6/DLC1/TEK/GREM1/WNT4/APOD
GOBP_REGULATION_OF_CELL_MORPHOGENESIS	GOBP_REGULATION_OF_CELL_MORPHOGENESIS	270	-0.410699	-1.77574	3.06338e-07	4.0556e-06	2.52525e-06	5065	tags=41%, list=26%, signal=31%	ZMYM4/WNT5A/RASA1/SEMA4A/CDC42EP4/SEMA4D/GNA12/RREB1/RHOQ/ARPC2/CDC42SE2/PDPN/ARHGEF7/SYT1/CAPRIN2/HPN/DLG4/RHOG/DNMBP/CAPZB/ZMYM6/CRK/PALM/SYT4/DLG1/UNC13D/LPAR1/SPRY4/PARVA/SH3D19/FZD4/FMNL3/RHOB/MYOC/FGD5/MYO9A/VIL1/RHOU/RELN/FYN/CSPG5/LIMS2/RND2/KDR/SLC9A3R1/CORO1A/SPARC/ITSN2/ENPP2/RHOC/P2RY1/MOV10/MYH9/PTK2B/RHOJ/MACF1/CIB1/EPHA4/PLXND1/ATP10A/CDC42/EPS8/DOCK1/PAK3/CCL3/NRP1/SYT17/MYO10/IL1…
GOMF_AMIDE_BINDING	GOMF_AMIDE_BINDING	355	-0.385384	-1.70878	3.10801e-07	4.10402e-06	2.5554e-06	3740	tags=30%, list=19%, signal=25%	BACE1/HCRTR1/FZD4/PPARG/ATP1A3/LILRB3/FCGR2B/MRGPRX2/PITPNA/RYR2/LNPEP/ANG/GPR22/MAP1LC3B/SLC7A8/AVPR1A/NFKBIA/MGST2/NPR3/C2CD2L/EPDR1/CST3/ITM2B/TAPBP/PPIC/SSTR2/SORL1/CD1D/PSAP/NMUR1/ACADVL/FCGRT/SSTR1/TPP1/EPHA4/PLEKHA8/PRLR/APOE/ITM2C/NQO2/CLSTN1/ITGAM/FTCD/TLR1/HCRTR2/HLA-DQB1/CRIP1/GUCY2C/CMKLR1/TLR4/ECE1/SOAT2/HLA-A/NFATC1/HLA-C/APOA1/LILRB2/CD14/TLR6/ERAP1/EBI3/C1QA/FOLR2/HLA-B/PIK3R1/CLU…
GOBP_PROTEIN_LOCALIZATION_TO_CHROMOSOME	GOBP_PROTEIN_LOCALIZATION_TO_CHROMOSOME	69	0.61932	2.16386	3.12792e-07	4.11964e-06	2.56513e-06	2995	tags=33%, list=15%, signal=28%	BRCA2/CENPA/AURKB/ESCO2/TTK/TERT/CDT1/NDC80/CDCA5/PLK1/KNTC1/ZWILCH/MCM8/PINX1/XRCC4/RUVBL2/CENPQ/DKC1/GNL3/MTBP/XRCC5/CCT8/PIH1D1
GOMF_CHEMOKINE_RECEPTOR_BINDING	GOMF_CHEMOKINE_RECEPTOR_BINDING	58	-0.631947	-2.19064	3.2028e-07	4.20739e-06	2.61976e-06	2793	tags=60%, list=14%, signal=52%	CXCL1/CCL18/CXCL3/CCL20/JAK1/STAT1/XCL2/S100A14/CCL23/CCL15/CCL3/CCL3L3/CXCL6/CCL17/CXCL14/CCL4/CCRL2/CCL13/XCL1/CXCL11/CCL8/CCL21/CCL16/CXCL12/CXCL2/CCL2/CXCL9/CX3CR1/CCL14/CCL5/CXCL10/CXCL13/CCL11/CCR2/CCL19
GOBP_GAMMA_DELTA_T_CELL_ACTIVATION	GOBP_GAMMA_DELTA_T_CELL_ACTIVATION	18	-0.839371	-2.23791	3.23716e-07	4.2416e-06	2.64106e-06	1470	tags=72%, list=7%, signal=67%	MICB/SOX13/KLRC1/TCF7/SYK/MICA/NOD2/NCKAP1L/LEF1/LILRB1/PTPRC/GPR18/ITK
GOMF_STRUCTURAL_CONSTITUENT_OF_RIBOSOME	GOMF_STRUCTURAL_CONSTITUENT_OF_RIBOSOME	156	0.49637	1.97453	3.29288e-07	4.30355e-06	2.67963e-06	9052	tags=80%, list=46%, signal=44%	RPSA/MRPL11/RPL22L1/RPL39L/MRPL3/MRPS30/RPS9/MRPL33/MRPL1/MRPL23/RPL27A/MRPL12/MRPL52/MRPL30/MRPS23/MRPL4/MRPS14/SRBD1/MRPL36/MRPS18A/MRPS7/MRPS12/MRPS17/MRPS25/RPS5/RPL18A/MRPL44/MRPS16/MRPL47/RPL39/MRPL21/MRPL42/MRPL15/MRPS2/MRPL10/NDUFA7/MRPL17/RPL36/RPL28/RPS13/MRPL49/MRPL28/MRPL54/MRPS18C/RPS15A/RPL3L/RPL29/MRPS34/MRPL16/MRPL46/RPS21/MRPL51/RPS2/MRPL9/MRPS9/RPL36A/MRPS22/MRPS11/RPS16/MRPL19/…
GOCC_BLOOD_MICROPARTICLE	GOCC_BLOOD_MICROPARTICLE	110	-0.524469	-2.02902	3.35652e-07	4.37458e-06	2.72387e-06	3456	tags=40%, list=17%, signal=33%	SDCBP/HSPA1L/ACTA1/HBG2/CLIC1/ANXA5/ACSM1/GC/CFHR1/SERPINA3/ITIH1/ZBTB38/C1QB/APOE/APOL1/ITIH4/ENG/STOM/CFB/SERPINC1/APOA1/IGHM/IGHD/MSN/TGFB1/C9/GSN/PROS1/ITIH2/A2M/C1QC/AGT/CLU/C4B/TF/C1RL/C1R/FCN2/CFHR3/CFH/CD5L/C1S/C3/PZP
GOBP_REGULATION_OF_CELL_SHAPE	GOBP_REGULATION_OF_CELL_SHAPE	133	-0.498031	-1.98379	3.37299e-07	4.37458e-06	2.72387e-06	5008	tags=47%, list=25%, signal=36%	RASA1/SEMA4A/CDC42EP4/SEMA4D/GNA12/RHOQ/CDC42SE2/PDPN/HPN/RHOG/DNMBP/CRK/PALM/DLG1/LPAR1/PARVA/FMNL3/RHOB/FGD5/VIL1/RHOU/FYN/RND2/KDR/SLC9A3R1/CORO1A/RHOC/P2RY1/MYH9/PTK2B/RHOJ/PLXND1/ATP10A/EPS8/CCL3/MYO10/RND3/ARHGAP18/F11R/ITGA7/MSN/HCK/FMNL1/RAC2/PALMD/FGR/SPTA1/CCL13/ITGB2/ANXA1/FGD6/CSF1R/DLC1/LST1/FGD3/CCL2/EPB41L3/PLXNA4/PLXNC1/ARHGAP15/RHOH/CCL11/SEMA3E
GOBP_REGULATION_OF_SMALL_GTPASE_MEDIATED_SIGNAL_TRANSDUCTION	GOBP_REGULATION_OF_SMALL_GTPASE_MEDIATED_SIGNAL_TRANSDUCTION	259	-0.419877	-1.80409	3.37112e-07	4.37458e-06	2.72387e-06	5055	tags=47%, list=26%, signal=35%	ARRB1/STMN1/RASA1/RGL2/GPR55/SRGAP3/CDC42SE2/STMN3/SHOC2/SQSTM1/MYO9B/RASA4/HEG1/TGM2/RASIP1/GPR20/F2RL3/PDGFRB/DNMBP/DAB2IP/ARHGEF19/ARHGAP1/F2R/CRK/AKAP13/ROBO1/ARHGAP12/MADD/CSF1/GBF1/KBTBD6/LPAR1/GMIP/ARHGEF5/SPRY4/GABARAP/ARHGAP26/TIAM2/ITGAV/SSX2IP/SWAP70/MYOC/FGD5/MYO9A/RHOU/ARHGAP27/RELN/MAPRE2/MCF2L/SLIT2/MFN2/STARD13/CYTH1/ARHGEF11/ABR/RASGRF1/APOC3/OPHN1/CHN2/ARHGAP4/ARHGAP24/APOE/ABCA…
GOBP_LIPOPOLYSACCHARIDE_MEDIATED_SIGNALING_PATHWAY	GOBP_LIPOPOLYSACCHARIDE_MEDIATED_SIGNALING_PATHWAY	58	-0.631467	-2.18898	3.38197e-07	4.37511e-06	2.72419e-06	2068	tags=40%, list=10%, signal=36%	CCL3/LY86/TNF/TLR4/SIGIRR/CD14/TGFB1/LY96/HCK/IL1B/SASH1/LTF/PLCG2/CD6/TLR2/PTAFR/CD180/CCL2/BPI/CCL5/PTPN22/IL18/TNFAIP3
GOBP_VIRAL_LIFE_CYCLE	GOBP_VIRAL_LIFE_CYCLE	277	-0.409613	-1.77705	3.40219e-07	4.39012e-06	2.73354e-06	5128	tags=40%, list=26%, signal=30%	PPIE/LRSAM1/ATG16L2/TRIM21/ARL8B/ITGA2/NCAM1/ZNFX1/ATG16L1/ADARB1/ANPEP/IFI27/VPS28/RAB1A/SMPD1/FKBP6/NPC1/CD80/TRIM6/HSPA1A/LAMP1/TRIM62/CTSB/CHMP2B/RSAD2/PROX1/CD55/LGALS1/SNX3/OAS3/CD4/ITGAV/CR1/EFNB3/TRIM5/VPS4B/GAS6/FAM111A/ISG15/BCL2/OAS2/RAB43/ZC3HAV1/OASL/WWP1/MX1/NEDD4/IFI16/TPCN1/ISG20/OAS1/IFIT1/CAV1/EGFR/IFITM3/CHMP4C/APOE/IFITM2/CDC42/LGALS9/ITGB5/NRP1/STOM/BST2/EPS15/CD28/VAMP8/PLSC…
GOBP_NEGATIVE_REGULATION_OF_INNATE_IMMUNE_RESPONSE	GOBP_NEGATIVE_REGULATION_OF_INNATE_IMMUNE_RESPONSE	67	-0.61079	-2.1653	3.42789e-07	4.401e-06	2.74032e-06	3829	tags=54%, list=19%, signal=43%	OAS3/CR1/NLRC3/PPARG/SAMHD1/ISG15/USP18/GRN/IFI16/OAS1/DRD2/STAT2/IRAK3/LGALS9/PARP14/OTOP1/NMI/HLA-A/HAVCR2/DHX58/A2M/HLA-B/HLA-E/HLA-G/KLRC1/HLA-F/ARG1/SERPINB9/NLRC5/MICA/INS/SLAMF8/LILRB1/TNFAIP3/CD96/KLRD1
GOMF_ATP_DEPENDENT_ACTIVITY_ACTING_ON_DNA	GOMF_ATP_DEPENDENT_ACTIVITY_ACTING_ON_DNA	92	0.57098	2.1131	3.42399e-07	4.401e-06	2.74032e-06	5308	tags=55%, list=27%, signal=41%	BRIP1/ERCC6L/XRCC2/DSCC1/TTF2/POLQ/BLM/MCM2/RAD51/RUVBL1/PIF1/RAD54B/DMC1/TOP2A/RFC3/RAD54L/MCM4/MCM6/FANCM/RFC4/ZRANB3/MSH6/RECQL4/MCM3/MCM8/ATAD5/MCM5/RFC5/RUVBL2/RBBP4/XRCC5/DDX1/SMARCA5/DDX11/RAD51C/RAD50/CHD7/RFC2/WRN/GTF2F2/IGHMBP2/ERCC6/RFC1/XRCC3/HLTF/DHX9/SMARCA4/MSH2/CHD1L/G3BP1/RAD54L2
GOBP_REGULATION_OF_ENDOCYTOSIS	GOBP_REGULATION_OF_ENDOCYTOSIS	196	-0.445734	-1.87079	3.46354e-07	4.43559e-06	2.76185e-06	6252	tags=53%, list=32%, signal=37%	ANKRD13D/DLL1/DNM2/LRP1/LRPAP1/PTPN1/RAC1/ATXN2/RAB5C/SPHK1/HFE/SNAP91/HIP1R/UNC119/SNCA/DRD3/SYT11/RAB4B/RABGEF1/EGF/BMP2K/RUFY1/CDH13/RAB5B/FLOT1/LRSAM1/MAGI2/SERPINE1/ARRB1/WNT5A/ITGA2/APP/PACSIN2/CD63/VPS28/ABCA2/LRRTM1/ABCA13/DLG4/SMPD1/SYNJ1/PROM2/NR1H3/SYT4/WNT3A/PPP3CB/BTBD9/CD300A/PPT1/DGKD/ITGAV/RUFY2/SGIP1/PRKD1/SDCBP/PPP3CC/PACSIN1/GPC3/APOC3/ANKFY1/OPHN1/CAV1/IL4/GATA2/DRD2/STON1/APO…
GOBP_POSITIVE_REGULATION_OF_ENDOTHELIAL_CELL_MIGRATION	GOBP_POSITIVE_REGULATION_OF_ENDOTHELIAL_CELL_MIGRATION	98	-0.543748	-2.07862	3.47847e-07	4.44354e-06	2.7668e-06	4105	tags=42%, list=21%, signal=33%	SRPX2/PROX1/FGF16/MAP3K3/FUT1/RHOB/THBS1/PRKD1/STAT5A/PLK2/KDR/GRN/TMSB4X/FOXP1/LGMN/VEGFC/SPARC/RRAS/GATA2/HSPB1/PTK2B/RHOJ/PDGFB/CIB1/CD40/NRP1/EDN1/TGFB1/ETS1/AGT/RIN2/SASH1/SMOC2/ZC3H12A/ANXA1/PTGS2/TEK/PIK3CD/ANXA3/PIK3CG/CCBE1
GOCC_BASEMENT_MEMBRANE	GOCC_BASEMENT_MEMBRANE	84	-0.567198	-2.10258	3.76258e-07	4.79446e-06	2.98531e-06	4481	tags=56%, list=23%, signal=43%	LAMC1/COL4A6/SMOC1/EFEMP2/DLG1/ITGB4/MMRN2/HMCN1/NPNT/COL4A1/COL5A1/VWA1/ANG/LAMC3/FBN1/COL4A2/SPARC/ADAMTS1/THBS2/TGFBI/NID1/NID2/DST/COL18A1/TMEFF2/AGRN/EGFLAM/LAMB2/COL8A1/COL7A1/CCDC80/COL9A3/TIMP3/SMOC2/LAMC2/LAMA4/COL8A2/COL15A1/FREM1/ACHE/LAMA3/ANXA2/LAMA2/LAMB4/COL4A4/COL2A1/LAD1
GOMF_PROTEIN_MACROMOLECULE_ADAPTOR_ACTIVITY	GOMF_PROTEIN_MACROMOLECULE_ADAPTOR_ACTIVITY	271	-0.407725	-1.7643	4.0947e-07	5.20466e-06	3.24072e-06	4071	tags=32%, list=21%, signal=26%	PEF1/KLHDC1/FXYD2/ZDHHC11/FRS3/PDZD3/TCAP/SLC9A1/MAP2K1/TRIM5/GAS6/STX1A/SDCBP/GNB1/FRMD4A/SPTBN4/VAMP2/ANK3/ATP1B2/APH1B/ARRDC4/SLC9A3R1/SHC1/SPSB2/ATP1B1/CAV1/IQGAP1/SHANK3/LAT/MYH9/STON1/STX7/GRB10/CIB1/TRADD/COL1A2/JUP/MAPT/VAMP3/EPS8/SPSB1/LMBRD1/FCRL2/AKAP6/MPP7/AFAP1L2/OPTN/COL11A2/SNAP23/CARD10/VAMP8/LRRK2/STX12/SH2B3/COL19A1/TNNT2/SERINC1/CAV2/COL14A1/VAMP1/STAT3/HSH2D/LPL/DOK2/DAB2/BCL3…
GOCC_TERTIARY_GRANULE_MEMBRANE	GOCC_TERTIARY_GRANULE_MEMBRANE	64	-0.616828	-2.17572	4.14427e-07	5.25456e-06	3.27179e-06	4937	tags=70%, list=25%, signal=53%	HGSNAT/CD47/LILRA3/ATP11A/CEACAM1/ATP6AP2/ATP6V0C/CD59/CD300A/ADAM8/SIGLEC5/UBR4/CD93/KCNAB2/GPR84/CHRNB4/PLD1/SIRPA/CYBA/PLAU/ITGAM/CLEC4C/STOM/SNAP23/VAMP8/OLR1/TRPM2/LILRB2/CEACAM8/VAMP1/PTPRB/SERPINB6/SLC2A3/LAIR1/ATP8B4/ITGB2/CYBB/TMEM63A/PTAFR/CLEC4D/CD33/CD53/TMC6/ITGAX/CLEC12A
GOCC_SPINDLE	GOCC_SPINDLE	310	0.409475	1.77841	4.24049e-07	5.36323e-06	3.33945e-06	3330	tags=25%, list=17%, signal=21%	KIF18A/FAM83D/AURKB/PLK4/KIF14/IL17RB/NEK2/DLGAP5/ASPM/KIF4A/CENPF/WDR62/MAD2L1/KIF20A/KIF11/ECT2/KIF15/TTK/CDC6/BUB1B/CENPE/AURKA/BIRC5/CCNB1/PLK1/TACC3/SHCBP1/CKAP2L/NUSAP1/TPX2/BEX4/KIFC1/ODAM/FBXO5/HMMR/ESPL1/VRK1/KIF23/CDC20/INCENP/KIF20B/SPATA5/CDCA8/CKAP2/KIF2C/KNTC1/PSRC1/DCDC1/TFDP2/KIF22/KBTBD8/PRC1/RACGAP1/SAC3D1/CDC14A/TOPBP1/PINX1/NEDD1/BIRC8/KATNB1/TBL1X/AGBL5/GPSM2/INVS/VPS4A/TTLL1…
GOBP_NEGATIVE_REGULATION_OF_LEUKOCYTE_MIGRATION	GOBP_NEGATIVE_REGULATION_OF_LEUKOCYTE_MIGRATION	40	-0.703174	-2.25732	4.28695e-07	5.40856e-06	3.36768e-06	2060	tags=45%, list=10%, signal=40%	ADA/RIN3/DUSP1/LRCH1/IL27RA/CCL21/HOXA7/CXCL12/DPP4/CCL2/SLAMF8/PTGER4/GREM1/CD200R1/KLRK1/GPR18/APOD/STAP1
GOBP_ALPHA_BETA_T_CELL_PROLIFERATION	GOBP_ALPHA_BETA_T_CELL_PROLIFERATION	34	-0.731027	-2.28268	4.41741e-07	5.55939e-06	3.4616e-06	3570	tags=65%, list=18%, signal=53%	TNFSF4/ELF4/IL12B/CD274/JAK2/LGALS9/CD28/IL15/HLA-A/EBI3/HLA-E/XCL1/SYK/IRF1/DOCK2/TNFRSF14/TGFBR2/PTPRC/PTPN22/ZAP70/IL18/CCR2
GOCC_COPII_COATED_ER_TO_GOLGI_TRANSPORT_VESICLE	GOCC_COPII_COATED_ER_TO_GOLGI_TRANSPORT_VESICLE	87	-0.561556	-2.10276	4.46916e-07	5.61067e-06	3.49353e-06	2008	tags=29%, list=10%, signal=26%	CTSC/HLA-DQB1/B2M/HLA-A/HLA-C/COL7A1/HLA-B/HLA-H/HLA-E/HLA-G/SERPINA1/HLA-F/F5/CTSZ/HLA-DRA/HLA-DPB1/HLA-DRB1/HLA-DQA1/HLA-DRB5/HLA-DQB2/HLA-DRB4/HLA-DPA1/HLA-DRB3/CD74/HLA-DQA2
GOBP_REGULATED_EXOCYTOSIS	GOBP_REGULATED_EXOCYTOSIS	217	-0.432111	-1.83026	4.70649e-07	5.8941e-06	3.67001e-06	3892	tags=43%, list=20%, signal=35%	SYT4/LAMP1/RAPGEF4/LAT2/PPP3CB/PRRT2/UNC13D/CD300A/STXBP5/GNAI2/CACNA1I/BACE1/CADPS/FCGR2B/MRGPRX2/SLC4A8/STX1A/RAB26/VAMP2/CSPG5/SDF4/SYNGR2/SPI1/ERC2/DRD1/CORO1A/SYT10/S100A13/SYNGR3/STXBP3/PTGDR/LAT/P2RY1/IL4/GATA2/MYH9/DRD2/PCLO/VAMP3/RAB31/LGALS9/RAB27A/REST/CACNA1G/ITGAM/RIMS3/CCL3/SYT17/SNAP23/STXBP2/VAMP8/IL4R/LRRK2/RIMS1/P2RX7/RPH3AL/SNPH/SYT9/DOC2B/HCK/RAC2/RASGRP1/RAB15/CNR1/NOTCH1/ADC…
GOBP_NEGATIVE_REGULATION_OF_CELL_CELL_ADHESION	GOBP_NEGATIVE_REGULATION_OF_CELL_CELL_ADHESION	168	-0.470101	-1.94506	4.80834e-07	6.00689e-06	3.74023e-06	4551	tags=45%, list=23%, signal=35%	SOCS1/DUSP3/PLG/PODXL/CD80/SDC4/CTSG/PLA2G2D/MIA3/DLG1/IL10/CD300A/PRKG1/CR1/SWAP70/FCGR2B/TNFSF4/CBFB/NOTCH4/NDFIP1/SPI1/SERPINE2/IL2/CD274/BTN2A2/IL4/AKNA/LRRC32/JAK2/LGALS9/LGALS3/FXYD5/IL4R/SH2B3/PRKCD/APOA1/HAVCR2/LAPTM5/LILRB2/TGFB1/JAG1/TBX21/GLI3/NOTCH1/PTPN6/PAG1/DUSP22/XCL1/HLA-G/PDE5A/IRF1/ZC3H12A/ARG1/CCL21/ANXA1/IL4I1/TNFRSF14/PDCD1LG2/CXCL12/GPNMB/HLA-DRB1/RUNX3/TNFAIP8L2/CD9/KLF4/L…
GOMF_NADPLUS_NUCLEOSIDASE_ACTIVITY	GOMF_NADPLUS_NUCLEOSIDASE_ACTIVITY	28	-0.759633	-2.30318	4.87656e-07	6.07722e-06	3.78403e-06	2036	tags=71%, list=10%, signal=64%	PIK3AP1/IL1RL1/IL1R1/TLR1/IL1RAPL1/BST1/TLR4/SIGIRR/TLR6/TLR3/CD38/TLR2/TLR5/BANK1/TLR7/IL1RAP/IL18RAP/TLR10/IL18R1/TLR8
GOBP_POSITIVE_REGULATION_OF_CHEMOKINE_PRODUCTION	GOBP_POSITIVE_REGULATION_OF_CHEMOKINE_PRODUCTION	65	-0.601886	-2.12536	4.97563e-07	6.18556e-06	3.85148e-06	2713	tags=46%, list=14%, signal=40%	OAS1/IL17RA/EGR1/LGALS9/PYCARD/ALOX15B/IL4R/TNF/TLR4/HAVCR2/LPL/IL1B/TLR3/AIF1/SYK/CSF1R/F2RL1/TLR2/CD84/TLR7/IL33/NOD2/IFNG/CD74/IL6R/MCOLN2/CLEC7A/ADCYAP1/IL18/IL7
GOBP_NEGATIVE_REGULATION_OF_RESPONSE_TO_BIOTIC_STIMULUS	GOBP_NEGATIVE_REGULATION_OF_RESPONSE_TO_BIOTIC_STIMULUS	102	-0.526648	-2.01631	5.07214e-07	6.2902e-06	3.91664e-06	3829	tags=45%, list=19%, signal=37%	OAS3/CR1/MAPKBP1/NLRC3/PPARG/RNF125/SAMHD1/ISG15/HTRA1/USP18/GRN/IFI16/OAS1/DRD2/STAT2/IRAK3/MICB/LGALS9/PARP14/OTOP1/NMI/SIGIRR/HLA-A/HAVCR2/DHX58/A2M/HLA-B/HLA-E/HLA-G/KLRC1/HLA-F/LTF/ARG1/IL4I1/SERPINB9/NLRC5/MICA/INS/AHR/SLAMF8/TRIM38/FGL2/LILRB1/TNFAIP3/CD96/KLRD1
GOBP_POSITIVE_REGULATION_OF_EPITHELIAL_CELL_MIGRATION	GOBP_POSITIVE_REGULATION_OF_EPITHELIAL_CELL_MIGRATION	139	-0.488315	-1.94684	5.13859e-07	6.35713e-06	3.95831e-06	3860	tags=40%, list=20%, signal=33%	FGF16/MAP3K3/FUT1/RHOB/JUN/THBS1/VIL1/PRKD1/MAPRE2/RTN4/STAT5A/PLK2/PRKCE/KDR/GRN/TMSB4X/FOXP1/LGMN/VEGFC/SPARC/RRAS/ENPP2/GATA2/HSPB1/PTK2B/RHOJ/PDGFB/CIB1/CD40/DOCK1/NRP1/HBEGF/HAS2/EPB41L4B/FGF7/EDN1/TGFB1/ETS1/AGT/RIN2/SASH1/SMOC2/ZC3H12A/ANXA1/PLCG2/ITGA3/MMP9/PTGS2/TEK/PIK3CD/CTSH/ANXA3/TGFBR2/IFNG/PIK3CG/CCBE1
GOBP_POSITIVE_REGULATION_OF_TRANSFERASE_ACTIVITY	GOBP_POSITIVE_REGULATION_OF_TRANSFERASE_ACTIVITY	498	-0.351688	-1.61799	5.22116e-07	6.44364e-06	4.01218e-06	3099	tags=26%, list=16%, signal=23%	DTX3L/CCDC88A/IL12B/IL2/LTK/KDR/ARRDC4/SORL1/CAB39/FLT1/FZD10/VEGFC/CHRNA3/FAM20A/ADRA2B/IQGAP1/EGFR/LAT/IL4/AREG/DRD2/PTK2B/EGR1/PDGFB/CIB1/MYC/EPHA4/CD40/CAB39L/PRLR/MAP3K12/BMPR1B/CDC42/MAPT/FZD8/JAK2/EPHB6/EMP2/TIE1/AFAP1L2/NRG1/TNFRSF10A/HTR2B/RASSF2/HBEGF/CARD10/TNF/LRRK2/PRKCZ/P2RX7/TLR4/NEDD9/PRKCD/SERINC1/PRKAG2/MST1R/TNFSF11/TLR6/EDN1/TGFB1/NCF1/DKK1/CCND2/RASGRP1/EPHA6/AXL/ADRA2A/P2RY1…
GOBP_FOCAL_ADHESION_ASSEMBLY	GOBP_FOCAL_ADHESION_ASSEMBLY	75	-0.585866	-2.13202	5.53299e-07	6.81199e-06	4.24153e-06	5013	tags=49%, list=25%, signal=37%	ITGA2/CLASP1/ARHGEF7/TSC1/DUSP3/SDC4/THY1/SLC9A1/MYOC/THBS1/VCL/BCL2/MMP14/TRIP6/ACTN2/PTPRA/KDR/ACVRL1/PTK2B/MACF1/COL16A1/NRP1/PHLDB2/S100A10/GPM6B/FAM107A/DUSP22/SFRP1/FMN1/EPHA3/ARHGAP6/CORO2B/DLC1/TEK/GREM1/WNT4/APOD
GOBP_REGULATION_OF_TRANSMEMBRANE_TRANSPORT	GOBP_REGULATION_OF_TRANSMEMBRANE_TRANSPORT	493	-0.351006	-1.61585	5.61504e-07	6.89636e-06	4.29407e-06	4084	tags=34%, list=21%, signal=27%	THY1/DLG1/ISCU/FXYD2/KCNK13/RGN/MINK1/GSTM2/HAP1/CRH/SLC43A2/RIPK1/KCNH3/RGS2/CACNA1I/CACNB1/SLC9A1/HRC/RRAD/EHD3/THBS1/KCNK6/YWHAH/CACNB3/PRKD1/RYR2/KCNAB2/RELN/BCL2/VAMP2/FYN/GPC3/PLN/TMEM37/CLIC1/CREBL2/ACTN2/ANK3/PEA15/SCN4A/KCNAB1/PRKCE/RASGRF1/ATP1B2/DRD1/SLC9A3R1/CORO1A/TMSB4X/NEDD4/CAB39/GJA5/ATP1B1/TPCN1/CLTCL1/FXYD7/CAV1/STXBP3/KCNA3/SHANK3/EDNRA/DAPK1/KCNC4/CATSPER3/OPN3/DRD2/PTK2B/GRB…
GOBP_POSITIVE_REGULATION_OF_INTERLEUKIN_12_PRODUCTION	GOBP_POSITIVE_REGULATION_OF_INTERLEUKIN_12_PRODUCTION	39	-0.701755	-2.24321	5.93667e-07	7.27384e-06	4.52911e-06	2396	tags=56%, list=12%, signal=50%	CD40/IRF5/MAPK11/LGALS9/TLR4/LAPTM5/TLR3/HLA-G/SYK/IRF1/PLCG2/TLR2/IL16/NOD2/IL23R/IFNG/LTB/CLEC7A/IRF8/CCR7/CD40LG/CCL19
GOBP_POSITIVE_REGULATION_OF_PRODUCTION_OF_MOLECULAR_MEDIATOR_OF_IMMUNE_RESPONSE	GOBP_POSITIVE_REGULATION_OF_PRODUCTION_OF_MOLECULAR_MEDIATOR_OF_IMMUNE_RESPONSE	103	-0.533615	-2.04064	6.11607e-07	7.4578e-06	4.64365e-06	3311	tags=43%, list=17%, signal=36%	SPON2/IL6/CAMK4/IL2/DDX58/PGC/IL1R1/IL4/CD40/DENND1B/VAMP3/CD28/B2M/IL4R/PRKCZ/TLR4/HLA-A/LAPTM5/TNFRSF4/TGFB1/TBX21/ARID5A/IL1B/HLA-E/XCL1/STAT6/HLA-G/HLA-F/PLCG2/F2RL1/TNFRSF14/NR4A3/CD226/NOD2/SLAMF1/CD74/LILRB1/PTPRC/NLRP3/CLEC7A/PTPN22/IL18R1/IL18/CD160
GOBP_NEGATIVE_REGULATION_OF_LEUKOCYTE_CELL_CELL_ADHESION	GOBP_NEGATIVE_REGULATION_OF_LEUKOCYTE_CELL_CELL_ADHESION	116	-0.521141	-2.01666	6.10442e-07	7.4578e-06	4.64365e-06	4551	tags=54%, list=23%, signal=42%	RC3H1/SPN/PRNP/ZBTB7B/PELI1/IL2RA/CEACAM1/SOCS1/DUSP3/CD80/SDC4/CTSG/PLA2G2D/MIA3/DLG1/IL10/CD300A/CR1/FCGR2B/TNFSF4/CBFB/NDFIP1/IL2/CD274/BTN2A2/IL4/LRRC32/LGALS9/LGALS3/IL4R/HAVCR2/LAPTM5/LILRB2/TBX21/GLI3/PTPN6/PAG1/DUSP22/XCL1/HLA-G/PDE5A/IRF1/ZC3H12A/ARG1/CCL21/ANXA1/IL4I1/TNFRSF14/PDCD1LG2/CXCL12/GPNMB/HLA-DRB1/RUNX3/TNFAIP8L2/KLF4/LAX1/NCKAP1L/BCL6/FGL2/CD74/LILRB1/PTPN22/CRTAM
GOBP_MITOTIC_METAPHASE_PLATE_CONGRESSION	GOBP_MITOTIC_METAPHASE_PLATE_CONGRESSION	46	0.689938	2.24429	6.16722e-07	7.50222e-06	4.67131e-06	2816	tags=41%, list=14%, signal=36%	KIF18A/AURKB/KIF14/CEP55/CDT1/CENPE/NDC80/CDCA5/CCNB1/KIFC1/NUF2/CDCA8/KIF2C/PSRC1/KIF22/PINX1/SEH1L/RRS1/VPS4A
GOBP_T_CELL_CHEMOTAXIS	GOBP_T_CELL_CHEMOTAXIS	26	-0.756564	-2.27336	6.24598e-07	7.57994e-06	4.71971e-06	2609	tags=58%, list=13%, signal=50%	XCL2/TMEM102/CCL3/DEFA1/XCL1/CXCL11/CCL21/PIK3CD/TNFSF14/PIK3CG/CCL5/GPR183/CXCL10/CXCL13/CCR2
GOBP_REGULATION_OF_REGULATED_SECRETORY_PATHWAY	GOBP_REGULATION_OF_REGULATED_SECRETORY_PATHWAY	133	-0.489435	-1.94955	6.4153e-07	7.76694e-06	4.83614e-06	3892	tags=41%, list=20%, signal=33%	CD300A/STXBP5/GNAI2/CACNA1I/BACE1/FCGR2B/SLC4A8/STX1A/CSPG5/SPI1/DRD1/SYT10/STXBP3/P2RY1/IL4/GATA2/DRD2/LGALS9/RAB27A/REST/CACNA1G/ITGAM/RIMS3/SYT17/STXBP2/VAMP8/IL4R/LRRK2/RPH3AL/SYT9/DOC2B/RAC2/RAB15/CNR1/NOTCH1/ADCY1/ADRA2A/FGR/SYT5/SYT7/SYK/HLA-F/ITGB2/PRKCB/F2RL1/PTAFR/CD84/SYT13/BLK/NCKAP1L/HTR2A/KLRC2/CCR2/GRIN3A/BAIAP3
GOBP_REGULATION_OF_NIK_NF_KAPPAB_SIGNALING	GOBP_REGULATION_OF_NIK_NF_KAPPAB_SIGNALING	91	-0.561383	-2.11974	7.09797e-07	8.57307e-06	5.33808e-06	4599	tags=54%, list=23%, signal=42%	CYLD/NFAT5/RBCK1/TLR9/IL23A/TRIM6/IFI35/DLG1/LRRC19/NLRC3/BIRC2/TRIP6/NFKBIA/SPI1/IL12B/EDA/LITAF/TMSB4X/UACA/EGFR/NOD1/TRADD/LGALS9/RASSF2/NMI/TNF/TLR4/HAVCR2/LAPTM5/CD14/EDN1/EDAR/CD27/BCL3/IL1B/SASH1/TLR3/ZC3H12A/NR3C2/TLR2/TLR7/NOD2/TNFSF14/GREM1/NLRP3/PTPN22/IL18R1/IL18/CCL19
GOBP_HOMOLOGOUS_RECOMBINATION	GOBP_HOMOLOGOUS_RECOMBINATION	45	0.683258	2.20885	7.12169e-07	8.58139e-06	5.34326e-06	1806	tags=38%, list=9%, signal=34%	BRIP1/C14orf39/TRIP13/MND1/FANCD2/RAD51/RAD51AP1/RAD54B/DMC1/TOP2A/EME1/RNF212/RAD54L/FANCM/ERCC4/CCNB1IP1/ANKRD31
GOBP_BONE_RESORPTION	GOBP_BONE_RESORPTION	58	-0.6227	-2.15859	7.42756e-07	8.92884e-06	5.55961e-06	2635	tags=41%, list=13%, signal=36%	TMEM119/TPP1/PTK2B/TCIRG1/ACP5/P2RX7/LRRK1/NCDN/TNFSF11/INPP5D/TNFRSF11B/S1PR1/CTSK/TF/SYK/CSF1R/CD38/PDK4/SNX10/UBASH3B/MC4R/TNFAIP3/IL7/ADRB2
GOCC_CELL_LEADING_EDGE	GOCC_CELL_LEADING_EDGE	374	-0.368703	-1.64565	7.47517e-07	8.96493e-06	5.58208e-06	4218	tags=33%, list=21%, signal=26%	MTM1/SGCE/ATP6V1B2/MPP2/GBF1/THY1/VIM/TUBB3/ITGB4/SPRY4/PARVA/SNX9/LDB2/FAP/TIAM2/ITGAV/CLIP1/SLC9A1/SSX2IP/FLOT2/SWAP70/RAB13/FGD5/LIMK1/VIL1/MYO6/TRPV1/MYO1C/WASF2/PACSIN1/ACTA1/ROBO2/GABRG2/STMN2/UNC5A/CCDC88A/PXN/DDX58/LIMA1/SLC9A3R1/CORO1A/ABI3/S100A11/MYO5A/IQGAP1/EGFR/KCNC4/GABRE/MYH9/NDEL1/PTK2B/THEM4/MACF1/CIB1/MYO1D/RASGRP2/PLXND1/KCNA2/CDC42/MAPT/SLC12A5/MYO1G/EPS8/DST/SPTBN1/WIPF1/PHL…
GOBP_GRANULOCYTE_ACTIVATION	GOBP_GRANULOCYTE_ACTIVATION	41	-0.67777	-2.19503	7.52771e-07	9.00674e-06	5.60811e-06	3220	tags=71%, list=16%, signal=59%	TRAF3IP2/CD300A/FCGR2B/VAMP2/SPI1/GRN/STXBP3/ITGAM/TYROBP/CCL3/STXBP2/CXCL6/VAMP8/TNF/PRKCD/IL15/PREX1/SYK/ITGB2/ANXA1/F2RL1/PTAFR/ANXA3/ENPP3/CCL5/CAMP/IL18/CCR2/DNASE1L3
GOBP_POSITIVE_REGULATION_OF_INTERLEUKIN_6_PRODUCTION	GOBP_POSITIVE_REGULATION_OF_INTERLEUKIN_6_PRODUCTION	86	-0.56078	-2.09788	7.61459e-07	9.08936e-06	5.65956e-06	2652	tags=44%, list=13%, signal=38%	IL17RA/NOD1/ZBTB20/CYBA/LGALS9/PYCARD/TYROBP/TLR1/TNF/P2RX7/TLR4/LILRB2/TLR6/STAT3/TMEM106A/LPL/ARID5A/IL1B/TLR3/RAB7B/AIF1/SYK/PLCG2/F2RL1/TLR2/IFIH1/PTAFR/TLR7/IL33/IL1RAP/IL16/NOD2/POU2AF1/IFNG/CD74/IL6R/CLEC7A/TLR8
GOBP_TRNA_METABOLIC_PROCESS	GOBP_TRNA_METABOLIC_PROCESS	132	0.509333	1.99716	7.97048e-07	9.49195e-06	5.91023e-06	5825	tags=61%, list=29%, signal=44%	MARS2/RPP30/DARS2/RPP40/TRMT6/THG1L/EXOSC2/PUS7/QTRT1/DUS3L/METTL1/POP1/POLR3K/SARS2/FTSJ1/EARS2/GTPBP3/PSTK/EXOSC3/EXOSC9/EXOSC7/METTL8/RPUSD4/WDR4/TP53RK/THADA/DDX1/MOCS3/ANKRD16/TRMT11/FARSA/NAT10/QRSL1/KTI12/DICER1/C9orf64/CLP1/LCMT2/GTF3C4/TRNT1/CDKAL1/LSM6/GTF3C3/TPRKB/YARS2/LAGE3/NSUN3/NSUN6/ALKBH8/SEPSECS/ALKBH1/FARS2/ELP4/THUMPD3/ELP3/TRDMT1/TRMT1/METTL6/NARS2/TRMT12/ADAT1/CDK5RAP1/FARSB…
GOBP_TRNA_PROCESSING	GOBP_TRNA_PROCESSING	93	0.551865	2.04112	8.41074e-07	9.9929e-06	6.22215e-06	6879	tags=73%, list=35%, signal=48%	RPP30/RPP40/TRMT6/THG1L/PUS7/QTRT1/DUS3L/METTL1/POP1/POLR3K/FTSJ1/GTPBP3/METTL8/RPUSD4/WDR4/TP53RK/THADA/DDX1/MOCS3/ANKRD16/TRMT11/NAT10/KTI12/C9orf64/CLP1/LCMT2/TRNT1/CDKAL1/LSM6/TPRKB/LAGE3/NSUN3/NSUN6/ALKBH8/ALKBH1/FARS2/ELP4/THUMPD3/ELP3/TRDMT1/TRMT1/METTL6/TRMT12/ADAT1/CDK5RAP1/RPP14/POP7/THUMPD2/OSGEPL1/METTL2B/DUS4L/TSEN2/DUS1L/METTL2A/HSD17B10/PUS1/PUS3/PUS10/TSEN54/URM1/TSEN34/ELAC1/TRPT…
GOBP_REGULATION_OF_DNA_REPAIR	GOBP_REGULATION_OF_DNA_REPAIR	114	0.52875	2.03346	8.49171e-07	1.00656e-05	6.26744e-06	3198	tags=28%, list=16%, signal=24%	TEX15/FGF10/TWIST1/CHEK1/FANCB/POLQ/RAD51/RUVBL1/FOXM1/BRCA1/RAD51AP1/EYA2/TIMELESS/POLH/PRKCG/UBQLN4/RNF168/FIGNL1/AXIN2/PNKP/PCNA/ACTL6A/SETMAR/OTUB2/RBBP8/RUVBL2/TMEM161A/KLHL15/PRKDC/TRIM28/PARG/DDX11
GOBP_ACTIN_FILAMENT_BUNDLE_ORGANIZATION	GOBP_ACTIN_FILAMENT_BUNDLE_ORGANIZATION	142	-0.487722	-1.96005	8.63627e-07	1.02132e-05	6.35935e-06	3988	tags=38%, list=20%, signal=31%	LPAR1/ARHGEF5/SHROOM1/RHPN2/SLC9A1/ESPN/SWAP70/MYOC/ID1/LIMK1/VIL1/BAIAP2L2/WASF2/PFN3/CALD1/CCDC88A/PDLIM1/PXN/LIMA1/SHANK3/RHOC/PTK2B/CDC42/EPS8/ITGB5/NRP1/PHLDB2/TMEFF2/PLS3/TACSTD2/NEDD9/S100A10/SORBS3/F11R/APOA1/S1PR1/ARHGEF10L/PIK3R1/FAM107A/SFRP1/AIF1/MTSS1/ARHGAP6/CORO2B/FHDC1/DLC1/RAPGEF3/LCP1/GPR65/PLEK/PTGER4/WNT4/EPHA1/CGNL1
GOBP_TYPE_2_IMMUNE_RESPONSE	GOBP_TYPE_2_IMMUNE_RESPONSE	33	-0.723022	-2.23625	8.74089e-07	1.0313e-05	6.42149e-06	4101	tags=76%, list=21%, signal=60%	RSAD2/TRAF3IP2/IL10/TNFSF4/NDFIP1/IL6/IL4/DENND1B/ECM1/IL4R/PRKCZ/BATF/TBX21/BCL3/IL27RA/XCL1/STAT6/ARG1/ANXA1/NOD2/BCL6/CD74/NLRP3/IL18/CCR2
GOCC_COATED_VESICLE	GOCC_COATED_VESICLE	265	-0.407571	-1.76093	8.87219e-07	1.04438e-05	6.5029e-06	4074	tags=31%, list=21%, signal=25%	ASTN1/PEF1/UNC13D/SREBF1/CCDC115/CD59/SNX9/SNX3/CD4/WIPI1/FZD4/RAB13/SGIP1/ENTHD1/MYO6/EPN2/NECAP2/PACSIN1/VAMP2/VWF/CLTCL1/SEC31B/EGFR/AREG/FCHO2/STON1/SFTPC/APOE/DENND1B/VAMP3/RAB27A/LMBRD1/CTSC/MYO1E/MALL/HBEGF/HLA-DQB1/COPZ2/B2M/VAMP8/ECE1/HLA-A/HLA-C/MLC1/SYT9/EDN1/NCALD/DAB2/COL7A1/HLA-B/REEP6/HLA-H/DENND1C/HLA-E/RAB27B/HLA-G/TF/SERPINA1/HLA-F/F5/CTSZ/HLA-DRA/HLA-DPB1/HLA-DRB1/CD9/HLA-DQA1/…
GOBP_RECEPTOR_MEDIATED_ENDOCYTOSIS	GOBP_RECEPTOR_MEDIATED_ENDOCYTOSIS	225	-0.425017	-1.81105	9.31615e-07	1.09411e-05	6.81256e-06	3040	tags=26%, list=15%, signal=22%	BTBD8/APOC3/SORL1/CAP1/NEDD4/OPHN1/CLTCL1/STAB2/CAV1/ITSN2/STAB1/IL4/DRD2/FCHO2/APOE/RAB31/ITGAM/LMBRD1/RIN3/HTR2B/CACNG3/EPS15/B2M/SIGLEC1/DNM3/CAV2/DNAJC6/CD14/DKK1/EFNB2/DAB2/APOC1/ITGA4/CLU/TF/SYK/ITGB2/PLA2R1/CCL21/AHI1/ASGR1/PLCG2/SFRP4/CALCRL/ACHE/CD9/APOC2/ANXA2/LRP1B/TGFBR2/LDLRAP1/GREM1/C3/RAMP3/LILRB1/SELE/ADRB2/CCL19
GOBP_MAINTENANCE_OF_LOCATION_IN_CELL	GOBP_MAINTENANCE_OF_LOCATION_IN_CELL	196	-0.438589	-1.8408	9.78485e-07	1.14651e-05	7.13885e-06	3976	tags=35%, list=20%, signal=28%	ITPR2/GSTM2/HAP1/TMSB4Y/CD4/SP100/HRC/ANXA6/PRKD1/TRPV1/RYR2/S100A8/PLN/CCDC88A/ANK3/PRKCE/DRD1/SORL1/CORO1A/TMSB4X/TPCN1/GP9/CAV1/TRPA1/DRD2/PTK2B/CAPN3/APOE/CYBA/RIT2/MCOLN3/VPS13C/AKAP6/GP5/CCL3/HTR2B/SLC8A1/P2RX7/ARHGAP21/TRPM2/CCR5/P2RY6/GSN/PDIA2/PTPN6/CD19/PINK1/XCL1/CXCL11/VPS13D/CCL21/PLCG2/GP1BA/SRGN/FASLG/HTR2C/CXCL9/HTR2A/CLIC2/LCK/ITPR3/PTPRC/MCOLN2/CXCL10/UBASH3B/CCR7/CCL19/CASQ2/AT…
GOBP_POSITIVE_REGULATION_OF_NIK_NF_KAPPAB_SIGNALING	GOBP_POSITIVE_REGULATION_OF_NIK_NF_KAPPAB_SIGNALING	62	-0.609354	-2.13332	9.86192e-07	1.15289e-05	7.17858e-06	3313	tags=45%, list=17%, signal=38%	TRIP6/IL12B/EDA/EGFR/NOD1/TRADD/LGALS9/NMI/TNF/TLR4/HAVCR2/LAPTM5/CD14/EDN1/EDAR/CD27/IL1B/SASH1/TLR3/NR3C2/TLR2/TLR7/NOD2/TNFSF14/GREM1/IL18R1/IL18/CCL19
GOBP_POSITIVE_REGULATION_OF_ALPHA_BETA_T_CELL_PROLIFERATION	GOBP_POSITIVE_REGULATION_OF_ALPHA_BETA_T_CELL_PROLIFERATION	21	-0.780826	-2.20324	1.01752e-06	1.1868e-05	7.38971e-06	2248	tags=67%, list=11%, signal=59%	JAK2/LGALS9/CD28/HLA-A/EBI3/HLA-E/XCL1/SYK/TGFBR2/PTPRC/PTPN22/ZAP70/IL18/CCR2
GOBP_NEUROINFLAMMATORY_RESPONSE	GOBP_NEUROINFLAMMATORY_RESPONSE	36	-0.7082	-2.23924	1.03389e-06	1.20314e-05	7.49142e-06	2068	tags=58%, list=10%, signal=52%	IL6/GRN/IL4/CCL3/CTSC/TNF/LRRK2/ADCY1/IL1B/PLCG2/MMP9/IGF1/PTGS2/IL33/TNFRSF1B/IFNG/CD200R1/PTPRC/IL18/CST7/STAP1
GOCC_SYNAPTONEMAL_STRUCTURE	GOCC_SYNAPTONEMAL_STRUCTURE	31	0.74964	2.25006	1.0946e-06	1.27088e-05	7.91324e-06	1064	tags=39%, list=5%, signal=37%	TEX12/C14orf39/BRCA2/FAM9A/BLM/PLK1/RAD51/BRCA1/SYCE1/FAM9C/RNF212/INCENP
GOBP_NEGATIVE_REGULATION_OF_HEMOPOIESIS	GOBP_NEGATIVE_REGULATION_OF_HEMOPOIESIS	95	-0.533612	-2.03458	1.09886e-06	1.27293e-05	7.92597e-06	3734	tags=41%, list=19%, signal=33%	CR1/LILRB3/FCGR2B/TNFSF4/CBFB/TCTA/FBN1/IL2/LRRC17/IL4/GATA2/MYC/CCL3/IL4R/TLR4/INPP5D/TBX21/GLI3/C1QC/ZBTB46/FSTL3/MAFB/PIK3R1/SFRP1/TLR3/HLA-G/IRF1/ZC3H12A/LTF/ANXA1/HOXA7/TMEM176A/TMEM176B/RUNX3/BCL6/FGL2/CD74/LILRB1/UBASH3B
GOBP_POSITIVE_REGULATION_OF_TUMOR_NECROSIS_FACTOR_SUPERFAMILY_CYTOKINE_PRODUCTION	GOBP_POSITIVE_REGULATION_OF_TUMOR_NECROSIS_FACTOR_SUPERFAMILY_CYTOKINE_PRODUCTION	98	-0.531787	-2.03289	1.16638e-06	1.34808e-05	8.39393e-06	3311	tags=47%, list=17%, signal=39%	SPON2/OAS2/IL6/IL12B/DDX58/IFNGR1/OAS1/HSPB1/NOD1/ZBTB20/CYBA/JAK2/LGALS9/PYCARD/TYROBP/CCL3/TLR1/LRRK2/TLR4/HAVCR2/CD14/STAT3/TMEM106A/LY96/LPL/RASGRP1/ARID5A/PIK3R1/CLU/HLA-E/TLR3/SYK/PLCG2/CYBB/TLR2/IFIH1/PTAFR/CD84/IL33/NOD2/IFNG/PTPRC/CLEC7A/CD2/CCR2/CCL19
GOBP_NEGATIVE_REGULATION_OF_CELL_KILLING	GOBP_NEGATIVE_REGULATION_OF_CELL_KILLING	27	-0.750183	-2.25881	1.25035e-06	1.44187e-05	8.97789e-06	2553	tags=63%, list=13%, signal=55%	IL4/LGALS9/HLA-A/HAVCR2/HLA-B/HLA-E/HLA-G/KLRC1/HLA-F/SERPINB9/MICA/NCKAP1L/CX3CR1/LILRB1/PTPRC/IL7R/KLRD1
GOBP_HOMOLOGOUS_CHROMOSOME_PAIRING_AT_MEIOSIS	GOBP_HOMOLOGOUS_CHROMOSOME_PAIRING_AT_MEIOSIS	32	0.735767	2.21789	1.27343e-06	1.46516e-05	9.12293e-06	1894	tags=44%, list=10%, signal=40%	TEX15/BRIP1/TEX12/C14orf39/TRIP13/FANCD2/DMC1/SYCE1/SPATA22/RNF212/CCNE2/CCNB1IP1/ANKRD31/CCNE1
GOBP_SYNAPSE_ORGANIZATION	GOBP_SYNAPSE_ORGANIZATION	382	-0.367122	-1.64478	1.28562e-06	1.47585e-05	9.1895e-06	3473	tags=28%, list=18%, signal=23%	CACNB3/SDCBP/RELN/CAST/WASF2/ROBO2/GABRG2/FYN/CNTNAP1/SDF4/NRXN2/ERC2/ANK3/LRRC4C/DRD1/LRRN3/CHRNB1/NEDD4/OPHN1/ABI3/LGMN/SDK1/GLRB/DOCK10/SPARCL1/GPC4/SHANK3/PPFIA2/C1QB/DRD2/EPHA4/THBS2/PCDHB6/APOE/PLXND1/CTTNBP2/PDLIM5/CDC42/MAPT/PCLO/REST/CLSTN1/ITGAM/PAK3/NRG1/NRP1/GAP43/IL1RAPL1/AGRN/CLSTN3/PTPRF/TNF/FRMPD4/LRRK2/PTPRD/DNM3/LRTM2/CTNND2/LILRB2/IL10RA/LAMB2/CDH8/DKK1/ZNF804A/EFNB2/C1QA/C1QC/…
GOMF_CCR_CHEMOKINE_RECEPTOR_BINDING	GOMF_CCR_CHEMOKINE_RECEPTOR_BINDING	37	-0.695376	-2.21341	1.29269e-06	1.48063e-05	9.21928e-06	3115	tags=62%, list=16%, signal=52%	CCL20/JAK1/STAT1/XCL2/CCL23/CCL15/CCL3/CCL3L3/CCL17/CCL4/CCRL2/CCL13/XCL1/CCL8/CCL21/CCL16/CCL2/CCL14/CCL5/CXCL13/CCL11/CCR2/CCL19
GOBP_SIGNAL_TRANSDUCTION_IN_RESPONSE_TO_DNA_DAMAGE	GOBP_SIGNAL_TRANSDUCTION_IN_RESPONSE_TO_DNA_DAMAGE	150	0.484744	1.93432	1.30101e-06	1.48683e-05	9.25785e-06	1394	tags=19%, list=7%, signal=17%	BRIP1/TWIST1/BRCA2/STK33/CHEK1/CLSPN/TFAP4/E2F1/FANCD2/RFWD3/RPS6KA6/DTL/E2F7/GTSE1/BLM/WDR76/PLK1/CDK2/FOXM1/BRCA1/CHEK2/TP53/EME1/RPA4/SPRED2/ATRIP/DOT1L/TIPIN
GOMF_PEPTIDE_ANTIGEN_BINDING	GOMF_PEPTIDE_ANTIGEN_BINDING	27	-0.749329	-2.25624	1.3184e-06	1.50333e-05	9.36058e-06	3209	tags=70%, list=16%, signal=59%	SLC7A8/TAPBP/FCGRT/HLA-DQB1/HLA-A/HLA-C/HLA-B/HLA-H/HLA-E/TAP1/HLA-G/HLA-F/HLA-DRA/HLA-DPB1/HLA-DRB1/HLA-DQA1/HLA-DRB5/HLA-DPA1/HLA-DRB3
GOCC_EXTRINSIC_COMPONENT_OF_MEMBRANE	GOCC_EXTRINSIC_COMPONENT_OF_MEMBRANE	269	-0.39512	-1.71091	1.34914e-06	1.53494e-05	9.55744e-06	3968	tags=31%, list=20%, signal=25%	CCDC115/GNG5/SNX9/STXBP5/GNAI2/WDR81/WDR91/WIPI1/GNG11/SCUBE1/CNTFR/GNB1/KCNAB2/EHD2/MCF2L/FYN/CYTH1/SERPINE2/SNX16/KCNAB1/GNG3/SOCS3/ERRFI1/ACADVL/CDH11/CDH5/IQGAP1/RGS6/SHANK3/CDH10/PTK2B/SLA/MFGE8/JUP/GNGT2/FRK/VPS13C/MGLL/ALOX15B/GNG8/CNR2/CDH7/S100A6/BST1/CAV2/S100A10/SYTL2/CDH8/NCF1/CDH15/HCK/STYK1/FGR/GNAI1/SYN3/FCN1/RPH3A/PIK3R1/SYTL1/TF/SYK/VPS13D/ZC3H12A/ANXA1/PLEKHA4/CDH22/CDH12/PIK3CD…
GOBP_REGULATION_OF_PATTERN_RECOGNITION_RECEPTOR_SIGNALING_PATHWAY	GOBP_REGULATION_OF_PATTERN_RECOGNITION_RECEPTOR_SIGNALING_PATHWAY	88	-0.530118	-1.99061	1.37789e-06	1.56416e-05	9.73936e-06	5136	tags=55%, list=26%, signal=41%	FLOT1/SARM1/PELI1/LYN/LILRA2/NINJ1/SLC15A4/DAB2IP/GPATCH3/TLR9/NR1H3/HSPA1A/IFI35/RSAD2/PUM1/RIOK3/CD300A/FLOT2/RNF125/BIRC2/IRF7/RTN4/OASL/LILRA4/CAV1/PJA2/IRAK3/CYBA/TLR1/TLR4/TLR6/DHX58/FCRL3/TLR3/RAB7B/IRF1/LTF/F2RL1/TLR2/SLC15A3/TLR5/NOD2/CD300LF/IRF4/PTPN22/GFI1/TNFAIP3/BIRC3
GOBP_REGULATION_OF_MYELOID_LEUKOCYTE_MEDIATED_IMMUNITY	GOBP_REGULATION_OF_MYELOID_LEUKOCYTE_MEDIATED_IMMUNITY	57	-0.615062	-2.11046	1.41438e-06	1.60203e-05	9.97514e-06	3171	tags=49%, list=16%, signal=41%	CAMK4/SPI1/DDX58/IL4/GATA2/LGALS9/ITGAM/TYROBP/STXBP2/CXCL6/VAMP8/IL4R/RAC2/FGR/HLA-E/BTK/SYK/ITGB2/ARG1/F2RL1/PTAFR/CD84/BLK/CX3CR1/C3/CCR2/DNASE1L3/STAP1
GOBP_POSITIVE_T_CELL_SELECTION	GOBP_POSITIVE_T_CELL_SELECTION	33	-0.717616	-2.21953	1.46852e-06	1.65965e-05	1.03339e-05	1907	tags=45%, list=10%, signal=41%	SLAMF6/ITPKB/BATF/STAT3/TBX21/STAT6/DOCK2/IL23R/IRF4/CD74/IL6R/PTPRC/ZAP70/CD3G/CD3D
GOBP_RRNA_METABOLIC_PROCESS	GOBP_RRNA_METABOLIC_PROCESS	195	0.449557	1.83871	1.52024e-06	1.7143e-05	1.06742e-05	7530	tags=66%, list=38%, signal=41%	TP53/POLR1E/EXOSC5/RPP30/SUV39H1/RRP9/WDR43/POLR1B/NOL10/MPHOSPH6/RRP1B/RPP40/SHQ1/PES1/HEATR1/NOB1/EXOSC2/DDX10/UTP15/WDR74/ESF1/ZCCHC4/WDR12/TBL3/EXOSC3/LYAR/EXOSC9/EXOSC7/NPM3/RRP1/PPAN/MRPL1/RPUSD4/RRS1/UTP20/DKC1/BYSL/RRP15/RSL1D1/WDR46/PRKDC/PIH1D1/UTP14A/LAS1L/RRP12/DHX37/WDR3/FBL/NAT10/DDX11/NOLC1/DDX21/EXOSC4/REXO4/IMP4/MDN1/DDX49/ABT1/DDX18/NOL6/GTF3C4/BOP1/LSM6/GTF3C3/NSUN3/PIH1D2/EXOS…
GOBP_REGULATION_OF_CELL_JUNCTION_ASSEMBLY	GOBP_REGULATION_OF_CELL_JUNCTION_ASSEMBLY	183	-0.448585	-1.87653	1.55688e-06	1.75175e-05	1.09074e-05	3720	tags=36%, list=19%, signal=29%	NTRK3/SLC9A1/SLITRK3/MYOC/THBS1/VCL/MMP14/MYO1C/ROBO2/PTPRA/KDR/LRRN3/ABI3/ACVRL1/CAV1/GPC4/MACF1/THBS2/PDLIM5/CLDN5/COL16A1/CLSTN1/NRP1/PHLDB2/IL1RAPL1/AGRN/CLSTN3/TNF/PTPRD/S100A10/LRTM2/F11R/DKK1/PRKCH/NPHP1/MEF2C/AGT/GPM6B/FAM107A/DUSP22/IL1B/SFRP1/FMN1/GRID2/FLRT2/EPHA3/ARHGAP6/EPHB3/DLC1/TLR2/EPHA2/TEK/CNTNAP2/IL1RAP/GHRL/GREM1/CLDN1/WNT4/NEGR1/MDGA1/SLITRK2/LRRTM3/APOD/AMIGO2/NTRK1
GOMF_PEPTIDASE_REGULATOR_ACTIVITY	GOMF_PEPTIDASE_REGULATOR_ACTIVITY	200	-0.429681	-1.80998	1.56038e-06	1.75182e-05	1.09079e-05	3544	tags=36%, list=18%, signal=29%	GAS6/BIRC2/UMODL1/VIL1/WFDC13/CAST/SERPINA11/GPC3/DPEP1/CST3/SERPINE2/CST5/NAIP/APH1B/NLRP7/ITIH3/SERPINA3/ITIH1/CAV1/SERPINB1/CD109/NLRP1/NOD1/SPOCK3/TNFAIP8/ITIH4/SERPINB8/PYCARD/LXN/WFDC1/NLRC4/CSN2/CTSC/BST2/SERPINC1/CST11/COL6A3/TFPI2/PROS1/SERPINB6/ITIH2/A2M/CST9/CD27/RARRES1/COL7A1/AGT/TIMP3/PINK1/C4B/PAPLN/SERPINA1/LTF/CASP1/SERPINB9/ITIH5/SERPINA4/SPOCK2/CTSH/ANXA2/TNFSF14/ATP2A3/C3/CSTA…
GOBP_NEGATIVE_REGULATION_OF_HYDROLASE_ACTIVITY	GOBP_NEGATIVE_REGULATION_OF_HYDROLASE_ACTIVITY	308	-0.38707	-1.68939	1.57795e-06	1.76765e-05	1.10064e-05	4025	tags=33%, list=20%, signal=27%	BCL2L12/RGN/GMIP/SERPINA7/TFPI/RGS2/CPAMD8/LPIN1/GNAI2/CR1/CDKN2D/GAS6/THBS1/BIRC2/VIL1/WFDC13/CAST/SERPINA11/GPC3/DPEP1/NR4A1/CST3/SERPINE2/CST5/NAIP/APOC3/SORL1/NLRP7/FZD10/IFI16/ITIH3/SERPINA3/ITIH1/CPEB2/SERPINB1/CD109/SPOCK3/NEIL1/LGALS3/TNFAIP8/ITIH4/SERPINB8/ECM1/LXN/WFDC1/CSN2/BST2/AQP1/SERPINC1/CST11/TNF/LRRK2/COL6A3/PRKCZ/TFPI2/F11R/APOA1/PROS1/SERPINB6/ITIH2/APOC1/A2M/CST9/LRCH1/CD27/R…
GOMF_GUANYL_NUCLEOTIDE_EXCHANGE_FACTOR_ACTIVITY	GOMF_GUANYL_NUCLEOTIDE_EXCHANGE_FACTOR_ACTIVITY	190	-0.438692	-1.83874	1.6025e-06	1.7873e-05	1.11287e-05	4561	tags=41%, list=23%, signal=32%	SH2D3A/RAP1A/RCBTB2/CYSLTR2/RGL2/ARHGEF16/ARHGEF7/DNMBP/ARHGEF19/DENND2C/AKAP13/HERC1/DOCK11/RAPGEF4/MYCBP2/MADD/GBF1/ARHGEF5/DENND2A/TIAM2/FARP2/SWAP70/FGD5/RHOU/TBC1D10A/MCF2L/CYTH1/ARHGEF11/DENND5B/CCDC88A/ABR/RASGEF1B/RASGRF1/SH3BP5/RAPGEF6/RGL1/DOCK10/RGL3/ITSN2/RASGRP2/DENND1B/ARHGEF1/DOCK1/RIN3/DOCK4/DOCK9/DOCK6/PREX1/RASGRP3/BCAR3/RASGRP1/P2RY12/SPATA13/RIN2/ARHGEF10L/RAPGEF5/DENND1C/ARHG…
GOCC_CELL_BODY	GOCC_CELL_BODY	496	-0.344511	-1.58402	1.60031e-06	1.7873e-05	1.11287e-05	2556	tags=21%, list=13%, signal=19%	P2RY1/KCNC4/DRD2/NDEL1/PTK2B/CIB1/EPHA4/TTLL7/MYO1D/APOE/KCNA2/CDC42/MAPT/TH/SLC12A5/CYBA/RIT2/PYCARD/ATP13A2/RIN3/SLC8A1/MYO10/CNR2/GAP43/CPNE5/PTPRF/TNF/LRRK2/PRKCZ/P2RX7/GABBR1/NCDN/KIF5A/SLC6A2/TRPM2/TRPM4/RPE65/PACRG/CTNND2/CD22/NCF1/CASP8/ZNF804A/TBX21/PDE1A/ITGA4/ADRA2A/P2RY12/SLC6A1/SLC2A3/SYT5/SNCG/SORBS2/PINK1/KLHL14/KCNJ10/AIF1/ARG1/CYP17A1/GHR/DISC1/CYBB/KCNC2/PRPH/PDE11A/PSD2/PCSK1/T…
GOBP_CELL_ADHESION_MEDIATED_BY_INTEGRIN	GOBP_CELL_ADHESION_MEDIATED_BY_INTEGRIN	78	-0.564931	-2.07025	1.639e-06	1.82401e-05	1.13573e-05	5256	tags=64%, list=27%, signal=47%	CD3E/ITGA5/SERPINE1/ITGA2/LYN/SNAI2/TESC/IFT74/ITGA1/PODXL/CRK/ITGA10/ITGB4/ITGA9/ITGAV/ITGBL1/NPNT/SWAP70/FBN1/LPXN/ITGA11/ADA/CIB1/PLAU/COL16A1/ITGB5/ITGAM/ITGA6/ITGA7/ITGB7/ITGA4/P2RY12/PTPN6/FERMT3/SYK/ITGB2/CCL21/ITGA3/ICAM1/ITGAL/EPHA2/DPP4/NCKAP1L/SKAP1/PIK3CG/ITGAX/CCL5/CXCL13/ITGA8/ITGAD
GOBP_CELLULAR_RESPONSE_TO_MECHANICAL_STIMULUS	GOBP_CELLULAR_RESPONSE_TO_MECHANICAL_STIMULUS	65	-0.588198	-2.07703	1.68474e-06	1.87083e-05	1.16489e-05	3707	tags=51%, list=19%, signal=41%	SLC9A1/MAP3K2/BAG3/MAP3K14/COL1A1/GADD45A/MAP2K4/FAS/PDE2A/LTBR/CD40/CYBA/ENG/TNFRSF1A/TNFRSF10A/AQP1/TLR4/F11R/CASP8/CNN2/CASP5/AGT/IL1B/TLR3/IRF1/CASP1/PTGS2/TLR5/TLR7/TNFSF14/PTGER4/TLR8/ATP1A2
GOBP_REGULATION_OF_LIPID_METABOLIC_PROCESS	GOBP_REGULATION_OF_LIPID_METABOLIC_PROCESS	283	-0.395872	-1.72343	1.77252e-06	1.96403e-05	1.22292e-05	3298	tags=30%, list=17%, signal=25%	PDK2/RNF213/THRSP/AVPR1A/PIP4K2A/RAB38/CREBL2/BSCL2/AADAC/PPP2R5A/PRKCE/APOC3/SORL1/LPCAT3/H6PD/FLT1/ASAH1/SERPINA3/PSAP/CAV1/EPHX2/ACADVL/HSD17B13/PTK2B/EGR1/PDGFB/LACTB/APOE/IGFBP7/CDC42/ZBTB20/REST/HTR2B/ABCB11/TNF/AGTR1/ABCA7/PRKCD/THRA/PRKAG2/NPC2/FMO5/APOA1/RORA/TGFB1/DKK3/ABCG4/CNR1/DAB2/APOC1/ADRA2A/P2RY12/FGR/PIK3IP1/AGT/CD19/IL1B/AKR1C3/AVIL/RARRES2/CCL21/ANXA1/PLCG2/PTGS2/FABP3/PDK4/TE…
GOMF_ENZYME_ACTIVATOR_ACTIVITY	GOMF_ENZYME_ACTIVATOR_ACTIVITY	434	-0.350666	-1.58926	1.78405e-06	1.97252e-05	1.22821e-05	4099	tags=32%, list=21%, signal=26%	RABEP1/NUPR1/GM2A/SH3PXD2B/THY1/TBC1D24/STK3/ADPRH/GMIP/RGS2/RICTOR/STXBP5/ARHGAP26/MAP2K1/CXCL1/CASP9/JUN/SRGAP1/MYO9A/GAS6/EVI5/ARHGDIG/PLCB1/TBC1D10A/ARHGAP27/SGSM2/TBC1D9/PPP1R12B/STARD13/FYN/MGST2/TAOK1/ARHGEF11/DTX3L/IL2/PPP2R5A/ABR/PRKCE/APH1B/CAB39/ERRFI1/TBC1D3/OPHN1/GUCA1B/PSAP/STXBP5L/FAM20A/CAV1/IQGAP1/CHN2/RGS6/ARHGAP4/NLRP1/NOD1/ARHGAP24/PDGFB/PPP2R5B/CAB39L/MAP3K12/APOE/BMPR1B/RGS1…
GOBP_CD8_POSITIVE_ALPHA_BETA_T_CELL_ACTIVATION	GOBP_CD8_POSITIVE_ALPHA_BETA_T_CELL_ACTIVATION	25	-0.763579	-2.28959	1.84138e-06	2.02711e-05	1.26219e-05	1732	tags=52%, list=9%, signal=48%	HLA-A/CLEC4A/HLA-E/XCL1/IRF1/RUNX3/NCKAP1L/WDFY4/LILRB1/PTPN22/GPR18/CRTAM/EOMES
GOBP_CELLULAR_RESPONSE_TO_PEPTIDE	GOBP_CELLULAR_RESPONSE_TO_PEPTIDE	325	-0.380564	-1.67763	1.83952e-06	2.02711e-05	1.26219e-05	3831	tags=32%, list=19%, signal=26%	LPIN1/GNAI2/HDAC5/CACNB1/BACE1/SLC9A1/PPARG/ATP1A3/RAB13/FCGR2B/ID1/UMODL1/PLCB1/KLF11/PDK2/MYO1C/VAMP2/FYN/PIP4K2A/FBN1/NR4A1/PXN/ACTN2/PTPRA/STAT5A/KAT2B/SORL1/SHC1/SOCS3/ERRFI1/CYP11A1/MYO5A/LGMN/LEPROT/CPEB2/STAT1/CAV1/EDNRA/NDEL1/NOD1/GRB10/MYC/EPHA4/HMGCS2/CA2/CYBA/JAK2/RAB31/GPR21/ZFP36L1/OTOP1/PTPRE/TNF/PRKCZ/AGTR1/TLR4/CASP4/PRKCD/CAV2/CSRP3/RPE65/KLF2/TLR6/EDN1/STAT3/LPL/BCAR3/ENPP1/RAB…
GOBP_RAS_PROTEIN_SIGNAL_TRANSDUCTION	GOBP_RAS_PROTEIN_SIGNAL_TRANSDUCTION	312	-0.386954	-1.7001	1.86436e-06	2.04798e-05	1.27519e-05	5017	tags=42%, list=25%, signal=32%	STMN1/RAP1A/RASA1/RGL2/CDC42EP4/GNA12/RREB1/GPR55/RAB42/CDC42SE2/STMN3/SHOC2/PDPN/SQSTM1/MYO9B/RASA4/HEG1/RASIP1/RHOG/GPR20/F2RL3/PDGFRB/DAB2IP/ARHGAP1/F2R/NCKAP1/CRK/AKAP13/ROBO1/RAPGEF4/MADD/CSF1/GBF1/KBTBD6/LPAR1/KSR2/SPRY4/GABARAP/GRAP/FARP2/SSX2IP/HACE1/RHOB/MYOC/JUN/ARHGDIG/LIMK1/RHOU/PRKD1/SDCBP/GNB1/MAPRE2/MCF2L/WASF2/MFN2/STARD13/CYTH1/ARHGEF11/PLK2/RASGEF1B/RASGRF1/APOC3/OPHN1/PLD1/RAPG…
GOBP_MUSCLE_CELL_PROLIFERATION	GOBP_MUSCLE_CELL_PROLIFERATION	177	-0.454351	-1.8912	1.91345e-06	2.09739e-05	1.30595e-05	3319	tags=37%, list=17%, signal=31%	FGF9/AKIRIN1/MFN2/ANG/IL6/FOXJ2/NPR3/SOD2/IL12B/FOXP1/HES5/STAT1/HPGD/CTNNBIP1/ADAMTS1/CITED2/PDGFB/MYC/APOE/MYOCD/CYBA/MAPK11/NDRG4/JAK2/NPY5R/HBEGF/TNF/TLR4/IL15/IRAK4/EDN1/TGFB1/P2RY6/NDRG2/CFLAR/NOTCH1/MEF2C/AGT/YAP1/S1PR1/IGFBP5/AIF1/CALCRL/KCNK2/MMP9/IGF1/PTGS2/PTAFR/MAP3K5/NR4A3/GATA6/PDGFD/TGFBR2/LDLRAP1/ZFPM2/IFNG/CCL5/IL6R/TGFBR3/GLI1/TBX20/IL18/TNFAIP3/OGN/APOD
GOBP_REGULATION_OF_NITRIC_OXIDE_METABOLIC_PROCESS	GOBP_REGULATION_OF_NITRIC_OXIDE_METABOLIC_PROCESS	55	-0.61638	-2.10977	1.98478e-06	2.17091e-05	1.35173e-05	3131	tags=51%, list=16%, signal=43%	SOD2/DDAH1/NPY/CAV1/SIRPA/PTK2B/ACP5/JAK2/CD34/TNF/TLR4/KLF2/TLR6/EDN1/TMEM106A/AGT/CLU/IL1B/AIF1/ZC3H12A/AGTR2/PTGS2/ATP2B4/KLF4/CX3CR1/IFNG/CLEC7A/KLRK1
GOCC_COATED_VESICLE_MEMBRANE	GOCC_COATED_VESICLE_MEMBRANE	159	-0.46268	-1.90495	1.9991e-06	2.18189e-05	1.35857e-05	2752	tags=27%, list=14%, signal=23%	CLTCL1/SEC31B/EGFR/AREG/APOE/VAMP3/HBEGF/HLA-DQB1/COPZ2/B2M/VAMP8/HLA-A/HLA-C/SYT9/NCALD/DAB2/HLA-B/REEP6/HLA-H/HLA-E/HLA-G/TF/HLA-F/HLA-DRA/HLA-DPB1/HLA-DRB1/CD9/HLA-DQA1/HLA-DRB5/HLA-DQB2/HLA-DRB4/HLA-DPA1/HLA-DRB3/LDLRAP1/CD74/HLA-DQA2/SLC18A1/CD3G/IL7R/KIAA0319/CD3D/ADRB2/SLC18A2
GOCC_COLLAGEN_TRIMER	GOCC_COLLAGEN_TRIMER	78	-0.563046	-2.06335	2.01214e-06	2.19143e-05	1.36451e-05	3840	tags=55%, list=19%, signal=45%	C1QTNF5/SCARA3/COL4A1/COL5A2/COL5A1/COL10A1/COL1A1/EDA/COL4A2/COLEC10/COL9A2/COL5A3/COL27A1/C1QB/COL1A2/COL6A2/COL16A1/COL18A1/COL3A1/COL11A2/COL12A1/COL6A3/COL19A1/COL14A1/COL22A1/C1QA/C1QC/COL8A1/COL7A1/FCN1/COL9A3/C1QL3/COL20A1/LUM/C1QTNF7/COL8A2/COL15A1/FCN2/COL21A1/C1QTNF2/COL4A4/COL2A1/CCBE1
GOBP_POSITIVE_REGULATION_OF_ALPHA_BETA_T_CELL_DIFFERENTIATION	GOBP_POSITIVE_REGULATION_OF_ALPHA_BETA_T_CELL_DIFFERENTIATION	44	-0.666103	-2.17541	2.16358e-06	2.35134e-05	1.46408e-05	2703	tags=57%, list=14%, signal=49%	TNFSF4/CBFB/IL12B/CD83/ADA/LGALS9/IL4R/PRKCZ/ITPKB/NFKBIZ/GLI3/SYK/ANXA1/HLA-DRA/HLA-DRB1/ZBTB16/RUNX3/NCKAP1L/TGFBR2/IL23R/IFNG/NLRP3/ZAP70/IL18/CCL19
GOBP_SMOOTH_MUSCLE_CELL_PROLIFERATION	GOBP_SMOOTH_MUSCLE_CELL_PROLIFERATION	132	-0.483948	-1.92115	2.16904e-06	2.35226e-05	1.46465e-05	3895	tags=45%, list=20%, signal=36%	IL10/GNAI2/PRKG1/PPARG/JUN/THBS1/FGF9/MFN2/ANG/IL6/FOXJ2/NPR3/SOD2/IL12B/FOXP1/HES5/STAT1/HPGD/CTNNBIP1/ADAMTS1/PDGFB/MYC/APOE/MYOCD/CYBA/NDRG4/JAK2/NPY5R/HBEGF/TNF/TLR4/IL15/IRAK4/EDN1/TGFB1/P2RY6/NDRG2/MEF2C/AGT/S1PR1/IGFBP5/AIF1/CALCRL/MMP9/IGF1/PTGS2/PTAFR/MAP3K5/NR4A3/PDGFD/TGFBR2/LDLRAP1/IFNG/CCL5/IL6R/IL18/TNFAIP3/OGN/APOD
GOCC_RIBOSOMAL_SUBUNIT	GOCC_RIBOSOMAL_SUBUNIT	170	0.463673	1.86386	2.23782e-06	2.4217e-05	1.50789e-05	9052	tags=79%, list=46%, signal=43%	RPSA/MRPL11/RPL39L/MRPL3/MRPS30/RPS9/MRPL33/MRPL1/MRPL23/RPL27A/MRPL12/MRPL52/MRPL30/MRPS27/MRPL4/MRPS14/MRPL48/MRPL36/MRPS18A/MRPS7/MRPS12/MRPS17/NSUN3/RPS5/RPL18A/MRPL44/MRPS16/MRPL47/RPL39/HBA2/MRPL21/MRPL42/MRPL15/MRPS2/MRPL10/MRPL39/MRPL17/RPL36/RPL28/RPS13/MRPL49/MRPL28/MRPL54/MRPL50/MRPS18C/RPS15A/RPL3L/MRPL45/RPL29/MRPS34/MRPL16/MRPL46/RPS21/MRPL51/RPS2/MRPL9/MRPS9/RPL36A/MRPL53/MRPS22/MR…
GOBP_REGULATION_OF_BODY_FLUID_LEVELS	GOBP_REGULATION_OF_BODY_FLUID_LEVELS	355	-0.370547	-1.64299	2.26556e-06	2.44652e-05	1.52334e-05	3923	tags=34%, list=20%, signal=28%	CD59/TFPI/F13A1/FAP/PDGFA/GNAI2/DGKD/PRKG1/SCUBE1/GAS6/THBS1/VCL/PAM/SLC29A1/AKAP11/OAS2/IL6/VAMP2/NPR3/CLIC1/ANXA5/PAFAH2/SERPINE2/STAT5A/PRKCE/VWF/GJA5/SLC22A2/GUCA1B/GP9/CAV1/ADRA2B/STXBP3/P2RY1/HSPB1/MYH9/DRD2/PDGFB/ADA/PEAR1/CD40/PRLR/APOE/CYP4F12/CYBA/PLAU/JAK2/VAMP3/RAB27A/CD34/EMP2/GP5/PROC/CSRP1/COL3A1/MYL9/PRKACB/CSN2/AQP1/ENTPD1/SERPINC1/KLKB1/VAMP8/PLSCR1/HAS2/APOH/SH2B3/C4BPB/TLR4/TF…
GOBP_POSITIVE_REGULATION_OF_B_CELL_ACTIVATION	GOBP_POSITIVE_REGULATION_OF_B_CELL_ACTIVATION	75	-0.570114	-2.0747	2.27087e-06	2.44706e-05	1.52368e-05	3343	tags=43%, list=17%, signal=36%	BCL2/MMP14/IL6/IL2/IL4/ADA/CD40/CD28/BST1/TLR4/IGHM/INPP5D/TNFRSF4/IGHD/TGFB1/CARD11/TBX21/CD27/MEF2C/TNFSF13B/FCRL3/STAT6/BTK/SYK/CD38/NOD2/NCKAP1L/BCL6/CD74/PTPRC/GPR183/IL7
GOBP_COMPLEMENT_ACTIVATION	GOBP_COMPLEMENT_ACTIVATION	60	-0.609068	-2.12747	2.30455e-06	2.47812e-05	1.54302e-05	2951	tags=45%, list=15%, signal=38%	CFHR1/COLEC10/CFD/C1QB/CFB/CFP/C4BPB/IGHM/CFI/IGHD/C9/C1QA/A2M/C1QC/FCN1/CLU/IL1B/C4B/C1RL/C1R/FCN2/CFH/CD5L/C1S/C3/C7/C6
GOBP_INNATE_IMMUNE_RESPONSE_ACTIVATING_SIGNAL_TRANSDUCTION	GOBP_INNATE_IMMUNE_RESPONSE_ACTIVATING_SIGNAL_TRANSDUCTION	25	-0.759792	-2.27823	2.34817e-06	2.51971e-05	1.56892e-05	2096	tags=48%, list=11%, signal=43%	PAK3/TYROBP/KIR2DS2/HCK/FCN1/SYK/PLCG2/CLEC7A/KLRK1/KLRC2/KLRD1/KLRC3
GOBP_REGULATION_OF_DEFENSE_RESPONSE_TO_VIRUS	GOBP_REGULATION_OF_DEFENSE_RESPONSE_TO_VIRUS	61	-0.603543	-2.10188	2.37098e-06	2.53884e-05	1.58083e-05	4468	tags=52%, list=23%, signal=41%	GPATCH3/IL23A/TRIM6/TRAF3IP2/RIOK3/ZDHHC11/RNF125/HTRA1/DTX3L/IL12B/DDX58/IFIT1/STAT1/CCDC92/IL4/PARP9/MICB/AIM2/PYCARD/IL15/DHX58/APOBEC3F/IL1B/TSPAN32/ZC3H12A/APOBEC3G/TRIM38/IL23R/FGL2/LILRB1/PTPN22/TNFAIP3
GOCC_METHYLTRANSFERASE_COMPLEX	GOCC_METHYLTRANSFERASE_COMPLEX	74	0.57441	2.04734	2.40333e-06	2.56329e-05	1.59605e-05	5461	tags=55%, list=28%, signal=40%	DYDC2/DYDC1/RUVBL1/WDR5B/TRMT6/WDR5/SNRPE/METTL1/PRMT5/RBBP5/SNRPD2/HCFC1/RUVBL2/RBBP4/SNRPF/WDR4/WDR77/SETD1A/SNRPD1/TEX10/SNRPB/LAS1L/PRMT1/SNRPG/MEN1/RBM15B/CLNS1A/CBX5/INO80C/E2F6/SNRPD3/RBM15/N6AMT1/HDAC9/ERH/TAF7/WDR82/CBLL1/MGA/RBBP7/HSD17B10
GOBP_REGULATION_OF_LEUKOCYTE_APOPTOTIC_PROCESS	GOBP_REGULATION_OF_LEUKOCYTE_APOPTOTIC_PROCESS	80	-0.553263	-2.04319	2.40387e-06	2.56329e-05	1.59605e-05	2244	tags=40%, list=11%, signal=36%	ADA/LGALS9/LGALS3/P2RX7/ITPKB/CCR5/HSH2D/AXL/CD27/MEF2C/MERTK/ST3GAL1/BTK/CCL21/ANXA1/RIPK3/CXCL12/HCLS1/PIK3CD/GIMAP8/NOD2/BLK/BCL6/PRKCQ/CCL5/CD74/LILRB1/DOCK8/CD3G/CCR7/IL7R/CCL19
GOBP_POSITIVE_REGULATION_OF_INTERLEUKIN_8_PRODUCTION	GOBP_POSITIVE_REGULATION_OF_INTERLEUKIN_8_PRODUCTION	56	-0.609641	-2.09411	2.49063e-06	2.65026e-05	1.65021e-05	2482	tags=45%, list=13%, signal=39%	NOD1/LGALS9/PYCARD/AFAP1L2/TLR1/TNF/TLR4/CD58/CD14/STAT3/FCN1/IL1B/TLR3/F3/SYK/CHI3L1/F2RL1/TLR2/TLR5/TLR7/NOD2/CD74/CLEC7A/CD2/TLR8
GOBP_AXON_DEVELOPMENT	GOBP_AXON_DEVELOPMENT	443	-0.355345	-1.61093	2.49733e-06	2.65185e-05	1.65119e-05	3670	tags=27%, list=19%, signal=23%	EFNB3/MAP2K1/BOC/SLITRK3/DCLK1/JUN/B3GNT2/LIMK1/VCL/RELN/BCL2/SPTBN4/NDN/METRN/SLIT2/RTN4/ROBO2/FYN/CSPG5/CNTNAP1/UNC5A/ZFYVE27/ANK3/SHOX2/LRRC4C/RND2/GRN/OPHN1/KIF5C/ROBO3/CDH11/FOXD1/ULK2/NRXN3/EDNRA/ARHGAP4/DRD2/NDEL1/MACF1/EPHA4/LRTM1/APOE/BMPR1B/PLXND1/MAPT/JAK2/ROBO4/EPHB6/SEMA6D/MAP6/NEXN/PAK3/NRP1/GAP43/HOXA2/PTPRF/S100A6/CHL1/PTPRM/ECE1/KIF5A/LRTM2/RGMA/SEMA3C/EDN1/LAMB2/RAC2/EPHA6/EFNB2…
GOCC_SPINDLE_POLE	GOCC_SPINDLE_POLE	130	0.500349	1.96364	2.52189e-06	2.67236e-05	1.66396e-05	3426	tags=30%, list=17%, signal=25%	FAM83D/AURKB/PLK4/NEK2/DLGAP5/ASPM/CENPF/WDR62/MAD2L1/KIF11/CDC6/AURKA/CCNB1/PLK1/TACC3/CKAP2L/TPX2/BEX4/CDC20/KIF20B/CKAP2/KNTC1/PSRC1/PRC1/CDC14A/TOPBP1/NEDD1/KATNB1/GPSM2/VPS4A/SPAG5/FBF1/ODF2/STAG1/DDX11/NUDCD2/TUBGCP4/NPM1/ALMS1
GOMF_DNA_HELICASE_ACTIVITY	GOMF_DNA_HELICASE_ACTIVITY	66	0.579561	2.02476	2.54545e-06	2.69174e-05	1.67603e-05	2390	tags=35%, list=12%, signal=31%	BRIP1/ERCC6L/DSCC1/POLQ/BLM/MCM2/RAD51/RUVBL1/PIF1/RAD54B/RFC3/RAD54L/MCM4/MCM6/FANCM/RFC4/ZRANB3/RECQL4/MCM3/MCM8/MCM5/RFC5/RUVBL2
GOBP_REGULATION_OF_PROTEIN_CONTAINING_COMPLEX_ASSEMBLY	GOBP_REGULATION_OF_PROTEIN_CONTAINING_COMPLEX_ASSEMBLY	333	-0.382325	-1.68869	2.63962e-06	2.78553e-05	1.73443e-05	4072	tags=31%, list=21%, signal=25%	SSH3/PRRT2/DLG1/ULK1/ADD3/RIOK3/TMSB4Y/ARHGEF5/SNX9/RICTOR/STXBP5/CLIP1/FARP2/NLRC3/EML2/BIRC2/VIL1/ESAM/STX1A/COTL1/ISG15/BAIAP2L2/SPTBN4/SLIT2/PFN3/STMN2/LCAT/PRKCE/SORL1/CORO1A/TMSB4X/TPPP/FLII/CDH5/RHOC/CTNNBIP1/DAAM2/PTK2B/SPTAN1/PPP2R5B/KANK3/CSF2/APOE/CDC42/MAPT/ABCA1/LGALS3/EPS8/ARPC1B/PYCARD/PAK3/SPTBN1/MPP7/NRG1/PYDC1/TNF/PRKCZ/TLR4/ARHGAP18/PRKCD/THRA/SVIL/CAPG/SPTB/TLR6/MSN/TGFB1/DKK1…
GOBP_LEUKOCYTE_APOPTOTIC_PROCESS	GOBP_LEUKOCYTE_APOPTOTIC_PROCESS	103	-0.517043	-1.97726	2.69026e-06	2.83311e-05	1.76406e-05	4294	tags=50%, list=22%, signal=40%	IRF3/GHSR/CLC/TRAF3IP2/RIPK1/IL10/ADAM8/CASP9/GAS6/PDCD1/IRF7/LMBR1L/IL6/FAS/IL2/FOXP1/CD274/ADA/LGALS9/PLEKHO2/LGALS3/P2RX7/ITPKB/CCR5/HSH2D/GLI3/AXL/CD27/MEF2C/MERTK/ST3GAL1/BTK/CCL21/ANXA1/RIPK3/CXCL12/HCLS1/PIK3CD/FASLG/GIMAP8/NOD2/BLK/BCL6/PRKCQ/CCL5/CD74/LILRB1/DOCK8/CD3G/CCR7/IL7R/CCL19
GOBP_REGULATION_OF_UBIQUITIN_PROTEIN_LIGASE_ACTIVITY	GOBP_REGULATION_OF_UBIQUITIN_PROTEIN_LIGASE_ACTIVITY	24	0.783478	2.20979	2.7182e-06	2.85663e-05	1.7787e-05	1099	tags=33%, list=6%, signal=32%	USP44/MAD2L1/UBE2C/PLK1/MASTL/FBXO5/CDC20/UBE2S
GOBP_ACTIVATION_OF_INNATE_IMMUNE_RESPONSE	GOBP_ACTIVATION_OF_INNATE_IMMUNE_RESPONSE	51	-0.629482	-2.12431	2.72848e-06	2.86154e-05	1.78176e-05	2287	tags=37%, list=12%, signal=33%	AIM2/PYCARD/PAK3/TYROBP/NLRC4/ZBP1/TLR4/KIR2DS2/HCK/FCN1/MNDA/SYK/PLCG2/CLEC7A/KLRK1/KLRC2/KLRD1/PYHIN1/KLRC3
GOBP_POSITIVE_REGULATION_OF_RESPONSE_TO_CYTOKINE_STIMULUS	GOBP_POSITIVE_REGULATION_OF_RESPONSE_TO_CYTOKINE_STIMULUS	56	-0.608223	-2.08923	2.74148e-06	2.86927e-05	1.78657e-05	4344	tags=50%, list=22%, signal=39%	TRIM6/HSPA1A/IRF3/CSF1/RIPK1/GAS6/IRF7/DDX58/IL1R1/PARP9/PARP14/ZBP1/TLR4/CASP4/LAPTM5/EDN1/AXL/TRIM56/CASP1/TLR2/IFIH1/NLRC5/CD300LF/CD74/TXK/GFI1/IKBKE/IL7
GOBP_DETECTION_OF_OTHER_ORGANISM	GOBP_DETECTION_OF_OTHER_ORGANISM	18	-0.813375	-2.1686	2.77532e-06	2.89873e-05	1.80492e-05	3017	tags=72%, list=15%, signal=61%	NAIP/CD1D/NOD1/TLR1/NLRC4/TLR4/HLA-A/TLR6/HLA-B/TLR2/HLA-DRB1/NOD2/CLEC7A
GOBP_REGULATION_OF_METAL_ION_TRANSPORT	GOBP_REGULATION_OF_METAL_ION_TRANSPORT	344	-0.375667	-1.66366	2.80542e-06	2.92418e-05	1.82076e-05	4084	tags=34%, list=21%, signal=27%	THY1/DLG1/ISCU/FXYD2/RGN/GSTM2/HAP1/ATP1A1/CD4/GNAI2/CCR1/CACNB1/SLC9A1/HRC/RRAD/EHD3/YWHAH/CACNB3/PRKD1/RYR2/KCNAB2/PER1/BCL2/SPTBN4/VAMP2/FYN/PLN/SERPINE2/ACTN2/ANK3/KCNAB1/PRKCE/ATP1B2/DRD1/SLC9A3R1/CORO1A/NEDD4/CAB39/ATP1B1/FXYD7/CAMK2G/CAV1/DRD2/PTK2B/PDGFB/CAPN3/CACNA1D/CYBA/KCNE4/LGALS3/GEM/AKAP6/CCL3/CNKSR3/STOM/SLC8A1/FXYD5/B2M/SCN4B/P2RX7/SLC31A2/LILRB2/AHNAK/TMC2/HECW2/P2RY6/DPP6/CNTN1…
GOBP_NEGATIVE_REGULATION_OF_LEUKOCYTE_APOPTOTIC_PROCESS	GOBP_NEGATIVE_REGULATION_OF_LEUKOCYTE_APOPTOTIC_PROCESS	47	-0.644869	-2.14226	2.81905e-06	2.93239e-05	1.82587e-05	1658	tags=43%, list=8%, signal=39%	ITPKB/CCR5/HSH2D/AXL/CD27/MERTK/ST3GAL1/CCL21/CXCL12/HCLS1/NOD2/BCL6/PRKCQ/CCL5/CD74/LILRB1/DOCK8/CCR7/IL7R/CCL19
GOBP_DETECTION_OF_EXTERNAL_BIOTIC_STIMULUS	GOBP_DETECTION_OF_EXTERNAL_BIOTIC_STIMULUS	23	-0.772688	-2.23601	2.8318e-06	2.93965e-05	1.83039e-05	3017	tags=65%, list=15%, signal=55%	NAIP/CD1D/NOD1/TLR1/NLRC4/TLR4/HLA-A/TLR6/LY96/HLA-B/C4B/TLR2/HLA-DRB1/NOD2/CLEC7A
GOBP_REGULATION_OF_GRANULOCYTE_CHEMOTAXIS	GOBP_REGULATION_OF_GRANULOCYTE_CHEMOTAXIS	43	-0.654687	-2.13087	2.85496e-06	2.95767e-05	1.84162e-05	3634	tags=56%, list=18%, signal=46%	S100A7/THBS1/SLIT2/AKIRIN1/IL4/S100A14/C3AR1/BST1/CMKLR1/EDN1/RAC2/DAPK2/XCL1/RARRES2/CCL21/CSF1R/DPP4/NOD2/NCKAP1L/SLAMF1/CCL5/CD74/CCR7/CCL19
GOBP_POSITIVE_REGULATION_OF_ACUTE_INFLAMMATORY_RESPONSE	GOBP_POSITIVE_REGULATION_OF_ACUTE_INFLAMMATORY_RESPONSE	23	-0.772524	-2.23553	2.86655e-06	2.96365e-05	1.84534e-05	2178	tags=74%, list=11%, signal=66%	OSM/ADAM8/IL6/NPY5R/TNF/TNFSF11/CNR1/IL1B/HLA-E/BTK/OSMR/ALOX5AP/PTGS2/IL6ST/C3/PIK3CG/CCR7
GOBP_INTERLEUKIN_2_PRODUCTION	GOBP_INTERLEUKIN_2_PRODUCTION	59	-0.603767	-2.09954	2.87911e-06	2.97061e-05	1.84967e-05	2176	tags=36%, list=11%, signal=32%	CD34/SPTBN1/CD28/HAVCR2/LAPTM5/CARD11/TBX21/IL1B/XCL1/ANXA1/PLCG2/GBP1/ZFP36/NOD2/PRKCQ/IRF4/PTPRC/CLEC7A/TNFAIP3/CCR2/NAV3
GOBP_NEGATIVE_REGULATION_OF_MYELOID_LEUKOCYTE_DIFFERENTIATION	GOBP_NEGATIVE_REGULATION_OF_MYELOID_LEUKOCYTE_DIFFERENTIATION	47	-0.644796	-2.14201	2.89088e-06	2.97673e-05	1.85348e-05	4904	tags=57%, list=25%, signal=43%	GPR55/LYN/CEACAM1/PIAS3/CARTPT/INHBA/LILRB3/TCTA/FBN1/LRRC17/IL4/GATA2/MYC/CCL3/TLR4/INPP5D/C1QC/ZBTB46/FSTL3/MAFB/PIK3R1/SFRP1/TLR3/LTF/HOXA7/LILRB1/UBASH3B
GOBP_NEGATIVE_REGULATION_OF_INTERLEUKIN_1_BETA_PRODUCTION	GOBP_NEGATIVE_REGULATION_OF_INTERLEUKIN_1_BETA_PRODUCTION	25	-0.755632	-2.26576	2.95632e-06	3.03798e-05	1.89162e-05	2890	tags=56%, list=15%, signal=48%	NLRP7/ERRFI1/SERPINB1/ACP5/PYDC1/APOA1/ZC3H12A/AQP4/IGF1/CD33/GHRL/CX3CR1/NLRP3/TNFAIP3
GOBP_CALCIUM_DEPENDENT_CELL_CELL_ADHESION_VIA_PLASMA_MEMBRANE_CELL_ADHESION_MOLECULES	GOBP_CALCIUM_DEPENDENT_CELL_CELL_ADHESION_VIA_PLASMA_MEMBRANE_CELL_ADHESION_MOLECULES	40	-0.677558	-2.17509	2.97038e-06	3.04628e-05	1.89679e-05	2629	tags=42%, list=13%, signal=37%	CDH11/CDH5/PCDH12/CDH10/PCDHB6/KIFAP3/FXYD5/CDH7/CDH8/CDH22/CDH12/CDH18/CDH6/CDH9/SELP/SELL/CDH19
GOBP_EXTERNAL_ENCAPSULATING_STRUCTURE_ORGANIZATION	GOBP_EXTERNAL_ENCAPSULATING_STRUCTURE_ORGANIZATION	280	-0.388451	-1.6911	3.16608e-06	3.24046e-05	2.0177e-05	3888	tags=38%, list=20%, signal=31%	VIT/ADAM8/FAP/ADAMTSL2/HMCN1/ADAMTSL4/NPNT/COL4A1/COL5A2/GAS6/CSGALNACT1/COL5A1/MMP23B/COL10A1/TNXB/VWA1/MMP14/AEBP1/PXDN/COL1A1/B4GALT1/MPZL3/IL6/OLFML2B/THSD4/ADAMTS12/COL4A2/CST3/ADAMTS8/COL9A2/MMP25/COL5A3/CAV1/COL27A1/FMOD/ADAMTS1/SERAC1/NFKB2/TGFBI/NID1/COL1A2/CRISPLD2/COL16A1/NID2/TIE1/COL18A1/MMP15/OLFML2A/PHLDB2/ENG/COL3A1/TNFRSF1A/MYO1E/COL11A2/MYH11/HAS2/EGFLAM/TNF/COL12A1/COL19A1/CAV2…
GOCC_FICOLIN_1_RICH_GRANULE_MEMBRANE	GOCC_FICOLIN_1_RICH_GRANULE_MEMBRANE	53	-0.618356	-2.10795	3.18735e-06	3.25569e-05	2.02718e-05	4918	tags=60%, list=25%, signal=45%	LILRA3/ATP6AP2/AP2A2/LAMP1/ATP6V0C/LAMP2/CD55/CD300A/ADAM8/CR1/SIGLEC5/UBR4/CD93/ATP6V0A1/PRCP/PTPRN2/DSP/SIRPA/TCIRG1/LGALS3/CLEC4C/TRPM2/LILRB2/CD58/SERPINB6/SLC2A3/ITGB2/CLEC4D/NCKAP1L/DSC1/ITGAX/TBC1D10C
GOCC_ADHERENS_JUNCTION	GOCC_ADHERENS_JUNCTION	153	-0.462985	-1.88252	3.2494e-06	3.31244e-05	2.06251e-05	3848	tags=35%, list=19%, signal=29%	NDRG1/SHROOM1/HMCN1/SSX2IP/FLOT2/ESAM/VCL/SDCBP/FRMD4A/SPTBN4/CYTH1/PDLIM1/S100A11/PGM5/CDH11/CDH5/CDH10/MYH9/ARHGAP24/PARD3B/EPHA4/PDLIM5/JUP/NEXN/ALOX15B/MPP7/MYO1E/SNAP23/CDH7/PTPRM/CTNND2/MSN/JAG1/CDH8/EFNB2/NOTCH1/NPHP1/IGSF21/SHROOM4/DSC2/FMN1/CCDC85A/AHI1/ANXA1/TMEM47/CDH22/CDH12/ANXA2/CDH18/CDH6/CDH9/CDH1/CDH19/POF1B
GOBP_LEUKOCYTE_HOMEOSTASIS	GOBP_LEUKOCYTE_HOMEOSTASIS	85	-0.537418	-1.99757	3.3028e-06	3.36015e-05	2.09222e-05	3400	tags=41%, list=17%, signal=34%	LMO1/BCL2/IL6/FAS/IL2/CORO1A/DOCK10/LAT/ADA/TCIRG1/LGALS9/CXCL6/P2RX7/SH2B3/ITPKB/TNFRSF17/AXL/MEF2C/SPTA1/TNFSF13B/MERTK/SLC40A1/ANXA1/RIPK3/PIK3CD/SIT1/TNFSF14/NCKAP1L/CD74/GPR183/GPR174/TNFAIP3/CCR2/LGALS2/FLT3
GOCC_TRANSPORT_VESICLE	GOCC_TRANSPORT_VESICLE	351	-0.373019	-1.65629	3.48804e-06	3.54154e-05	2.20517e-05	4614	tags=37%, list=23%, signal=29%	RAB1A/DLG4/PTPRN/SLC6A17/KDELR3/KCNQ1/SVOP/WFS1/ATP6V0D1/TGOLN2/DPYSL3/SYT4/ITPR1/LAMP1/RAB8B/PEF1/PRRT2/SLC17A6/UNC13D/SREBF1/HAP1/CD55/CD59/STXBP5/C1QTNF5/PPT1/ATP6V1A/BACE1/OVGP1/TMEM30A/RAB13/SLC4A8/STX1A/RAB26/PAM/NKD2/BGN/VAMP2/YIPF1/SYNGR2/BTBD8/SLC17A5/LGI3/APH1B/SORL1/SYPL1/PTPRN2/SYT10/CLTCL1/SEC31B/KIF1B/SYNGR3/AREG/DRD2/NDEL1/STON1/STX7/CTTNBP2/CRISPLD2/TH/SIPA1/VAMP3/RAB27A/MAP6/ATP1…
GOBP_POSITIVE_REGULATION_OF_PEPTIDYL_TYROSINE_PHOSPHORYLATION	GOBP_POSITIVE_REGULATION_OF_PEPTIDYL_TYROSINE_PHOSPHORYLATION	172	-0.449451	-1.86971	3.54726e-06	3.5945e-05	2.23814e-05	2597	tags=31%, list=13%, signal=28%	ENPP2/IL4/AREG/PTK2B/PDGFB/EPHA4/CSF2/CD40/PARP9/JAK2/EHD4/AFAP1L2/NRG1/NRP1/PARP14/TNFRSF1A/HBEGF/TNF/LRRK1/NEDD9/FGF7/IL15/TGFB1/NCF1/CNTN1/ADRA2A/AGT/HES1/SYK/GHR/PLCG2/CSF1R/TNFRSF14/IGF1/IL6ST/HCLS1/BANK1/DOCK3/NOD2/GHRL/IL23R/GREM1/IFNG/HTR2A/CD44/CCL5/CD74/IL6R/PTPRC/ERBB3/CLEC7A/IL18/FLT3/STAP1
GOBP_REGULATION_OF_WOUND_HEALING	GOBP_REGULATION_OF_WOUND_HEALING	114	-0.507583	-1.96819	3.55772e-06	3.59795e-05	2.24029e-05	3922	tags=41%, list=20%, signal=33%	TFPI/FAP/PDGFA/PRKG1/THBS1/VIL1/TNFRSF12A/SERPINE2/PRKCE/CAV1/CD109/PDGFB/APOE/PLAU/CD34/PROC/WFDC1/PHLDB2/SERPINC1/KLKB1/HBEGF/TNF/APOH/SH2B3/PRKCD/EDN1/PROS1/TSPAN8/MYLK/ADRA2A/KANK1/F3/SMOC2/ALOX5/ANXA1/F2RL1/OCLN/THBD/CPB2/GP1BA/PLAT/CD9/CLDN1/WNT4/UBASH3B/CLEC7A/TNFAIP3
GOBP_POSITIVE_REGULATION_OF_MITOTIC_CELL_CYCLE_PHASE_TRANSITION	GOBP_POSITIVE_REGULATION_OF_MITOTIC_CELL_CYCLE_PHASE_TRANSITION	83	0.557157	2.02369	3.56494e-06	3.59812e-05	2.2404e-05	2108	tags=28%, list=11%, signal=25%	FGF10/DLGAP5/TERT/CDC25C/CDC6/CDC25A/CDT1/DTL/STIL/UBE2C/CDCA5/CCNB1/RRM2/FBXO5/ESPL1/SASS6/LSM11/MDM2/CPSF3/APEX1/STOX1/RRM1/CENPJ
GOBP_POSITIVE_REGULATION_OF_T_CELL_MIGRATION	GOBP_POSITIVE_REGULATION_OF_T_CELL_MIGRATION	30	-0.71075	-2.15817	3.59229e-06	3.61856e-05	2.25312e-05	2609	tags=60%, list=13%, signal=52%	ADAM8/S100A7/CCL20/XCL2/TMEM102/PYCARD/ITGA4/XCL1/AIF1/CCL21/TNFRSF14/CXCL12/TNFSF14/CCL5/CXCL10/DOCK8/CXCL13/CCR2
GOBP_T_CELL_CYTOKINE_PRODUCTION	GOBP_T_CELL_CYTOKINE_PRODUCTION	36	-0.690544	-2.18341	3.66808e-06	3.68761e-05	2.29612e-05	4152	tags=67%, list=21%, signal=53%	CLC/RSAD2/CD55/TNFSF4/IL6/IL1R1/IL4/DENND1B/B2M/PRKCZ/HLA-A/TRPM4/TBX21/ARID5A/IL1B/XCL1/HLA-F/ARG1/TNFRSF1B/SLAMF1/NLRP3/IL18R1/IL18/CCR2
GOBP_NEGATIVE_REGULATION_OF_VASCULATURE_DEVELOPMENT	GOBP_NEGATIVE_REGULATION_OF_VASCULATURE_DEVELOPMENT	87	-0.538935	-2.01805	3.81311e-06	3.82587e-05	2.38221e-05	3180	tags=41%, list=16%, signal=35%	PPARG/THBS1/EPN2/GADD45A/FOXJ2/COL4A2/PLK2/SPARC/STAT1/STAB1/ADAMTS1/THBS2/CLDN5/TIE1/HOXA5/TNF/APOH/PTPRM/KLF2/AGT/HLA-G/DCN/ALOX5/HHEX/ATP2B4/EPHA2/TEK/FASLG/KLF4/GHRL/WNT4/CXCL10/CCR2/CD160/SEMA3E/ANGPTL7
GOBP_MUSCLE_SYSTEM_PROCESS	GOBP_MUSCLE_SYSTEM_PROCESS	393	-0.354106	-1.58795	3.82958e-06	3.83485e-05	2.3878e-05	3759	tags=29%, list=19%, signal=24%	PRKG1/TCAP/SLC9A1/HRC/PPARG/NPNT/MYOC/EHD3/CHRNG/ANXA6/TRPV1/RYR2/PPP1R12B/LMCD1/ACTA1/LMNA/CALD1/PLN/ARHGEF11/NR4A1/ACTN2/SCN4A/DRD1/SSTR2/CHRNB1/SNTB1/ERRFI1/HTR7/GJA5/CHRNB4/ATP1B1/NMUR1/CHRNA3/CAMK2G/CAV1/ADRA2B/DSP/EDNRA/P2RY1/DRD2/ADA/CACNA1D/PDLIM5/MYOCD/JUP/CYBA/KCNE4/MYH3/CACNA1G/AKAP6/MYL9/TNFRSF1A/HTR2B/SLC8A1/DOCK4/CAMTA2/MYH11/TNF/SCN4B/GATM/TNNT2/SSPN/IL15/CSRP3/TRPM4/EDN1/MYH7/UTS2…
GOBP_POSITIVE_REGULATION_OF_NATURAL_KILLER_CELL_MEDIATED_CYTOTOXICITY	GOBP_POSITIVE_REGULATION_OF_NATURAL_KILLER_CELL_MEDIATED_CYTOTOXICITY	24	-0.7612	-2.23779	3.88271e-06	3.88042e-05	2.41617e-05	1907	tags=58%, list=10%, signal=53%	SLAMF6/RASGRP1/HLA-E/HLA-F/NCR3/CD226/VAV1/KLRK1/KLRC2/CRTAM/CD160/SH2D1A/KLRD1/KLRC3
GOBP_VIRAL_PROCESS	GOBP_VIRAL_PROCESS	367	-0.366235	-1.63281	4.03124e-06	4.02099e-05	2.5037e-05	3927	tags=38%, list=20%, signal=31%	LIG4/CHMP4B/ST3GAL3/ITGA5/PPIE/LRSAM1/ATG16L2/TRIM21/ARL8B/ITGA2/NCAM1/ZNFX1/ATG16L1/ADARB1/ANPEP/HDAC1/IFI27/VPS28/MGAT1/HPN/RAB1A/SMPD1/FKBP6/NPC1/CD80/TRIM6/HSPA1A/LAMP1/TRIM62/CTSB/CHMP2B/RSAD2/MGAT4B/PROX1/CD55/LGALS1/SNX3/OAS3/CD4/CALCOCO2/ITGAV/CR1/EFNB3/TRIM5/VPS4B/JUN/GAS6/MGAT4A/FAM111A/ISG15/HEXIM1/BCL2/IRF7/OAS2/RAB43/ZC3HAV1/OASL/WWP1/MX1/NEDD4/IFI16/TPCN1/ISG20/OAS1/IFIT1/STAT1/CAV1…
GOBP_POSITIVE_REGULATION_OF_CD4_POSITIVE_ALPHA_BETA_T_CELL_ACTIVATION	GOBP_POSITIVE_REGULATION_OF_CD4_POSITIVE_ALPHA_BETA_T_CELL_ACTIVATION	34	-0.701578	-2.19072	4.19603e-06	4.17718e-05	2.60095e-05	2244	tags=53%, list=11%, signal=47%	LGALS9/IL4R/PRKCZ/NFKBIZ/XCL1/ANXA1/HLA-DRA/HLA-DRB1/NCKAP1L/TGFBR2/HLA-DRB3/IL23R/PRKCQ/IFNG/NLRP3/IL18/CD160/CCL19
GOBP_POSITIVE_REGULATION_OF_VASCULATURE_DEVELOPMENT	GOBP_POSITIVE_REGULATION_OF_VASCULATURE_DEVELOPMENT	146	-0.466728	-1.87882	4.22745e-06	4.20026e-05	2.61532e-05	2974	tags=36%, list=15%, signal=30%	KDR/GRN/FLT1/JAK1/ACVRL1/VEGFC/RRAS/CDH5/GATA2/HSPB1/PTK2B/CD40/JUP/CD34/ECM1/TIE1/NRP1/ENG/C3AR1/TNFSF12/AQP1/S100A1/ETS1/ERAP1/STAT3/IL1B/SASH1/TLR3/F3/CHI3L1/SMOC2/PRKCB/ZC3H12A/CYBB/TEK/GATA6/PIK3CD/RAPGEF3/KLF4/CTSH/ANXA3/TGFBR2/GHRL/CX3CR1/GREM1/C3/BMPER/ITGAX/CAMP/EPHA1/CCL11/CCBE1
GOBP_REGULATION_OF_OSTEOCLAST_DIFFERENTIATION	GOBP_REGULATION_OF_OSTEOCLAST_DIFFERENTIATION	59	-0.598064	-2.0797	4.25813e-06	4.2225e-05	2.62917e-05	4957	tags=59%, list=25%, signal=45%	FSHB/GPR55/KLF10/PIAS3/CARTPT/IL23A/CSF1/CCR1/LILRB3/TCTA/CAMK4/FBN1/IL12B/LRRC17/IL4/TYROBP/CCL3/RASSF2/TNF/TLR4/TNFSF11/INPP5D/FSTL3/MAFB/PIK3R1/SFRP1/NOTCH2/TLR3/LTF/FOS/POU4F2/IL23R/IFNG/LILRB1/UBASH3B
GOBP_NEGATIVE_REGULATION_OF_TUMOR_NECROSIS_FACTOR_SUPERFAMILY_CYTOKINE_PRODUCTION	GOBP_NEGATIVE_REGULATION_OF_TUMOR_NECROSIS_FACTOR_SUPERFAMILY_CYTOKINE_PRODUCTION	56	-0.60119	-2.06508	4.42966e-06	4.37989e-05	2.72717e-05	2946	tags=52%, list=15%, signal=44%	LILRA4/ERRFI1/CD274/IL4/SIRPA/IRAK3/ACP5/LGALS9/CD34/TLR4/HAVCR2/CLEC4A/AXL/PTPN6/BCL3/IL27RA/ZC3H12A/LTF/GPNMB/IGF1/CD33/NOD2/GHRL/SLAMF1/BPI/LILRB1/PTPN22/GPR18/TNFAIP3
GOBP_RESPONSE_TO_TRANSFORMING_GROWTH_FACTOR_BETA	GOBP_RESPONSE_TO_TRANSFORMING_GROWTH_FACTOR_BETA	232	-0.402914	-1.71826	4.43403e-06	4.37989e-05	2.72717e-05	4010	tags=34%, list=20%, signal=28%	SKI/ZEB1/WNT10A/PDGFA/ADAMTSL2/PPARG/NPNT/JUN/THBS1/ID1/FBN2/SDCBP/MXRA5/LTBP4/COL1A1/FYN/HTRA1/FBN1/SPI1/COL4A2/PXN/PEG10/ACVRL1/LPXN/PDE2A/ZFP36L2/CAV1/CDH5/HPGD/CD109/FMOD/IL4/CITED2/LRRC32/HTRA3/COL1A2/MYOCD/CLDN5/OVOL2/HTRA4/ITGB5/ZFP36L1/ENG/COL3A1/NR3C1/CAV2/LTBP2/APOA1/EDN1/ZEB2/TGFB1/STAT3/DKK3/CFLAR/DAB2/ASPN/MEF2C/AMHR2/DUSP22/SFRP1/XCL1/CILP/ARG1/CLEC3B/GDF10/ITGA3/LATS2/FOS/LEFTY1/RU…
GOBP_THYMIC_T_CELL_SELECTION	GOBP_THYMIC_T_CELL_SELECTION	22	-0.777208	-2.21589	4.47083e-06	4.40193e-05	2.74089e-05	1949	tags=50%, list=10%, signal=45%	CD28/ITPKB/CARD11/GLI3/DOCK2/CD74/PTPRC/ZAP70/CD3G/CCR7/CD3D
GOMF_CHEMOKINE_ACTIVITY	GOMF_CHEMOKINE_ACTIVITY	45	-0.647207	-2.13358	4.47361e-06	4.40193e-05	2.74089e-05	2609	tags=64%, list=13%, signal=56%	CXCL1/CCL18/CXCL3/CCL20/XCL2/CCL23/CCL15/CCL3/CCL3L3/CXCL6/CCL17/CXCL14/CCL4/CCL13/XCL1/CXCL11/CCL8/CCL21/CCL16/CXCL12/CXCL2/CCL2/CXCL9/CCL14/CCL5/CXCL10/CXCL13/CCL11/CCL19
GOBP_POSITIVE_REGULATION_OF_MAP_KINASE_ACTIVITY	GOBP_POSITIVE_REGULATION_OF_MAP_KINASE_ACTIVITY	111	-0.50428	-1.95044	4.61302e-06	4.53036e-05	2.82086e-05	2856	tags=45%, list=14%, signal=39%	PDGFRB/DAB2IP/S100A12/TLR9/AKAP13/ROBO1/ARHGEF5/ADAM8/PDGFA/FZD4/NTRK3/TPD52L1/THBS1/FLT1/FZD10/EGFR/PTK2B/PDGFB/EPHA4/CD40/MAP3K12/FZD8/HTR2B/TNF/LRRK2/P2RX7/TLR4/MST1R/TNFSF11/TLR6/EDN1/TGFB1/DKK1/RASGRP1/ADRA2A/DIRAS2/IL1B/SASH1/PDE5A/SYK/PDGFC/GHR/MAP3K5/NOD2/PDGFD/HTR2A/PIK3CG/PTPRC/CCL19/FLT3
GOBP_POSITIVE_REGULATION_OF_INTERLEUKIN_10_PRODUCTION	GOBP_POSITIVE_REGULATION_OF_INTERLEUKIN_10_PRODUCTION	36	-0.6859	-2.16873	4.68494e-06	4.58693e-05	2.85608e-05	3570	tags=67%, list=18%, signal=55%	TNFSF4/ISG15/IL6/IL12B/CD274/CD83/IL4/LGALS9/CD34/PYCARD/CD28/PRKCZ/TLR4/STAT3/BCL3/XCL1/SYK/PLCG2/F2RL1/TLR2/NOD2/IRF4/CLEC7A/CD40LG
GOBP_REGULATION_OF_CELL_CYCLE_CHECKPOINT	GOBP_REGULATION_OF_CELL_CYCLE_CHECKPOINT	29	0.732006	2.16461	4.68862e-06	4.58693e-05	2.85608e-05	587	tags=28%, list=3%, signal=27%	USP44/MAD2L1/RFWD3/CDT1/NDC80/WDR76/CCNB1/CHEK2
GOBP_REGULATION_OF_ACUTE_INFLAMMATORY_RESPONSE	GOBP_REGULATION_OF_ACUTE_INFLAMMATORY_RESPONSE	42	-0.653211	-2.11593	4.93384e-06	4.81758e-05	2.9997e-05	3910	tags=60%, list=20%, signal=48%	OSM/ADAM8/FCGR2B/IL6/NPY/IL4/NPY5R/KLKB1/TNF/TNFSF11/CNR1/IL1B/HLA-E/BTK/OSMR/ALOX5AP/PTGS2/IL6ST/EDNRB/INS/C3/PIK3CG/NLRP3/CCR7/DNASE1L3
GOBP_IMMUNOGLOBULIN_PRODUCTION_INVOLVED_IN_IMMUNOGLOBULIN_MEDIATED_IMMUNE_RESPONSE	GOBP_IMMUNOGLOBULIN_PRODUCTION_INVOLVED_IN_IMMUNOGLOBULIN_MEDIATED_IMMUNE_RESPONSE	62	-0.58778	-2.05779	5.08026e-06	4.95107e-05	3.08282e-05	2553	tags=48%, list=13%, signal=42%	IL4/CD40/HLA-DOB/CD28/HLA-DQB1/B2M/HLA-DOA/BATF/TGFB1/TBX21/IL27RA/XCL1/STAT6/BTK/HLA-DRA/HLA-DPB1/HLA-DRB1/HLA-DMA/HLA-DMB/HLA-DQA1/HLA-DRB5/HLA-DQB2/HLA-DRB4/HLA-DPA1/HLA-DRB3/BCL6/PTPRC/HLA-DQA2/CD40LG/CCR6
GOMF_CATALYTIC_ACTIVITY_ACTING_ON_RNA	GOMF_CATALYTIC_ACTIVITY_ACTING_ON_RNA	282	0.395281	1.69316	5.17074e-06	5.02963e-05	3.13173e-05	6886	tags=56%, list=35%, signal=37%	BRIP1/EXO1/TERT/MARS2/FEN1/PIF1/RAD54B/POLR1E/EXOSC5/RPP30/PNLDC1/ENDOG/POLR3D/RNASEH2A/DHX34/JMJD6/DDX31/DARS2/POLR1B/FANCM/DDX53/RPP40/PRIM1/POLR3G/NOB1/POLR2D/EXOSC2/DDX10/QTRT1/DUS3L/METTL1/CPSF3/APEX1/POP1/ZCCHC4/POLR3K/SARS2/FTSJ1/EARS2/DHX33/PSTK/EXOSC3/EXOSC9/EXOSC7/METTL8/WDR4/PLD6/DDX50/DDX19A/RNASE8/CNOT1/DDX1/TRMT11/FARSA/PTRH2/DHX37/POLR2H/FBL/CNOT6/DDX21/QRSL1/EXOSC4/DDX55/TUT1/DICE…
GOBP_REGULATION_OF_T_HELPER_1_TYPE_IMMUNE_RESPONSE	GOBP_REGULATION_OF_T_HELPER_1_TYPE_IMMUNE_RESPONSE	28	-0.72768	-2.2063	5.19875e-06	5.04724e-05	3.1427e-05	1883	tags=68%, list=10%, signal=61%	TNFSF4/IL1RL1/IL12B/IL1R1/IL4R/HAVCR2/TBX21/ARID5A/IL27RA/IL1B/XCL1/ANXA1/PLA2G4A/SLAMF1/IL23R/IL18R1/IL18/CCR2/CCL19
GOBP_MICROTUBULE_CYTOSKELETON_ORGANIZATION	GOBP_MICROTUBULE_CYTOSKELETON_ORGANIZATION	475	0.346719	1.55743	5.61903e-06	5.4449e-05	3.39031e-05	1924	tags=15%, list=10%, signal=14%	FGF10/TRIM54/BRCA2/CENPA/KIF18A/AURKB/PLK4/CEP152/CHEK1/KIF14/XRCC2/SPC25/NEK2/DLGAP5/ASPM/KIF4A/WDR62/MAD2L1/KIF20A/KIF24/KIF11/KIF15/TTK/SLC16A1/CENPE/AURKA/MYBL2/STIL/NDC80/CCNB1/PLK1/CDK2/CENPH/TACC3/NUSAP1/BRCA1/TPX2/CHEK2/KIFC1/NUF2/CCDC39/GAS2L3/FBXO5/CCNF/DNAL1/ESPL1/KIF23/C10orf90/WEE1/DNAI2/CDC20/MNS1/INCENP/GAS2L2/CKAP2/KIF2C/FIGN/ATF5/SASS6/CCNB2/PSRC1/CEP72/CLIP4/CEP70/PARD6B/PRC1/PL…
GOBP_ATTACHMENT_OF_SPINDLE_MICROTUBULES_TO_KINETOCHORE	GOBP_ATTACHMENT_OF_SPINDLE_MICROTUBULES_TO_KINETOCHORE	28	0.735548	2.16209	5.79527e-06	5.60503e-05	3.49001e-05	1777	tags=43%, list=9%, signal=39%	SPC24/AURKB/SPC25/NEK2/ECT2/CDT1/CENPE/NDC80/CCNB1/NUF2/KIF2C/RACGAP1
GOCC_LYSOSOMAL_LUMEN	GOCC_LYSOSOMAL_LUMEN	88	-0.511655	-1.92128	6.00844e-06	5.80019e-05	3.61153e-05	4679	tags=49%, list=24%, signal=37%	ARSA/CTSF/SMPD1/PDGFRB/GPC1/CTSA/SDC4/CTSB/ACP2/GM2A/LAMP2/PPT1/SGSH/IFI30/LIPA/RNASET2/BGN/CSPG5/GPC3/EPDR1/GC/ASAH1/LGMN/PSAP/SDC2/GPC4/FMOD/TPP1/MAN2B2/ATP13A2/AGRN/NPC2/PRELP/CTSK/DCN/LUM/FUCA1/FASLG/CTSS/CD74/OGN/OMD/CD1E
GOMF_CHEMOKINE_BINDING	GOMF_CHEMOKINE_BINDING	27	-0.729171	-2.19555	6.28788e-06	6.04704e-05	3.76523e-05	1552	tags=44%, list=8%, signal=41%	CCR5/A2M/ITGA4/CCRL2/ZFP36/CX3CR1/CXCR3/CXCR5/CCR7/CCR2/CCR6/CXCR6
GOBP_REGULATION_OF_ACTIN_FILAMENT_LENGTH	GOBP_REGULATION_OF_ACTIN_FILAMENT_LENGTH	134	-0.475799	-1.89675	6.28343e-06	6.04704e-05	3.76523e-05	4072	tags=37%, list=21%, signal=30%	SSH3/DLG1/ADD3/TMSB4Y/SNX9/RICTOR/SWAP70/VIL1/ESAM/COTL1/BAIAP2L2/SPTBN4/SLIT2/PFN3/ACTN2/PRKCE/LIMA1/CORO1A/TMSB4X/FLII/DAAM2/PTK2B/SPTAN1/KANK3/EPS8/ARPC1B/PYCARD/PAK3/SPTBN1/ARHGAP18/PRKCD/SVIL/CAPG/SPTB/NEB/GSN/HCK/SPTA1/KANK1/FMN1/AVIL/CCL21/F2RL1/CXCL12/HCLS1/NCKAP1L/PLEK/PLEKHH2/CCR7/CCL11
GOMF_ACTIN_FILAMENT_BINDING	GOMF_ACTIN_FILAMENT_BINDING	195	-0.429066	-1.79397	6.31069e-06	6.05755e-05	3.77178e-05	3828	tags=35%, list=19%, signal=28%	SHROOM1/GJB6/TAGLN/LASP1/ESPN/FMNL3/VIL1/MYO7B/ANXA6/MYO6/COTL1/SPTBN4/MYO1C/ACTN2/LIMA1/CORO1A/ABI3/MYO5A/ZNF185/FLII/IQGAP1/EGFR/MYH9/MYH7B/SPTAN1/MACF1/MYO7A/MYO1D/MYO1G/MYH3/ARPC1B/XIRP2/NEXN/SPTBN1/MYO1E/MYO10/PLS3/MYH11/CORO2A/SVIL/CAPG/SPTB/MYH7/NEB/MYO1F/IQGAP2/NEBL/GSN/FMNL1/UTRN/SPTA1/RCSD1/SHROOM4/AVIL/AIF1/PSTPIP1/CORO2B/MICALL2/TLN2/ABLIM2/HCLS1/TTN/LCP1/MYO5C/ABLIM3/MYO15A/GAS7/POF1B
GOBP_NEGATIVE_REGULATION_OF_EPITHELIAL_CELL_MIGRATION	GOBP_NEGATIVE_REGULATION_OF_EPITHELIAL_CELL_MIGRATION	65	-0.569291	-2.01026	6.36895e-06	6.09302e-05	3.79386e-05	4054	tags=43%, list=20%, signal=34%	DNAJA4/MMRN2/HDAC5/SP100/PPARG/THBS1/SLIT2/STARD13/GADD45A/ACVRL1/IL4/APOE/JUP/CARD10/TNF/APOH/TACSTD2/PTPRM/NR2F2/TGFB1/NOTCH1/MEF2C/DCN/AGTR2/ATP2B4/KLF4/CXCL13/MEOX2
GOMF_MOLECULAR_ADAPTOR_ACTIVITY	GOMF_MOLECULAR_ADAPTOR_ACTIVITY	311	-0.373558	-1.63862	6.37155e-06	6.09302e-05	3.79386e-05	4071	tags=30%, list=21%, signal=24%	PEF1/DLG1/KLHDC1/ISCU/FXYD2/ZDHHC11/FRS3/PDZD3/TCAP/SLC9A1/MAP2K1/TRIM5/GAS6/STX1A/SDCBP/GNB1/FRMD4A/SPTBN4/VAMP2/ANK3/ATP1B2/APH1B/ARRDC4/SLC9A3R1/SHC1/SPSB2/ATP1B1/CAV1/IQGAP1/ITSN2/SHANK3/LAT/MYH9/STON1/STX7/GRB10/CAPN3/CIB1/TRADD/COL1A2/JUP/MAPT/VAMP3/EPS8/SPSB1/LMBRD1/FCRL2/AKAP6/MPP7/AFAP1L2/OPTN/COL11A2/SNAP23/CARD10/VAMP8/WWC2/LRRK2/STX12/SH2B3/COL19A1/TNNT2/SERINC1/CAV2/COL14A1/VAMP1/STA…
GOMF_G_PROTEIN_COUPLED_CHEMOATTRACTANT_RECEPTOR_ACTIVITY	GOMF_G_PROTEIN_COUPLED_CHEMOATTRACTANT_RECEPTOR_ACTIVITY	21	-0.757537	-2.13753	6.42903e-06	6.12724e-05	3.81517e-05	2153	tags=52%, list=11%, signal=47%	GPR17/CMKLR1/CCR5/CCRL2/CX3CR1/CXCR3/CXCR5/CCR7/CCR2/CCR6/CXCR6
GOBP_POSITIVE_REGULATION_OF_CELL_CYCLE_PHASE_TRANSITION	GOBP_POSITIVE_REGULATION_OF_CELL_CYCLE_PHASE_TRANSITION	101	0.510032	1.92475	6.43138e-06	6.12724e-05	3.81517e-05	3004	tags=31%, list=15%, signal=26%	FGF10/FAM83D/DLGAP5/TERT/CDC25C/CDC6/CDC25A/CDT1/DTL/STIL/UBE2C/CDCA5/CCNB1/RRM2/CHEK2/FBXO5/ESPL1/SASS6/LSM11/MDM2/CPSF3/APEX1/STOX1/ATAD5/RRM1/CENPJ/ZNF16/MTBP/DYRK3/CDC7/TFDP1
GOMF_CATALYTIC_ACTIVITY_ACTING_ON_A_TRNA	GOMF_CATALYTIC_ACTIVITY_ACTING_ON_A_TRNA	82	0.547765	1.98199	6.50391e-06	6.18478e-05	3.851e-05	5732	tags=59%, list=29%, signal=42%	MARS2/RPP30/DARS2/RPP40/QTRT1/DUS3L/METTL1/POP1/SARS2/FTSJ1/EARS2/PSTK/METTL8/WDR4/TRMT11/FARSA/PTRH2/QRSL1/LCMT2/TRNT1/CDKAL1/YARS2/NSUN3/NSUN6/ALKBH8/SEPSECS/ALKBH1/FARS2/THUMPD3/TRDMT1/TRMT1/METTL6/NARS2/TRMT12/FARSB/RPP14/POP7/THUMPD2/METTL2B/DUS4L/TSEN2/DUS1L/LARS2/WARS2/METTL2A/PUS1/PUS3/PUS10
GOBP_MACROPHAGE_MIGRATION	GOBP_MACROPHAGE_MIGRATION	47	-0.634311	-2.10718	6.53207e-06	6.19805e-05	3.85926e-05	2496	tags=43%, list=13%, signal=37%	PTK2B/LGALS3/CCL3/C3AR1/CMKLR1/P2RY12/RARRES2/CSF1R/CD9/EDNRB/CCL2/CX3CR1/SLAMF8/SLAMF1/CD200R1/CCL5/MCOLN2/CCR2/TRIM55/STAP1
GOBP_REGULATION_OF_RHO_PROTEIN_SIGNAL_TRANSDUCTION	GOBP_REGULATION_OF_RHO_PROTEIN_SIGNAL_TRANSDUCTION	74	-0.557189	-2.01686	6.54218e-06	6.19805e-05	3.85926e-05	5136	tags=62%, list=26%, signal=46%	FLOT1/ARRB1/STMN1/GPR55/CDC42SE2/MYO9B/HEG1/RASIP1/GPR20/F2RL3/PDGFRB/F2R/AKAP13/ROBO1/LPAR1/MYOC/MCF2L/STARD13/RASGRF1/APOC3/OPHN1/APOE/ABCA1/RIT2/STARD8/EPS8/GPR17/NRP1/COL3A1/F11R/APOA1/ABRA/ARHGDIB/KANK1/ITGA3/F2RL1/DLC1/ARHGEF3/P2RY8/GPR65/BCL6/EPS8L1/P2RY10/GPR174/F2RL2/GPR18
GOBP_POSITIVE_REGULATION_OF_LYMPHOCYTE_MIGRATION	GOBP_POSITIVE_REGULATION_OF_LYMPHOCYTE_MIGRATION	36	-0.681147	-2.1537	6.64605e-06	6.28477e-05	3.91326e-05	3115	tags=56%, list=16%, signal=47%	CCL20/MADCAM1/XCL2/PTK2B/TMEM102/PYCARD/CCL3/ITGA4/CCL4/XCL1/AIF1/CCL21/TNFRSF14/CXCL12/TNFSF14/CCL5/CXCL10/DOCK8/CXCL13/CCR2
GOBP_CELL_RECOGNITION	GOBP_CELL_RECOGNITION	151	-0.45331	-1.8346	6.80214e-06	6.42046e-05	3.99775e-05	3414	tags=36%, list=17%, signal=30%	HSPA1L/ADAM32/OPCML/NDN/SPON2/RTN4/B4GALT1/ROBO2/ACR/PECAM1/PRF1/COLEC10/CORO1A/CADM1/ROBO3/PCDH12/PEAR1/EPHA4/MFGE8/CNTNAP3/PCDHB6/ROBO4/LGALS3/GLIPR1L2/NEXN/NRP1/GAP43/C4BPB/CD5/HAVCR2/IGHM/IGHD/MSN/CNR1/FOLR2/FCN1/C4B/VSTM2L/CCL21/EPHA3/NCR3/DOCK2/CD6/EPHB3/CD226/CNTNAP2/FCN2/CD9/NRCAM/DOCK8/CLEC7A/CCR7/CRTAM/CCL19/FEZF2
GOMF_MHC_PROTEIN_BINDING	GOMF_MHC_PROTEIN_BINDING	25	-0.743119	-2.22824	6.82462e-06	6.42977e-05	4.00355e-05	1635	tags=44%, list=8%, signal=40%	LILRB2/HLA-E/TAP1/CD8A/CD74/CD8B/LILRB1/CLEC7A/KLRK1/COL2A1/KLRD1
GOBP_POSITIVE_REGULATION_OF_SUPRAMOLECULAR_FIBER_ORGANIZATION	GOBP_POSITIVE_REGULATION_OF_SUPRAMOLECULAR_FIBER_ORGANIZATION	155	-0.445337	-1.81776	7.02856e-06	6.60879e-05	4.11501e-05	5033	tags=42%, list=25%, signal=32%	TACR1/CDC42EP4/CLASP1/SYNPO/CD47/APP/ARPC2/TSC1/MAP1B/NCKAP1/HSPA1A/SDC4/EFEMP2/DLG1/PROX1/LPAR1/ARHGEF5/SNX9/RICTOR/CLIP1/SWAP70/MYOC/ID1/LIMK1/VIL1/MAGEL2/TNXB/BAIAP2L2/WASF2/PFN3/STMN2/CCDC88A/PXN/ACTN2/PRKCE/RHOC/PTK2B/APOE/CDC42/MAPT/PYCARD/NRP1/S100A10/SORBS3/APOA1/EDN1/GSN/HCK/ARHGEF10L/CLU/SFRP1/FMN1/MTSS1/CCL21/F2RL1/OCLN/RAPGEF3/NCKAP1L/GPR65/PLEK/WNT4/CCR7/EPHA1/CCL11/NAV3
GOBP_REGULATION_OF_ION_TRANSMEMBRANE_TRANSPORT	GOBP_REGULATION_OF_ION_TRANSMEMBRANE_TRANSPORT	417	-0.347672	-1.57189	7.04056e-06	6.60879e-05	4.11501e-05	4084	tags=34%, list=21%, signal=27%	THY1/DLG1/ISCU/FXYD2/KCNK13/RGN/MINK1/GSTM2/HAP1/CRH/SLC43A2/RIPK1/KCNH3/RGS2/CACNA1I/CACNB1/SLC9A1/HRC/RRAD/EHD3/KCNK6/YWHAH/CACNB3/PRKD1/RYR2/KCNAB2/RELN/VAMP2/FYN/PLN/TMEM37/CLIC1/ACTN2/ANK3/SCN4A/KCNAB1/PRKCE/RASGRF1/ATP1B2/DRD1/SLC9A3R1/CORO1A/TMSB4X/NEDD4/CAB39/GJA5/ATP1B1/TPCN1/FXYD7/CAV1/KCNA3/SHANK3/EDNRA/DAPK1/KCNC4/CATSPER3/DRD2/PTK2B/CAPN3/TCIRG1/CACNA1D/KCNA2/SCN3A/CYBA/KCNE4/HVCN1/K…
GOBP_REGULATION_OF_TOLL_LIKE_RECEPTOR_SIGNALING_PATHWAY	GOBP_REGULATION_OF_TOLL_LIKE_RECEPTOR_SIGNALING_PATHWAY	66	-0.576721	-2.03041	7.11428e-06	6.66571e-05	4.15045e-05	5136	tags=59%, list=26%, signal=44%	FLOT1/SARM1/PELI1/LYN/LILRA2/NINJ1/SLC15A4/DAB2IP/TLR9/NR1H3/IFI35/RSAD2/CD300A/FLOT2/BIRC2/IRF7/RTN4/LILRA4/CAV1/PJA2/IRAK3/CYBA/TLR1/TLR6/FCRL3/TLR3/RAB7B/IRF1/LTF/F2RL1/TLR2/TLR5/NOD2/CD300LF/IRF4/PTPN22/GFI1/TNFAIP3/BIRC3
GOBP_RUFFLE_ORGANIZATION	GOBP_RUFFLE_ORGANIZATION	48	-0.618211	-2.06964	7.19352e-06	6.72759e-05	4.18898e-05	2968	tags=40%, list=15%, signal=34%	LIMA1/ABI3/CAV1/NDEL1/ARHGAP24/TCIRG1/EPS8/TACSTD2/P2RY12/KANK1/AIF1/CCL21/CSF1R/ICAM1/SNX10/PLEK/EPS8L1/CCR7/STAP1
GOBP_DETECTION_OF_BIOTIC_STIMULUS	GOBP_DETECTION_OF_BIOTIC_STIMULUS	34	-0.691808	-2.16021	7.28023e-06	6.79621e-05	4.23171e-05	3017	tags=56%, list=15%, signal=47%	NAIP/CD1D/NOD1/SRPX/TLR1/NLRC4/TLR4/HLA-A/TLR6/LY96/YAP1/HLA-B/C4B/TLR2/HLA-DRB1/NOD2/NLRP3/CLEC7A/CRTAM
GOBP_MITOTIC_SPINDLE_ASSEMBLY	GOBP_MITOTIC_SPINDLE_ASSEMBLY	55	0.60841	2.04643	7.4755e-06	6.96574e-05	4.33727e-05	1777	tags=25%, list=9%, signal=23%	AURKB/NEK2/KIF4A/KIF11/KIF15/MYBL2/PLK1/TPX2/CHEK2/KIFC1/KIF23/CDC20/PRC1/RACGAP1
GOBP_POSITIVE_REGULATION_OF_CYSTEINE_TYPE_ENDOPEPTIDASE_ACTIVITY	GOBP_POSITIVE_REGULATION_OF_CYSTEINE_TYPE_ENDOPEPTIDASE_ACTIVITY	128	-0.47761	-1.87637	7.52891e-06	7.00271e-05	4.36029e-05	4834	tags=45%, list=24%, signal=34%	CYFIP2/NODAL/BCL10/SLC1A1/ARL6IP5/F2R/ROBO1/TNFSF15/MTCH1/CARD9/WNT3A/PPARG/CASP9/TBC1D10A/S100A8/FYN/FAS/BOK/IFI16/SLC22A2/LGMN/UACA/DAPK1/NLRP1/NOD1/MYC/MAPT/AIM2/JAK2/LGALS9/REST/PYCARD/SOX7/NLRC4/CIDEB/TNF/CASP4/LAPTM5/CASP12/CASP8/GSN/CFLAR/CASP5/CASP10/F3/SYK/CASP1/DLC1/TNFSF10/MAP3K5/FASLG/CTSH/ATP2A3/LCK/NLRP3/NGFR/CLEC7A
GOBP_REGULATION_OF_DOUBLE_STRAND_BREAK_REPAIR	GOBP_REGULATION_OF_DOUBLE_STRAND_BREAK_REPAIR	80	0.542359	1.95054	7.76982e-06	7.21362e-05	4.49162e-05	2855	tags=25%, list=14%, signal=21%	TEX15/TWIST1/CHEK1/FANCB/POLQ/RAD51/RUVBL1/FOXM1/RAD51AP1/TIMELESS/UBQLN4/FIGNL1/PNKP/ACTL6A/SETMAR/OTUB2/RBBP8/RUVBL2/KLHL15/PRKDC
GOBP_NEGATIVE_REGULATION_OF_MYELOID_CELL_DIFFERENTIATION	GOBP_NEGATIVE_REGULATION_OF_MYELOID_CELL_DIFFERENTIATION	75	-0.556075	-2.02361	7.87326e-06	7.29637e-05	4.54314e-05	2622	tags=41%, list=13%, signal=36%	TCTA/NFKBIA/FBN1/LRRC17/IL4/GATA2/PTK2B/CIB1/MYC/ZFP36L1/CCL3/HOXA5/TLR4/INPP5D/ITPKB/C1QC/ZBTB46/FSTL3/MAFB/PIK3R1/SFRP1/TLR3/HOXA9/LTF/HOXA7/ZBTB16/HOXB8/ZFP36/LILRB1/UBASH3B/GPR171
GOBP_REGULATION_OF_CELLULAR_COMPONENT_SIZE	GOBP_REGULATION_OF_CELLULAR_COMPONENT_SIZE	308	-0.372341	-1.62511	7.90179e-06	7.30951e-05	4.55132e-05	3512	tags=30%, list=18%, signal=25%	SSH3/DLG1/ULK1/ADD3/SLC12A4/TMSB4Y/HP1BP3/SNX9/RICTOR/SWAP70/LIMK1/VIL1/ESAM/COTL1/BAIAP2L2/AQP11/SPTBN4/SLIT2/PFN3/RTN4/CLCN6/ZFYVE27/ACTN2/PRKCE/RND2/LIMA1/SLC9A3R1/CORO1A/TMSB4X/FLII/ULK2/SHANK3/DAAM2/ARHGAP4/NDEL1/PTK2B/SPTAN1/MACF1/KANK3/APOE/MAPT/SLC12A5/SEMA6D/EPS8/ARPC1B/PYCARD/PAK3/SPTBN1/ATP13A2/RIN3/NRP1/AQP1/P2RX7/ARHGAP18/PRKCD/SVIL/CAPG/SPTB/SEMA3C/EDN1/MSN/RILP/NEB/GSN/HCK/SPTA1/KA…
GOBP_REGULATION_OF_NEUTROPHIL_MIGRATION	GOBP_REGULATION_OF_NEUTROPHIL_MIGRATION	41	-0.649006	-2.10188	7.92289e-06	7.31575e-05	4.55521e-05	1996	tags=39%, list=10%, signal=35%	C3AR1/BST1/EDN1/RAC2/DAPK2/XCL1/CCL21/XG/DPP4/NOD2/NCKAP1L/SLAMF8/CD74/RHOH/CCR7/CCL19
GOBP_ADHERENS_JUNCTION_ORGANIZATION	GOBP_ADHERENS_JUNCTION_ORGANIZATION	45	-0.638186	-2.10384	7.98439e-06	7.35921e-05	4.58226e-05	2629	tags=38%, list=13%, signal=33%	CDH11/CDH5/DSP/CDH10/EPHA4/CDC42/CDH7/CDH8/EFNB2/MTSS1/CDH22/CDH12/CDH18/CDH6/CDH9/CDH1/CDH19
GOBP_POSITIVE_REGULATION_OF_T_CELL_MEDIATED_CYTOTOXICITY	GOBP_POSITIVE_REGULATION_OF_T_CELL_MEDIATED_CYTOTOXICITY	28	-0.719393	-2.18118	8.51133e-06	7.83073e-05	4.87586e-05	3089	tags=75%, list=16%, signal=63%	IL12B/CD1D/STX7/MR1/B2M/P2RX7/HLA-A/HLA-B/HLA-H/HLA-E/XCL1/HLA-G/CD1A/HLA-F/HLA-DRA/HLA-DRB1/CD1B/IL23R/PTPRC/CD1C/CD1E
GOBP_NEGATIVE_REGULATION_OF_ANTIGEN_RECEPTOR_MEDIATED_SIGNALING_PATHWAY	GOBP_NEGATIVE_REGULATION_OF_ANTIGEN_RECEPTOR_MEDIATED_SIGNALING_PATHWAY	32	-0.706479	-2.18716	8.54382e-06	7.84646e-05	4.88565e-05	2944	tags=50%, list=15%, signal=43%	PVRIG/LPXN/BTN2A2/LGALS3/LAPTM5/CD22/ELF1/PTPN6/FCRL3/DUSP22/GBP1/SLA2/PTPN22/CD160/SH2D1A/UBASH3A
GOMF_PATTERN_RECOGNITION_RECEPTOR_ACTIVITY	GOMF_PATTERN_RECOGNITION_RECEPTOR_ACTIVITY	25	-0.739835	-2.21839	8.66678e-06	7.91855e-05	4.93054e-05	1774	tags=52%, list=9%, signal=47%	NOD1/TLR4/CD14/LY96/FCN1/TLR2/PTAFR/CLEC4D/TLR7/NOD2/CLEC7A/CLEC4E/TLR8
GOBP_NEGATIVE_REGULATION_OF_INTERLEUKIN_1_PRODUCTION	GOBP_NEGATIVE_REGULATION_OF_INTERLEUKIN_1_PRODUCTION	31	-0.700952	-2.1573	8.64973e-06	7.91855e-05	4.93054e-05	2890	tags=58%, list=15%, signal=50%	GHSR/IL10/GAS6/NLRP7/ERRFI1/SERPINB1/ACP5/PYDC1/APOA1/ZC3H12A/IL1R2/AQP4/IGF1/CD33/GHRL/CX3CR1/NLRP3/TNFAIP3
GOBP_REGULATION_OF_CALCIUM_ION_TRANSPORT	GOBP_REGULATION_OF_CALCIUM_ION_TRANSPORT	216	-0.406734	-1.71949	8.66893e-06	7.91855e-05	4.93054e-05	3992	tags=34%, list=20%, signal=27%	RGN/GSTM2/HAP1/CD4/GNAI2/CCR1/CACNB1/SLC9A1/HRC/RRAD/EHD3/CACNB3/PRKD1/RYR2/BCL2/FYN/PLN/PRKCE/DRD1/CORO1A/ATP1B1/CAMK2G/CAV1/DRD2/PTK2B/PDGFB/CAPN3/CACNA1D/CYBA/LGALS3/GEM/AKAP6/CCL3/SLC8A1/P2RX7/LILRB2/AHNAK/TMC2/P2RY6/MYLK/CCL4/ADRA2A/PTPN6/AGT/CAMK2B/CD19/FCRL3/XCL1/HES1/CXCL11/TRPC6/CACNG1/PLCG2/CXCL12/PTGS2/CD84/CD33/IL16/CCL2/CXCL9/REM1/PIK3CG/CLIC2/CAMK2A/TRPV2/CCL5/RAMP3/LILRB1/CXCL10/UB…
GOBP_NEGATIVE_REGULATION_OF_INTERFERON_GAMMA_PRODUCTION	GOBP_NEGATIVE_REGULATION_OF_INTERFERON_GAMMA_PRODUCTION	35	-0.680827	-2.13102	8.74156e-06	7.97061e-05	4.96296e-05	4119	tags=57%, list=21%, signal=45%	INHBA/IL10/CR1/TNFSF4/GAS6/IL1RL1/CD274/LGALS9/TLR4/HAVCR2/LAPTM5/AXL/XCL1/ZC3H12A/PDCD1LG2/HLA-DRB1/NOD2/SLAMF1/LILRB1/CD96
GOBP_REGULATION_OF_B_CELL_PROLIFERATION	GOBP_REGULATION_OF_B_CELL_PROLIFERATION	60	-0.589389	-2.05873	8.86964e-06	8.07296e-05	5.02669e-05	2553	tags=42%, list=13%, signal=36%	IL4/ADA/CD40/TYROBP/BST1/TLR4/INPP5D/CD22/TNFRSF4/CARD11/MEF2C/TNFSF13B/FCRL3/BTK/MNDA/CD38/AHR/BLK/NCKAP1L/BCL6/IKZF3/CD74/PTPRC/GPR183/IL7
GOBP_T_HELPER_17_TYPE_IMMUNE_RESPONSE	GOBP_T_HELPER_17_TYPE_IMMUNE_RESPONSE	37	-0.665159	-2.11723	8.90307e-06	8.07846e-05	5.03011e-05	4365	tags=65%, list=22%, signal=51%	IL23A/CARD9/TRAF3IP2/LY9/IL6/IL12B/IL2/IL17RA/IL4/SLAMF6/BATF/RORA/STAT3/NFKBIZ/TBX21/NOTCH1/ARID5A/IL27RA/ZC3H12A/IL23R/PRKCQ/IRF4/IL6R/CLEC7A
GOCC_CLATHRIN_COATED_VESICLE	GOCC_CLATHRIN_COATED_VESICLE	178	-0.434715	-1.81302	8.90738e-06	8.07846e-05	5.03011e-05	2564	tags=34%, list=13%, signal=30%	SNX9/SNX3/CD4/WIPI1/FZD4/RAB13/SGIP1/ENTHD1/MYO6/EPN2/NECAP2/VAMP2/VWF/CLTCL1/EGFR/AREG/FCHO2/STON1/SFTPC/APOE/DENND1B/VAMP3/RAB27A/LMBRD1/MYO1E/MALL/HBEGF/HLA-DQB1/VAMP8/ECE1/MLC1/SYT9/EDN1/NCALD/DAB2/REEP6/DENND1C/RAB27B/TF/HLA-DRA/HLA-DPB1/HLA-DRB1/CD9/HLA-DQA1/ABCB4/HLA-DRB5/HLA-DQB2/HLA-DRB4/HLA-DPA1/HLA-DRB3/LDLRAP1/CD74/HLA-DQA2/SLC18A1/CD3G/IL7R/KIAA0319/CD3D/ADRB2/SLC18A2
GOMF_C_C_CHEMOKINE_BINDING	GOMF_C_C_CHEMOKINE_BINDING	18	-0.799667	-2.13205	8.98384e-06	8.13333e-05	5.06428e-05	1552	tags=56%, list=8%, signal=51%	CCR5/CCRL2/ZFP36/CX3CR1/CXCR3/CXCR5/CCR7/CCR2/CCR6/CXCR6
GOMF_PHOSPHATIDYLINOSITOL_BINDING	GOMF_PHOSPHATIDYLINOSITOL_BINDING	220	-0.399958	-1.70467	9.04205e-06	8.17152e-05	5.08805e-05	4663	tags=37%, list=24%, signal=29%	SYT1/NOXO1/KCNJ1/DAB2IP/WIPI2/KCNQ1/PLEKHB2/ITPR1/MTM1/SNX14/GBF1/PIGK/SH3PXD2B/THY1/TNFAIP8L3/ITPR2/SNX9/SNX3/WIPI1/SLC9A1/PITPNM1/PHF12/PXK/PITPNA/VIL1/PLCB1/SDCBP/TRPV1/PLD2/MCF2L/GSDMB/DPEP1/TOM1L2/C2CD2L/CCDC88A/ACTN2/SNX16/ANKFY1/MREG/SYT10/TOM1/TPCN1/PLD1/FLII/IQGAP1/FCHO2/PARD3B/PLEKHA8/DENND1B/MAPT/MYO1G/FRMPD2/ATP13A2/MYO1E/MYO10/GAP43/FRMPD4/SGK3/SVIL/CAPG/SYTL2/SYT9/NCF1/IQGAP2/GSN/PL…
GOBP_POSITIVE_REGULATION_OF_ION_TRANSPORT	GOBP_POSITIVE_REGULATION_OF_ION_TRANSPORT	248	-0.396992	-1.70095	9.19151e-06	8.29188e-05	5.163e-05	3054	tags=27%, list=15%, signal=23%	ACTN2/ANK3/ATP1B2/DRD1/SLC9A3R1/TMSB4X/ATP1B1/CAV1/SHANK3/EDNRA/P2RY1/DRD2/PDGFB/CAPN3/CACNA1D/LGALS3/AKAP6/CCL3/CNKSR3/CACNG3/VAMP8/ABCB11/SCN4B/P2RX7/GABBR1/TNFSF11/EDN1/P2RY6/CNTN1/MYLK/CCL4/ADRA2A/P2RY12/SLC6A1/AGT/LRRC38/CD19/IL1B/PINK1/XCL1/CXCL11/RGS7/TRPC6/PLA2R1/PLCG2/KCNC2/CXCL12/PTAFR/ABCB1/TRH/CCL2/PLA2G4A/CXCL9/CTSS/FXYD1/IFNG/PDZK1/CAMK2A/TRPV2/CCL5/RAMP3/CXCL10/CCR2/RAB3B/ADRB2/PLP1
GOBP_DNA_PACKAGING	GOBP_DNA_PACKAGING	147	0.463654	1.8464	9.26416e-06	8.34266e-05	5.19462e-05	4968	tags=45%, list=25%, signal=34%	HJURP/NCAPG/HELLS/NCAPH/CHAF1A/OIP5/SMC4/CDCA5/PLK1/CDK2/MCM2/NUSAP1/TP53/LIN54/TOP2A/SUV39H1/ASF1B/IPO4/BAZ1A/SOX9/ANP32B/SMC2/CHAF1B/HMGB2/NCAPD2/NCAPG2/TSSK6/PHF8/CENPP/POLE3/GRWD1/NCAPD3/RBBP4/PRDM9/ITGB3BP/MCPH1/DNMT1/SMARCA5/TRIM28/PRM2/BANF1/NPM1/AICDA/MBD2/SAMD1/NAP1L1/APOBEC1/SET/DNMT3A/PPM1D/RIF1/SART3/SYCP1/SPTY2D1/SMYD3/PSME4/DNAJC9/CBX3/CTCF/ZNF445/AXIN1/AIFM1/TSPY1/NASP/UBN1/TNP1
GOBP_REGULATION_OF_ACTIN_FILAMENT_BUNDLE_ASSEMBLY	GOBP_REGULATION_OF_ACTIN_FILAMENT_BUNDLE_ASSEMBLY	91	-0.532825	-2.01191	9.34096e-06	8.39698e-05	5.22844e-05	3988	tags=43%, list=20%, signal=34%	LPAR1/ARHGEF5/RHPN2/SLC9A1/SWAP70/MYOC/ID1/LIMK1/VIL1/WASF2/PFN3/CCDC88A/PXN/SHANK3/RHOC/CDC42/NRP1/PHLDB2/TMEFF2/TACSTD2/S100A10/SORBS3/F11R/APOA1/S1PR1/ARHGEF10L/PIK3R1/SFRP1/MTSS1/ARHGAP6/CORO2B/DLC1/RAPGEF3/GPR65/PLEK/PTGER4/WNT4/EPHA1/CGNL1
GOBP_POSITIVE_REGULATION_OF_T_HELPER_1_TYPE_IMMUNE_RESPONSE	GOBP_POSITIVE_REGULATION_OF_T_HELPER_1_TYPE_IMMUNE_RESPONSE	18	-0.798988	-2.13024	9.42931e-06	8.44661e-05	5.25934e-05	1440	tags=72%, list=7%, signal=67%	IL12B/IL1R1/TBX21/ARID5A/IL27RA/IL1B/XCL1/PLA2G4A/SLAMF1/IL23R/IL18R1/IL18/CCR2
GOBP_POSITIVE_REGULATION_OF_SMOOTH_MUSCLE_CELL_PROLIFERATION	GOBP_POSITIVE_REGULATION_OF_SMOOTH_MUSCLE_CELL_PROLIFERATION	78	-0.541912	-1.9859	9.42298e-06	8.44661e-05	5.25934e-05	3568	tags=55%, list=18%, signal=45%	NOTCH3/IL10/GNAI2/JUN/THBS1/FGF9/MFN2/IL6/FOXJ2/FOXP1/HES5/STAT1/HPGD/ADAMTS1/PDGFB/MYC/CYBA/JAK2/NPY5R/HBEGF/TNF/TLR4/IRAK4/EDN1/TGFB1/P2RY6/AGT/S1PR1/IGFBP5/AIF1/CALCRL/MMP9/IGF1/PTGS2/PTAFR/MAP3K5/NR4A3/PDGFD/TGFBR2/LDLRAP1/CCL5/IL6R/IL18
GOMF_HORMONE_BINDING	GOMF_HORMONE_BINDING	81	-0.539909	-1.99389	9.51654e-06	8.50979e-05	5.29868e-05	3176	tags=37%, list=16%, signal=31%	AVPR1A/NPR3/C2CD2L/SHC1/EGFR/PRLR/ALDH1A3/HCRTR2/NR3C1/GUCY2C/CMKLR1/ECE1/THRA/EBI3/AMHR2/PIK3R1/CCKAR/SLC40A1/GHR/CALCRL/EDNRB/CTSH/LEPR/AR/ALDH1A1/TTR/MC4R/CRHBP/GCGR/ATP1A2
GOBP_REGULATION_OF_CD4_POSITIVE_ALPHA_BETA_T_CELL_DIFFERENTIATION	GOBP_REGULATION_OF_CD4_POSITIVE_ALPHA_BETA_T_CELL_DIFFERENTIATION	46	-0.634909	-2.10046	9.66733e-06	8.62949e-05	5.37321e-05	3570	tags=52%, list=18%, signal=43%	TNFSF4/CBFB/IL12B/IL2/CD83/IL4/LGALS9/IL4R/PRKCZ/NFKBIZ/TBX21/ZC3H12A/ANXA1/HLA-DRA/HLA-DRB1/RUNX3/NCKAP1L/BCL6/IL23R/IFNG/IRF4/NLRP3/IL18/CCL19
GOBP_NEGATIVE_REGULATION_OF_T_CELL_RECEPTOR_SIGNALING_PATHWAY	GOBP_NEGATIVE_REGULATION_OF_T_CELL_RECEPTOR_SIGNALING_PATHWAY	25	-0.736796	-2.20928	1.04411e-05	9.30385e-05	5.79311e-05	2944	tags=52%, list=15%, signal=44%	PVRIG/BTN2A2/LGALS3/LAPTM5/ELF1/PTPN6/DUSP22/GBP1/SLA2/PTPN22/CD160/SH2D1A/UBASH3A
GOCC_CLATHRIN_COATED_ENDOCYTIC_VESICLE	GOCC_CLATHRIN_COATED_ENDOCYTIC_VESICLE	87	-0.52533	-1.96711	1.06401e-05	9.46465e-05	5.89323e-05	2752	tags=36%, list=14%, signal=31%	CLTCL1/EGFR/AREG/SFTPC/APOE/VAMP3/LMBRD1/MYO1E/HBEGF/HLA-DQB1/VAMP8/SYT9/TF/HLA-DRA/HLA-DPB1/HLA-DRB1/CD9/HLA-DQA1/HLA-DRB5/HLA-DQB2/HLA-DRB4/HLA-DPA1/HLA-DRB3/LDLRAP1/CD74/HLA-DQA2/CD3G/IL7R/KIAA0319/CD3D/ADRB2
GOCC_MITOCHONDRIAL_MATRIX	GOCC_MITOCHONDRIAL_MATRIX	397	0.363877	1.61659	1.12126e-05	9.95651e-05	6.19949e-05	5942	tags=42%, list=30%, signal=30%	TERT/MARS2/CCNB1/RAD51/TP53/MTHFD2L/NAT8L/GLDC/ERBB4/TYMS/PDP2/ALAS2/GUF1/PDK1/MRPL11/MCCC2/NME4/DARS2/PDSS1/TMLHE/MTHFD2/CPS1/ACP6/TRAP1/PCCB/MRPL3/TOP1MT/MRPS30/TST/PPA2/CS/GSTZ1/ALDH1B1/SARS2/NUDT1/EARS2/ACOT2/GPT2/COQ3/CBR4/ABCE1/MRPL33/PYCR1/SHMT2/MRPL23/RPUSD4/MRPL12/GRPEL1/MRPL52/MTHFD1L/MRRF/ABHD10/GCDH/MPST/DHRS2/SLC25A5/MRPL30/NUBPL/PARG/MRPS27/MRPL4/MRPS14/PPM1K/MRPL48/GSR/MCCC1/ACAA2/…
GOCC_ORGANELLAR_RIBOSOME	GOCC_ORGANELLAR_RIBOSOME	76	0.548379	1.95379	1.17318e-05	0.000103841	6.46573e-05	8138	tags=82%, list=41%, signal=48%	MRPL11/MRPL3/MRPS30/MRPL33/MRPL23/MRPL12/MRPL52/MRPL30/MRPS27/MRPL4/MRPS14/MRPL48/MRPL36/MRPS18A/MRPS7/MRPS12/MRPS17/NSUN3/MRPL44/MRPS16/MRPL47/MRPL21/MRPL42/MRPL15/MRPS2/MRPL10/MRPL39/NDUFA7/MRPL17/MRPL49/MRPL28/MRPL54/MRPL50/MRPS18C/MRPL45/MRPS34/MRPL16/MRPL46/MRPL51/MRPL9/MRPS9/MRPL53/MRPS22/MRPS11/MRPL19/MRPL14/MRPL38/MRPL43/MRPS6/MRPL2/MRPL18/MRPL37/MRPL22/MRPS33/MRPS24/MRPL40/MRPL34/MRPS26/…
GOBP_POSITIVE_REGULATION_OF_CELLULAR_COMPONENT_BIOGENESIS	GOBP_POSITIVE_REGULATION_OF_CELLULAR_COMPONENT_BIOGENESIS	419	-0.341939	-1.54377	1.17348e-05	0.000103841	6.46573e-05	2653	tags=22%, list=13%, signal=19%	CAV1/CDH5/RHOC/NDEL1/PTK2B/PPP2R5B/THBS2/CSF2/CDC42/MAPT/CLDN5/ABCA1/COL16A1/LGALS3/EPS8/CLSTN1/PYCARD/MPP7/ATP13A2/NRG1/NRP1/PHLDB2/IL1RAPL1/AGRN/CLSTN3/TNF/PTPRD/P2RX7/DNM3/TLR4/RP1/S100A10/SORBS3/LRTM2/CAPG/APOA1/TLR6/MSN/TGFB1/HCK/RAC2/NPHP1/P2RY12/PHLDB1/AGT/ARHGEF10L/PIK3R1/CLU/PINK1/SFRP1/FMN1/AVIL/GRID2/SYK/MTSS1/CCL21/FLRT2/GBP5/PLCG2/F2RL1/OCLN/EPHB3/EPHA2/TEK/BIK/CNTNAP2/TPPP3/RAPGEF3/…
GOBP_REGULATION_OF_CALCIUM_MEDIATED_SIGNALING	GOBP_REGULATION_OF_CALCIUM_MEDIATED_SIGNALING	66	-0.569383	-2.00458	1.19281e-05	0.000105368	6.56081e-05	3298	tags=47%, list=17%, signal=39%	PDK2/LMCD1/SLC24A4/FHL2/PTK2B/ADA/CIB1/MAPT/RIT2/AKAP6/NRG1/CCL3/CAMTA1/TNF/LRRK2/BST1/CMKLR1/CD22/CCL4/SYK/PLCG2/GBP1/IGF1/ATP2B4/PLEK/TBC1D10C/ERBB3/SLA2/CLEC7A/ZAP70/TRAT1
GOBP_ACTIN_FILAMENT_POLYMERIZATION	GOBP_ACTIN_FILAMENT_POLYMERIZATION	141	-0.456684	-1.83116	1.19794e-05	0.000105638	6.57763e-05	4072	tags=36%, list=21%, signal=29%	SSH3/DLG1/ADD3/TMSB4Y/SNX9/RICTOR/VIL1/ESAM/COTL1/BAIAP2L2/SPTBN4/SLIT2/ANG/PFN3/PRKCE/CORO1A/TMSB4X/FLII/DAAM2/PTK2B/SPTAN1/KANK3/JAK2/EPS8/ARPC1B/PYCARD/PAK3/SPTBN1/ARHGAP18/PRKCD/SVIL/CAPG/SPTB/PREX1/GSN/HCK/SPTA1/KANK1/FAM107A/FMN1/AVIL/AIF1/CCL21/PSTPIP1/ARHGAP6/MICALL2/HCLS1/NCKAP1L/GAS7/CCR7/CCL11
GOCC_PROTEIN_COMPLEX_INVOLVED_IN_CELL_ADHESION	GOCC_PROTEIN_COMPLEX_INVOLVED_IN_CELL_ADHESION	42	-0.640585	-2.07504	1.20878e-05	0.000106411	6.62574e-05	4450	tags=62%, list=22%, signal=48%	ITGA1/CD80/ITGA10/ITGB4/ITGA9/LGALS1/ITGAV/ITGBL1/ITGA11/PLAU/ITGB5/ITGAM/CD28/ITGA6/ITGA7/ITGB7/ITGA4/TSPAN32/ITGB2/ITGA3/ITGAL/ITGAX/LGALS2/ITGA8/ITGAD/PLP1
GOCC_SPECIFIC_GRANULE_LUMEN	GOCC_SPECIFIC_GRANULE_LUMEN	58	-0.580236	-2.01138	1.21206e-05	0.000106515	6.63222e-05	2483	tags=34%, list=13%, signal=30%	SPTAN1/JUP/RAB27A/FRK/CFP/B2M/CHIT1/CNN2/PTPN6/CHI3L1/LTF/ARG1/DOCK2/GSDMD/CTSZ/QPCT/DEFA4/BPI/LYZ/CAMP
GOBP_HOMEOSTASIS_OF_NUMBER_OF_CELLS	GOBP_HOMEOSTASIS_OF_NUMBER_OF_CELLS	253	-0.393575	-1.6848	1.23947e-05	0.000108736	6.77055e-05	4580	tags=36%, list=23%, signal=28%	SLC15A4/TSC22D3/SOX4/KCNQ1/F2R/KLHL10/RHAG/HSPA1A/DOCK11/CARD9/CCR4/INHBA/KLF13/CSF1/PPP3CB/FSTL1/TRAF3IP2/TRIM58/ARHGEF5/LRRC19/MYCT1/LIPA/ISG15/HOXB6/LMO1/GCNT4/BCL2/IL6/ZNF251/DNASE2/FAS/SPI1/IL2/LPCAT3/CORO1A/STAT1/DOCK10/LAT/GATA2/CITED2/EPAS1/ADA/TCIRG1/MAPK11/JAK2/LGALS9/ZFP36L1/HOXA5/RASSF2/CXCL6/B2M/P2RX7/SH2B3/THRA/KLF2/INPP5D/ITPKB/TNFRSF17/CARD11/ETS1/STAT3/AXL/NOTCH1/MEF2C/SPTA1/TNFS…
GOBP_NEGATIVE_REGULATION_OF_LEUKOCYTE_CHEMOTAXIS	GOBP_NEGATIVE_REGULATION_OF_LEUKOCYTE_CHEMOTAXIS	17	-0.790147	-2.06829	1.24408e-05	0.000108804	6.77476e-05	2060	tags=53%, list=10%, signal=47%	RIN3/DUSP1/DPP4/CCL2/SLAMF8/GREM1/KLRK1/GPR18/STAP1
GOCC_CONDENSED_NUCLEAR_CHROMOSOME	GOCC_CONDENSED_NUCLEAR_CHROMOSOME	58	0.589173	1.99704	1.24451e-05	0.000108804	6.77476e-05	1064	tags=28%, list=5%, signal=26%	TEX12/C14orf39/BRCA2/FAM9A/CHEK1/NEK2/BLM/PLK1/RAD51/BRCA1/DMC1/SYCE1/FAM9C/SUV39H1/RNF212/INCENP
GOBP_REGULATION_OF_SUPEROXIDE_ANION_GENERATION	GOBP_REGULATION_OF_SUPEROXIDE_ANION_GENERATION	21	-0.749257	-2.11417	1.24979e-05	0.000109078	6.79185e-05	2304	tags=67%, list=12%, signal=59%	MAPT/CYBA/ACP5/HVCN1/ITGAM/PON3/TYROBP/PRKCD/TGFB1/AGT/SYK/ITGB2/F2RL1/CLEC7A
GOBP_NEGATIVE_REGULATION_OF_CYTOKINE_PRODUCTION_INVOLVED_IN_IMMUNE_RESPONSE	GOBP_NEGATIVE_REGULATION_OF_CYTOKINE_PRODUCTION_INVOLVED_IN_IMMUNE_RESPONSE	27	-0.715542	-2.15451	1.30522e-05	0.000113574	7.07174e-05	2426	tags=48%, list=12%, signal=42%	IRAK3/BST2/TNF/APOA1/TGFB1/TBX21/XCL1/HLA-F/ARG1/BCL6/SLAMF1/LILRB1/CD96
GOBP_NEGATIVE_REGULATION_OF_LEUKOCYTE_PROLIFERATION	GOBP_NEGATIVE_REGULATION_OF_LEUKOCYTE_PROLIFERATION	81	-0.535072	-1.97602	1.30575e-05	0.000113574	7.07174e-05	5159	tags=57%, list=26%, signal=42%	RC3H1/SPN/PRNP/ZBTB7B/PELI1/IL2RA/LYN/CD80/SDC4/PLA2G2D/DLG1/IL10/CD300A/CR1/FCGR2B/NDFIP1/IL2/CD274/BTN2A2/LRRC32/LGALS9/TYROBP/HAVCR2/INPP5D/LILRB2/PTPN6/XCL1/HLA-G/BTK/MNDA/PDE5A/ARG1/CCL8/IL4I1/TNFRSF14/PDCD1LG2/GPNMB/HLA-DRB1/LST1/IL33/BLK/GREM1/ENPP3/LILRB1/CRTAM/TNFAIP3
GOBP_POSITIVE_REGULATION_OF_LIPID_METABOLIC_PROCESS	GOBP_POSITIVE_REGULATION_OF_LIPID_METABOLIC_PROCESS	133	-0.456027	-1.81648	1.31416e-05	0.00011411	7.10515e-05	3176	tags=33%, list=16%, signal=28%	AVPR1A/RAB38/CREBL2/AADAC/PRKCE/FLT1/HSD17B13/PTK2B/PDGFB/APOE/CDC42/ZBTB20/HTR2B/TNF/AGTR1/PRKCD/APOA1/TGFB1/ABCG4/DAB2/APOC1/P2RY12/FGR/AGT/CD19/IL1B/CCL21/ANXA1/PTGS2/FABP3/TEK/NR4A3/APOC2/NOD2/INS/HTR2C/LDLRAP1/IFNG/HTR2A/WNT4/CD74/CCR7/CCL19/FLT3
GOBP_REGULATION_OF_VIRAL_PROCESS	GOBP_REGULATION_OF_VIRAL_PROCESS	142	-0.458092	-1.84097	1.39439e-05	0.000120871	7.5261e-05	4101	tags=37%, list=21%, signal=29%	RSAD2/PROX1/LGALS1/SNX3/OAS3/CD4/TRIM5/FAM111A/ISG15/HEXIM1/BCL2/OAS2/ZC3HAV1/OASL/MX1/IFI16/ISG20/OAS1/IFIT1/STAT1/IFITM3/IFITM2/LGALS9/STOM/BST2/CD28/PLSCR1/TNF/IFITM1/TRIM34/RNASEL/GSN/AXL/NOTCH1/APOBEC3F/FCN1/APOBEC3C/CIITA/LTF/IFIH1/HLA-DRB1/CH25H/ZFP36/MDFIC/LAMP3/APOBEC3G/TRIM22/TRIM38/CCL5/CD74/HS3ST5/APOBEC3H
GOMF_ENZYME_INHIBITOR_ACTIVITY	GOMF_ENZYME_INHIBITOR_ACTIVITY	324	-0.363661	-1.60642	1.45091e-05	0.000125557	7.81789e-05	3944	tags=33%, list=20%, signal=27%	SERPINA7/SPRY4/TFPI/PARVA/RGS2/CPAMD8/PDZD3/PRKAR2B/CDKN2D/PDE6H/GAS6/PKIA/CAMK2N1/BIRC2/UMODL1/VIL1/WFDC13/CAST/SERPINA11/HEXIM1/PPP1R12B/SLIT2/GPC3/PLN/DPEP1/ANXA5/DTX3L/CST3/SERPINE2/CST5/NAIP/KAT2B/APOC3/SOCS3/NLRP7/SH3BP5/ITIH3/SERPINA3/ITIH1/CPEB2/IQGAP1/SERPINB1/CD109/FRY/HSPB1/TXNIP/SPOCK3/CIB1/PARP9/LGALS3/TNFAIP8/ITIH4/SERPINB8/LXN/WFDC1/PHACTR2/CSN2/BST2/SERPINC1/ANXA4/CST11/LRRK2/COL6…
GOCC_CLATHRIN_COATED_ENDOCYTIC_VESICLE_MEMBRANE	GOCC_CLATHRIN_COATED_ENDOCYTIC_VESICLE_MEMBRANE	70	-0.555496	-1.98861	1.48911e-05	0.000128644	8.0101e-05	2564	tags=39%, list=13%, signal=34%	EGFR/AREG/APOE/VAMP3/HBEGF/HLA-DQB1/VAMP8/SYT9/TF/HLA-DRA/HLA-DPB1/HLA-DRB1/CD9/HLA-DQA1/HLA-DRB5/HLA-DQB2/HLA-DRB4/HLA-DPA1/HLA-DRB3/LDLRAP1/CD74/HLA-DQA2/CD3G/IL7R/KIAA0319/CD3D/ADRB2
GOBP_LEUKOCYTE_ADHESION_TO_VASCULAR_ENDOTHELIAL_CELL	GOBP_LEUKOCYTE_ADHESION_TO_VASCULAR_ENDOTHELIAL_CELL	44	-0.639677	-2.08911	1.55339e-05	0.00013397	8.34176e-05	1867	tags=39%, list=9%, signal=35%	TNF/SELPLG/ETS1/ITGB7/ITGA4/ITGB2/CCL21/ALOX5/CXCL12/PTAFR/KLF4/VCAM1/CX3CR1/SELP/SELE/CCR2/SELL
GOBP_NEGATIVE_REGULATION_OF_RESPONSE_TO_CYTOKINE_STIMULUS	GOBP_NEGATIVE_REGULATION_OF_RESPONSE_TO_CYTOKINE_STIMULUS	66	-0.564253	-1.98652	1.56353e-05	0.000134617	8.38201e-05	3829	tags=45%, list=19%, signal=37%	OAS3/PPARG/GAS6/SAMHD1/ISG15/SLIT2/PXDN/IL6/USP18/NAIP/OAS1/CAV1/STAT2/IRAK3/ECM1/PARP14/OTOP1/PYDC1/SH2B3/SIGIRR/APOA1/ARG1/F2RL1/IL1R2/NLRC5/KLF4/PALM3/CCL5/PTPRC/STAP1
GOBP_POSITIVE_REGULATION_OF_CYTOSOLIC_CALCIUM_ION_CONCENTRATION_INVOLVED_IN_PHOSPHOLIPASE_C_ACTIVATING_G_PROTEIN_COUPLED_SIGNALING_PATHWAY	GOBP_POSITIVE_REGULATION_OF_CYTOSOLIC_CALCIUM_ION_CONCENTRATION_INVOLVED_IN_PHOSPHOLIPASE_C_ACTIVATING_G_PROTEIN_COUPLED_SIGNALING_PATHWAY	29	-0.701176	-2.14028	1.57475e-05	0.000134899	8.39958e-05	2978	tags=72%, list=15%, signal=62%	GPR20/F2RL3/F2R/GNA15/LPAR1/DRD1/DRD2/GPR17/C3AR1/AGTR1/GPR157/EDN1/S1PR1/F2RL1/P2RY8/HTR2C/GPR65/P2RY10/GPR174/F2RL2/GPR18
GOCC_MITOTIC_SPINDLE	GOCC_MITOTIC_SPINDLE	119	0.477163	1.85298	1.57231e-05	0.000134899	8.39958e-05	3203	tags=29%, list=16%, signal=25%	KIF18A/FAM83D/AURKB/IL17RB/ASPM/MAD2L1/KIF11/ECT2/CDC6/CENPE/AURKA/PLK1/TACC3/CKAP2L/NUSAP1/TPX2/KIFC1/ODAM/ESPL1/KIF23/KIF20B/DCDC1/TFDP2/KIF22/PRC1/RACGAP1/CDC14A/TBL1X/AGBL5/GPSM2/CDC7/SPAG5/EPB41/STAG1/NUDCD2
GOBP_VACUOLE_ORGANIZATION	GOBP_VACUOLE_ORGANIZATION	150	-0.442615	-1.79264	1.5742e-05	0.000134899	8.39958e-05	6854	tags=57%, list=35%, signal=37%	MAN2A1/ATG7/AP4M1/VPS35/RAB14/ATF2/RAB5A/GABARAPL2/NAGLU/MT3/PLA2G5/GBA/TMEM175/NSFL1C/RAB3GAP2/AKTIP/ATG9A/SNX4/HEXB/ULK3/RAB3GAP1/BECN1/RB1CC1/IFT88/AP3B1/GAA/C9orf72/VPS11/CHMP4B/LRSAM1/ATG16L2/ARL8B/ATG16L1/TP53INP1/TP53INP2/ATP6AP2/TREX1/RAB1A/WIPI2/MTMR3/MTM1/CHMP2B/ACP2/FIG4/NUPR1/ULK1/ADPRH/CCDC115/TMEM106B/GABARAP/PPT1/WIPI1/CLN5/BAG3/MOAP1/MFN2/RAB43/MAP1LC3B/PIP4K2A/GRN/CORO1A/ULK2/TPP…
GOMF_SINGLE_STRANDED_DNA_HELICASE_ACTIVITY	GOMF_SINGLE_STRANDED_DNA_HELICASE_ACTIVITY	20	0.775836	2.10496	1.60372e-05	0.000137151	8.53978e-05	2194	tags=65%, list=11%, signal=58%	DSCC1/POLQ/MCM2/RAD51/PIF1/RFC3/MCM4/MCM6/RFC4/MCM3/MCM8/MCM5/RFC5
GOBP_RNA_SPLICING_VIA_TRANSESTERIFICATION_REACTIONS	GOBP_RNA_SPLICING_VIA_TRANSESTERIFICATION_REACTIONS	225	0.409652	1.70828	1.60971e-05	0.000137432	8.55731e-05	7043	tags=49%, list=36%, signal=32%	RBM11/MBNL3/RAVER2/RBMY1B/MAGOHB/JMJD6/NCBP1/SF3B4/PTBP1/SNRPE/PRMT5/XAB2/HNRNPA1/GEMIN6/LSM4/SNRPD2/RBMX/PPIL1/SNRPA/RBMX2/KHDRBS2/TXNL4B/SNRPF/SF3B3/RBM41/LARP7/NCBP2/RBM22/SNRPD1/RBM3/LSM2/SNRPB/DDX1/PPIH/SNRPG/DAZAP1/RNF113A/NOVA1/RBM15B/CLNS1A/DBR1/PRPF19/CWF19L1/GEMIN8/LSM3/PQBP1/LSM6/ISY1/SART3/COIL/GEMIN7/U2AF2/SNRPD3/KHSRP/PRPF3/HNRNPA3/LSM7/NCL/SNRPB2/HNRNPH1/C1QBP/RBM15/SART1/NUP98/GEM…
GOBP_REACTIVE_NITROGEN_SPECIES_METABOLIC_PROCESS	GOBP_REACTIVE_NITROGEN_SPECIES_METABOLIC_PROCESS	70	-0.554162	-1.98383	1.63368e-05	0.000139013	8.65572e-05	3131	tags=44%, list=16%, signal=37%	SOD2/DDAH1/NPY/CAV1/SIRPA/PTK2B/ACP5/JAK2/CD34/TNF/TLR4/KLF2/RORA/TLR6/EDN1/TMEM106A/AGT/CLU/IL1B/AIF1/GCH1/ZC3H12A/AGTR2/TLR2/PTGS2/ATP2B4/KLF4/CX3CR1/IFNG/CLEC7A/KLRK1
GOBP_CELLULAR_RESPONSE_TO_EXTERNAL_STIMULUS	GOBP_CELLULAR_RESPONSE_TO_EXTERNAL_STIMULUS	268	-0.380831	-1.65007	1.63358e-05	0.000139013	8.65572e-05	4062	tags=33%, list=21%, signal=26%	ULK1/LAMP2/SREBF1/GABARAP/RNF152/NCOA1/WIPI1/SLC9A1/MAP3K2/BAG3/GAS6/PRKD1/MAP3K14/BCL2/RRAGC/PDK2/COL1A1/MAP1LC3B/GADD45A/AVPR1A/MAP2K4/FAS/IFI16/KRT20/PDE2A/NUAK2/LTBR/CD40/MYOCD/CYBA/SIPA1/CD68/ENG/TNFRSF1A/TNFRSF10A/AQP1/ATF3/LRRK2/P2RX7/CPEB4/TLR4/IL15/PRKAG2/F11R/TFEB/CASP8/CNN2/LPL/MN1/AXL/CASP5/ITGA4/FOLR2/AGT/MAP1LC3A/DSC2/VDR/FAM107A/IL1B/SFRP1/AKR1C3/TLR3/AIF1/IRF1/ZC3H12A/MAP1LC3C/ASG…
GOBP_MICROTUBULE_ORGANIZING_CENTER_ORGANIZATION	GOBP_MICROTUBULE_ORGANIZING_CENTER_ORGANIZATION	114	0.495091	1.90402	1.63996e-05	0.000139315	8.67454e-05	4089	tags=34%, list=21%, signal=27%	BRCA2/PLK4/CEP152/CHEK1/XRCC2/NEK2/WDR62/KIF11/SLC16A1/AURKA/STIL/NDC80/PLK1/CDK2/BRCA1/CCNF/C10orf90/ATF5/SASS6/CEP72/PARD6B/CEP135/SAC3D1/CENPJ/RTTN/MCPH1/RANBP1/ODF2/NAT10/FOXJ1/NPM1/ALMS1/ARL2/CEP76/ARHGEF10/PARD6A/CKAP5/CETN3/UXT
GOBP_NEGATIVE_REGULATION_OF_PEPTIDASE_ACTIVITY	GOBP_NEGATIVE_REGULATION_OF_PEPTIDASE_ACTIVITY	222	-0.400276	-1.70156	1.66224e-05	0.000140973	8.77777e-05	3544	tags=32%, list=18%, signal=27%	GAS6/THBS1/BIRC2/VIL1/WFDC13/CAST/SERPINA11/GPC3/DPEP1/NR4A1/CST3/SERPINE2/CST5/NAIP/SORL1/NLRP7/IFI16/ITIH3/SERPINA3/ITIH1/SERPINB1/CD109/SPOCK3/TNFAIP8/ITIH4/SERPINB8/ECM1/LXN/WFDC1/CSN2/BST2/AQP1/SERPINC1/CST11/TNF/COL6A3/TFPI2/PROS1/SERPINB6/ITIH2/A2M/CST9/CD27/RARRES1/COL7A1/AGT/TIMP3/C4B/PAPLN/SERPINA1/LTF/SERPINB9/MMP9/ITIH5/PTGS2/SERPINA4/CRYAB/SPOCK2/KLF4/LAMP3/ANXA2/TNFSF14/C3/CD44/CSTA…
GOBP_POSITIVE_REGULATION_OF_SECRETION	GOBP_POSITIVE_REGULATION_OF_SECRETION	283	-0.375792	-1.63601	1.69353e-05	0.000143388	8.92813e-05	4526	tags=35%, list=23%, signal=27%	SOX4/CADPS2/CARTPT/ILDR1/NPR1/SDC4/SYT4/LAMP1/SPP1/RAB8B/INHBA/PPP3CB/UNC13D/CRH/ADAM8/STXBP5/GNAI2/CACNA1I/PPARG/VPS4B/PFKFB2/CADPS/SLC4A8/STX1A/KMO/SDCBP/TRPV1/FRMD4A/S100A8/ANG/AVPR1A/C2CD2L/PRKCE/SYT10/VEGFC/P2RY1/IL4/GATA2/DRD2/NNAT/CYBA/JAK2/RAB27A/CACNA1G/ITGAM/ATP13A2/AQP1/VAMP8/ABCB11/IL4R/P2RX7/TLR4/GABBR1/TRPM2/TNFSF11/TRPM4/RPH3AL/SYT9/EDN1/TGFB1/DOC2B/RAB15/CNR1/DAB2/FGR/SLC6A1/AGT/V…
GOBP_STRESS_FIBER_ASSEMBLY	GOBP_STRESS_FIBER_ASSEMBLY	93	-0.510719	-1.93986	1.7015e-05	0.000143823	8.95528e-05	3988	tags=48%, list=20%, signal=39%	CLASP2/ZYX/ARRB1/TACR1/STMN1/CLASP1/CD47/TSC1/SDC4/LPAR1/ARHGEF5/RHPN2/SLC9A1/MYOC/LIMK1/WASF2/CCDC88A/PDLIM1/PXN/RHOC/PTK2B/CDC42/ITGB5/NRP1/PHLDB2/TMEFF2/TACSTD2/S100A10/SORBS3/F11R/APOA1/S1PR1/ARHGEF10L/PIK3R1/SFRP1/ARHGAP6/CORO2B/FHDC1/DLC1/RAPGEF3/GPR65/PTGER4/WNT4/EPHA1/CGNL1
GOBP_POSITIVE_REGULATION_OF_NITRIC_OXIDE_METABOLIC_PROCESS	GOBP_POSITIVE_REGULATION_OF_NITRIC_OXIDE_METABOLIC_PROCESS	39	-0.653423	-2.08871	1.71287e-05	0.000144545	9.00018e-05	3437	tags=56%, list=17%, signal=47%	TRPV1/SOD2/DDAH1/NPY/PTK2B/JAK2/TNF/TLR4/KLF2/TLR6/EDN1/TMEM106A/AGT/CLU/IL1B/AIF1/AGTR2/PTGS2/KLF4/IFNG/CLEC7A/KLRK1
GOMF_HELICASE_ACTIVITY	GOMF_HELICASE_ACTIVITY	139	0.457122	1.81057	1.75127e-05	0.000147541	9.18673e-05	5623	tags=47%, list=28%, signal=34%	BRIP1/ERCC6L/DSCC1/TTF2/HELLS/POLQ/BLM/MCM2/RAD51/RUVBL1/PIF1/RAD54B/RFC3/DHX34/RAD54L/MCM4/DDX31/MCM6/FANCM/DDX53/RFC4/ZRANB3/RECQL4/MCM3/DDX10/MCM8/DHX33/MCM5/RFC5/RUVBL2/DDX50/DDX19A/XRCC5/DDX1/SMARCA5/DHX37/DDX11/DDX21/DDX55/DICER1/DDX49/DDX18/RAD50/DHX57/DDX19B/CHD7/RFC2/WRN/GTF2F2/IGHMBP2/ERCC6/SRCAP/DDX54/HLTF/DHX9/AQR/SMARCA4/CHD1L/G3BP1/RAD54L2/DDX28/DDX20/RECQL5/DHX40/DDX25/CHTF18
GOCC_LAMELLIPODIUM	GOCC_LAMELLIPODIUM	185	-0.418519	-1.74687	1.764e-05	0.000148368	9.23826e-05	4915	tags=35%, list=25%, signal=27%	APP/ARPC2/STX4/PDPN/RAPH1/ARHGEF7/TESC/CTNNA1/TSC1/KLHL2/CAPZB/PODXL/NCKAP1/DPYSL3/TUBB3/PARVA/FAP/TIAM2/ITGAV/SLC9A1/FLOT2/SWAP70/RAB13/FGD5/LIMK1/VIL1/WASF2/ACTA1/STMN2/CCDC88A/PXN/CORO1A/ABI3/PTK2B/CIB1/PLXND1/KCNA2/MYO1G/MYO10/PTPRM/NEDD9/CAPG/IQGAP2/GSN/RAC2/MYLK/SPATA13/SORBS2/DUSP22/AVIL/AIF1/ARHGEF6/PSTPIP1/FGD6/PLEKHG5/EPHA2/RAPGEF3/DPP4/APBB1IP/FGD3/ABLIM3/CD44/PLEKHH2/DOCK8/CDH1
GOBP_HUMORAL_IMMUNE_RESPONSE_MEDIATED_BY_CIRCULATING_IMMUNOGLOBULIN	GOBP_HUMORAL_IMMUNE_RESPONSE_MEDIATED_BY_CIRCULATING_IMMUNOGLOBULIN	51	-0.606253	-2.04592	1.77517e-05	0.000149061	9.28141e-05	1867	tags=39%, list=9%, signal=36%	TNF/C4BPB/IGHM/CFI/IGHD/C9/C1QA/C1QC/PTPN6/BCL3/CLU/C4B/C1RL/C1R/NOD2/C1S/C3/PTPRC/C7/C6
GOBP_ACTIN_CYTOSKELETON_REORGANIZATION	GOBP_ACTIN_CYTOSKELETON_REORGANIZATION	101	-0.484994	-1.85877	1.78345e-05	0.000149511	9.30939e-05	3985	tags=41%, list=20%, signal=33%	MINK1/PARVA/RICTOR/HMCN1/NTRK3/FARP2/ESAM/BAIAP2L2/SHC1/ABI3/THSD7B/MYH9/PTK2B/PARVG/CDC42/EPS8/NRP1/GMFG/THSD7A/NEDD9/FGF7/TRPM2/F11R/IQGAP2/GSN/HCK/ARHGDIB/S1PR1/NOTCH2/ANXA1/ASB2/CSF1R/MICALL2/HCLS1/TEK/RAPGEF3/GPR65/PLEK/INSRR/SEMA3E/STAP1
GOBP_RESPONSE_TO_INTERFERON_BETA	GOBP_RESPONSE_TO_INTERFERON_BETA	27	-0.709769	-2.13712	1.8183e-05	0.00015202	9.46562e-05	2818	tags=56%, list=14%, signal=48%	IFI16/OAS1/STAT1/IFITM3/IFITM2/AIM2/BST2/PLSCR1/IFITM1/TLR3/MNDA/XAF1/IRF1/IKBKE/PYHIN1
GOBP_DNA_UNWINDING_INVOLVED_IN_DNA_REPLICATION	GOBP_DNA_UNWINDING_INVOLVED_IN_DNA_REPLICATION	20	0.774249	2.10065	1.81935e-05	0.00015202	9.46562e-05	2387	tags=65%, list=12%, signal=57%	GINS1/BLM/MCM2/GINS2/RAD51/GINS4/MCM4/MCM6/RECQL4/MCM3/GINS3/MCM5/HMGA1
GOBP_POSITIVE_REGULATION_OF_PROTEOLYSIS	GOBP_POSITIVE_REGULATION_OF_PROTEOLYSIS	325	-0.36006	-1.58725	1.91573e-05	0.000159811	9.95077e-05	4677	tags=34%, list=24%, signal=26%	BCL10/SLC1A1/RNF14/HPN/ZER1/DAB2IP/ARL6IP5/F2R/ROBO1/HERPUD1/TNFSF15/HSPA1A/MTCH1/CARD9/WNT3A/NUPR1/RGN/GABARAP/ADAM8/SNX9/SH3D19/CR1/PPARG/CASP9/RNF180/TBC1D10A/ANKIB1/MMP14/S100A8/NKD2/FYN/FAS/RNF19B/BOK/APH1B/GRN/LPCAT3/ZYG11B/IFI16/SLC22A2/DNAJB2/LGMN/UACA/CAV1/DAPK1/NLRP1/MYH9/PTK2B/NOD1/COP1/CAPN3/MYC/EPHA4/APOE/MAPT/AIM2/JAK2/LGALS9/CBFA2T3/REST/PYCARD/RNFT1/PRICKLE1/SOX7/NLRC4/CTSC/KLKB1/…
GOBP_INTERSTRAND_CROSS_LINK_REPAIR	GOBP_INTERSTRAND_CROSS_LINK_REPAIR	21	0.766674	2.10556	1.96938e-05	0.000164018	0.000102127	2077	tags=48%, list=10%, signal=43%	NEIL3/FANCD2/RFWD3/RAD51/RAD51AP1/FANCM/ERCC4/RNF168/MCM8/DCLRE1B
GOCC_CLATHRIN_COATED_VESICLE_MEMBRANE	GOCC_CLATHRIN_COATED_VESICLE_MEMBRANE	104	-0.487778	-1.86841	2.12936e-05	0.000177053	0.000110244	3503	tags=38%, list=18%, signal=31%	SGIP1/ENTHD1/MYO6/EPN2/NECAP2/VAMP2/CLTCL1/EGFR/AREG/APOE/VAMP3/HBEGF/HLA-DQB1/VAMP8/SYT9/NCALD/DAB2/REEP6/TF/HLA-DRA/HLA-DPB1/HLA-DRB1/CD9/HLA-DQA1/HLA-DRB5/HLA-DQB2/HLA-DRB4/HLA-DPA1/HLA-DRB3/LDLRAP1/CD74/HLA-DQA2/SLC18A1/CD3G/IL7R/KIAA0319/CD3D/ADRB2/SLC18A2
GOBP_CD4_POSITIVE_ALPHA_BETA_T_CELL_CYTOKINE_PRODUCTION	GOBP_CD4_POSITIVE_ALPHA_BETA_T_CELL_CYTOKINE_PRODUCTION	18	-0.787214	-2.09885	2.13393e-05	0.000177144	0.0001103	3233	tags=78%, list=16%, signal=65%	IL6/IL1R1/IL4/DENND1B/PRKCZ/TBX21/ARID5A/IL1B/XCL1/ARG1/SLAMF1/NLRP3/IL18R1/IL18
GOBP_DNA_STRAND_ELONGATION	GOBP_DNA_STRAND_ELONGATION	32	0.692329	2.08695	2.15952e-05	0.000178977	0.000111441	5149	tags=75%, list=26%, signal=56%	GINS1/TERT/RUVBL1/RFC3/MCM4/POLA1/RFC4/LIG3/MCM3/POLD2/PCNA/POLE/DCLRE1B/ACTL6A/POLE3/RUVBL2/LIG1/INO80C/RAD50/POLD3/ACTR8/NFRKB/ACTR5/NUCKS1
GOBP_REGULATION_OF_INFLAMMATORY_RESPONSE_TO_ANTIGENIC_STIMULUS	GOBP_REGULATION_OF_INFLAMMATORY_RESPONSE_TO_ANTIGENIC_STIMULUS	38	-0.65852	-2.10445	2.19216e-05	0.000181387	0.000112942	4203	tags=55%, list=21%, signal=44%	PLA2G2D/IL10/FCGR2B/FYN/IL12B/PLK2/NPY/RHBDF2/NPY5R/CD28/TNF/HCK/CNR1/FGR/HLA-E/BTK/SYK/HLA-DRB1/NOD2/C3/CCR7
GOBP_AMINOGLYCAN_METABOLIC_PROCESS	GOBP_AMINOGLYCAN_METABOLIC_PROCESS	119	-0.460014	-1.78964	2.20157e-05	0.000181871	0.000113243	3878	tags=34%, list=20%, signal=28%	B3GALT6/CHST3/SGSH/SLC35D2/CHST12/OVGP1/B3GNT2/CSGALNACT1/BGN/CHST2/ITIH3/ITIH1/CTBS/EDNRA/PDGFB/SPOCK3/NDST4/B3GNT8/ITIH4/HAS2/EGFLAM/CHIT1/IL15/CHST1/TGFB1/ITIH2/IL1B/ST3GAL1/DCN/CHI3L1/NDST3/ITIH5/FUCA1/DSEL/SPOCK2/UST/EDNRB/CD44/HS3ST5/CHST9/CHI3L2
GOMF_TRANSMEMBRANE_RECEPTOR_PROTEIN_PHOSPHATASE_ACTIVITY	GOMF_TRANSMEMBRANE_RECEPTOR_PROTEIN_PHOSPHATASE_ACTIVITY	17	-0.780887	-2.04405	2.23413e-05	0.000183667	0.000114362	3045	tags=71%, list=15%, signal=60%	PTPRA/PTPRN2/PTPRT/PTPRE/PTPRF/PTPRD/PTPRM/PTPRB/PTPN6/PTPRC/PTPRH/PTPRZ1
GOCC_EARLY_ENDOSOME_MEMBRANE	GOCC_EARLY_ENDOSOME_MEMBRANE	148	-0.448369	-1.81077	2.23194e-05	0.000183667	0.000114362	3099	tags=28%, list=16%, signal=24%	DTX3L/SNX16/LITAF/BOK/SORL1/TBC1D3/CD274/TPCN1/CAV1/EGFR/STX7/EPHA4/IFITM3/ATP13A4/RAB31/MCOLN3/MR1/EHD4/EPS15/B2M/VAMP8/STX12/ABCA7/HLA-A/HLA-C/DKK1/PLEKHF2/TMEM163/HLA-B/HLA-H/HLA-E/HLA-G/HLA-F/ANXA1/HLA-DRA/GPNMB/STEAP4/LAMP3/CD8B/KIAA0319/BAIAP3/NTRK1
GOBP_RECEPTOR_SIGNALING_PATHWAY_VIA_STAT	GOBP_RECEPTOR_SIGNALING_PATHWAY_VIA_STAT	160	-0.427953	-1.75931	2.22708e-05	0.000183667	0.000114362	3233	tags=36%, list=16%, signal=31%	IL6/FYN/GADD45A/IL12B/STAT5A/IL2/SOCS3/JAK1/HES5/LEPROT/STAT1/CAV1/IL4/PTK2B/STAT2/IFNK/CSF2/CD40/PARP9/PRLR/JAK2/PTPRT/STAT4/PARP14/TNFRSF1A/IL22RA2/NMI/TNF/PTPRD/SH2B3/IL15/MST1/IL10RA/TGFB1/STAT3/NOTCH1/IFNW1/IFNA14/AGT/BCL3/STAT6/HES1/GHR/CSF1R/IGF1/IL6ST/HCLS1/CCL2/IL23R/IFNG/CCL5/IL6R/PTPRC/CSF2RA/IL18/CCR2/IL7R/FLT3
GOBP_REGULATION_OF_MAP_KINASE_ACTIVITY	GOBP_REGULATION_OF_MAP_KINASE_ACTIVITY	176	-0.432608	-1.80021	2.2734e-05	0.000186594	0.000116184	4595	tags=41%, list=23%, signal=32%	SMPD1/PDGFRB/DAB2IP/S100A12/TLR9/AKAP13/ROBO1/HIPK3/STK38/ARHGEF5/SPRY4/CD300A/ADAM8/RGS2/FGF16/PDGFA/FZD4/NTRK3/TPD52L1/PPARG/THBS1/TNXB/SORL1/FLT1/FZD10/CAV1/EGFR/PTK2B/PDGFB/EPHA4/IRAK3/CD40/MAP3K12/APOE/FZD8/HTR2B/DUSP1/TNF/LRRK2/P2RX7/SH2B3/TLR4/PRKCD/MST1R/TNFSF11/TLR6/EDN1/TGFB1/DKK1/RASGRP1/ADRA2A/PTPN6/AGT/DIRAS2/IL1B/SFRP1/SASH1/PDE5A/SYK/PDGFC/GHR/MAP3K5/SPRY1/NOD2/PDGFD/LAX1/HTR2A/PIK…
GOBP_GLIOGENESIS	GOBP_GLIOGENESIS	258	-0.383534	-1.64403	2.27722e-05	0.000186608	0.000116193	3324	tags=29%, list=17%, signal=25%	MMP14/NDN/METRN/TTC21B/S100A8/RTN4/LAMC3/IL6/CSPG5/CNTNAP1/SERPINE2/BOK/ATP1B2/DRD1/GRN/MXRA8/IFNGR1/HES5/TPPP/P2RY1/DAAM2/AREG/PTK2B/MYC/EPHA4/MAPT/NRG1/CCL3/GAP43/TNF/TLR4/GPR157/TGFB1/LAMB2/STAT3/SOX13/PRKCH/GLI3/C1QA/NOTCH1/CNTN1/P2RY12/PTN/PLAG1/CLU/IL1B/HES1/KCNJ10/DISC1/ANXA1/ZNF365/CSF1R/SH3TC2/TLR2/IL6ST/EGR2/CD9/TNFRSF1B/LEPR/CCL2/LGI4/CX3CR1/LEF1/IFNG/SOX10/GPR183/ERBB3/ASPA/DNER/MAL/C…
GOMF_DAMAGED_DNA_BINDING	GOMF_DAMAGED_DNA_BINDING	64	0.562702	1.94242	2.28712e-05	0.000187118	0.000116511	3025	tags=36%, list=15%, signal=31%	NEIL3/POLQ/BLM/FEN1/RAD18/BRCA1/UNG/POLH/ERCC4/POLD1/MSH6/RECQL4/HMGB2/NTHL1/APEX1/PNKP/PCNA/DCLRE1B/RBBP8/XRCC5/DDB2/RAD1/RPA3
GOBP_REGULATION_OF_PLATELET_ACTIVATION	GOBP_REGULATION_OF_PLATELET_ACTIVATION	46	-0.620284	-2.05207	2.35206e-05	0.000192123	0.000119627	3233	tags=67%, list=16%, signal=57%	C1QTNF1/LYN/PDPN/GP1BB/CEACAM1/CTSG/PDGFA/PRKG1/IL6/SERPINE2/GP9/PDGFB/APOE/JAK2/GP5/SH2B3/TLR4/PRKCD/F11R/SYK/THBD/IL6ST/GP1BA/CD9/PLA2G4A/BLK/PLEK/PRKCQ/UBASH3B/TXK/SELP
GOBP_DENDRITIC_CELL_CHEMOTAXIS	GOBP_DENDRITIC_CELL_CHEMOTAXIS	23	-0.737365	-2.13379	2.41201e-05	0.00019639	0.000122284	2244	tags=61%, list=11%, signal=54%	LGALS9/TRPM2/TRPM4/CCR5/CCL21/SLAMF8/SLAMF1/PIK3CG/CCL5/GPR183/CCR7/CCR2/CCR6/CCL19
GOBP_NEGATIVE_REGULATION_OF_OSTEOCLAST_DIFFERENTIATION	GOBP_NEGATIVE_REGULATION_OF_OSTEOCLAST_DIFFERENTIATION	29	-0.693042	-2.11545	2.41088e-05	0.00019639	0.000122284	3613	tags=66%, list=18%, signal=54%	GPR55/PIAS3/CARTPT/LILRB3/TCTA/FBN1/LRRC17/IL4/CCL3/TLR4/INPP5D/FSTL3/MAFB/PIK3R1/SFRP1/TLR3/LTF/LILRB1/UBASH3B
GOBP_T_CELL_DIFFERENTIATION_IN_THYMUS	GOBP_T_CELL_DIFFERENTIATION_IN_THYMUS	72	-0.536304	-1.9247	2.42199e-05	0.000196888	0.000122594	2699	tags=35%, list=14%, signal=30%	ZFP36L2/ADA/FZD8/MR1/ZFP36L1/CD28/B2M/ITPKB/CARD11/RASGRP1/GLI3/MAFB/IL1B/VNN1/DOCK2/RIPK3/WNT4/CD74/PTPRC/ZAP70/CD3G/CCR7/CCR6/IL7R/CD3D
GOCC_RECYCLING_ENDOSOME	GOCC_RECYCLING_ENDOSOME	164	-0.432735	-1.78658	2.47818e-05	0.000201135	0.000125238	4994	tags=41%, list=25%, signal=31%	VPS53/MYO5B/APP/PACSIN2/ATP11A/ABCG1/SLC1A1/ATP9A/PLEKHB2/ST8SIA2/RAB8B/RAB11FIP4/FIG4/RABEP1/ULK1/UNC13D/ADPRH/TUBA1A/NDRG1/BACE1/RAB13/EHD3/EHD2/ZFYVE27/SLC31A1/BOK/SORL1/CD274/MYO5A/TPCN1/CLTCL1/TPP1/STX7/ATP13A4/VAMP3/EHD4/OPTN/B2M/VAMP8/ABCB11/TNF/SGK3/STX12/SLC31A2/HLA-A/HLA-C/CD22/MLC1/RNF11/RAB15/SYT5/HLA-B/HLA-H/HLA-E/HLA-G/TF/HLA-F/SLC9A9/MCTP1/LTF/SH3TC2/DYNC1I1/MICALL2/LDLRAP1/MCOLN2/…
GOCC_ACTOMYOSIN	GOCC_ACTOMYOSIN	67	-0.556077	-1.97134	2.49291e-05	0.000202009	0.000125783	3601	tags=42%, list=18%, signal=34%	BAG3/STX1A/TRIP6/MYO1C/ACTA1/PDLIM1/PXN/KAT2B/LIMA1/PGM5/MYH9/LPP/PDLIM5/CYBA/XIRP2/MYL9/PRKCZ/MST1R/MYH7/CNN2/NEBL/MYLK/SHROOM4/FAM107A/MICALL2/TEK/LCP1/ABLIM3
GOBP_POSITIVE_REGULATION_OF_DNA_BINDING_TRANSCRIPTION_FACTOR_ACTIVITY	GOBP_POSITIVE_REGULATION_OF_DNA_BINDING_TRANSCRIPTION_FACTOR_ACTIVITY	242	-0.394035	-1.68009	2.54412e-05	0.000205831	0.000128162	2482	tags=26%, list=13%, signal=23%	NOD1/PPP2R5B/CAPN3/CIB1/IRAK3/CD40/TRADD/MYOCD/JUP/AIM2/JAK2/LGALS9/PYCARD/NLRC4/TNF/PRKCZ/TRIM34/TLR4/TNFSF11/FANK1/TLR6/EDN1/TRAF1/CARD11/STAT3/PRKCH/CFLAR/ABRA/ADCY1/AGT/CLU/IL1B/PINK1/TLR3/RAB7B/BTK/PRKCB/LTF/PLCG2/RIPK3/TLR2/HCLS1/IL1RAP/AR/NOD2/ANXA3/INS/CX3CR1/TRIM22/TRIM38/GREM1/PRKCQ/IL18RAP/CAMK2A/SLCO3A1/NLRP3/CLEC7A/IKBKE/IL18R1/CD40LG/IL18/EPHA5/NTRK1
GOBP_RESPONSE_TO_AXON_INJURY	GOBP_RESPONSE_TO_AXON_INJURY	73	-0.536631	-1.93749	2.54879e-05	0.000205882	0.000128194	4899	tags=49%, list=25%, signal=37%	LYN/SCARF1/FKBP1B/SLC1A1/CTNNA1/MAP1B/RTN4RL1/DPYSL3/SPP1/NTRK3/MAP2K1/JUN/BCL2/CSPG5/SOD2/GRN/DRD2/NDEL1/EPHA4/JAK2/TYROBP/GAP43/PTPRF/RGMA/LAMB2/P2RY12/PTN/AIF1/ARG1/PLCG2/PCSK1/KCNK2/KLF4/KIAA0319/APOD/NTRK1
GOBP_REGULATION_OF_MACROPHAGE_MIGRATION	GOBP_REGULATION_OF_MACROPHAGE_MIGRATION	34	-0.671235	-2.09598	2.56426e-05	0.000206804	0.000128768	3531	tags=50%, list=18%, signal=41%	THBS1/MMP14/AKIRIN1/PTK2B/CCL3/C3AR1/CMKLR1/P2RY12/RARRES2/CSF1R/CD9/CX3CR1/SLAMF8/SLAMF1/CD200R1/CCL5/STAP1
GOCC_NUCLEAR_REPLICATION_FORK	GOCC_NUCLEAR_REPLICATION_FORK	25	0.733569	2.08826	2.57084e-05	0.000207007	0.000128895	3050	tags=60%, list=15%, signal=51%	MCM10/WDHD1/POLA2/TIMELESS/RPA4/TIPIN/POLA1/POLD1/ZRANB3/PRIM1/MCM3/POLD2/PCNA/RPA3/SMARCA5
GOMF_PROTEASE_BINDING	GOMF_PROTEASE_BINDING	123	-0.461423	-1.80602	2.65706e-05	0.000213613	0.000133008	3343	tags=36%, list=17%, signal=30%	FAP/PDZD3/ITGAV/ADAMTSL4/BCL2/COL1A1/ACR/CST3/VWF/NLRP7/PSAP/IL1R1/COL1A2/PYCARD/ECM1/COL3A1/NLRC4/TNFRSF10A/SERPINC1/CD28/TNF/CHL1/SERPINB6/BDKRB2/CFLAR/A2M/TIMP3/PINK1/F3/SERPINA1/SERPINB9/ITGA3/BANK1/TTN/DPP4/ANXA2/INS/CSTA/TIMP4/PZP/SERPINA5/TNFAIP3/CCBE1/SELL
GOMF_ENDOPEPTIDASE_REGULATOR_ACTIVITY	GOMF_ENDOPEPTIDASE_REGULATOR_ACTIVITY	170	-0.427947	-1.77763	2.678e-05	0.000214957	0.000133844	3544	tags=35%, list=18%, signal=29%	GAS6/BIRC2/VIL1/WFDC13/CAST/SERPINA11/DPEP1/CST3/SERPINE2/CST5/NAIP/APH1B/NLRP7/ITIH3/SERPINA3/ITIH1/SERPINB1/CD109/NLRP1/SPOCK3/TNFAIP8/ITIH4/SERPINB8/LXN/WFDC1/NLRC4/CSN2/BST2/SERPINC1/CST11/COL6A3/TFPI2/PROS1/SERPINB6/ITIH2/A2M/CST9/CD27/RARRES1/COL7A1/AGT/TIMP3/C4B/PAPLN/SERPINA1/LTF/SERPINB9/ITIH5/SERPINA4/SPOCK2/ANXA2/TNFSF14/C3/CSTA/SPINK2/TIMP4/PZP/SERPINA5/BIRC3/CST7
GOCC_EXTRINSIC_COMPONENT_OF_PLASMA_MEMBRANE	GOCC_EXTRINSIC_COMPONENT_OF_PLASMA_MEMBRANE	155	-0.430704	-1.75803	2.68743e-05	0.000215375	0.000134105	3623	tags=35%, list=18%, signal=29%	GNG5/SNX9/GNAI2/GNG11/SCUBE1/GNB1/KCNAB2/FYN/CYTH1/SERPINE2/KCNAB1/GNG3/ERRFI1/CDH11/CDH5/IQGAP1/SHANK3/CDH10/PTK2B/SLA/MFGE8/JUP/GNGT2/FRK/GNG8/CNR2/CDH7/S100A6/CAV2/S100A10/SYTL2/CDH8/CDH15/HCK/STYK1/FGR/GNAI1/FCN1/SYTL1/TF/SYK/ANXA1/PLEKHA4/CDH22/CDH12/RGS1/BLK/GNG12/CDH18/CDH6/LCK/CDH9/ZAP70/CDH1/CDH19
GOBP_POSITIVE_REGULATION_OF_MITOTIC_CELL_CYCLE	GOBP_POSITIVE_REGULATION_OF_MITOTIC_CELL_CYCLE	111	0.492738	1.88341	2.70267e-05	0.000216256	0.000134653	2108	tags=23%, list=11%, signal=20%	FGF10/BRCA2/DLGAP5/TERT/CDC25C/CDC6/CDC25A/CDT1/DTL/STIL/UBE2C/CDCA5/CCNB1/RRM2/FBXO5/ESPL1/SASS6/LSM11/EIF4EBP1/MDM2/CPSF3/APEX1/STOX1/RRM1/CENPJ
GOBP_DENDRITIC_CELL_ANTIGEN_PROCESSING_AND_PRESENTATION	GOBP_DENDRITIC_CELL_ANTIGEN_PROCESSING_AND_PRESENTATION	15	-0.804417	-2.05706	2.73765e-05	0.000218711	0.000136182	2482	tags=93%, list=13%, signal=82%	FCGR2B/THBS1/NOD1/CD68/CLEC4A/CCL21/HLA-DRA/HLA-DRB1/NOD2/HLA-DRB3/FGL2/CD74/CCR7/CCL19
GOBP_LIPID_LOCALIZATION	GOBP_LIPID_LOCALIZATION	385	-0.348302	-1.56136	2.74301e-05	0.000218797	0.000136236	3666	tags=29%, list=19%, signal=24%	PPARG/APOLD1/PITPNM1/VPS4B/SPNS3/TMEM30A/THBS1/LRP10/PITPNA/STAR/PNPLA8/SLC22A9/RNF213/IL6/OSBPL10/POMC/PIP4K2A/NFKBIA/LCAT/DENND5B/C2CD2L/BSCL2/PLSCR3/LIMA1/APOC3/LPCAT3/PSAP/OSBPL9/CAV1/DRD2/SERAC1/PLEKHA8/APOE/ATP10A/APOL1/ABCA1/STARD6/ABCA10/LIPG/ABCB11/PLSCR1/RBP7/TNF/APOH/P2RX7/STX12/AGTR1/ABCA7/SOAT2/PRKCD/NPC2/PLA2G4C/TNFSF11/APOA1/APOL2/EDN1/ATP10B/LPL/BDKRB2/ENPP1/ABCG4/DAB2/APOC1/AGT/S…
GOBP_PROTEIN_LOCALIZATION_TO_PLASMA_MEMBRANE	GOBP_PROTEIN_LOCALIZATION_TO_PLASMA_MEMBRANE	256	-0.382781	-1.64191	2.76645e-05	0.000219978	0.000136971	3629	tags=31%, list=18%, signal=26%	FLOT2/RAB13/EHD3/GAS6/VIL1/CACNB3/RAB26/EHD2/MMP14/SPTBN4/PACSIN1/NKD2/VAMP2/ZFYVE27/FAM126B/CCDC88A/ACTN2/ANK3/PPP2R5A/PRKCE/TMEM59/SLC9A3R1/ABI3/MYO5A/TMEM88/ATP1B1/RAPGEF6/EGFR/P2RY1/FCHO2/STX7/MACF1/CIB1/KIF13A/JUP/VAMP3/RAB31/LGALS3/EMP2/EHD4/SPTBN1/OPTN/TNFRSF1A/VAMP5/VAMP8/TNF/PRKCZ/S100A10/CSRP3/F11R/TTC7A/TGFB1/GPR158/DPP6/RAB15/PRKCH/DAB2/MRAP2/PIK3R1/TSPAN32/TMBIM1/EPHA3/ITGA3/GBP1/ATP…
GOBP_RNA_SPLICING	GOBP_RNA_SPLICING	308	0.373827	1.62526	2.76489e-05	0.000219978	0.000136971	7043	tags=47%, list=36%, signal=31%	TTF2/RBM11/AFF2/RBM20/MBNL3/RAVER2/RBMY1B/THOC6/MAGOHB/JMJD6/BRDT/RRP1B/NCBP1/RNF113B/WT1/SF3B4/RBMY1E/PTBP1/SNRPE/PRMT5/XAB2/HNRNPA1/GEMIN6/LSM4/SNRPD2/RBMX/PPIL1/SNRPA/RBMX2/KHDRBS2/PPARGC1A/TXNL4B/SNRPF/SF3B3/RBM41/LARP7/NCBP2/RBM22/SNRPD1/RBM3/LSM2/SNRPB/DDX1/PPIH/THOC3/PRMT1/NONO/SNRPG/DAZAP1/RNF113A/NOVA1/RBM28/RBM15B/CLNS1A/DBR1/PRPF19/CWF19L1/GEMIN8/CLP1/LSM3/PQBP1/LSM6/CLK2/ISY1/SART3/CO…
GOBP_PROTEIN_PROCESSING	GOBP_PROTEIN_PROCESSING	214	-0.400348	-1.69426	2.77853e-05	0.000220594	0.000137355	3740	tags=30%, list=19%, signal=25%	BACE1/ADAM19/CLN5/DDI2/CASP9/THBS1/TBC1D10A/FAM111A/CAST/MMP14/AEBP1/NKD2/GAS1/SERPINE2/TMEM59/APH1B/LPCAT3/NLRP7/CASP7/IFI16/LGMN/BACE2/MYH9/PLAU/PYCARD/PRKACB/NLRC4/CPZ/KLKB1/CIDEB/APOH/LRRK2/P2RX7/ECE1/CASP4/S100A10/CASP8/GSN/GLI3/MBOAT4/CPXM2/F3/CASP1/CLEC3B/IL1R2/PLA2G7/PCSK1/C1RL/CTSZ/PCSK5/CPB2/C1R/PLAT/SRGN/DPP4/CTSH/KEL/CPM/ANXA2/CD5L/CTSS/PCSK2/ECEL1/CST7/CCBE1
GOBP_REGULATION_OF_DNA_METABOLIC_PROCESS	GOBP_REGULATION_OF_DNA_METABOLIC_PROCESS	316	0.370203	1.60632	2.80056e-05	0.000221998	0.000138229	3198	tags=25%, list=16%, signal=21%	TEX15/FGF10/TWIST1/NPPC/AURKB/CHEK1/NEK2/GINS1/DSCC1/FANCB/POLQ/CDT1/BLM/CDK2/GINS2/RAD51/RUVBL1/FOXM1/BRCA1/GINS4/TP53/RAD51AP1/EYA2/PIF1/ENDOG/TIMELESS/RFC3/ZNF93/POLH/DNMT3L/PRKCG/ERCC4/RFC4/GMNN/ZSCAN4/ZRANB3/MSH6/GRHL2/UBQLN4/WT1/RNF168/FIGNL1/GINS3/PRMT5/STOX1/HNRNPA1/ATAD5/AXIN2/PNKP/PCNA/PINX1/ACTL6A/SETMAR/NOX4/RFC5/PRDM14/OTUB2/RBBP8/EXOSC3/PPARGC1A/DACH1/RUVBL2/TMEM161A/DKC1/GNL3/PRDM9…
GOBP_NEGATIVE_REGULATION_OF_CHEMOTAXIS	GOBP_NEGATIVE_REGULATION_OF_CHEMOTAXIS	57	-0.576577	-1.9784	2.81432e-05	0.000222742	0.000138692	2181	tags=30%, list=11%, signal=27%	SEMA6D/RIN3/NRP1/DUSP1/SEMA3C/NOTCH1/AIF1/DPP4/SEMA3G/CCL2/SLAMF8/GREM1/CXCL13/KLRK1/GPR18/SEMA3E/STAP1
GOBP_RESPONSE_TO_TUMOR_CELL	GOBP_RESPONSE_TO_TUMOR_CELL	38	-0.653312	-2.08781	2.85996e-05	0.000226003	0.000140723	3090	tags=61%, list=16%, signal=51%	SPI1/IL12B/PRF1/CD274/ABI3/DAPK1/TXNIP/MR1/HLA-A/HAVCR2/LAPTM5/NOTCH1/NOTCH2/IL4I1/NKG7/HLA-DRB1/CD226/MICA/KLF4/AHR/HLA-DRB3/CRTAM/CD160
GOBP_POSITIVE_REGULATION_OF_PROTEIN_SERINE_THREONINE_KINASE_ACTIVITY	GOBP_POSITIVE_REGULATION_OF_PROTEIN_SERINE_THREONINE_KINASE_ACTIVITY	189	-0.410605	-1.72225	2.90111e-05	0.0002289	0.000142526	2874	tags=27%, list=15%, signal=23%	CAB39/FLT1/FZD10/FAM20A/IQGAP1/EGFR/PTK2B/PDGFB/CIB1/EPHA4/CD40/CAB39L/MAP3K12/BMPR1B/FZD8/HTR2B/TNF/LRRK2/P2RX7/TLR4/MST1R/TNFSF11/TLR6/EDN1/TGFB1/DKK1/CCND2/RASGRP1/ADRA2A/DIRAS2/IL1B/SASH1/PDE5A/SYK/PDGFC/LTF/GHR/CSF1R/ATP2B4/MAP3K5/NOD2/PDGFD/TCL1A/IFNG/HTR2A/PIK3CG/PTPRC/CD40LG/ADRB2/CCL19/FLT3
GOBP_VASCULAR_PROCESS_IN_CIRCULATORY_SYSTEM	GOBP_VASCULAR_PROCESS_IN_CIRCULATORY_SYSTEM	245	-0.377825	-1.61306	2.94968e-05	0.000232373	0.000144689	3309	tags=29%, list=17%, signal=25%	SLIT2/PLVAP/SLC7A8/AVPR1A/ABCC9/NPR3/SOD2/DDAH1/ATP1B2/DRD1/SLC9A3R1/HTR7/GJA5/SLC22A2/PDE2A/CAV1/ADRA2B/SLC6A13/CDH5/EDNRA/CTNNBIP1/P2RY1/APOE/SLC5A1/CLDN5/HTR2B/SLC8A1/DOCK4/TNF/AGTR1/ECE1/TRPM4/KLF2/EDN1/HTR1A/TGFB1/UTS2/BDKRB2/ADRA2A/SLC6A1/SLC2A3/AGT/ABCG2/GCH1/SCPEP1/AGTR2/F2RL1/OCLN/SOD3/CD38/PTGS2/ATP2B4/ABCB1/TEK/DBH/EDNRB/KEL/LEPR/HRH1/SLCO2B1/INS/ATP2A3/HTR2A/SLC16A12/SLC1A3/SLCO3A1/SL…
GOBP_CHROMATIN_ASSEMBLY_OR_DISASSEMBLY	GOBP_CHROMATIN_ASSEMBLY_OR_DISASSEMBLY	134	0.461049	1.80993	2.98202e-05	0.000234558	0.000146049	5712	tags=49%, list=29%, signal=35%	HJURP/HELLS/CHAF1A/OIP5/SUV39H2/CDK2/MCM2/TP53/LIN54/SUV39H1/ASF1B/IPO4/BAZ1A/SOX9/ANP32B/CHAF1B/HMGB2/HIRIP3/TLK1/PHF8/CENPP/POLE3/GRWD1/SMARCC1/HMGA1/RBBP4/PRDM9/ITGB3BP/DNMT1/SMARCA5/TRIM28/NPM1/SUPT16H/AICDA/MBD2/SAMD1/NAP1L1/APOBEC1/SET/DNMT3A/PPM1D/RIF1/SART3/HDAC8/SPTY2D1/MTA2/SMYD3/SSRP1/DNAJC9/CBX3/CTCF/ZNF445/AXIN1/TSPY1/NASP/UBN1/TNP1/SMARCA4/MBD3/SIRT6/SMARCD2/ATF7IP/DAXX/SMARCB1/NAP1…
GOBP_MYELOID_DENDRITIC_CELL_ACTIVATION	GOBP_MYELOID_DENDRITIC_CELL_ACTIVATION	27	-0.700823	-2.11019	3.04082e-05	0.000238447	0.000148471	3171	tags=67%, list=16%, signal=56%	CAMK4/SPI1/IL4/LTBR/CSF2/PYCARD/RELB/HAVCR2/BATF/NOTCH2/TSPAN32/DOCK2/CLEC4D/TGFBR2/SLAMF1/IRF4/CD2/UBD
GOBP_POSITIVE_REGULATION_OF_RECEPTOR_MEDIATED_ENDOCYTOSIS	GOBP_POSITIVE_REGULATION_OF_RECEPTOR_MEDIATED_ENDOCYTOSIS	51	-0.596299	-2.01233	3.03712e-05	0.000238447	0.000148471	2553	tags=33%, list=13%, signal=29%	IL4/DRD2/B2M/DAB2/CLU/TF/SYK/CCL21/AHI1/PLCG2/SFRP4/ANXA2/LDLRAP1/GREM1/C3/SELE/CCL19
GOCC_LARGE_RIBOSOMAL_SUBUNIT	GOCC_LARGE_RIBOSOMAL_SUBUNIT	106	0.491686	1.86952	3.06804e-05	0.000240212	0.00014957	8978	tags=79%, list=45%, signal=44%	MRPL11/RPL39L/MRPL3/MRPS30/MRPL33/MRPL1/MRPL23/RPL27A/MRPL12/MRPL52/MRPL30/MRPL4/MRPL48/MRPL36/MRPS18A/NSUN3/RPL18A/MRPL44/MRPL47/RPL39/MRPL21/MRPL42/MRPL15/MRPL10/MRPL39/MRPL17/RPL36/RPL28/MRPL49/MRPL28/MRPL54/MRPL50/RPL3L/MRPL45/RPL29/MRPL16/MRPL46/MRPL51/MRPL9/RPL36A/MRPL53/MRPL19/RPL10L/RPL35/RPL18/MRPL14/MRPL38/MRPL43/UBA52/MRPL2/MRPL18/MRPL37/RPL24/RPL36AL/MRPL22/RPL31/RPL26L1/RPL34/RPL35A/…
GOBP_SPINDLE_ASSEMBLY	GOBP_SPINDLE_ASSEMBLY	95	0.507688	1.87899	3.11479e-05	0.000243498	0.000151616	1882	tags=22%, list=10%, signal=20%	AURKB/NEK2/ASPM/KIF4A/KIF11/KIF15/AURKA/MYBL2/NDC80/PLK1/TPX2/CHEK2/KIFC1/FBXO5/KIF23/CDC20/INCENP/CCNB2/PRC1/RACGAP1/SAC3D1
GOBP_POSITIVE_REGULATION_OF_EPITHELIAL_CELL_APOPTOTIC_PROCESS	GOBP_POSITIVE_REGULATION_OF_EPITHELIAL_CELL_APOPTOTIC_PROCESS	26	-0.697544	-2.09601	3.16505e-05	0.000247048	0.000153826	2396	tags=54%, list=12%, signal=47%	THBS1/IL6/CD40/JAK2/GSN/ITGA4/AKR1C3/HLA-G/PLA2R1/SFRP4/FASLG/CCL2/CD40LG/CD160
GOBP_REGULATION_OF_TRANS_SYNAPTIC_SIGNALING	GOBP_REGULATION_OF_TRANS_SYNAPTIC_SIGNALING	388	-0.344746	-1.54642	3.20923e-05	0.000250114	0.000155735	3561	tags=27%, list=18%, signal=23%	SLC4A8/PXK/PLCB1/YWHAH/STX1A/RAB26/KMO/RELN/VAMP2/FYN/CSPG5/ERC2/SERPINE2/PTPRA/PLK2/ABR/PRKCE/LRRC4C/RASGRF1/DRD1/OPHN1/CHRNB4/LGMN/PLCL1/CYP46A1/CHRNA3/CDH11/SHANK3/P2RY1/SLC24A2/DRD2/PTK2B/EPHA4/APOE/CA2/MAPT/JAK2/NPY5R/CLSTN1/RIMS3/TYROBP/CACNG3/CNR2/CPEB3/CLSTN3/TNF/LRRK2/PTPRD/PRKCZ/RIMS1/GABBR1/NCDN/LILRB2/EDN1/DKK1/CNR1/ADCY1/ADRA2A/SLC6A1/SYN3/SCGN/MEF2C/AGT/SNCG/LRRC4/PTN/CAMK2B/SYT7/FA…
GOMF_SIGNALING_ADAPTOR_ACTIVITY	GOMF_SIGNALING_ADAPTOR_ACTIVITY	76	-0.529844	-1.93757	3.23209e-05	0.000251511	0.000156605	2616	tags=32%, list=13%, signal=28%	IQGAP1/SHANK3/LAT/GRB10/TRADD/EPS8/FCRL2/MPP7/AFAP1L2/CARD10/LRRK2/SH2B3/STAT3/DOK2/PAG1/PIK3R1/BANK1/LDLRAP1/SLA2/BLNK/CD3G/ROPN1B/TRAT1/STAP1
GOBP_SISTER_CHROMATID_COHESION	GOBP_SISTER_CHROMATID_COHESION	41	0.632291	2.02108	3.26829e-05	0.00025394	0.000158118	3198	tags=37%, list=16%, signal=31%	ESCO2/DSCC1/BUB1/BUB1B/FEN1/CDCA5/PLK1/ESPL1/CDC20/PDS5A/KIF22/AXIN2/STAG3L4/STAG1/DDX11
GOBP_NON_MEMBRANE_BOUNDED_ORGANELLE_ASSEMBLY	GOBP_NON_MEMBRANE_BOUNDED_ORGANELLE_ASSEMBLY	310	0.373919	1.62398	3.30822e-05	0.000256651	0.000159806	3077	tags=22%, list=16%, signal=19%	CENPA/AURKB/PLK4/CEP152/PLS1/NEK2/FLNC/DLGAP5/ASPM/KIF4A/CENPF/WDR62/SIX4/CENPN/TNNT1/CENPK/KIF11/KIF15/CENPE/IL5/AURKA/MYBL2/STIL/ANLN/NDC80/PLK1/CDK2/CENPH/BRCA1/TPX2/CHEK2/KIFC1/FBXO5/RPSA/KIF23/C10orf90/CDC20/INCENP/PDGFRA/KNTC1/SASS6/CCNB2/LMOD3/CEP72/PRC1/LIMD1/RACGAP1/CEP135/SAC3D1/LSM4/CENPJ/PPAN/RRS1/GPSM2/RTTN/SQLE/EIF2S1/XRCC5/CNOT1/MYOZ1/MYPN/PRKDC/NIP7/SPAG5/TRAF7/DHX37/CSRP2/STAG1
GOBP_INOSITOL_LIPID_MEDIATED_SIGNALING	GOBP_INOSITOL_LIPID_MEDIATED_SIGNALING	163	-0.426898	-1.7609	3.31907e-05	0.000257102	0.000160086	3720	tags=35%, list=19%, signal=29%	NTRK3/NLRC3/MYOC/PLCB1/PLD2/PRR5/RELN/PIK3AP1/NPR3/SERPINE2/LTK/KDR/SLC9A3R1/NEDD4/FLT1/PLD1/PLCL1/BTN2A2/EGFR/PDGFB/PEAR1/JAK2/ZFP36L1/HTR2B/CD28/TNF/EDN1/NCF1/RASGRP1/FGR/PIK3IP1/PTPN6/AGT/HCST/PIK3R1/DCN/PDGFC/CSF1R/F2RL1/IGF1/PTAFR/HCLS1/TEK/PIK3CD/INS/PDGFD/HTR2A/PIK3CG/CCL5/PLCD4/ERBB3/SELP/IL18/CD160/PIP5K1B/FLT3/NTRK1
GOBP_PRODUCTION_OF_MOLECULAR_MEDIATOR_INVOLVED_IN_INFLAMMATORY_RESPONSE	GOBP_PRODUCTION_OF_MOLECULAR_MEDIATOR_INVOLVED_IN_INFLAMMATORY_RESPONSE	77	-0.528063	-1.9253	3.40532e-05	0.000263383	0.000163997	3395	tags=42%, list=17%, signal=35%	PER1/IL6/VAMP2/GRN/NLRP7/IL17RA/SIRPA/PLD4/VAMP3/PYCARD/SNAP23/VAMP8/IL4R/TNF/TLR4/TLR6/STAT3/NCF1/BTK/SYK/PBXIP1/ZC3H12A/ALOX5/GBP5/ALOX5AP/CD6/IL1R2/NOD2/INS/SLAMF8/CLEC7A/APOD
GOMF_NAD_P_PLUS_NUCLEOSIDASE_ACTIVITY	GOMF_NAD_P_PLUS_NUCLEOSIDASE_ACTIVITY	16	-0.80691	-2.0924	3.41255e-05	0.000263542	0.000164096	3286	tags=81%, list=17%, signal=68%	IL1RL1/IL1R1/TLR1/IL1RAPL1/BST1/TLR4/TLR6/CD38/TLR2/IL1RAP/IL18RAP/TLR10/IL18R1
GOBP_PHOSPHATIDYLINOSITOL_3_KINASE_SIGNALING	GOBP_PHOSPHATIDYLINOSITOL_3_KINASE_SIGNALING	131	-0.445339	-1.76464	3.44087e-05	0.000265327	0.000165208	3064	tags=35%, list=15%, signal=30%	PRR5/RELN/PIK3AP1/SERPINE2/LTK/KDR/SLC9A3R1/NEDD4/FLT1/BTN2A2/EGFR/PDGFB/PEAR1/JAK2/ZFP36L1/HTR2B/CD28/TNF/EDN1/NCF1/RASGRP1/FGR/PIK3IP1/PTPN6/AGT/HCST/PIK3R1/DCN/PDGFC/F2RL1/IGF1/HCLS1/TEK/PIK3CD/INS/PDGFD/HTR2A/PIK3CG/CCL5/ERBB3/SELP/IL18/CD160/PIP5K1B/FLT3/NTRK1
GOBP_POSITIVE_REGULATION_OF_ANTIGEN_RECEPTOR_MEDIATED_SIGNALING_PATHWAY	GOBP_POSITIVE_REGULATION_OF_ANTIGEN_RECEPTOR_MEDIATED_SIGNALING_PATHWAY	19	-0.78207	-2.13179	3.46454e-05	0.000266346	0.000165842	2855	tags=63%, list=14%, signal=54%	FOXP1/CMTM3/ADA/CARD11/PRKCH/PRKCB/CD226/LCK/PTPRC/CCR7/TRAT1/STAP1
GOBP_NEGATIVE_REGULATION_OF_NATURAL_KILLER_CELL_MEDIATED_IMMUNITY	GOBP_NEGATIVE_REGULATION_OF_NATURAL_KILLER_CELL_MEDIATED_IMMUNITY	19	-0.782065	-2.13178	3.46454e-05	0.000266346	0.000165842	2244	tags=68%, list=11%, signal=61%	LGALS9/HLA-A/HAVCR2/HLA-B/HLA-E/HLA-G/KLRC1/HLA-F/SERPINB9/MICA/LILRB1/CD96/KLRD1
GOBP_RESPONSE_TO_LECTIN	GOBP_RESPONSE_TO_LECTIN	20	-0.755309	-2.09656	3.47977e-05	0.000267114	0.000166321	2430	tags=50%, list=12%, signal=44%	MYC/PAK3/TYROBP/SYK/PLCG2/CLEC7A/KLRK1/KLRC2/KLRD1/KLRC3
GOBP_MATURE_B_CELL_DIFFERENTIATION	GOBP_MATURE_B_CELL_DIFFERENTIATION	33	-0.671398	-2.07658	3.51631e-05	0.000269168	0.0001676	3898	tags=70%, list=20%, signal=56%	LGALS1/IL10/CR1/FCGR2B/IL6/SPI1/IL2/DOCK10/PTK2B/ADA/LFNG/MFNG/CMTM7/BCL3/CD19/NOTCH2/ST3GAL1/PLCG2/POU2AF1/ITM2A/SLAMF8/GPR183/IRF8
GOBP_SPROUTING_ANGIOGENESIS	GOBP_SPROUTING_ANGIOGENESIS	113	-0.475123	-1.84252	3.51709e-05	0.000269168	0.0001676	4204	tags=45%, list=21%, signal=36%	GHSR/SRPX2/MIA3/PARVA/MMRN2/IL10/FGF16/HDAC5/MAP3K3/FUT1/THBS1/EPN2/SLIT2/RNF213/STARD13/NR4A1/IL12B/PLK2/KDR/JAK1/ACVRL1/VEGFC/GATA2/PTK2B/RHOJ/CIB1/CDC42/NRP1/ENG/CARD10/AGTR1/S100A1/KLF2/CLEC14A/EFNB2/NOTCH1/ALOX5/ANXA1/RSPO3/PTGS2/EPHA2/TEK/KLF4/GHRL/GREM1/LEF1/BMPER/NGFR/MEOX2/CCBE1/SEMA3E
GOBP_POSITIVE_REGULATION_OF_RHO_PROTEIN_SIGNAL_TRANSDUCTION	GOBP_POSITIVE_REGULATION_OF_RHO_PROTEIN_SIGNAL_TRANSDUCTION	29	-0.685913	-2.09369	3.55717e-05	0.00027175	0.000169207	5055	tags=79%, list=26%, signal=59%	ARRB1/GPR55/GPR20/F2RL3/PDGFRB/F2R/AKAP13/ROBO1/LPAR1/MCF2L/GPR17/COL3A1/F11R/APOA1/ABRA/F2RL1/ARHGEF3/P2RY8/GPR65/P2RY10/GPR174/F2RL2/GPR18
GOBP_BIOLOGICAL_PROCESS_INVOLVED_IN_SYMBIOTIC_INTERACTION	GOBP_BIOLOGICAL_PROCESS_INVOLVED_IN_SYMBIOTIC_INTERACTION	255	-0.371948	-1.5985	3.56149e-05	0.00027175	0.000169207	2758	tags=24%, list=14%, signal=21%	TPCN1/IFIT1/CAV1/EGFR/IFITM3/CHMP4C/APOE/IFITM2/APOL1/JAK2/LGALS9/REST/ITGB5/CCL3/NRP1/STOM/EPS15/CXCL6/VAMP8/PLSCR1/SIGLEC1/IFITM1/TRIM34/AGTR1/CAV2/F11R/SELPLG/TNFRSF4/CCR5/ITGB7/GSN/EFNB2/AXL/CCL4/FCN1/DEFA1/CIITA/ZC3H12A/LTF/ARG1/CCL8/CSF1R/F2RL1/TNFRSF14/ICAM1/HLA-DRB1/EPHA2/CH25H/LAMP3/CX3CR1/TRIM22/TRIM38/SLAMF1/LEF1/CLDN1/HTR2A/CCL5/CD74/CAMP/HS3ST5
GOBP_REGULATION_OF_DEFENSE_RESPONSE_TO_VIRUS_BY_HOST	GOBP_REGULATION_OF_DEFENSE_RESPONSE_TO_VIRUS_BY_HOST	34	-0.664066	-2.07359	3.5815e-05	0.000272461	0.00016965	4365	tags=65%, list=22%, signal=51%	IL23A/TRIM6/TRAF3IP2/ZDHHC11/DTX3L/IL12B/DDX58/STAT1/IL4/PARP9/MICB/AIM2/PYCARD/IL15/APOBEC3F/IL1B/ZC3H12A/APOBEC3G/IL23R/LILRB1/PTPN22/TNFAIP3
GOBP_HOMOTYPIC_CELL_CELL_ADHESION	GOBP_HOMOTYPIC_CELL_CELL_ADHESION	87	-0.508546	-1.90426	3.57681e-05	0.000272461	0.00016965	3233	tags=40%, list=16%, signal=34%	IL6/CLIC1/SERPINE2/ANK3/JAK1/STXBP3/DSP/MEGF11/HSPB1/MYH9/PEAR1/JUP/JAK2/CSRP1/MYL9/SH2B3/PRKCD/TNFSF11/F11R/P2RY12/PTPN6/DSC2/FERMT3/TSPAN32/SYK/XG/IL6ST/GP1BA/CD9/BLK/PLEK/PRKCQ/PIK3CG/CCL5/UBASH3B
GOBP_REGULATION_OF_MACROPHAGE_ACTIVATION	GOBP_REGULATION_OF_MACROPHAGE_ACTIVATION	53	-0.586747	-2.00019	3.63217e-05	0.000275904	0.000171794	3571	tags=47%, list=18%, signal=39%	FCGR2B/THBS1/IL1RL1/IL6/GRN/IL4/PJA2/CCL3/CTSC/IL4R/LRRK2/CEBPA/TLR4/HAVCR2/RORA/TLR6/ZC3H12A/CD84/IL33/PLA2G4A/BPI/CD74/PTPRC/CST7/STAP1
GOMF_NUCLEOTIDE_RECEPTOR_ACTIVITY	GOMF_NUCLEOTIDE_RECEPTOR_ACTIVITY	20	-0.753461	-2.09143	3.65232e-05	0.000277022	0.00017249	2556	tags=55%, list=13%, signal=48%	P2RY1/P2RX7/P2RY6/P2RY12/PTAFR/GPR34/P2RY8/P2RY10/P2RY14/GPR171/P2RY13
GOBP_NEURON_PROJECTION_GUIDANCE	GOBP_NEURON_PROJECTION_GUIDANCE	218	-0.39038	-1.65839	3.78975e-05	0.000287018	0.000178714	2854	tags=28%, list=14%, signal=24%	OPHN1/KIF5C/ROBO3/FOXD1/NRXN3/EDNRA/EPHA4/LRTM1/BMPR1B/PLXND1/ROBO4/EPHB6/SEMA6D/NEXN/NRP1/GAP43/HOXA2/CHL1/PTPRM/ECE1/KIF5A/LRTM2/SEMA3C/EDN1/LAMB2/RAC2/EPHA6/EFNB2/GLI3/NOTCH1/CNTN1/EPHA10/NOTCH2/VSTM2L/LAMC2/FLRT2/EPHA3/CSF1R/EPHB3/POU4F2/CXCL12/ALCAM/EPHA2/EGR2/LAMA3/SEMA3G/NRCAM/GFRA3/PRKCQ/PLXNA4/PLXNC1/LAMA2/UNC5D/NGFR/RHOH/EPHA1/FEZF2/EPHA5/SEMA3E/MYOT/NTRK1
GOBP_REGULATION_OF_LYMPHOCYTE_CHEMOTAXIS	GOBP_REGULATION_OF_LYMPHOCYTE_CHEMOTAXIS	24	-0.726706	-2.13639	3.82193e-05	0.000288598	0.000179698	2609	tags=58%, list=13%, signal=51%	XCL2/PTK2B/TMEM102/CCL3/CCL4/XCL1/CCL21/CCL2/TNFSF14/CCL5/CXCL10/CXCL13/KLRK1/CCR2
GOBP_ENDODERM_FORMATION	GOBP_ENDODERM_FORMATION	52	-0.578802	-1.96503	3.81987e-05	0.000288598	0.000179698	4308	tags=54%, list=22%, signal=42%	SOX2/INHBA/COL6A1/NANOG/DUSP2/ITGAV/COL5A2/COL5A1/SOX17/MMP14/COL4A2/ITGB5/MMP15/SOX7/DUSP5/DUSP1/COL12A1/ITGA7/DKK1/ITGA4/COL8A1/COL7A1/ITGB2/MMP9/GATA6/LAMA3/TBX20/EOMES
GOBP_DEFENSE_RESPONSE_TO_GRAM_POSITIVE_BACTERIUM	GOBP_DEFENSE_RESPONSE_TO_GRAM_POSITIVE_BACTERIUM	83	-0.516723	-1.91118	3.86905e-05	0.000291293	0.000181376	3270	tags=39%, list=17%, signal=32%	ANG/IL6/ZG16/STAB2/NOD1/ACP5/MR1/PYCARD/TNF/P2RX7/HLA-A/HAVCR2/FGR/IL27RA/DEFA1/HLA-E/RARRES2/GBP4/TNFRSF14/GBP2/GSDMD/TLR2/RNASE6/EPHA2/FCN2/DEFA4/MPEG1/NOD2/LYZ/CAMP/KLRK1/IL7R
GOBP_REGULATION_OF_DNA_BINDING_TRANSCRIPTION_FACTOR_ACTIVITY	GOBP_REGULATION_OF_DNA_BINDING_TRANSCRIPTION_FACTOR_ACTIVITY	388	-0.343601	-1.54128	3.86905e-05	0.000291293	0.000181376	3783	tags=30%, list=19%, signal=25%	HDAC5/ERC1/PURA/SP100/FZD4/NLRC3/PPARG/TRIM5/FLOT2/TNFSF4/GAS6/TAX1BP1/ID1/PRKD1/NFKBIE/RELN/NDN/S100A8/IL6/ADORA3/NFKBIA/SPI1/EDA/DDX58/TMSB4X/ARID5B/CRTC2/CAV1/HEYL/CTNNBIP1/NOD1/PPP2R5B/CAPN3/CIB1/IRAK3/CD40/TRADD/MYOCD/JUP/AIM2/JAK2/LGALS9/PYCARD/NLRC4/ANXA4/PYDC1/TNF/SGK3/PRKCZ/CMKLR1/TRIM34/TLR4/SIGIRR/TNFSF11/FANK1/HAVCR2/TLR6/EDN1/TNFRSF4/TRAF1/CARD11/STAT3/HCK/ENPP1/PRKCH/CFLAR/GLI3/ABRA…
GOCC_PLATELET_ALPHA_GRANULE	GOCC_PLATELET_ALPHA_GRANULE	84	-0.510843	-1.89368	3.88408e-05	0.000291994	0.000181812	3914	tags=43%, list=20%, signal=35%	F13A1/PDGFA/CYB5R1/GAS6/THBS1/PECAM1/SERPINE2/ACTN2/VWF/CFD/TMSB4X/SERPINA3/VEGFC/SPARC/OLA1/STXBP3/CD109/PDGFB/THBS2/ISLR/PHACTR2/LHFPL2/TGFB1/PROS1/A2M/LEFTY2/CLU/FERMT3/SERPINA1/F5/PCDH7/IGF1/SRGN/CD9/SERPINA5/SELP
GOCC_COMPLEX_OF_COLLAGEN_TRIMERS	GOCC_COMPLEX_OF_COLLAGEN_TRIMERS	21	-0.733703	-2.07028	3.90773e-05	0.000293339	0.00018265	3615	tags=81%, list=18%, signal=66%	COL4A1/COL5A2/COL5A1/COL10A1/COL1A1/COL4A2/COL5A3/COL27A1/COL1A2/COL16A1/COL3A1/COL11A2/COL8A1/COL7A1/LUM/COL4A4/COL2A1
GOBP_DEFENSE_RESPONSE_TO_GRAM_NEGATIVE_BACTERIUM	GOBP_DEFENSE_RESPONSE_TO_GRAM_NEGATIVE_BACTERIUM	70	-0.539299	-1.93063	3.98085e-05	0.000298388	0.000185794	2232	tags=36%, list=11%, signal=32%	MR1/PYCARD/OPTN/AQP1/CST11/CXCL6/TLR4/IGHM/DEFA1/RARRES2/LTF/F2RL1/TNFRSF14/GSDMD/RNASE6/FCN2/DEFA4/MPEG1/IL23R/BPI/IL6R/LYZ/CAMP/SELP/CD160
GOBP_REGULATION_OF_RAS_PROTEIN_SIGNAL_TRANSDUCTION	GOBP_REGULATION_OF_RAS_PROTEIN_SIGNAL_TRANSDUCTION	165	-0.421099	-1.73975	4.14456e-05	0.000310203	0.00019315	5055	tags=46%, list=26%, signal=35%	ARRB1/STMN1/RASA1/RGL2/GPR55/CDC42SE2/STMN3/SHOC2/SQSTM1/MYO9B/RASA4/HEG1/RASIP1/GPR20/F2RL3/PDGFRB/DAB2IP/F2R/CRK/AKAP13/ROBO1/MADD/CSF1/GBF1/KBTBD6/LPAR1/SPRY4/GABARAP/SSX2IP/MYOC/MAPRE2/MCF2L/MFN2/STARD13/CYTH1/RASGRF1/APOC3/OPHN1/ARHGAP24/APOE/ABCA1/RIT2/STARD8/EPS8/GPR17/NRG1/NRP1/COL3A1/F11R/APOA1/ITPKB/RASGRP1/ABRA/NOTCH1/ARHGDIB/KANK1/NOTCH2/RASGEF1A/ITGA3/F2RL1/PSD2/DLC1/ARHGEF3/IGF1/SPR…
GOBP_MAST_CELL_ACTIVATION_INVOLVED_IN_IMMUNE_RESPONSE	GOBP_MAST_CELL_ACTIVATION_INVOLVED_IN_IMMUNE_RESPONSE	51	-0.592398	-1.99916	4.15758e-05	0.000310266	0.00019319	2714	tags=47%, list=14%, signal=41%	S100A13/PTGDR/LAT/IL4/GATA2/VAMP3/LGALS9/SNAP23/STXBP2/VAMP8/IL4R/RAC2/RASGRP1/FGR/PTPN6/BTK/SYK/NR4A3/PIK3CD/CD84/BLK/ENPP3/PIK3CG/PTGDS
GOBP_REGULATION_OF_TISSUE_REMODELING	GOBP_REGULATION_OF_TISSUE_REMODELING	70	-0.538833	-1.92896	4.15519e-05	0.000310266	0.00019319	1826	tags=33%, list=9%, signal=30%	P2RX7/IL15/TNFSF11/INPP5D/TNFRSF11B/TGFB1/AGT/S1PR1/SYT7/SFRP1/TF/SYK/TMBIM1/CSF1R/CD38/GPNMB/PDK4/LEPR/GREM1/UBASH3B/MC4R/IL18/TNFAIP3
GOCC_CATENIN_COMPLEX	GOCC_CATENIN_COMPLEX	30	-0.671701	-2.0396	4.3027e-05	0.000320626	0.00019964	2629	tags=47%, list=13%, signal=41%	CDH11/CDH5/CDH10/JUP/CDH7/CDH8/CDH15/CDH22/CDH12/CDH18/CDH6/CDH9/CDH1/CDH19
GOBP_FC_RECEPTOR_SIGNALING_PATHWAY	GOBP_FC_RECEPTOR_SIGNALING_PATHWAY	51	-0.591305	-1.99547	4.3345e-05	0.000322054	0.00020053	3571	tags=43%, list=18%, signal=35%	FCGR2B/LIMK1/PLD2/FYN/PIGR/MAP2K4/PRKCE/LILRA4/MYO1G/PRKCD/HCK/FGR/BTK/SYK/PLCG2/CLEC4D/NR4A3/VAV1/PRKCQ/CD200R1/PTPRC/CLEC4E
GOBP_PROTEIN_LOCALIZATION_TO_CELL_PERIPHERY	GOBP_PROTEIN_LOCALIZATION_TO_CELL_PERIPHERY	302	-0.358036	-1.56212	4.3312e-05	0.000322054	0.00020053	3629	tags=29%, list=18%, signal=24%	FLOT2/RAB13/EHD3/GAS6/VIL1/CACNB3/RAB26/EHD2/MMP14/SPTBN4/PACSIN1/NKD2/VAMP2/ZFYVE27/FAM126B/CCDC88A/ACTN2/ANK3/PPP2R5A/PRKCE/TMEM59/EXOC4/SLC9A3R1/ABI3/MYO5A/TMEM88/ATP1B1/RAPGEF6/CAV1/GPC4/EGFR/P2RY1/FCHO2/STX7/MACF1/CIB1/KIF13A/JUP/VAMP3/RAB31/LGALS3/EMP2/CLSTN1/EHD4/SPTBN1/OPTN/TNFRSF1A/CACNG3/VAMP5/EPB41L2/VAMP8/TNF/PRKCZ/S100A10/CSRP3/F11R/TTC7A/TGFB1/GPR158/DPP6/RAB15/PRKCH/DAB2/MRAP2/GNAI…
GOBP_LEUKOTRIENE_BIOSYNTHETIC_PROCESS	GOBP_LEUKOTRIENE_BIOSYNTHETIC_PROCESS	17	-0.767515	-2.00905	4.49033e-05	0.000333148	0.000207437	1398	tags=47%, list=7%, signal=44%	MGST2/LTC4S/SYK/ALOX5/ALOX5AP/GGTA1/PLA2G4A/GGT5
GOBP_REGULATION_OF_CELLULAR_EXTRAVASATION	GOBP_REGULATION_OF_CELLULAR_EXTRAVASATION	36	-0.655582	-2.07287	4.57038e-05	0.000338594	0.000210828	4084	tags=58%, list=21%, signal=46%	THY1/CD99/ADAM8/PLCB1/PLVAP/CHST2/IL1R1/BST1/ITGA4/IL27RA/CCL21/XG/RIPK3/CXCL12/ICAM1/PTAFR/PDGFD/PTGER4/SELP/SELE/CCR2
GOBP_REGULATION_OF_B_CELL_MEDIATED_IMMUNITY	GOBP_REGULATION_OF_B_CELL_MEDIATED_IMMUNITY	50	-0.582213	-1.9689	4.68796e-05	0.0003468	0.000215938	3927	tags=50%, list=20%, signal=40%	CD55/IL10/CR1/FCGR2B/TNFSF4/NDFIP1/IL2/IL4/CD40/CD28/TNF/C4BPB/TGFB1/TBX21/PTPN6/IL27RA/HLA-E/XCL1/STAT6/BTK/CD226/NOD2/BCL6/C3/PTPRC
GOBP_REGULATION_OF_LEUKOCYTE_ADHESION_TO_VASCULAR_ENDOTHELIAL_CELL	GOBP_REGULATION_OF_LEUKOCYTE_ADHESION_TO_VASCULAR_ENDOTHELIAL_CELL	27	-0.693011	-2.08667	4.77043e-05	0.000352389	0.000219418	1867	tags=44%, list=9%, signal=40%	TNF/ETS1/ITGA4/ITGB2/CCL21/ALOX5/CXCL12/PTAFR/KLF4/SELP/SELE/CCR2
GOBP_RECEPTOR_METABOLIC_PROCESS	GOBP_RECEPTOR_METABOLIC_PROCESS	146	-0.434867	-1.75057	4.79284e-05	0.000353532	0.00022013	3099	tags=26%, list=16%, signal=22%	DTX3L/SORL1/NEDD4/OPHN1/LGMN/CAV1/DRD2/APOE/VAMP3/RAB31/LMBRD1/NRG1/RIN3/OPTN/HTR2B/CACNG3/DNM3/ECE1/LAPTM5/TGFB1/DKK1/EFNB2/SYK/ITGB2/AHI1/PLCG2/SFRP4/CALCRL/ACHE/CD9/ANXA2/LDLRAP1/GREM1/RNF43/RAMP3/LILRB1/SELE/TRAT1
GOBP_CELL_CELL_JUNCTION_ORGANIZATION	GOBP_CELL_CELL_JUNCTION_ORGANIZATION	186	-0.40869	-1.70761	4.90353e-05	0.000361174	0.000224888	3583	tags=30%, list=18%, signal=25%	RAB13/GJA4/ESAM/VCL/CCM2/MYO1C/CNTNAP1/PECAM1/LIMS2/GJA5/CAV1/CDH11/CDH5/DSP/RHOC/CDH10/EPHA4/JUP/CDC42/CLDN5/FRMPD2/XIRP2/MPP7/CLDN23/CDH7/TNF/F11R/CTNND2/SVEP1/TGFB1/CDH8/EFNB2/PRKCH/NPHP1/AGT/IL1B/MTSS1/CSF1R/F2RL1/OCLN/MICALL2/TLN2/CDH22/EPHA2/CDH12/CNTNAP2/CD9/CDH18/CDH6/CLDN1/EPB41L3/PKHD1/CDH9/CDH1/CDH19/POF1B
GOBP_RESPONSE_TO_PEPTIDE_HORMONE	GOBP_RESPONSE_TO_PEPTIDE_HORMONE	365	-0.342827	-1.52535	4.96612e-05	0.000365257	0.00022743	3298	tags=27%, list=17%, signal=23%	PDK2/MYO1C/COL1A1/VAMP2/POMC/PIP4K2A/FBN1/NR4A1/PXN/ACTN2/PTPRA/STAT5A/KAT2B/SORL1/SHC1/SLC24A4/SOCS3/ERRFI1/CYP11A1/MYO5A/LEPROT/CPEB2/STAT1/CAV1/STXBP3/EDNRA/AREG/NDEL1/EGR1/STAT2/GRB10/MYC/HMGCS2/CA2/TH/BTG2/CYBA/JAK2/RAB31/VPS13C/GPR21/STAT4/ZFP36L1/COL3A1/OTOP1/PTPRE/PRKCZ/AGTR1/PRKCD/CAV2/CSRP3/RPE65/EDN1/STAT3/LPL/BCAR3/ENPP1/RAB15/CFLAR/GNAI1/AGT/KANK1/IGFBP5/PIK3R1/IL1B/STAT6/RARRES2/PRK…
GOBP_NEGATIVE_REGULATION_OF_VIRAL_GENOME_REPLICATION	GOBP_NEGATIVE_REGULATION_OF_VIRAL_GENOME_REPLICATION	47	-0.60234	-2.00097	5.18625e-05	0.000380898	0.000237169	4344	tags=60%, list=22%, signal=47%	TRIM6/RSAD2/PROX1/OAS3/FAM111A/ISG15/OAS2/ZC3HAV1/OASL/MX1/IFI16/ISG20/OAS1/IFIT1/IFITM3/IFITM2/BST2/PLSCR1/TNF/IFITM1/RNASEL/APOBEC3F/APOBEC3C/LTF/IFIH1/APOBEC3G/CCL5/APOBEC3H
GOBP_CARDIOCYTE_DIFFERENTIATION	GOBP_CARDIOCYTE_DIFFERENTIATION	126	-0.443956	-1.7444	5.26784e-05	0.000386333	0.000240553	4575	tags=47%, list=23%, signal=36%	PDGFRB/TSC1/PI16/HEY2/ADPRHL1/AKAP13/ACVR1/WNT3A/PROX1/RGS2/TCAP/ACADM/WNT8A/SLC9A1/SOX17/LMNA/ACTN2/SHOX2/FHL2/EDNRA/EGFR/CITED2/PDLIM5/MYOCD/CDC42/TBX18/REST/AKAP6/PRICKLE1/NRG1/ENG/SLC8A1/MYH11/CSRP3/SEMA3C/EDN1/TGFB1/JAG1/NEB/ALPK3/DKK1/NEBL/EFNB2/NOTCH1/MEF2C/AGT/SORBS2/HES1/ASB2/IGF1/GATA6/SPRY1/TTN/SGCD/VCAM1/GREM1/TGFBR3/EOMES/SOX6
GOMF_PROTEOGLYCAN_BINDING	GOMF_PROTEOGLYCAN_BINDING	33	-0.665569	-2.05855	5.3483e-05	0.000391671	0.000243877	3531	tags=67%, list=18%, signal=55%	FGF20/PLA2G2D/CTSB/THBS1/SDCBP/COL5A1/SLIT2/COL5A3/NID1/APOE/AGRN/PTPRF/FST/LPL/CTSK/TNC/GPNMB/FCN2/CFH/CTSS/PTPRC/COL2A1
GOMF_CALCIUM_DEPENDENT_PROTEIN_BINDING	GOMF_CALCIUM_DEPENDENT_PROTEIN_BINDING	76	-0.522335	-1.91011	5.38678e-05	0.000393923	0.000245279	4860	tags=51%, list=25%, signal=39%	CALM1/CRNN/SYT1/S100A12/WFS1/PEF1/TNNT3/SLC9A1/S100A7/ANXA7/ANXA6/STX1A/S100A8/VAMP2/STMN2/PLSCR3/S100Z/SLC24A4/S100PBP/S100A11/S100A13/S100A14/MYO1D/ANXA4/ANXA11/S100A4/S100A16/S100A6/S100A1/S100A10/A2M/ANXA1/ATP2B4/FCN2/ANXA2/ANXA3/SELP/S100B/CASQ2
GOBP_SUBSTRATE_ADHESION_DEPENDENT_CELL_SPREADING	GOBP_SUBSTRATE_ADHESION_DEPENDENT_CELL_SPREADING	98	-0.479748	-1.83396	5.51229e-05	0.000402523	0.000250634	5192	tags=51%, list=26%, signal=38%	ILK/LAMA5/LAMB1/RREB1/ARPC2/PDPN/ARHGEF7/RAB1A/LAMC1/CRK/UNC13D/SPRY4/PARVA/ITGAV/FZD4/MYOC/LAMC3/CSPG5/LIMS2/PXN/LPXN/CIB1/PARVG/CDC42/VAMP3/DOCK1/NRP1/TMEFF2/HAS2/TACSTD2/NEDD9/S100A10/PREX1/APOA1/LAMB2/ITGB7/DAB2/AXL/ITGA4/KANK1/MERTK/PIK3R1/FERMT3/GBP1/EPHB3/MICALL2/TEK/LAMB4/EPHA1/ITGA8
GOBP_EXTRINSIC_APOPTOTIC_SIGNALING_PATHWAY	GOBP_EXTRINSIC_APOPTOTIC_SIGNALING_PATHWAY	208	-0.398011	-1.68131	5.53615e-05	0.000403687	0.000251359	4835	tags=41%, list=24%, signal=31%	STX4/SNAI2/IFI27/BCL10/CTNNA1/CYLD/DAB2IP/RBCK1/FAIM2/HSPA1A/ACVR1/MLLT11/MADD/INHBA/STK3/BCL2L12/GABARAP/RIPK1/ITGAV/SP100/BAG3/THBS1/MOAP1/BCL2/TNFRSF12A/LMNA/FAS/SPI1/IL2/PEA15/BOK/CAV1/DAPK1/IL4/BCL2L14/LTBR/CIB1/CSF2/TRADD/BMPR1B/ITM2C/JAK2/LGALS3/SRPX/PYCARD/NRP1/TNFRSF1A/TNFRSF10A/TNFSF12/ATF3/TNF/P2RX7/ITGA6/TRAF1/TGFB1/CASP8/CFLAR/CD27/AGT/YAP1/PIK3R1/IL1B/TIMP3/SFRP1/TLR3/TMBIM1/AGTR2/I…
GOBP_EPHRIN_RECEPTOR_SIGNALING_PATHWAY	GOBP_EPHRIN_RECEPTOR_SIGNALING_PATHWAY	50	-0.579437	-1.95951	5.67795e-05	0.000413436	0.000257429	2463	tags=28%, list=12%, signal=25%	ANKS1A/EPHA4/EPHB6/PAK3/EPHA6/EFNB2/EPHA10/EPHA3/EPHB3/MMP9/EPHA2/EPHA1/EPHA5/NTRK1
GOMF_PROTEIN_TYROSINE_KINASE_ACTIVITY	GOMF_PROTEIN_TYROSINE_KINASE_ACTIVITY	137	-0.436037	-1.74452	5.76568e-05	0.000419225	0.000261034	3207	tags=32%, list=16%, signal=27%	FYN/MAP2K4/LTK/KDR/FLT1/JAK1/EGFR/PTK2B/SLA/EPHA4/JAK2/FRK/EPHB6/EFEMP1/TIE1/NRP1/PRKCD/MST1R/HCK/EPHA6/STYK1/AXL/FGR/MERTK/EPHA10/BTK/SYK/EPHA3/CSF1R/EPHB3/EPHA2/TEK/TTN/BLK/LCK/ERBB3/TXK/ZAP70/EPHA1/INSRR/EPHA5/FLT3/ITK/NTRK1
GOBP_POSITIVE_REGULATION_OF_JNK_CASCADE	GOBP_POSITIVE_REGULATION_OF_JNK_CASCADE	90	-0.493728	-1.85946	5.8135e-05	0.0004221	0.000262824	4547	tags=46%, list=23%, signal=35%	DAB2IP/TLR9/DIXDC1/CARD9/STK3/MINK1/RIPK1/TPD52L1/FCGR2B/PLCB1/SDCBP/GADD45A/TAOK1/NAIP/PTK2B/PJA2/NOD1/LTBR/CDC42/PYCARD/RASSF2/GADD45B/TNF/TLR4/TNFSF11/TRAF1/EDAR/NCF1/RASGRP1/ANKRD6/CD27/DUSP22/IL1B/TLR3/CCL21/F2RL1/MAP3K5/NOD2/SLAMF1/CCR7/CCL19
GOBP_REGULATION_OF_MAST_CELL_ACTIVATION	GOBP_REGULATION_OF_MAST_CELL_ACTIVATION	40	-0.6254	-2.00765	5.91771e-05	0.000429055	0.000267154	2553	tags=48%, list=13%, signal=41%	IL4/GATA2/LGALS9/CNR2/STXBP2/VAMP8/PLSCR1/IL4R/RAC2/CNR1/FGR/PTPN6/SYK/NR4A3/CD226/CD84/BLK/CD300LF/ENPP3
GOBP_INTERLEUKIN_4_PRODUCTION	GOBP_INTERLEUKIN_4_PRODUCTION	30	-0.665786	-2.02163	5.97812e-05	0.000432754	0.000269458	3570	tags=53%, list=18%, signal=44%	TNFSF4/NDFIP1/CD83/LGALS9/CD28/PRKCZ/HAVCR2/HLA-E/SYK/HLA-DRB1/IL1RAP/PRKCQ/LEF1/IRF4/NLRP3/CD40LG
GOBP_RESPONSE_TO_KETONE	GOBP_RESPONSE_TO_KETONE	181	-0.404768	-1.69276	5.98571e-05	0.000432754	0.000269458	3593	tags=33%, list=18%, signal=27%	CASP9/TNFSF4/GAS6/THBS1/TRERF1/GNB1/SLIT2/AVPR1A/PRKCE/MAP4K1/ERRFI1/CAV1/PTGDR/TXNIP/MYC/HMGCS2/IGFBP7/TH/CYBA/JAK2/GABRB1/AQP1/NR3C1/KLF2/EDN1/MSN/TGFB1/HSD3B2/P2RY6/CFLAR/A2M/ADCY1/KLF9/GNAI1/YAP1/SFRP1/AKR1C3/F5/ARG1/SGK1/CCL21/FOSB/CYBB/FOS/CD38/TLR2/PTAFR/PLAT/ABCB4/AR/AHR/PTGER4/CLDN1/ADCY2/SOX10/HSD3B1/TGFBR3/CCR7/CCL19
GOBP_RESPONSE_TO_CORTICOSTEROID	GOBP_RESPONSE_TO_CORTICOSTEROID	149	-0.422196	-1.70151	5.99436e-05	0.000432766	0.000269465	3409	tags=34%, list=17%, signal=29%	PAM/BCL2/SLIT2/COL1A1/IL6/AVPR1A/LCAT/SSTR2/ERRFI1/ZFP36L2/PAPPA/AREG/ACSBG1/HMGCS2/IGFBP7/TH/CYBA/JAK2/REST/ZFP36L1/ENG/AQP1/TNF/NR3C1/EDN1/HSD3B2/CFLAR/NOTCH1/A2M/KLF9/FAM107A/AKR1C3/AIF1/ARG1/SGK1/GHR/FOSB/ANXA1/CYBB/FOS/PCSK1/AQP4/PTGS2/PTAFR/PLAT/ZFP36/ANXA3/CLDN1/HSD3B1/TRIM63/FLT3
GOBP_HETEROTYPIC_CELL_CELL_ADHESION	GOBP_HETEROTYPIC_CELL_CELL_ADHESION	60	-0.556138	-1.94259	6.01108e-05	0.000433359	0.000269834	2950	tags=53%, list=15%, signal=46%	THY1/PARVA/IL10/CEACAM6/ITGAV/FLOT2/MADCAM1/CD1D/DSP/SIRPA/JUP/TNF/ITGA7/APOA1/LILRB2/CD58/ITGB7/ITGA4/DSC2/IL1B/ITGB2/KLF4/NRCAM/VCAM1/SKAP1/CD200R1/CD44/ITGAX/LCK/PTPRC/CD2/ITGAD
GOBP_PLASMA_MEMBRANE_ORGANIZATION	GOBP_PLASMA_MEMBRANE_ORGANIZATION	125	-0.449786	-1.76476	6.07276e-05	0.000437187	0.000272218	3900	tags=40%, list=20%, signal=32%	SPESP1/SNX9/NDRG1/CR1/ANXA6/COL5A1/DYSF/EHD2/BAIAP2L2/PLEKHM2/PACSIN1/LYZL4/PLSCR3/ANK3/SLC9A3R1/DMKN/CAV1/MYH9/CHMP4C/ATP10A/EMP2/TIE1/SPTBN1/TMEFF2/PLSCR1/P2RX7/ABCA7/PRKCD/CAV2/CSRP3/GSN/FOLR2/SPTA1/SYT7/CLU/MTSS1/SH3TC2/PLSCR4/ATP8B1/NOX5/CD9/FASLG/AR/EPB41L3/TRPC5/PTPRC/SERPINA5/BIN2/ROPN1B/XKR4
GOCC_PLASMA_MEMBRANE_RAFT	GOCC_PLASMA_MEMBRANE_RAFT	102	-0.466539	-1.78618	6.11471e-05	0.000439587	0.000273712	2795	tags=31%, list=14%, signal=27%	ATP1B1/CHRNA3/CAV1/JAK2/EMP2/ITGAM/AKAP6/HAS2/LRRK2/CAV2/SELPLG/MLC1/CDH15/HCK/MS4A4A/ITGB2/CD8A/DLC1/PTGS2/ATP2B4/FASLG/LCP2/KCND2/TGFBR2/FXYD1/SKAP1/HTR2A/MS4A1/CDH1/SELE/MAL/ATP1A2
GOBP_PROTEIN_LOCALIZATION_TO_CHROMOSOME_CENTROMERIC_REGION	GOBP_PROTEIN_LOCALIZATION_TO_CHROMOSOME_CENTROMERIC_REGION	18	0.774341	2.06284	6.23667e-05	0.000447723	0.000278778	2665	tags=50%, list=13%, signal=43%	CENPA/AURKB/TTK/CDT1/NDC80/KNTC1/ZWILCH/CENPQ/MTBP
GOBP_REGULATION_OF_MONOCYTE_CHEMOTAXIS	GOBP_REGULATION_OF_MONOCYTE_CHEMOTAXIS	22	-0.731866	-2.08661	6.26166e-05	0.000448884	0.000279501	3799	tags=73%, list=19%, signal=59%	NBL1/CCR1/S100A7/SLIT2/LGMN/S100A14/DUSP1/AIF1/PLA2G7/CXCL12/CX3CR1/SLAMF8/GREM1/CCL5/CXCL10/CCR2
GOBP_INFLAMMATORY_RESPONSE_TO_ANTIGENIC_STIMULUS	GOBP_INFLAMMATORY_RESPONSE_TO_ANTIGENIC_STIMULUS	61	-0.552294	-1.92341	6.32959e-05	0.000452481	0.000281741	3207	tags=39%, list=16%, signal=33%	FYN/IL12B/PLK2/NPY/RHBDF2/CD68/NPY5R/CD28/TNF/HCK/RASGRP1/CNR1/NOTCH1/A2M/FGR/HLA-E/NOTCH2/BTK/SYK/CD6/HLA-DRB1/NOD2/C3/CCR7
GOBP_NEGATIVE_REGULATION_OF_CELL_SUBSTRATE_ADHESION	GOBP_NEGATIVE_REGULATION_OF_CELL_SUBSTRATE_ADHESION	54	-0.559473	-1.91453	6.32635e-05	0.000452481	0.000281741	3925	tags=43%, list=20%, signal=34%	SPRY4/FZD4/MYOC/THBS1/MMP14/COL1A1/ACVRL1/PHLDB2/TACSTD2/JAG1/NOTCH1/KANK1/PIK3R1/FAM107A/DUSP22/ARHGAP6/GBP1/HOXA7/CORO2B/DLC1/BCL6/SEMA3E/APOD
GOBP_POSITIVE_REGULATION_OF_TRANSMEMBRANE_TRANSPORT	GOBP_POSITIVE_REGULATION_OF_TRANSMEMBRANE_TRANSPORT	185	-0.404497	-1.68834	6.53697e-05	0.000466651	0.000290564	3070	tags=28%, list=16%, signal=24%	CREBL2/ACTN2/ANK3/ATP1B2/DRD1/SLC9A3R1/TMSB4X/ATP1B1/CLTCL1/SHANK3/EDNRA/OPN3/CAPN3/CA2/AKAP6/CNKSR3/CACNG3/P2RX7/RNASEL/EDN1/P2RY6/AGT/LRRC38/CD19/PIK3R1/PINK1/XCL1/CXCL11/RGS7/TRPC6/PLCG2/KCNC2/OCLN/POU4F2/IGF1/PTAFR/ABCB1/NR4A3/ACSL5/CCL2/INS/CXCL9/CTSS/FXYD1/C3/IFNG/PDZK1/RAMP3/CXCL10/CCR2/ADRB2/PLP1
GOBP_VIRAL_GENOME_REPLICATION	GOBP_VIRAL_GENOME_REPLICATION	115	-0.458013	-1.77365	6.62064e-05	0.000471964	0.000293872	3544	tags=31%, list=18%, signal=26%	GAS6/FAM111A/ISG15/BCL2/OAS2/ZC3HAV1/OASL/MX1/IFI16/ISG20/OAS1/IFIT1/IFITM3/IFITM2/CDC42/STOM/BST2/CD28/PLSCR1/TNF/IFITM1/RNASEL/NOTCH1/APOBEC3F/APOBEC3C/NFIA/ZC3H12A/LTF/CCL8/IFIH1/APOBEC3G/CCL2/TRIM38/CCL5/CXCR6/APOBEC3H
GOBP_NEGATIVE_REGULATION_OF_SECRETION	GOBP_NEGATIVE_REGULATION_OF_SECRETION	147	-0.430163	-1.7305	6.63526e-05	0.000472345	0.000294109	4744	tags=45%, list=24%, signal=34%	FKBP1B/CEACAM1/BMP8A/CRY2/ATP9A/CARTPT/F2R/NR1H3/PFKL/SLC30A1/SYT4/IL11/IRS1/GJA1/GHSR/INHBA/RSAD2/SREBF1/CRH/OSM/CD300A/GNAI2/VPS4B/FCGR2B/FRMD4A/SPI1/IL12B/ADRA2B/STXBP3/RHBDF2/P2RY1/DRD2/ADA/APOE/VAMP3/LGALS9/NPY5R/REST/NRG1/TNFRSF1A/IL1RAPL1/VAMP8/TNF/GABBR1/RHBDF1/EDN1/CNR1/NOTCH1/ADRA2A/VSNL1/IL1B/SFRP1/HLA-F/PLA2R1/ANXA1/CD84/TNFRSF1B/TRH/INS/NCKAP1L/GHRL/CD74/LILRB1/ERBB3/CCR2/CRHBP
GOBP_MEMBRANE_INVAGINATION	GOBP_MEMBRANE_INVAGINATION	68	-0.532016	-1.90387	6.67458e-05	0.000474481	0.000295439	2549	tags=37%, list=13%, signal=32%	GATA2/MYH9/FCHO2/MFGE8/CDC42/ABCA1/RAB31/DOCK1/ITGAM/ABCA7/IGHM/IGHD/GSN/RAC2/AIF1/ITGB2/PLCG2/F2RL1/NCKAP1L/C3/RHOH/CLEC7A/BIN2/XKR4/STAP1
GOBP_MITOCHONDRIAL_GENE_EXPRESSION	GOBP_MITOCHONDRIAL_GENE_EXPRESSION	80	0.512228	1.84218	6.84757e-05	0.000486101	0.000302674	6668	tags=62%, list=34%, signal=42%	DARS2/SARS2/EARS2/SHMT2/MRPL23/RPUSD4/MRPL12/MRPS27/MRPS14/QRSL1/LRPPRC/TBRG4/GFM1/MRPS18A/MRPS7/MRPS12/TRNT1/MRPS17/YARS2/NSUN3/ALKBH1/MRPL44/MRPS16/MRPL47/C1QBP/MRPS2/NDUFA7/CDK5RAP1/METTL4/PNPT1/TRUB2/FASTKD2/TFB2M/LARS2/WARS2/MRPS34/HSD17B10/MRPL16/TFAM/PUS1/MRPL51/TSFM/MRPS11/FASTKD5/SUPV3L1/FASTKD3/PTCD3/MRPS6/MRPL2/MTIF2
GOBP_NATURAL_KILLER_CELL_DIFFERENTIATION	GOBP_NATURAL_KILLER_CELL_DIFFERENTIATION	23	-0.717553	-2.07646	6.8946e-05	0.000488759	0.000304329	3544	tags=48%, list=18%, signal=39%	GAS6/IL15RA/PRDM1/IL15/RASGRP1/AXL/MERTK/PIK3CD/SLAMF1/ZNF683/PTPRC
GOBP_REGULATION_OF_ANTIGEN_PROCESSING_AND_PRESENTATION	GOBP_REGULATION_OF_ANTIGEN_PROCESSING_AND_PRESENTATION	20	-0.738993	-2.05127	6.99391e-05	0.00049511	0.000308284	2482	tags=70%, list=13%, signal=61%	FCGR2B/THBS1/NOD1/CD68/PYCARD/HLA-DOB/HLA-DOA/LILRB2/CCL21/NOD2/FGL2/CD74/CCR7/CCL19
GOBP_POSITIVE_REGULATION_OF_LIPID_LOCALIZATION	GOBP_POSITIVE_REGULATION_OF_LIPID_LOCALIZATION	99	-0.471099	-1.80782	7.00784e-05	0.000495408	0.00030847	2354	tags=29%, list=12%, signal=26%	APOE/ABCA1/LIPG/P2RX7/ABCA7/PRKCD/TNFSF11/APOA1/EDN1/LPL/ABCG4/DAB2/IL1B/PLA2R1/ZC3H12A/ABCA5/FABP3/CETP/FASLG/ABCB4/ANXA2/ACSL5/PLA2G4A/GHRL/LDLRAP1/C3/VSTM2A/IKBKE/ABCA8
GOBP_FAT_CELL_DIFFERENTIATION	GOBP_FAT_CELL_DIFFERENTIATION	203	-0.389064	-1.64302	7.05244e-05	0.000497871	0.000310003	2072	tags=30%, list=10%, signal=27%	IL6/DIO2/SDF4/SOD2/NR4A1/CREBL2/BSCL2/ARID5B/WWTR1/ZFP36L2/GATA2/FBXO9/ZFP36L1/JDP2/TNF/CEBPA/CMKLR1/CEBPD/LRRC8C/TRPM4/RORA/RNASEL/TGFB1/JAG1/ERAP1/LPL/FRZB/SOX13/ENPP1/FNDC5/YAP1/ARNTL/MAFB/SFRP1/HES1/RARRES2/ZC3H12A/ALOX5/GDF10/PSMB8/PTGS2/FABP3/NR4A3/ZBTB16/EGR2/KLF5/FOXO1/ZFP36/STEAP4/KLF4/INS/PID1/HTR2C/PRDM16/ZFPM2/HTR2A/PLAC8/TFAP2B/VSTM2A/NR4A2/ADRB2
GOBP_ACUTE_INFLAMMATORY_RESPONSE	GOBP_ACUTE_INFLAMMATORY_RESPONSE	103	-0.477392	-1.82563	7.14286e-05	0.000503557	0.000313543	3571	tags=42%, list=18%, signal=34%	FCGR2B/TNFSF4/TRPV1/S100A8/B4GALT1/IL6/NPY/PRCP/SERPINA3/CTNNBIP1/IL4/ITIH4/NPY5R/CD163/KLKB1/PLSCR1/TNF/SIGIRR/TNFSF11/APOL2/CNR1/A2M/ADRA2A/IL1B/HLA-E/F3/BTK/VNN1/SERPINA1/OSMR/ALOX5AP/CD6/PTGS2/IL6ST/EDNRB/INS/VCAM1/C3/PIK3CG/IL6R/NLRP3/CCR7/DNASE1L3
GOBP_TRNA_MODIFICATION	GOBP_TRNA_MODIFICATION	65	0.555024	1.92419	7.16882e-05	0.000504689	0.000314248	5732	tags=66%, list=29%, signal=47%	TRMT6/THG1L/PUS7/QTRT1/DUS3L/METTL1/FTSJ1/GTPBP3/METTL8/RPUSD4/WDR4/THADA/MOCS3/ANKRD16/TRMT11/NAT10/KTI12/C9orf64/LCMT2/CDKAL1/TPRKB/NSUN3/NSUN6/ALKBH8/ALKBH1/ELP4/THUMPD3/ELP3/TRDMT1/TRMT1/METTL6/TRMT12/CDK5RAP1/THUMPD2/OSGEPL1/METTL2B/DUS4L/DUS1L/METTL2A/HSD17B10/PUS1/PUS3/PUS10
GOBP_FEMALE_MEIOTIC_NUCLEAR_DIVISION	GOBP_FEMALE_MEIOTIC_NUCLEAR_DIVISION	25	0.71468	2.03449	7.32073e-05	0.000514673	0.000320465	1983	tags=44%, list=10%, signal=40%	TRIP13/TTK/NCAPH/AURKA/NDC80/PLK1/MASTL/FBXO5/TOP2A/CCNB2/EREG
GOCC_TRANSPORT_VESICLE_MEMBRANE	GOCC_TRANSPORT_VESICLE_MEMBRANE	181	-0.403257	-1.68645	7.40802e-05	0.000520092	0.000323839	3469	tags=32%, list=18%, signal=27%	STX1A/RAB26/PAM/VAMP2/SYNGR2/SLC17A5/SORL1/SYPL1/PTPRN2/SYT10/CLTCL1/SEC31B/SYNGR3/AREG/DRD2/MAP6/HLA-DQB1/B2M/LRRK2/STX12/HLA-A/RPH3AL/HLA-C/SYT9/VAMP1/NCALD/SYN3/TMEM163/SYT5/SCGN/HLA-B/SYT7/RPH3A/HLA-H/HLA-E/RAB27B/HLA-G/HLA-F/TPRG1L/MCTP1/HLA-DRA/HLA-DPB1/HLA-DRB1/DBH/AMPH/HLA-DQA1/HLA-DRB5/HLA-DQB2/HLA-DRB4/HLA-DPA1/HLA-DRB3/CD74/SYNPR/HLA-DQA2/SLC18A1/RAB3B/SV2B/SLC18A2
GOBP_REGULATION_OF_NEUTROPHIL_CHEMOTAXIS	GOBP_REGULATION_OF_NEUTROPHIL_CHEMOTAXIS	28	-0.687422	-2.08424	7.47225e-05	0.000523717	0.000326096	1996	tags=46%, list=10%, signal=42%	C3AR1/BST1/EDN1/RAC2/DAPK2/XCL1/CCL21/DPP4/NOD2/NCKAP1L/CD74/CCR7/CCL19
GOCC_MITOCHONDRIAL_LARGE_RIBOSOMAL_SUBUNIT	GOCC_MITOCHONDRIAL_LARGE_RIBOSOMAL_SUBUNIT	50	0.581632	1.91439	7.48021e-05	0.000523717	0.000326096	6809	tags=76%, list=34%, signal=50%	MRPL11/MRPL3/MRPS30/MRPL33/MRPL23/MRPL12/MRPL52/MRPL30/MRPL4/MRPL48/MRPL36/MRPS18A/NSUN3/MRPL44/MRPL47/MRPL21/MRPL42/MRPL15/MRPL10/MRPL39/MRPL17/MRPL49/MRPL28/MRPL54/MRPL50/MRPL45/MRPL16/MRPL46/MRPL51/MRPL9/MRPL53/MRPL19/MRPL14/MRPL38/MRPL43/MRPL2/MRPL18/MRPL37
GOBP_NEGATIVE_REGULATION_OF_PROTEOLYSIS	GOBP_NEGATIVE_REGULATION_OF_PROTEOLYSIS	296	-0.360317	-1.57382	7.60043e-05	0.000531405	0.000330883	3544	tags=28%, list=18%, signal=24%	GAS6/THBS1/BIRC2/VIL1/SDCBP/WFDC13/CAST/SERPINA11/AQP11/GPC3/GAS1/DPEP1/NR4A1/CST3/SERPINE2/CST5/NAIP/TMEM59/SORL1/NLRP7/OPHN1/IFI16/ITIH3/SERPINA3/ITIH1/SERPINB1/CD109/SPOCK3/EPHA4/TNFAIP8/ITIH4/SERPINB8/ECM1/LXN/WFDC1/CSN2/BST2/AQP1/SERPINC1/CST11/TNF/LRRK2/COL6A3/TFPI2/PROS1/SERPINB6/ITIH2/A2M/CST9/CD27/RARRES1/COL7A1/AGT/TIMP3/C4B/PAPLN/SERPINA1/LTF/SERPINB9/IL1R2/CTSZ/MAP1A/CPB2/MMP9/ITIH5/P…
GOBP_REGULATION_OF_B_CELL_DIFFERENTIATION	GOBP_REGULATION_OF_B_CELL_DIFFERENTIATION	30	-0.660305	-2.00499	7.71927e-05	0.000538974	0.000335596	4452	tags=73%, list=22%, signal=57%	TLR9/NFAM1/INHBA/IL10/CR1/MMP14/IL2/ZFP36L2/ZFP36L1/INPP5D/CARD11/CD27/PTPN6/FCRL3/SFRP1/BTK/SYK/IL4I1/NCKAP1L/SLAMF8/IKZF3/IL7
GOMF_SIGNALING_RECEPTOR_REGULATOR_ACTIVITY	GOMF_SIGNALING_RECEPTOR_REGULATOR_ACTIVITY	456	-0.31843	-1.44829	7.79304e-05	0.000543381	0.00033834	3319	tags=27%, list=17%, signal=23%	FGF9/METRN/CXCL3/PXDN/IL6/POMC/CSPG5/FBN1/CCL20/IL12B/EDA/IL2/PRKCE/GRN/NPY/COLEC10/CMTM5/CHGB/VEGFC/CMTM3/XCL2/IL4/AREG/FAM3C/CCL23/PDGFB/IFNK/CMTM2/CSF2/CCL15/LGALS3/SEMA6D/EFEMP1/NRG1/CCL3/CCL3L3/BMP8B/FLT3LG/TNFSF12/HBEGF/CXCL6/TNF/CCL17/CMTM7/GMFG/TG/FGF7/IL15/TNFSF11/APOA1/FST/TNFRSF11B/SEMA3C/EDN1/TGFB1/JAG1/EBI3/CXCL14/UTS2/DKK1/DKK3/FNDC5/MRAP2/CCL4/IFNW1/IFNA14/PROK1/AGT/PTN/CCL13/TNFSF…
GOBP_TUMOR_NECROSIS_FACTOR_MEDIATED_SIGNALING_PATHWAY	GOBP_TUMOR_NECROSIS_FACTOR_MEDIATED_SIGNALING_PATHWAY	92	-0.486795	-1.84492	7.84636e-05	0.000546351	0.00034019	4599	tags=43%, list=23%, signal=34%	CYLD/SPPL2A/PIAS3/HSPA1A/IKBKB/TRAF3IP2/RIPK1/GAS6/BIRC2/PLVAP/NFKBIA/FAS/NAIP/TMSB4X/STAT1/PTK2B/TRADD/AIM2/JAK2/PYCARD/TNFRSF1A/PYDC1/TNF/CASP4/TNFSF11/APOA1/LAPTM5/TNFRSF17/TNFRSF4/TRAF1/CASP8/TNFSF13B/SYK/CASP1/F2RL1/TNFRSF14/TNFRSF25/TNFRSF1B/TNFAIP3/BIRC3
GOCC_ANCHORED_COMPONENT_OF_MEMBRANE	GOCC_ANCHORED_COMPONENT_OF_MEMBRANE	148	-0.432515	-1.74674	7.91215e-05	0.00055018	0.000342574	3927	tags=36%, list=20%, signal=29%	CD55/CD59/TFPI/CEACAM6/LYPD3/CNTFR/RAB26/OPCML/CPO/GPC3/GAS1/DPEP1/ART1/RGMB/MMP25/NT5E/VNN2/CD109/GPC4/NOD1/TECTB/BST2/BST1/RGMA/CD14/CEACAM8/SPRN/CNTN1/FOLR2/IGSF21/RAB27B/GPIHBP1/VNN1/ULBP2/OMG/ACHE/GP1BA/NRN1L/ART4/DPEP2/CPM/NOD2/GFRA3/PRND/CD52/PKHD1/NEGR1/CD48/CNTN3/CD2/MDGA1/ART3/RAB3B/CD160
GOBP_LEUKOCYTE_TETHERING_OR_ROLLING	GOBP_LEUKOCYTE_TETHERING_OR_ROLLING	32	-0.663962	-2.05553	7.96871e-05	0.000552606	0.000344084	1867	tags=41%, list=9%, signal=37%	TNF/SELPLG/ITGB7/ITGA4/CCL21/CXCL12/PTAFR/VCAM1/CX3CR1/SELP/SELE/CCR2/SELL
GOBP_CELLULAR_PROCESS_INVOLVED_IN_REPRODUCTION_IN_MULTICELLULAR_ORGANISM	GOBP_CELLULAR_PROCESS_INVOLVED_IN_REPRODUCTION_IN_MULTICELLULAR_ORGANISM	314	0.365267	1.58153	7.95827e-05	0.000552606	0.000344084	3773	tags=29%, list=19%, signal=24%	TEX15/BRIP1/CTCFL/LGR5/NPPC/C14orf39/SOHLH2/BRCA2/KIF18A/FAM9A/GALNTL5/TRIP13/SOHLH1/ASPM/TTK/NCAPH/AURKA/NDC80/PLK1/MASTL/MYBL1/AMH/BNC1/FBXO5/DMC1/FANCA/FAM9C/TOP2A/ADAM2/TDRD5/MNS1/DNMT3L/SEMG1/BRDT/KIT/CCNB2/ELSPBP1/GDF9/SEMG2/TCP11/SLC25A31/PAEP/HMGB2/CCNB1IP1/WT1/PLA2G3/FIGNL1/CCNA1/EREG/TSSK6/SLC26A8/SPEM1/TSSK2/FOXC1/TTC26/PRDM14/ASZ1/STRA8/PYGO1/SPAM1/SPDYA/TBC1D21/TDRD1/PLD6/WDR77/MEIG1…
GOBP_REGULATION_OF_CATION_TRANSMEMBRANE_TRANSPORT	GOBP_REGULATION_OF_CATION_TRANSMEMBRANE_TRANSPORT	297	-0.360083	-1.57168	8.15748e-05	0.000564928	0.000351756	4084	tags=35%, list=21%, signal=28%	THY1/DLG1/ISCU/FXYD2/RGN/MINK1/GSTM2/HAP1/CRH/SLC43A2/RGS2/CACNB1/SLC9A1/HRC/RRAD/EHD3/YWHAH/CACNB3/PRKD1/RYR2/KCNAB2/RELN/VAMP2/FYN/PLN/ACTN2/ANK3/KCNAB1/PRKCE/RASGRF1/ATP1B2/DRD1/SLC9A3R1/CORO1A/TMSB4X/NEDD4/CAB39/ATP1B1/FXYD7/CAV1/SHANK3/EDNRA/DAPK1/DRD2/PTK2B/CAPN3/TCIRG1/CACNA1D/CYBA/KCNE4/GEM/AKAP6/CNKSR3/STOM/SLC8A1/CACNG3/FXYD5/SCN4B/SLC31A2/EDN1/AHNAK/TMC2/HECW2/P2RY6/DPP6/FXYD3/ADRA2A/U…
GOBP_ENDOTHELIAL_CELL_DEVELOPMENT	GOBP_ENDOTHELIAL_CELL_DEVELOPMENT	67	-0.535597	-1.89874	8.18589e-05	0.000565693	0.000352233	3490	tags=45%, list=18%, signal=37%	PPP1R12A/HEG1/RAB1A/IKBKB/ZDHHC21/PLCB1/NOTCH4/VCL/CCM2/PECAM1/RAPGEF6/PDE2A/CDH5/EDNRA/CLDN5/ROBO4/COL18A1/PROC/TNFRSF1A/TNF/F11R/MSN/COL22A1/IL1B/COL15A1/F2RL1/ICAM1/RAPGEF3/EDNRB/CLDN1
GOBP_ENDOTHELIAL_CELL_PROLIFERATION	GOBP_ENDOTHELIAL_CELL_PROLIFERATION	137	-0.4317	-1.72716	8.19073e-05	0.000565693	0.000352233	4064	tags=42%, list=21%, signal=33%	DLG1/PROX1/MMRN2/IL10/FGF16/FUT1/PPARG/JUN/THBS1/PRKD1/MMP14/ANG/NR4A1/IL12B/STAT5A/KDR/FLT1/ACVRL1/VEGFC/SPARC/STAT1/CAV1/GATA2/PDGFB/APOE/CYBA/CD34/ECM1/TIE1/EGFL7/NRP1/HTR2B/TNFSF12/TNF/APOH/PTPRM/AGTR1/CAV2/APOA1/NR2F2/STAT3/ITGA4/MEF2C/F3/ARG1/ALOX5/CXCL12/EPHA2/NOX5/TEK/PIK3CD/SCG2/CCL2/GHRL/BMPER/NGFR/CCL11
GOBP_ACTOMYOSIN_STRUCTURE_ORGANIZATION	GOBP_ACTOMYOSIN_STRUCTURE_ORGANIZATION	176	-0.417849	-1.7388	8.22327e-05	0.000567172	0.000353154	4004	tags=37%, list=20%, signal=30%	PROX1/LPAR1/TNNT3/ARHGEF5/RHPN2/TCAP/SLC9A1/MYOC/LIMK1/FRMD6/WASF2/ACTA1/CCDC88A/PDLIM1/PXN/ACTN2/FRMD3/PGM5/FLII/RHOC/MYH9/PTK2B/CAPN3/CDC42/EPB41L1/MYH3/ITGB5/NRP1/PHLDB2/CSRP1/MYL9/TMEFF2/EPB41L2/MYH11/TACSTD2/EPB41L4B/TNNT2/S100A10/CSRP3/SORBS3/F11R/APOA1/EDN1/NEB/CNN2/NEBL/CFLAR/S1PR1/ARHGEF10L/PIK3R1/SFRP1/ARHGAP6/CORO2B/FHDC1/DLC1/EPB41L4A/TTN/RAPGEF3/GPR65/PTGER4/EPB41L3/WNT4/EPHA1/CGNL1/…
GOBP_MUCOPOLYSACCHARIDE_METABOLIC_PROCESS	GOBP_MUCOPOLYSACCHARIDE_METABOLIC_PROCESS	79	-0.506789	-1.86511	8.23462e-05	0.000567187	0.000353163	3878	tags=41%, list=20%, signal=33%	B3GALT6/CHST3/SLC35D2/CHST12/B3GNT2/CSGALNACT1/BGN/CHST2/ITIH3/ITIH1/EDNRA/PDGFB/SPOCK3/NDST4/ITIH4/HAS2/EGFLAM/IL15/CHST1/TGFB1/ITIH2/IL1B/ST3GAL1/DCN/NDST3/ITIH5/DSEL/SPOCK2/UST/EDNRB/CD44/CHST9
GOBP_POSITIVE_REGULATION_OF_PROTEIN_CONTAINING_COMPLEX_ASSEMBLY	GOBP_POSITIVE_REGULATION_OF_PROTEIN_CONTAINING_COMPLEX_ASSEMBLY	161	-0.41786	-1.72005	8.4212e-05	0.000579256	0.000360678	2709	tags=25%, list=14%, signal=22%	TPPP/CDH5/RHOC/PTK2B/PPP2R5B/CSF2/MAPT/ABCA1/LGALS3/PYCARD/MPP7/NRG1/TNF/TLR4/CAPG/TLR6/MSN/TGFB1/HCK/P2RY12/CLU/PINK1/FMN1/SYK/CCL21/GBP5/PLCG2/OCLN/BIK/TPPP3/LCP1/TCL1A/NCKAP1L/PLEK/SKAP1/IFNG/CXCL13/CLEC7A/CCR7/CCL11/NAV3
GOCC_INTEGRIN_COMPLEX	GOCC_INTEGRIN_COMPLEX	31	-0.666601	-2.05158	8.50727e-05	0.000584062	0.000363671	2526	tags=65%, list=13%, signal=56%	ITGA10/ITGB4/ITGA9/ITGAV/ITGBL1/ITGA11/ITGB5/ITGAM/ITGA6/ITGA7/ITGB7/ITGA4/TSPAN32/ITGB2/ITGA3/ITGAL/ITGAX/ITGA8/ITGAD/PLP1
GOBP_CYTOKINESIS	GOBP_CYTOKINESIS	145	0.432335	1.72056	8.51399e-05	0.000584062	0.000363671	1975	tags=18%, list=10%, signal=16%	E2F8/BRCA2/CENPA/AURKB/PLK4/KIF14/KIF4A/KIF20A/ECT2/CEP55/CDC6/AURKA/E2F7/ANLN/PLK1/NUSAP1/ESPL1/KIF23/INCENP/KIF20B/CKAP2/DCDC1/PRC1/RACGAP1/CDC14A/MYO19
GOBP_REACTIVE_OXYGEN_SPECIES_METABOLIC_PROCESS	GOBP_REACTIVE_OXYGEN_SPECIES_METABOLIC_PROCESS	199	-0.39686	-1.66977	8.60178e-05	0.000589291	0.000366927	2496	tags=28%, list=13%, signal=25%	PTK2B/PDGFB/MAPT/CYBA/ACP5/HVCN1/RAB27A/ITGAM/PON3/TYROBP/TNF/PXDNL/LRRK2/BST1/P2RX7/AGTR1/TLR4/PRKCD/PREX1/TLR6/EDN1/TGFB1/NCF2/NCF1/RAC2/CFLAR/AGT/PINK1/AKR1C3/STK17A/SYK/GCH1/ITGB2/PLA2R1/ZC3H12A/ALOX5/PLCG2/CYBB/AKR1C1/F2RL1/RIPK3/SOD3/PDK4/NOX5/CRYAB/NCF4/FOXO1/VAV1/INS/PID1/TGFBR2/FBLN5/TFAP2A/CLEC7A/SLC18A2/TPO
GOBP_PROTEIN_KINASE_B_SIGNALING	GOBP_PROTEIN_KINASE_B_SIGNALING	174	-0.413775	-1.72292	8.62969e-05	0.00059041	0.000367623	2706	tags=28%, list=14%, signal=24%	BTN2A2/RRAS/EGFR/DRD2/THEM4/CIB1/PEAR1/CD40/NRG1/ZFP36L1/CCL3/ENG/CD28/HBEGF/TNF/SH2B3/MST1R/TNFSF11/TGFB1/AXL/P2RY12/IGFBP5/MERTK/IL1B/PINK1/AKR1C3/F10/HLA-G/F3/CHI3L1/CCL21/IGF1/HCLS1/EPHA2/TEK/PIK3CD/BANK1/CCL2/INS/CX3CR1/PIK3CG/PKHD1/CCL5/RAMP3/CCR7/IL18/CCL19/NTRK1
GOBP_REGULATION_OF_COAGULATION	GOBP_REGULATION_OF_COAGULATION	66	-0.533106	-1.87686	8.84239e-05	0.000602535	0.000375173	5063	tags=56%, list=26%, signal=42%	SERPINE1/C1QTNF1/SERPING1/CEACAM1/PLG/F2R/PROCR/TFPI/FAP/PDGFA/PRKG1/THBS1/ANXA5/SERPINE2/CAV1/PDGFB/APOE/PLAU/CD34/PROC/SERPINC1/KLKB1/APOH/SH2B3/PRKCD/EDN1/PROS1/TSPAN8/F3/F2RL1/THBD/CPB2/GP1BA/PLAT/CD9/UBASH3B/HS3ST5
GOBP_VACUOLAR_LOCALIZATION	GOBP_VACUOLAR_LOCALIZATION	72	-0.517336	-1.85663	8.82349e-05	0.000602535	0.000375173	4143	tags=46%, list=21%, signal=36%	LAT2/UNC13D/TMEM106B/CD300A/MRGPRX2/PLEKHM2/VAMP2/S100A13/PTGDR/LAT/IL4/GATA2/MYH9/NDEL1/VAMP3/LGALS9/MAP6/SNAP23/STXBP2/VAMP8/IL4R/TFEB/RAC2/RASGRP1/FGR/BTK/SYK/NR4A3/PIK3CD/CD84/BLK/PIK3CG/PTGDS
GOCC_PROTEIN_DNA_COMPLEX	GOCC_PROTEIN_DNA_COMPLEX	109	0.464966	1.77201	8.84058e-05	0.000602535	0.000375173	3330	tags=32%, list=17%, signal=27%	CENPA/GINS1/TERT/MCM2/TBX5/GINS2/RUVBL1/GINS4/POLA2/TEAD4/RPA4/GATA1/RAG2/MCM4/MCM6/POLA1/POLD1/PRIM1/MCM3/POLD2/GINS3/PCNA/HOXA11/ACTL6A/MCM5/RUVBL2/XRCC5/NFYA/PRKDC/SOX12/RPA3/PRM2/POLR2H/DONSON/NPM1
GOBP_METHYLATION	GOBP_METHYLATION	255	0.372688	1.58245	8.97864e-05	0.000611003	0.000380445	5488	tags=42%, list=28%, signal=31%	TEX15/CTCFL/DYDC2/DYDC1/BHMT/NSUN7/HELLS/PRDM5/SUV39H2/BRCA1/MYB/TYMS/SUV39H1/TDRD5/PRDM13/DNMT3L/PRMT3/DOT1L/WDR5B/PRDM8/TRMT6/GRHL2/WT1/WDR5/METTL1/PRMT5/RBBP5/CARM1/ZCCHC4/FTSJ1/SETMAR/GTPBP3/HCFC1/PRDM14/COQ3/ASZ1/METTL8/GATAD2A/WDR4/JMJD4/TDRD1/PLD6/PRDM9/LARP7/THADA/DPH5/SETD1A/NFYA/TTLL12/SNRPB/DNMT1/GSPT1/TRMT11/PIH1D1/TRIM28/PRMT1/SMYD1/FBL/METTL7B/DMRTC2/FAM86B1/MEN1/TDRKH/MBD2/DNMT3B/R…
GOBP_REGULATION_OF_ACTOMYOSIN_STRUCTURE_ORGANIZATION	GOBP_REGULATION_OF_ACTOMYOSIN_STRUCTURE_ORGANIZATION	85	-0.493248	-1.83339	8.9965e-05	0.000611402	0.000380694	4004	tags=48%, list=20%, signal=39%	TACR1/STMN1/CLASP1/CD47/TSC1/AKAP13/SDC4/PROX1/LPAR1/ARHGEF5/RHPN2/SLC9A1/MYOC/LIMK1/WASF2/CCDC88A/PXN/RHOC/CDC42/NRP1/PHLDB2/TMEFF2/TACSTD2/S100A10/SORBS3/F11R/APOA1/EDN1/S1PR1/ARHGEF10L/PIK3R1/SFRP1/ARHGAP6/CORO2B/DLC1/RAPGEF3/GPR65/PTGER4/WNT4/EPHA1/CGNL1
GOBP_MEMBRANE_PROTEIN_ECTODOMAIN_PROTEOLYSIS	GOBP_MEMBRANE_PROTEIN_ECTODOMAIN_PROTEOLYSIS	43	-0.601437	-1.95755	9.13106e-05	0.000619721	0.000385874	3895	tags=47%, list=20%, signal=37%	IL10/ADAM8/SNX9/SH3D19/BACE1/ADAM19/BACE2/MYH9/APOE/TNF/P2RX7/RGMA/ERAP1/ADRA2A/IL1B/TIMP3/TNFRSF1B/PRKCQ/IFNG/TIMP4
GOBP_RESPONSE_TO_INORGANIC_SUBSTANCE	GOBP_RESPONSE_TO_INORGANIC_SUBSTANCE	484	-0.322373	-1.4823	9.18591e-05	0.000622614	0.000387675	3593	tags=27%, list=18%, signal=23%	CASP9/RHOB/MT1B/TNFSF4/JUN/THBS1/DLG2/PLCB1/RYR2/PAM/BCL2/S100A8/COL1A1/ACTA1/IL6/FYN/AVPR1A/LCAT/DPEP1/SOD2/CPNE4/ANK3/KDR/NEDD4/SYT10/LGMN/STAT1/CAV1/IQGAP1/TRPA1/EGFR/SIRPA/AREG/DRD2/TXNIP/PTK2B/CAPN3/TCIRG1/MYC/HMGCS2/CSF2/RASGRP2/JUNB/SLC5A1/MAPT/TH/SIPA1/HVCN1/CACNA1G/CPNE8/ATP13A2/SYT17/SLC8A1/AQP1/ANXA11/S100A16/B2M/GUCA1A/PLSCR1/CRIP1/CPNE5/LRRK2/P2RX7/CEBPA/TNNT2/PRKCD/TRPM2/KLF2/ITPKB/…
GOCC_RUFFLE	GOCC_RUFFLE	160	-0.409318	-1.6827	9.3637e-05	0.000633822	0.000394654	5179	tags=41%, list=26%, signal=30%	ITGA5/CLASP2/PLEKHA1/RASA1/PACSIN2/TLN1/PDPN/ARHGEF7/TESC/MTMR9/KLHL2/PODXL/NCKAP1/MTM1/ATP6V1B2/SPRY4/SNX9/FAP/ITGAV/CLIP1/FGD5/VIL1/MYO6/MYO1C/WASF2/PACSIN1/DDX58/LIMA1/SLC9A3R1/S100A11/MYO5A/IQGAP1/EGFR/MYH9/THEM4/MACF1/CIB1/RASGRP2/EPS8/WIPF1/MYO10/S100A6/TLR4/ABCA7/ARHGAP18/CAPG/FGR/SPATA13/KANK1/FAM107A/AIF1/MTSS1/PLCG2/FGD6/SAMSN1/PSD2/DLC1/TLN2/EPHA2/LCP1/FGD3/PLEK/EPS8L1/PSD4/S100B
GOMF_PEPTIDE_HORMONE_BINDING	GOMF_PEPTIDE_HORMONE_BINDING	48	-0.567686	-1.90049	9.40263e-05	0.000635613	0.000395769	4382	tags=50%, list=22%, signal=39%	NPR1/ACVR1/GHSR/INHBA/HCRTR1/AVPR1A/NPR3/C2CD2L/PRLR/HCRTR2/GUCY2C/CMKLR1/ECE1/EBI3/PIK3R1/CCKAR/SLC40A1/GHR/CALCRL/EDNRB/LEPR/MC4R/CRHBP/GCGR
GOBP_TYPE_I_INTERFERON_PRODUCTION	GOBP_TYPE_I_INTERFERON_PRODUCTION	88	-0.471642	-1.77103	9.5642e-05	0.000645679	0.000402037	4638	tags=49%, list=23%, signal=38%	TREX1/CYLD/GPATCH3/TLR9/IRF3/DTX4/RIOK3/IL10/REL/OAS3/NLRC3/RNF125/ISG15/IRF7/OAS2/DDX58/RNF135/LILRA4/OAS1/STAT1/SIRPA/IRF5/ZBTB20/PYCARD/RELB/NMI/TLR4/HAVCR2/CD14/DHX58/TRIM56/TLR3/SYK/IRF1/PLCG2/TLR2/IFIH1/TLR7/TRIM38/LILRB1/IRF8/PTPN22/TLR8
GOCC_SPINDLE_MICROTUBULE	GOCC_SPINDLE_MICROTUBULE	56	0.564115	1.90048	9.59599e-05	0.000646968	0.000402839	1715	tags=20%, list=9%, signal=18%	KIF18A/AURKB/KIF4A/KIF11/CENPE/AURKA/BIRC5/PLK1/KNTC1/PSRC1/PRC1
GOBP_NEGATIVE_REGULATION_OF_INTERLEUKIN_2_PRODUCTION	GOBP_NEGATIVE_REGULATION_OF_INTERLEUKIN_2_PRODUCTION	26	-0.679229	-2.04098	9.6264e-05	0.00064816	0.000403582	2176	tags=42%, list=11%, signal=38%	CD34/HAVCR2/LAPTM5/TBX21/XCL1/GBP1/ZFP36/NOD2/PTPRC/TNFAIP3/NAV3
GOBP_REGULATION_OF_MITOTIC_CELL_CYCLE_SPINDLE_ASSEMBLY_CHECKPOINT	GOBP_REGULATION_OF_MITOTIC_CELL_CYCLE_SPINDLE_ASSEMBLY_CHECKPOINT	15	0.788024	1.99337	9.64797e-05	0.000648756	0.000403953	487	tags=33%, list=2%, signal=33%	USP44/MAD2L1/CDT1/NDC80/CCNB1
GOBP_ADAPTIVE_THERMOGENESIS	GOBP_ADAPTIVE_THERMOGENESIS	150	-0.422035	-1.70929	9.69297e-05	0.000650923	0.000405302	3516	tags=29%, list=18%, signal=24%	ID1/TRPV1/LNPEP/MFN2/DIO2/NPR3/BSCL2/SORL1/PLCL1/CAV1/IL4/EPAS1/GRB10/PRLR/JAK2/IL4R/CMKLR1/TLR4/GATM/IL15/THRA/NOTCH1/ARNTL/STAT6/SYK/PDGFC/LAMA4/ACHE/DBH/LEPR/GHRL/PRDM16/PLAC8/IRF4/TRPV2/ALDH1A1/ADCYAP1/MC4R/IL18R1/HOXC10/IL18/CCR2/ADRB2
GOBP_MITOCHONDRIAL_TRANSLATION	GOBP_MITOCHONDRIAL_TRANSLATION	57	0.572935	1.9431	9.71372e-05	0.000651459	0.000405635	6668	tags=68%, list=34%, signal=46%	DARS2/SARS2/EARS2/SHMT2/MRPL23/RPUSD4/MRPS27/MRPS14/QRSL1/LRPPRC/GFM1/MRPS18A/MRPS7/MRPS12/MRPS17/YARS2/NSUN3/ALKBH1/MRPL44/MRPS16/MRPL47/C1QBP/MRPS2/NDUFA7/CDK5RAP1/TRUB2/FASTKD2/LARS2/WARS2/MRPS34/MRPL16/MRPL51/TSFM/MRPS11/FASTKD3/PTCD3/MRPS6/MRPL2/MTIF2
GOBP_VESICLE_LOCALIZATION	GOBP_VESICLE_LOCALIZATION	164	-0.416255	-1.71854	9.76817e-05	0.000654249	0.000407373	6230	tags=46%, list=31%, signal=32%	DNM2/FAM91A1/DCTN2/KIF1C/CHMP6/BBS4/CSNK1D/SNAP91/KIF1A/SNCA/SYT11/NLGN2/AP3B1/RAB3A/DYNC1H1/CDH3/CLASP2/PAFAH1B1/FNBP1L/CLASP1/SLC2A4/MYO5B/BRSK2/KIF3B/ARFGAP3/STARD3/RAB1A/ATP9A/SYNJ1/STARD3NL/SDC4/SYT4/GBF1/PEF1/DNM1/HAP1/PCDH17/WIPI1/KIF3A/VPS4B/TRAK2/MYO7B/SDCBP/MYO6/MYO1C/FYCO1/MREG/MYO5A/KIF5C/PPFIA2/NDEL1/TCIRG1/MYO7A/KIF13A/MYO1D/PCLO/RAB27A/KIFAP3/MYO1G/ATP13A2/MYO1E/SNAP23/LRRK2/PRKCZ/…
GOBP_RESPONSE_TO_TEMPERATURE_STIMULUS	GOBP_RESPONSE_TO_TEMPERATURE_STIMULUS	159	-0.421926	-1.73716	9.80481e-05	0.000655841	0.000408364	4056	tags=30%, list=20%, signal=24%	SCARA5/DNAJA4/MAPKAPK2/FGF16/CIRBP/ACADM/METRNL/SLC9A1/BAG3/THBS1/TRPV1/DIO2/NFKBIA/SOD2/ACADVL/TRPA1/GMPR/HMGCS2/IGFBP7/MAPT/MICB/SLC12A5/CD34/LXN/HTR2B/THRA/TRPM2/CD14/CDH8/CASP8/LPL/TRPM3/RGS7/FOS/CXCL12/CPB2/IGF1/PTGS2/FOXO1/MICA/HTR2A/PLAC8/TRPV2/NGFR/CXCL10/TFEC/ADRB2/NTRK1
GOBP_POSITIVE_REGULATION_OF_DEFENSE_RESPONSE_TO_VIRUS_BY_HOST	GOBP_POSITIVE_REGULATION_OF_DEFENSE_RESPONSE_TO_VIRUS_BY_HOST	26	-0.678786	-2.03965	9.85157e-05	0.000658106	0.000409774	4365	tags=69%, list=22%, signal=54%	IL23A/TRIM6/TRAF3IP2/ZDHHC11/DTX3L/IL12B/DDX58/STAT1/IL4/PARP9/AIM2/PYCARD/APOBEC3F/ZC3H12A/APOBEC3G/IL23R/LILRB1/PTPN22
GOBP_EOSINOPHIL_CHEMOTAXIS	GOBP_EOSINOPHIL_CHEMOTAXIS	18	-0.76107	-2.02915	9.94641e-05	0.000663571	0.000413178	2553	tags=72%, list=13%, signal=63%	IL4/LGALS3/CCL3/CCL4/DAPK2/CCL13/CCL8/CCL21/SCG2/HRH1/CCL2/CCL5/CCL11
GOBP_ACTIVATION_OF_CYSTEINE_TYPE_ENDOPEPTIDASE_ACTIVITY_INVOLVED_IN_APOPTOTIC_PROCESS	GOBP_ACTIVATION_OF_CYSTEINE_TYPE_ENDOPEPTIDASE_ACTIVITY_INVOLVED_IN_APOPTOTIC_PROCESS	70	-0.525341	-1.88066	0.000101034	0.000672909	0.000418992	4448	tags=44%, list=22%, signal=34%	F2R/ROBO1/TNFSF15/MTCH1/PPARG/CASP9/S100A8/BOK/SLC22A2/NLRP1/NOD1/MAPT/JAK2/PYCARD/NLRC4/TNF/CASP4/LAPTM5/CASP12/CASP8/CFLAR/CASP5/CASP10/F3/CASP1/DLC1/FASLG/CTSH/ATP2A3/LCK/NGFR
GOBP_TEMPERATURE_HOMEOSTASIS	GOBP_TEMPERATURE_HOMEOSTASIS	169	-0.417053	-1.7357	0.000101128	0.000672909	0.000418992	2715	tags=33%, list=14%, signal=28%	ID1/TRPV1/LNPEP/MFN2/DIO2/NPR3/BSCL2/DRD1/PLCL1/CAV1/ACADVL/IL4/DRD2/EPAS1/EGR1/GRB10/PRLR/JAK2/IL4R/TNF/CMKLR1/TLR4/GATM/IL15/THRA/TRPM2/TNFSF11/STAT3/CNR1/NOTCH1/ARNTL/IL1B/STAT6/SYK/PDGFC/LAMA4/ACHE/PTGS2/DBH/EDNRB/FOXO1/LEPR/GHRL/PRDM16/HTR2A/PLAC8/IRF4/TRPV2/ALDH1A1/ADCYAP1/IL18R1/HOXC10/IL18/CCR2/ADRB2
GOBP_NEGATIVE_REGULATION_OF_VIRAL_PROCESS	GOBP_NEGATIVE_REGULATION_OF_VIRAL_PROCESS	80	-0.497826	-1.83846	0.000102202	0.000679173	0.000422892	4344	tags=48%, list=22%, signal=37%	TRIM6/TRIM62/RSAD2/PROX1/SNX3/OAS3/TRIM5/FAM111A/ISG15/HEXIM1/OAS2/ZC3HAV1/OASL/MX1/IFI16/ISG20/OAS1/IFIT1/STAT1/IFITM3/IFITM2/BST2/PLSCR1/TNF/IFITM1/RNASEL/GSN/APOBEC3F/FCN1/APOBEC3C/CIITA/LTF/IFIH1/CH25H/ZFP36/APOBEC3G/CCL5/APOBEC3H
GOBP_TYROSINE_PHOSPHORYLATION_OF_STAT_PROTEIN	GOBP_TYROSINE_PHOSPHORYLATION_OF_STAT_PROTEIN	76	-0.510798	-1.86792	0.000103586	0.00068747	0.000428058	3233	tags=39%, list=16%, signal=33%	IL6/FYN/IL12B/IL2/SOCS3/HES5/CAV1/IL4/CSF2/CD40/PARP9/JAK2/PARP14/TNFRSF1A/IL22RA2/TNF/SH2B3/IL15/HES1/GHR/CSF1R/IGF1/IL6ST/HCLS1/IL23R/IFNG/CCL5/IL6R/IL18/FLT3
GOBP_REGULATION_OF_HORMONE_LEVELS	GOBP_REGULATION_OF_HORMONE_LEVELS	451	-0.322214	-1.46338	0.000104287	0.000691221	0.000430393	2693	tags=23%, list=14%, signal=20%	CYP46A1/BACE2/CAMK2G/STXBP3/FOXD1/P2RY1/DRD2/EGR1/TCIRG1/NNAT/PCLO/JAK2/VAMP3/REST/CYP3A5/DHRS3/ALDH1A3/SNAP23/VAMP8/TNF/CYP2C8/ALDH8A1/AGTR1/ECE1/GABBR1/TG/TRPM2/CYP21A2/TNFSF11/TRPM4/RPE65/RPH3AL/SYT9/EDN1/HTR1A/DOC2B/HSD3B2/DDO/DKK3/CNR1/DAB2/ADRA2A/DHRS9/MBOAT4/AGT/VSNL1/SYT7/SULT2A1/ARNTL/CTSK/CCKAR/IL1B/SFRP1/AKR1C3/BTK/SULT1B1/CYP3A7/CYP17A1/ALOX5/GHR/ANXA1/IL4I1/SCPEP1/AKR1C1/PLA2G7/PAPSS…
GOBP_MITOTIC_CYTOKINESIS	GOBP_MITOTIC_CYTOKINESIS	66	0.521905	1.82334	0.000104488	0.000691657	0.000430665	1777	tags=23%, list=9%, signal=21%	CENPA/KIF4A/KIF20A/ECT2/CEP55/ANLN/PLK1/NUSAP1/ESPL1/KIF23/INCENP/KIF20B/CKAP2/DCDC1/RACGAP1
GOBP_ANTIGEN_PROCESSING_AND_PRESENTATION_OF_ENDOGENOUS_PEPTIDE_ANTIGEN	GOBP_ANTIGEN_PROCESSING_AND_PRESENTATION_OF_ENDOGENOUS_PEPTIDE_ANTIGEN	18	-0.758531	-2.02238	0.000106698	0.000705368	0.000439202	1910	tags=72%, list=10%, signal=65%	TAPBP/B2M/HLA-A/HLA-C/ERAP1/HLA-B/HLA-H/HLA-E/TAP1/HLA-G/HLA-F/HLA-DRA/HLA-DRB1
GOBP_REGULATION_OF_T_CELL_CHEMOTAXIS	GOBP_REGULATION_OF_T_CELL_CHEMOTAXIS	17	-0.748889	-1.96029	0.000109376	0.000722135	0.000449643	2609	tags=53%, list=13%, signal=46%	XCL2/TMEM102/XCL1/CCL21/TNFSF14/CCL5/CXCL10/CXCL13/CCR2
GOBP_JNK_CASCADE	GOBP_JNK_CASCADE	161	-0.411982	-1.69585	0.000111258	0.00073361	0.000456788	3671	tags=37%, list=19%, signal=31%	CYLD/DAB2IP/DUSP3/TLR9/DIXDC1/CARD9/HIPK3/STK3/MINK1/RIPK1/TPD52L1/FCGR2B/PLCB1/SDCBP/PER1/GADD45A/TAOK1/MAP2K4/NAIP/MAP4K1/EGFR/SIRPA/PTK2B/PJA2/NOD1/LTBR/MAP3K12/CDC42/PYCARD/RASSF2/GADD45B/TNF/LRRK2/TLR4/TNFSF11/IRAK4/TRAF1/EDAR/NCF1/RASGRP1/ANKRD6/CD27/DUSP22/IL1B/PINK1/SFRP1/TLR3/ARHGEF6/CCL21/F2RL1/MAP3K5/TLR7/MDFIC/NOD2/SLAMF1/PTGER4/TGFBR3/PTPN22/CCR7/CCL19
GOBP_EPITHELIAL_CELL_PROLIFERATION	GOBP_EPITHELIAL_CELL_PROLIFERATION	366	-0.334833	-1.49095	0.000113433	0.000746988	0.000465118	3901	tags=34%, list=20%, signal=28%	MMRN2/IL10/FGF16/FAP/SIDT2/PURA/FUT1/NLRC3/MAP2K1/PPARG/EHF/JUN/THBS1/ID1/PRKD1/AQP11/C6orf89/MMP14/FGF9/ANG/RTN4/B4GALT1/IL6/GPC3/HTRA1/NR4A1/LIMS2/IL12B/STAT5A/KDR/GRN/ERRFI1/FLT1/HES5/ACVRL1/VEGFC/SPARC/STAT1/CAV1/SERPINB1/CD109/EGFR/GATA2/AREG/PDGFB/MYC/APOE/CDC42/CYBA/OVOL2/IGFBP4/CD34/ECM1/TIE1/EGFL7/ZFP36L1/NRP1/HTR2B/HOXA5/TNFSF12/B2M/HAS2/TNF/APOH/TACSTD2/PGR/EPB41L4B/PTPRM/AGTR1/FGF7/CA…
GOBP_REGULATION_OF_CYTOKINESIS	GOBP_REGULATION_OF_CYTOKINESIS	84	0.504246	1.83679	0.000117064	0.000769902	0.000479385	1975	tags=21%, list=10%, signal=19%	E2F8/BRCA2/AURKB/PLK4/KIF14/KIF20A/ECT2/CDC6/AURKA/E2F7/PLK1/KIF23/KIF20B/DCDC1/PRC1/RACGAP1/CDC14A/MYO19
GOBP_FEMALE_GAMETE_GENERATION	GOBP_FEMALE_GAMETE_GENERATION	131	0.440746	1.72901	0.000119574	0.000785401	0.000489036	1307	tags=18%, list=7%, signal=17%	LGR5/NPPC/C14orf39/SOHLH2/BRCA2/TRIP13/SOHLH1/LEP/ASPM/TTK/NCAPH/AURKA/NDC80/PLK1/MASTL/AFP/AMH/BNC1/FBXO5/DMC1/TOP2A/TDRD5/CCNB2/GDF9
GOCC_AZUROPHIL_GRANULE_MEMBRANE	GOCC_AZUROPHIL_GRANULE_MEMBRANE	52	-0.55646	-1.88918	0.000120815	0.000792529	0.000493474	5389	tags=58%, list=27%, signal=42%	VAPA/NCSTN/GAA/ATP8A1/CD63/SYNGR1/ABCA13/LAMP1/NFAM1/ATP6V0C/LAMP2/CEACAM6/TMEM30A/B4GALT1/PIGR/MGST1/PRCP/TOM1/PSAP/CD68/STOM/C3AR1/BST2/VAMP8/CEACAM8/GLIPR1/VAMP1/HLA-H/VNN1/RAB37
GOBP_REGULATION_OF_CELLULAR_RESPONSE_TO_GROWTH_FACTOR_STIMULUS	GOBP_REGULATION_OF_CELLULAR_RESPONSE_TO_GROWTH_FACTOR_STIMULUS	261	-0.363338	-1.56135	0.000121789	0.00079789	0.000496812	4565	tags=38%, list=23%, signal=29%	GLG1/DAB2IP/GPC1/SOST/MSX1/ROBO1/SLC2A10/HSPA1A/LEMD3/CDKN1C/NBL1/SOSTDC1/FSTL1/SKI/ZEB1/SPRY4/ZNF423/MMRN2/FGF16/ADAMTSL2/FZD4/PPARG/NPNT/THBS1/FBN2/SDCBP/EPN2/LTBP4/FGF9/SLIT2/MYO1C/GPC3/HTRA1/FBN1/IL12B/ADAMTS12/KDR/SORL1/NEDD4/PEG10/HES5/ACVRL1/VEGFC/CAV1/CDH5/FOXD1/CD109/IL4/CITED2/GRB10/PPP2R5B/FAM20C/RUNX2/HTRA3/MYOCD/HTRA4/ENG/CAV2/FST/RGMA/ZEB2/TGFB1/DKK1/DKK3/CFLAR/DAB2/NOTCH1/ASPN/AGT/…
GOBP_GLIAL_CELL_MIGRATION	GOBP_GLIAL_CELL_MIGRATION	44	-0.606311	-1.98014	0.000123764	0.00080979	0.000504222	3392	tags=55%, list=17%, signal=45%	CX3CL1/PAFAH1B1/ZMIZ1/LAMB1/DAB2IP/FOXG1/CSF1/RELN/MMP14/NDN/RTN4/ATP1B2/P2RY1/EPHA4/CCL3/GLI3/P2RY12/DISC1/CD9/CCL2/CX3CR1/GPR183/CCR2/STAP1
GOCC_SITE_OF_DNA_DAMAGE	GOCC_SITE_OF_DNA_DAMAGE	71	0.525506	1.85597	0.000124147	0.000811254	0.000505133	4566	tags=39%, list=23%, signal=30%	ESCO2/RFWD3/WDR76/RAD18/RAD51/TP53/TIMELESS/RPA4/TRAIP/POLH/NHEJ1/UBQLN4/RNF168/PNKP/SETMAR/RBBP8/XRCC4/XRCC5/RPA3/HUS1/CBX5/PRPF19/RAD50/RIF1/RNF138/ERCC6/CBX3/PARP1
GOBP_REGULATION_OF_ACTIN_CYTOSKELETON_REORGANIZATION	GOBP_REGULATION_OF_ACTIN_CYTOSKELETON_REORGANIZATION	39	-0.619269	-1.97953	0.000124807	0.000814518	0.000507166	3720	tags=51%, list=19%, signal=42%	NTRK3/ESAM/BAIAP2L2/ABI3/PTK2B/CDC42/NRP1/GMFG/TRPM2/F11R/IQGAP2/HCK/ARHGDIB/NOTCH2/CSF1R/HCLS1/TEK/RAPGEF3/SEMA3E/STAP1
GOBP_REGULATION_OF_T_HELPER_CELL_DIFFERENTIATION	GOBP_REGULATION_OF_T_HELPER_CELL_DIFFERENTIATION	35	-0.630387	-1.97314	0.000125866	0.000820385	0.000510819	3089	tags=49%, list=16%, signal=41%	IL12B/IL2/IL4/IL4R/PRKCZ/NFKBIZ/TBX21/ZC3H12A/ANXA1/HLA-DRA/HLA-DRB1/BCL6/IL23R/IRF4/NLRP3/IL18/CCL19
GOBP_DNA_BIOSYNTHETIC_PROCESS	GOBP_DNA_BIOSYNTHETIC_PROCESS	164	0.417113	1.67142	0.000126747	0.000825067	0.000513734	3029	tags=29%, list=15%, signal=24%	NPPC/TEX12/AURKB/CHEK1/NEK2/GINS1/CENPF/DSCC1/TERT/POLQ/POLE2/DTL/GINS2/GINS4/TP53/PIF1/TYMS/SPATA22/RFC3/TK1/POLH/ERCC4/POLA1/RFC4/POLD1/LIG3/GRHL2/POLD2/GINS3/HNRNPA1/PNKP/PCNA/POLE/PINX1/NOX4/RFC5/POLE3/DACH1/LIG1/DKC1/XRCC5/LIN9/CCT8/RCHY1/HNRNPD/TFDP1/FGF2
GOBP_FILOPODIUM_ASSEMBLY	GOBP_FILOPODIUM_ASSEMBLY	53	-0.564336	-1.92379	0.000130292	0.000847066	0.000527432	2544	tags=43%, list=13%, signal=38%	CAPZB/PALM/DPYSL3/DOCK11/ITGB4/FGD5/DAAM2/CDC42/NRP1/MYO10/GAP43/AGRN/DNM3/PRKCD/TRPM2/SPATA13/PIK3R1/CCL21/FGD6/FGD3/TTYH1/SPAG6/CCR7
GOMF_CORECEPTOR_ACTIVITY	GOMF_CORECEPTOR_ACTIVITY	42	-0.59511	-1.92773	0.000138197	0.000897312	0.000558718	2946	tags=43%, list=15%, signal=37%	LILRA4/RGMB/GPC4/NRP1/ENG/CD28/RGMA/CCR5/LY96/ITGA4/FCRL1/CD8A/IGSF1/RAMP3/CD8B/NGFR/TGFBR3/CXCR6
GOBP_REGULATION_OF_PROTEIN_LOCALIZATION_TO_MEMBRANE	GOBP_REGULATION_OF_PROTEIN_LOCALIZATION_TO_MEMBRANE	143	-0.422555	-1.69453	0.000139606	0.000905305	0.000563695	3324	tags=30%, list=17%, signal=25%	MMP14/MYO1C/NKD2/FYN/GPC3/ANK3/PPP2R5A/PRKCE/TMEM59/ABI3/GPC4/EGFR/STX7/CIB1/LGALS3/ITGAM/SPTBN1/STOM/VAMP8/TNF/PRKCZ/CSRP3/TGFB1/GSN/PRKCH/DAB2/MRAP2/PIK3R1/GZMB/ITGB2/TMBIM1/EPHA3/ITGA3/GBP1/ATP2B4/EPHA2/AR/INS/PID1/LDLRAP1/IFNG/PDZK1/RAMP3
GOBP_VESICLE_ORGANIZATION	GOBP_VESICLE_ORGANIZATION	259	-0.362227	-1.55638	0.00014115	0.000914156	0.000569206	5939	tags=41%, list=30%, signal=29%	CSNK1D/SPHK1/STAM2/SEC24A/SNAP91/USP8/STX16/SPACA1/SNCA/SYT11/VPS39/AP3B1/YIPF5/RAB3A/STX11/VAPA/VPS11/CHMP4B/VPS41/GOSR1/RAB5B/TMEM127/VAV3/PAFAH1B1/ARL8B/PLEKHM1/FNBP1L/SLC2A4/ARFGAP3/STX4/SQSTM1/STX6/VPS28/SYT1/RAB1A/DLG4/PTPRN/F2RL3/TBC1D4/SYNJ1/F2R/SDC4/SYT4/RAB8B/CHMP2B/GBF1/MIA3/PEF1/PRRT2/UNC13D/DNM1/SNX3/RAB32/VPS4B/RAB13/STX1A/SDCBP/DYSF/BCL2/AQP11/NKD2/VAMP2/PIP4K2A/RAB38/SERPINE2/ANKF…
GOCC_SPINDLE_MIDZONE	GOCC_SPINDLE_MIDZONE	32	0.657405	1.98167	0.000144458	0.000933208	0.000581068	1777	tags=38%, list=9%, signal=34%	KIF18A/AURKB/KIF14/CDC6/CENPE/AURKA/PLK1/INCENP/KIF20B/CDCA8/PRC1/RACGAP1
GOMF_ATP_HYDROLYSIS_ACTIVITY	GOMF_ATP_HYDROLYSIS_ACTIVITY	282	0.364939	1.56319	0.000144309	0.000933208	0.000581068	3946	tags=28%, list=20%, signal=23%	BRIP1/ERCC6L/KIF18A/KIF6/TRIP13/KIF14/KIF20A/KIF15/DNAH14/BLM/SMC4/MCM2/RUVBL1/ABCA4/KIFC1/ATAD2/PIF1/KIF23/ATP13A5/MYH4/DHX34/KIF20B/SPATA5/RAD54L/KIF7/MCM4/KIF2C/DDX31/FIGN/MCM6/FANCM/SMC2/MYH8/DDX53/HSPA4L/RFC4/RECQL4/TRAP1/KIF22/MCM3/DDX10/CLPB/FIGNL1/RHOBTB3/MCM8/ATAD5/MYO19/DHX33/MCM5/RFC5/HSPA6/RUVBL2/KIF26A/DDX50/DDX19A/VPS4A/PFN2/DDX1/CCT8/ABCG8/SMARCA5/DHX37/NUBPL/HSPA4/DDX11/DDX21/DDX5…
GOBP_POSITIVE_REGULATION_OF_T_CELL_CYTOKINE_PRODUCTION	GOBP_POSITIVE_REGULATION_OF_T_CELL_CYTOKINE_PRODUCTION	24	-0.699527	-2.05649	0.000145376	0.000937948	0.00058402	4101	tags=75%, list=21%, signal=60%	RSAD2/CD55/TNFSF4/IL6/IL1R1/IL4/DENND1B/B2M/PRKCZ/HLA-A/TBX21/ARID5A/IL1B/XCL1/SLAMF1/NLRP3/IL18R1/IL18
GOBP_RESPONSE_TO_STEROID_HORMONE	GOBP_RESPONSE_TO_STEROID_HORMONE	295	-0.355613	-1.55277	0.000145742	0.000939127	0.000584754	3531	tags=31%, list=18%, signal=26%	SREBF1/TFPI/IL10/ATP1A1/DDX17/NTRK3/ATP1A3/CASP9/THBS1/TRERF1/YWHAH/PAM/PER1/BCL2/SLIT2/COL1A1/ACTA1/IL6/ACR/AVPR1A/LCAT/CALCOCO1/SSTR2/NEDD4/ERRFI1/FOXP1/ZFP36L2/CAV1/PAPPA/HEYL/AREG/PAQR8/TXNIP/ACSBG1/HMGCS2/IGFBP7/TH/CYBA/JAK2/REST/GABRB1/ZFP36L1/ENG/AQP1/CST11/TNF/NR3C1/PGR/EDN1/TGFB1/HSD3B2/CFLAR/DAB2/NOTCH1/A2M/KLF9/YAP1/ARNTL/FAM107A/DEFA1/SFRP1/AKR1C3/AIF1/ARG1/SGK1/GHR/FOSB/ANXA1/CYBB/NR…
GOCC_ACTIN_FILAMENT_BUNDLE	GOCC_ACTIN_FILAMENT_BUNDLE	67	-0.520602	-1.84558	0.000147956	0.000952184	0.000592884	3601	tags=43%, list=18%, signal=36%	BAG3/VIL1/TRIP6/MYO1C/ACTA1/PDLIM1/PXN/LIMA1/PGM5/MYH9/LPP/PDLIM5/CYBA/XIRP2/MYL9/PLS3/PRKCZ/MST1R/MYH7/CNN2/NEBL/MYLK/SHROOM4/FAM107A/MICALL2/TEK/CRYAB/LCP1/ABLIM3
GOBP_REGULATION_OF_LIPASE_ACTIVITY	GOBP_REGULATION_OF_LIPASE_ACTIVITY	86	-0.492004	-1.84059	0.000149345	0.000959916	0.000597699	3270	tags=35%, list=17%, signal=29%	ANG/AVPR1A/APOC3/FLT1/NMUR1/RHOC/EDNRA/EGFR/HTR2B/APOH/PRKCZ/AGTR1/APOA1/P2RY6/RASGRP1/APOC1/P2RY12/AGT/GPIHBP1/PLA2R1/ANXA1/ARHGAP6/PCSK5/PTAFR/APOC2/HTR2A/CCL5/TXK/SELE/ITK
GOMF_MICROTUBULE_MOTOR_ACTIVITY	GOMF_MICROTUBULE_MOTOR_ACTIVITY	64	0.532372	1.83773	0.000151346	0.000971552	0.000604944	1181	tags=25%, list=6%, signal=24%	KIF18A/KIF6/KIF14/KIF4A/KIF20A/KIF24/KIF11/KIF15/DNAH14/CENPE/KIFC1/KIF23/DNAI2/KIF20B/KIF7/KIF2C
GOBP_EOSINOPHIL_MIGRATION	GOBP_EOSINOPHIL_MIGRATION	22	-0.714222	-2.03631	0.000153561	0.000984531	0.000613025	2553	tags=64%, list=13%, signal=55%	IL4/LGALS3/CCL3/CCL4/DAPK2/CCL13/CCL8/CCL21/SCG2/HRH1/CCL2/PTGER4/CCL5/CCL11
GOBP_MYD88_DEPENDENT_TOLL_LIKE_RECEPTOR_SIGNALING_PATHWAY	GOBP_MYD88_DEPENDENT_TOLL_LIKE_RECEPTOR_SIGNALING_PATHWAY	24	-0.697856	-2.05157	0.000158899	0.00101747	0.000633535	2426	tags=50%, list=12%, signal=44%	IRAK3/TLR1/TLR4/IRAK4/TLR6/BTK/IRF1/TLR2/TLR5/CD300LF/TLR10/TLR8
GOMF_GTPASE_ACTIVATOR_ACTIVITY	GOMF_GTPASE_ACTIVATOR_ACTIVITY	201	-0.386584	-1.63105	0.00016011	0.00102394	0.000637563	4099	tags=36%, list=21%, signal=29%	RABEP1/THY1/TBC1D24/ADPRH/GMIP/RGS2/STXBP5/ARHGAP26/JUN/SRGAP1/MYO9A/EVI5/ARHGDIG/PLCB1/TBC1D10A/ARHGAP27/SGSM2/TBC1D9/STARD13/ARHGEF11/ABR/ERRFI1/TBC1D3/OPHN1/STXBP5L/IQGAP1/CHN2/RGS6/ARHGAP4/ARHGAP24/RGS17/RABGAP1L/STARD8/SIPA1/TBC1D2/ARHGEF1/DOCK1/RIN3/NRP1/HTR2B/DOCK4/LRRK2/ARHGAP21/ARHGAP18/ARHGAP23/PREX1/RGS11/RGS16/RASGRP3/IQGAP2/ARHGDIB/RIN2/ARHGEF10L/RGS7/ARHGAP30/ARHGEF6/DOCK2/ARHGAP6/D…
GOBP_B_CELL_ACTIVATION_INVOLVED_IN_IMMUNE_RESPONSE	GOBP_B_CELL_ACTIVATION_INVOLVED_IN_IMMUNE_RESPONSE	75	-0.508895	-1.85192	0.000161482	0.00103142	0.000642221	3898	tags=51%, list=20%, signal=41%	LGALS1/IL10/CR1/SWAP70/FCGR2B/TNFSF4/NDFIP1/IL6/SPI1/IL2/DOCK10/IL4/PTK2B/ADA/CD40/LFNG/MFNG/CD28/TLR4/BATF/TGFB1/TBX21/BCL3/CD19/IL27RA/NOTCH2/STAT6/ST3GAL1/PLCG2/CD180/POU2AF1/ITM2A/BCL6/PTPRC/GPR183/IRF8/CD40LG/CCR6
GOBP_AMINE_METABOLIC_PROCESS	GOBP_AMINE_METABOLIC_PROCESS	110	-0.448536	-1.73526	0.000162536	0.00103685	0.000645603	2978	tags=30%, list=15%, signal=26%	DRD1/NPY/NNMT/SAT1/EDNRA/DRD2/EPAS1/TH/ITGAM/PNMT/HTR1A/AOC3/TDO2/SLC7A7/HNMT/GCH1/ITGB2/SULT1B1/IL4I1/KYNU/ATP2B4/DDC/DBH/ASMT/TRH/INS/VCAM1/DMGDH/SULT1C2/NR4A2/MOXD1/PAH/SLC22A3
GOBP_MONOAMINE_TRANSPORT	GOBP_MONOAMINE_TRANSPORT	80	-0.491819	-1.81628	0.000165506	0.00105316	0.000655758	3161	tags=38%, list=16%, signal=32%	ADORA3/DRD1/SYT10/SLC22A2/ADRA2B/P2RY1/DRD2/KCNA2/SYT17/GABBR1/SLC6A2/SYT9/HTR1A/CNR1/ADRA2A/SYT5/AGT/GPM6B/SNCG/SYT7/PINK1/SYK/CXCL12/SYT13/HTR2A/LILRB1/SLC18A1/RAB3B/SLC22A3/SLC18A2
GOBP_HORMONE_METABOLIC_PROCESS	GOBP_HORMONE_METABOLIC_PROCESS	210	-0.382808	-1.61954	0.000165338	0.00105316	0.000655758	2165	tags=23%, list=11%, signal=21%	REST/CYP3A5/DHRS3/ALDH1A3/CYP2C8/ALDH8A1/ECE1/TG/CYP21A2/RPE65/HSD3B2/DDO/DKK3/DAB2/DHRS9/MBOAT4/SULT2A1/CTSK/AKR1C3/SULT1B1/CYP3A7/CYP17A1/GHR/IL4I1/SCPEP1/AKR1C1/PLA2G7/PAPSS2/PCSK1/CTSZ/PCSK5/ADH1C/EDNRB/PLB1/DPP4/ASMT/CYP11B2/ADH1A/WNT4/ALDH1A1/HSD17B3/HSD3B1/SLCO1C1/GFI1/TTR/CYP3A4/CHST9/PCSK2/TPO
GOBP_INTERFERON_BETA_PRODUCTION	GOBP_INTERFERON_BETA_PRODUCTION	52	-0.551975	-1.87395	0.000166269	0.0010567	0.000657962	3969	tags=52%, list=20%, signal=42%	RIOK3/REL/OAS3/NLRC3/ISG15/IRF7/OAS2/DDX58/RNF135/OAS1/SIRPA/IRF5/ZBTB20/PYCARD/RELB/NMI/TLR4/DHX58/TRIM56/TLR3/IRF1/TLR2/IFIH1/TLR7/TRIM38/LILRB1/TLR8
GOBP_STRESS_ACTIVATED_PROTEIN_KINASE_SIGNALING_CASCADE	GOBP_STRESS_ACTIVATED_PROTEIN_KINASE_SIGNALING_CASCADE	228	-0.375701	-1.60097	0.000168152	0.00106733	0.000664584	4644	tags=37%, list=23%, signal=29%	NBR1/CYLD/DAB2IP/ARL6IP5/DUSP3/TLR9/MAP2K3/DIXDC1/IKBKB/CARD9/HIPK3/DLG1/MAPKAPK2/STK3/MINK1/RIPK1/MAP3K3/TPD52L1/MAP2K1/FCGR2B/PLCB1/SDCBP/PER1/CCM2/GADD45A/TAOK1/MAP2K4/FAS/SPI1/NAIP/MAP4K1/EGFR/SIRPA/PTK2B/PJA2/NOD1/LTBR/MYC/MAP3K12/CDC42/MAPK11/LGALS9/PYCARD/ZFP36L1/RASSF2/DUSP1/GADD45B/TNF/LRRK2/TLR4/TNFSF11/IRAK4/TRAF1/EDAR/NCF1/RASGRP1/ANKRD6/CD27/AGT/DUSP22/IL1B/PINK1/SFRP1/SASH1/TLR3/ZC3…
GOBP_POSITIVE_REGULATION_OF_CALCIUM_MEDIATED_SIGNALING	GOBP_POSITIVE_REGULATION_OF_CALCIUM_MEDIATED_SIGNALING	30	-0.645597	-1.96033	0.000169146	0.00107098	0.000666851	2452	tags=50%, list=12%, signal=44%	ADA/CIB1/AKAP6/NRG1/CCL3/CAMTA1/TNF/CCL4/SYK/PLCG2/IGF1/ERBB3/CLEC7A/ZAP70/TRAT1
GOBP_SYNAPTIC_TRANSMISSION_GLUTAMATERGIC	GOBP_SYNAPTIC_TRANSMISSION_GLUTAMATERGIC	90	-0.477969	-1.80011	0.000169136	0.00107098	0.000666851	3459	tags=30%, list=17%, signal=25%	KMO/RELN/SERPINE2/DRD1/OPHN1/SHANK3/DRD2/PTK2B/CACNG3/CLSTN3/TNF/LRRK2/CDH8/DKK1/CNR1/MEF2C/GRID2/TPRG1L/DISC1/GRIK1/PTGS2/PLAT/CCL2/HTR2A/CCR2/ATP1A2/NTRK1
GOBP_ENTRY_INTO_HOST	GOBP_ENTRY_INTO_HOST	136	-0.42286	-1.69007	0.000170236	0.00107655	0.000670319	4371	tags=40%, list=22%, signal=32%	CD80/TRIM6/HSPA1A/LAMP1/TRIM62/CTSB/CD55/LGALS1/SNX3/CD4/ITGAV/CR1/EFNB3/TRIM5/GAS6/WWP1/TPCN1/CAV1/EGFR/IFITM3/IFITM2/LGALS9/ITGB5/NRP1/EPS15/VAMP8/PLSCR1/SIGLEC1/IFITM1/TRIM34/AGTR1/CAV2/F11R/SELPLG/TNFRSF4/CCR5/ITGB7/GSN/EFNB2/AXL/FCN1/CIITA/TNFRSF14/ICAM1/HLA-DRB1/EPHA2/CH25H/LAMP3/TRIM22/TRIM38/SLAMF1/CLDN1/HTR2A/CD74/HS3ST5
GOBP_CHROMATIN_ORGANIZATION	GOBP_CHROMATIN_ORGANIZATION	422	0.332182	1.48154	0.000173005	0.00109269	0.000680374	5611	tags=38%, list=28%, signal=28%	CTCFL/UHRF1/CHEK1/MKI67/HJURP/HELLS/PRDM5/CHAF1A/OIP5/SUV39H2/CDK2/MCM2/RUVBL1/BRCA1/MYB/TP53/ATAD2/EYA2/SATB2/RBL1/LIN54/SUV39H1/RAG2/ASF1B/IPO4/DNMT3L/JMJD6/BRDT/BAZ1A/SOX9/LSM11/ANP32B/ANP32E/CHAF1B/HMGB2/HIRIP3/CBX2/TAF6L/RNF168/TLK1/WDR5/PRMT5/RBBP5/CARM1/TSSK6/LHX2/RCOR1/PHF8/ACTL6A/SETMAR/CENPP/HCFC1/POLE3/PRDM14/GRWD1/SMARCC1/NPM3/HMGA1/RUVBL2/RBBP4/USP3/GATAD2A/CBX8/PRDM9/ITGB3BP/SETD1A/…
GOMF_SIGNALING_RECEPTOR_COMPLEX_ADAPTOR_ACTIVITY	GOMF_SIGNALING_RECEPTOR_COMPLEX_ADAPTOR_ACTIVITY	48	-0.553587	-1.85329	0.000177243	0.00111808	0.000696181	2939	tags=33%, list=15%, signal=28%	SHC1/SHANK3/LAT/GRB10/TRADD/CARD10/LRRK2/SH2B3/DOK2/PIK3R1/LDLRAP1/BLNK/CD3G/ROPN1B/TRAT1/STAP1
GOBP_PHOSPHOLIPASE_C_ACTIVATING_G_PROTEIN_COUPLED_RECEPTOR_SIGNALING_PATHWAY	GOBP_PHOSPHOLIPASE_C_ACTIVATING_G_PROTEIN_COUPLED_RECEPTOR_SIGNALING_PATHWAY	91	-0.4855	-1.83321	0.000179256	0.00112938	0.000703218	3132	tags=36%, list=16%, signal=31%	NPR3/ACTN2/DRD1/SLC9A3R1/NMUR1/P2RY1/DRD2/GPR17/HTR2B/C3AR1/HCRTR2/CMKLR1/AGTR1/GPR157/EDN1/P2RY6/ADRA2A/P2RY12/AGT/S1PR1/CCKAR/F2RL1/EDNRB/HRH1/P2RY8/HTR2C/GPR65/CX3CR1/P2RY10/HTR2A/GPR174/F2RL2/GPR18
GOBP_FC_RECEPTOR_MEDIATED_STIMULATORY_SIGNALING_PATHWAY	GOBP_FC_RECEPTOR_MEDIATED_STIMULATORY_SIGNALING_PATHWAY	32	-0.647349	-2.0041	0.00018551	0.00116734	0.000726853	3571	tags=50%, list=18%, signal=41%	FCGR2B/LIMK1/PLD2/FYN/PRKCE/MYO1G/PLSCR1/PRKCD/HCK/FGR/SYK/NR4A3/CD226/VAV1/BLK/PTPRC
GOBP_REGULATION_OF_LEUKOCYTE_TETHERING_OR_ROLLING	GOBP_REGULATION_OF_LEUKOCYTE_TETHERING_OR_ROLLING	15	-0.770639	-1.97069	0.000186614	0.00117139	0.000729376	1407	tags=47%, list=7%, signal=43%	ITGA4/CCL21/CXCL12/PTAFR/SELP/SELE/CCR2
GOBP_REGULATION_OF_BLOOD_CIRCULATION	GOBP_REGULATION_OF_BLOOD_CIRCULATION	233	-0.363284	-1.54836	0.000186552	0.00117139	0.000729376	4064	tags=33%, list=21%, signal=27%	DLG1/ZDHHC21/SREBF1/GSTM2/ATP1A1/RGS2/SLC9A1/HRC/ATP1A3/EHD3/TRPV1/RYR2/SPTBN4/PLN/AVPR1A/ABCC9/ADORA3/IL2/SHOX2/ATP1B2/GJA5/ATP1B1/CAV1/ADRA2B/DSP/EDNRA/DRD2/EPAS1/ADA/CACNA1D/JUP/TH/TBX18/KCNE4/JAK2/CACNA1G/SLC8A1/DOCK4/HBEGF/TNF/SCN4B/AGTR1/ECE1/S100A1/TNNT2/THRA/CSRP3/TRPM4/EDN1/HTR1A/MYH7/BDKRB2/ADRA2A/AGT/DSC2/HSPB7/PDE5A/GCH1/KCNJ5/ZC3H12A/AGTR2/CD38/PTGS2/ATP2B4/DBH/EDNRB/HRH1/ATP2A3/GHRL…
GOBP_ENDODERMAL_CELL_DIFFERENTIATION	GOBP_ENDODERMAL_CELL_DIFFERENTIATION	43	-0.58958	-1.91896	0.000190537	0.00119454	0.000743792	5230	tags=63%, list=26%, signal=46%	MMP8/ITGA5/LAMB1/NODAL/SOX2/INHBA/COL6A1/NANOG/ITGAV/COL5A2/COL5A1/SOX17/MMP14/COL4A2/ITGB5/MMP15/COL12A1/ITGA7/DKK1/ITGA4/COL8A1/COL7A1/ITGB2/MMP9/GATA6/LAMA3/EOMES
GOBP_SYNAPTONEMAL_COMPLEX_ORGANIZATION	GOBP_SYNAPTONEMAL_COMPLEX_ORGANIZATION	17	0.750436	1.96946	0.000194212	0.00121609	0.000757209	814	tags=29%, list=4%, signal=28%	TEX15/TEX12/TRIP13/PLK1/SYCE1
GOBP_REGULATION_OF_BONE_REMODELING	GOBP_REGULATION_OF_BONE_REMODELING	46	-0.578689	-1.91447	0.000195711	0.00122397	0.000762116	1826	tags=37%, list=9%, signal=34%	P2RX7/TNFSF11/INPP5D/TNFRSF11B/S1PR1/SYT7/SFRP1/TF/SYK/CSF1R/CD38/PDK4/LEPR/GREM1/UBASH3B/MC4R/TNFAIP3
GOBP_POSITIVE_REGULATION_OF_INTERLEUKIN_4_PRODUCTION	GOBP_POSITIVE_REGULATION_OF_INTERLEUKIN_4_PRODUCTION	23	-0.694079	-2.00853	0.000198124	0.00123755	0.000770567	2244	tags=48%, list=11%, signal=42%	LGALS9/CD28/PRKCZ/HAVCR2/HLA-E/SYK/IL1RAP/PRKCQ/IRF4/NLRP3/CD40LG
GOBP_ENSHEATHMENT_OF_NEURONS	GOBP_ENSHEATHMENT_OF_NEURONS	125	-0.431295	-1.69221	0.000198472	0.0012382	0.000770974	2073	tags=24%, list=10%, signal=22%	HES5/TPPP/ACSBG1/CLDN5/NRG1/CTSC/MALL/TNF/TG/CNTN1/PTN/CLU/KCNJ10/SCN2A/SH3TC2/TLR2/EGR2/CD9/TNFRSF1B/KEL/LGI4/PMP22/EPB41L3/ITGAX/SOX10/ASPA/MAL/PTPRZ1/CST7/PLP1
GOBP_REGULATION_OF_BIOLOGICAL_PROCESS_INVOLVED_IN_SYMBIOTIC_INTERACTION	GOBP_REGULATION_OF_BIOLOGICAL_PROCESS_INVOLVED_IN_SYMBIOTIC_INTERACTION	52	-0.547471	-1.85866	0.000199762	0.00124169	0.000773147	4344	tags=50%, list=22%, signal=39%	TRIM6/TRIM62/LGALS1/SNX3/CD4/ITGAV/TRIM5/CAV1/IFITM3/IFITM2/LGALS9/CXCL6/IFITM1/TRIM34/GSN/FCN1/CIITA/LTF/ARG1/F2RL1/HLA-DRB1/CH25H/TRIM22/TRIM38/CD74/HS3ST5
GOBP_ESTABLISHMENT_OF_ENDOTHELIAL_BARRIER	GOBP_ESTABLISHMENT_OF_ENDOTHELIAL_BARRIER	52	-0.547454	-1.8586	0.000199762	0.00124169	0.000773147	3490	tags=46%, list=18%, signal=38%	PPP1R12A/RAB1A/IKBKB/ZDHHC21/PLCB1/VCL/PECAM1/RAPGEF6/PDE2A/CDH5/EDNRA/CLDN5/ROBO4/PROC/TNFRSF1A/TNF/F11R/MSN/IL1B/F2RL1/ICAM1/RAPGEF3/EDNRB/CLDN1
GOBP_REGULATION_OF_NEUROTRANSMITTER_LEVELS	GOBP_REGULATION_OF_NEUROTRANSMITTER_LEVELS	200	-0.382878	-1.61282	0.000199482	0.00124169	0.000773147	3855	tags=34%, list=19%, signal=28%	STXBP5/PPT1/SLC29A4/BACE1/ALDH9A1/CADPS/SLC4A8/STX1A/KMO/SLC29A1/VAMP2/CSPG5/NR4A1/NRXN2/ERC2/DRD1/PTPRN2/SYT10/CHRNB4/SLC22A2/CHRNA3/SYNGR3/STXBP3/SLC6A13/P2RY1/DRD2/TH/PCLO/RIMS3/SNAP23/STXBP2/SLC6A12/LRRK2/RIMS1/P2RX7/SLC6A2/SNPH/SYT9/DOC2B/CNR1/ADCY1/ADRA2A/SLC6A1/SYN3/SYT5/MEF2C/GPM6B/SNCG/SYT7/RPH3A/HNMT/KCNJ10/MCTP1/PRKCB/ACHE/DBH/HTR2A/SLC1A3/CAMK2A/SLC18A1/MOXD1/PAH/GRIN3A/RAB3B/SLC22A3/…
GOBP_PROTEIN_MATURATION	GOBP_PROTEIN_MATURATION	262	-0.356091	-1.53167	0.000202959	0.00126003	0.000784566	3740	tags=26%, list=19%, signal=22%	BACE1/ADAM19/CLN5/DDI2/CASP9/THBS1/TBC1D10A/FAM111A/CAST/MMP14/AEBP1/NKD2/GAS1/SERPINE2/KAT2B/TMEM59/APH1B/SORL1/LPCAT3/NLRP7/CASP7/IFI16/LGMN/BACE2/MYH9/NNAT/PLAU/PYCARD/PRKACB/NLRC4/CPZ/KLKB1/CIDEB/APOH/LRRK2/P2RX7/ECE1/CASP4/S100A10/CASP8/GSN/GLI3/MBOAT4/CPXM2/F3/TSPAN32/CASP1/CLEC3B/IL1R2/PLA2G7/PCSK1/C1RL/CTSZ/PCSK5/CPB2/C1R/PLAT/SRGN/DPP4/CTSH/KEL/CPM/ANXA2/CD5L/CTSS/PCSK2/ECEL1/CST7/CCBE1
GOBP_AMYLOID_PRECURSOR_PROTEIN_METABOLIC_PROCESS	GOBP_AMYLOID_PRECURSOR_PROTEIN_METABOLIC_PROCESS	63	-0.532339	-1.8715	0.000204114	0.00126258	0.000786156	5016	tags=44%, list=25%, signal=33%	SOAT1/PRNP/LYN/ABCG1/ABCA2/DLG1/HAP1/BACE1/ADAM19/FLOT2/RTN4/ITM2B/APH1B/SORL1/IFNGR1/BACE2/EPHA4/APOE/ITM2C/TNF/ABCA7/CLU/ACHE/IGF1/ITM2A/LDLRAP1/IFNG/LRRTM3
GOBP_CELL_CYCLE_G1_S_PHASE_TRANSITION	GOBP_CELL_CYCLE_G1_S_PHASE_TRANSITION	197	0.385557	1.57562	0.000203881	0.00126258	0.000786156	3182	tags=26%, list=16%, signal=22%	FGF10/FAM83D/KIF14/E2F1/CCNA2/RFWD3/TERT/CDC6/CDC25A/CDKN3/E2F7/STIL/GTSE1/CDK2/RRM2/CHEK2/DBF4/TP53/RBL1/E2F3/WEE1/CCNE2/SASS6/SKP2/LSM11/TFDP3/IQGAP3/EIF4EBP1/MDM2/CPSF3/APEX1/CCNE1/RRM1/POLE/BCAT1/PHF8/CENPJ/CDKN2A/RBBP8/SENP2/EIF4E/TRIAP1/SPDYA/USP29/MTBP/PRKDC/CDC7/GSPT1/TFDP1/MNAT1/USP26
GOBP_ORGANIC_HYDROXY_COMPOUND_METABOLIC_PROCESS	GOBP_ORGANIC_HYDROXY_COMPOUND_METABOLIC_PROCESS	482	-0.316035	-1.45232	0.000203683	0.00126258	0.000786156	2978	tags=23%, list=15%, signal=20%	DRD1/LIMA1/GC/NPY/LPCAT3/CYP11A1/H6PD/CYP2C9/ASAH1/LGMN/CYP46A1/OSBPL9/EPHX2/ACADVL/EDNRA/P2RY1/IL4/OPN3/DRD2/PTK2B/EPAS1/CYP27A1/HMGCS2/CYP39A1/APOE/CYP4F12/APOL1/TH/ABCA1/REST/CYP3A5/ITGAM/ALOX15B/DHRS3/ALDH1A3/TPK1/ALDH3A2/PNMT/ABCB11/TNF/CYP2C8/CEBPA/SOAT2/TG/PRKAG2/NPC2/CYP21A2/RPE65/FMO5/APOA1/ITPKB/INPP1/APOL2/HTR1A/ZEB2/P2RY6/DKK3/ABCG4/DAB2/DHRS9/ACSS1/SULT2A1/CTSK/SPTLC3/CYP4V2/AKR1C3/L…
GOMF_PEPTIDASE_ACTIVATOR_ACTIVITY_INVOLVED_IN_APOPTOTIC_PROCESS	GOMF_PEPTIDASE_ACTIVATOR_ACTIVITY_INVOLVED_IN_APOPTOTIC_PROCESS	16	-0.774494	-2.00834	0.000204981	0.00126641	0.000788538	2519	tags=50%, list=13%, signal=44%	NLRP1/NOD1/PYCARD/CTSC/CASP1/CTSH/ATP2A3/MAL
GOBP_CELLULAR_RESPONSE_TO_AMYLOID_BETA	GOBP_CELLULAR_RESPONSE_TO_AMYLOID_BETA	41	-0.59301	-1.92053	0.000207572	0.00128086	0.000797539	3754	tags=44%, list=19%, signal=36%	CACNB1/BACE1/ATP1A3/FCGR2B/FYN/LGMN/EPHA4/TNF/TLR4/CASP4/TLR6/ITGA4/ICAM1/IGF1/VCAM1/NGFR/ADRB2/NTRK1
GOBP_PHAGOSOME_MATURATION	GOBP_PHAGOSOME_MATURATION	24	-0.690861	-2.03101	0.000208483	0.00128493	0.000800073	3742	tags=58%, list=19%, signal=47%	RAB32/RAB43/RAB38/MREG/CORO1A/TCIRG1/MYO7A/RAB31/SRPX/P2RX7/RAB20/SYT7/RAB7B/SLAMF8
GOBP_RNA_3_END_PROCESSING	GOBP_RNA_3_END_PROCESSING	85	0.486987	1.77893	0.000211073	0.00129932	0.000809033	5594	tags=49%, list=28%, signal=36%	EXOSC5/LIN28B/LSM11/CPSF2/ZNF473/NCBP1/POLR2D/EXOSC2/CPSF3/POLR3K/SNRPA/EXOSC3/CPSF6/EXOSC9/EXOSC7/INTS7/CPEB1/WDR33/BARD1/DKC1/LARP7/NCBP2/INTS2/INTS5/FBL/EXOSC4/FIP1L1/TUT1/NUDT21/CLP1/TRNT1/EXOSC6/CSTF1/INTS12/ZC3H14/CSTF2/PNPT1/SLBP/ZC3H3/PAPOLA/HSD17B10/RPS21
GOBP_REGULATION_OF_SYNAPTIC_TRANSMISSION_GLUTAMATERGIC	GOBP_REGULATION_OF_SYNAPTIC_TRANSMISSION_GLUTAMATERGIC	67	-0.513449	-1.82022	0.000211871	0.00130266	0.000811113	3459	tags=34%, list=17%, signal=28%	KMO/RELN/SERPINE2/DRD1/OPHN1/SHANK3/DRD2/PTK2B/CACNG3/TNF/LRRK2/DKK1/CNR1/MEF2C/TPRG1L/DISC1/GRIK1/PTGS2/CCL2/HTR2A/CCR2/ATP1A2/NTRK1
GOBP_REGULATION_OF_MEMBRANE_PROTEIN_ECTODOMAIN_PROTEOLYSIS	GOBP_REGULATION_OF_MEMBRANE_PROTEIN_ECTODOMAIN_PROTEOLYSIS	22	-0.706831	-2.01524	0.000213599	0.00131106	0.00081634	3895	tags=59%, list=20%, signal=48%	IL10/ADAM8/SNX9/SH3D19/APOE/TNF/RGMA/ADRA2A/IL1B/TIMP3/TNFRSF1B/IFNG/TIMP4
GOBP_NEUROPEPTIDE_SIGNALING_PATHWAY	GOBP_NEUROPEPTIDE_SIGNALING_PATHWAY	95	0.470358	1.74083	0.000214008	0.00131106	0.00081634	1263	tags=17%, list=6%, signal=16%	GLRA2/NMU/PROK2/NPW/NXPH2/NTS/NPPA/TAC1/SORCS3/PENK/OPRK1/NPY2R/OPRM1/TAC3/PRLHR/GAL
GOBP_REGULATION_OF_JNK_CASCADE	GOBP_REGULATION_OF_JNK_CASCADE	130	-0.433827	-1.71514	0.000213862	0.00131106	0.00081634	4599	tags=40%, list=23%, signal=31%	CYLD/DAB2IP/DUSP3/TLR9/DIXDC1/CARD9/HIPK3/STK3/MINK1/RIPK1/TPD52L1/FCGR2B/PLCB1/SDCBP/PER1/GADD45A/TAOK1/NAIP/EGFR/SIRPA/PTK2B/PJA2/NOD1/LTBR/CDC42/PYCARD/RASSF2/GADD45B/TNF/TLR4/TNFSF11/TRAF1/EDAR/NCF1/RASGRP1/ANKRD6/CD27/DUSP22/IL1B/PINK1/SFRP1/TLR3/CCL21/F2RL1/MAP3K5/MDFIC/NOD2/SLAMF1/TGFBR3/PTPN22/CCR7/CCL19
GOBP_CELL_MIGRATION_INVOLVED_IN_SPROUTING_ANGIOGENESIS	GOBP_CELL_MIGRATION_INVOLVED_IN_SPROUTING_ANGIOGENESIS	51	-0.559658	-1.88867	0.000215594	0.00131919	0.000821403	4642	tags=51%, list=23%, signal=39%	DLL4/ROBO1/SRPX2/MIA3/MMRN2/HDAC5/MAP3K3/THBS1/SLIT2/STARD13/NR4A1/PLK2/KDR/GATA2/RHOJ/CIB1/NRP1/CARD10/CLEC14A/EFNB2/NOTCH1/ANXA1/PTGS2/KLF4/GREM1/MEOX2
GOBP_POSITIVE_REGULATION_OF_CYTOSKELETON_ORGANIZATION	GOBP_POSITIVE_REGULATION_OF_CYTOSKELETON_ORGANIZATION	171	-0.399236	-1.66101	0.000217429	0.00132882	0.0008274	4064	tags=33%, list=21%, signal=26%	DLG1/PROX1/LPAR1/NES/ARHGEF5/SNX9/RICTOR/NTRK3/CLIP1/VPS4B/SWAP70/MYOC/ID1/LIMK1/VIL1/MAGEL2/BAIAP2L2/WASF2/PFN3/STMN2/CCDC88A/PXN/ACTN2/PRKCE/RHOC/PTK2B/CDC42/MAPT/PYCARD/NRP1/P2RX7/S100A10/SORBS3/APOA1/EDN1/GSN/HCK/ARHGEF10L/SFRP1/FMN1/MTSS1/CCL21/F2RL1/OCLN/HCLS1/TEK/RAPGEF3/NCKAP1L/GPR65/PLEK/WNT4/CCR7/EPHA1/CCL11/NAV3/STAP1
GOBP_POSITIVE_REGULATION_OF_LEUKOCYTE_ADHESION_TO_VASCULAR_ENDOTHELIAL_CELL	GOBP_POSITIVE_REGULATION_OF_LEUKOCYTE_ADHESION_TO_VASCULAR_ENDOTHELIAL_CELL	20	-0.712024	-1.97641	0.000219565	0.00134027	0.000834526	3233	tags=55%, list=16%, signal=46%	IL6/CHST2/TNF/ETS1/ITGA4/ITGB2/ALOX5/PTAFR/SELP/SELE/CCR2
GOMF_EXTRACELLULAR_MATRIX_BINDING	GOMF_EXTRACELLULAR_MATRIX_BINDING	50	-0.553582	-1.87208	0.000222309	0.0013554	0.000843947	4520	tags=58%, list=23%, signal=45%	FBLN2/GPC1/SMOC1/SPP1/LGALS1/TINAGL1/LYPD3/ITGAV/THBS1/SLIT2/BGN/OLFML2B/SPARC/SPARCL1/TGFBI/NID1/PLEKHA2/LGALS3/ECM1/OLFML2A/AGRN/ITGA7/CLEC14A/DCN/SMOC2/ITGA3/ACHE/SPOCK2/CTSS
GOBP_VACUOLAR_TRANSPORT	GOBP_VACUOLAR_TRANSPORT	138	-0.416031	-1.66165	0.000224123	0.00136482	0.000849817	6218	tags=45%, list=31%, signal=31%	LRP1/AKTIP/STX8/DENND3/CHMP6/CACNG4/TMEM50B/SPTBN5/BECN1/CACNG2/VPS39/AP3B1/IGF2R/GCC2/AP1G2/C9orf72/VPS11/CHMP4B/VPS41/ARL8B/PLEKHM1/VPS53/HGSNAT/VPS28/NPC1/ATP6V0D1/HSPA1A/LAMP1/MTM1/CHMP2B/GPRASP1/LAMP2/TMEM106B/VPS4B/RHOB/EHD3/NDFIP1/DTX3L/SNX16/GRN/ANKFY1/SORL1/NEDD4/TMEM50A/LEPROT/PSAP/KIF13A/CHMP4C/CDX2/GNPTAB/VPS13C/ATP13A2/CACNG3/LRRK2/LYST/LAPTM5/RILP/CLU/PINK1/RAB7B/VPS13D/ADRB2
GOBP_REGULATION_OF_LEUKOCYTE_DEGRANULATION	GOBP_REGULATION_OF_LEUKOCYTE_DEGRANULATION	47	-0.575377	-1.9114	0.000226075	0.00137364	0.000855307	2553	tags=68%, list=13%, signal=59%	RABGEF1/PDPK1/HMOX1/IL13RA2/LYN/STX4/PRAM1/CEACAM1/LAMP1/UNC13D/CD300A/FCGR2B/SPI1/IL4/GATA2/LGALS9/ITGAM/STXBP2/VAMP8/IL4R/RAC2/FGR/SYK/HLA-F/ITGB2/F2RL1/PTAFR/CD84/BLK/NCKAP1L/KLRC2/CCR2
GOCC_RNA_POLYMERASE_COMPLEX	GOCC_RNA_POLYMERASE_COMPLEX	86	0.484978	1.76656	0.00022611	0.00137364	0.000855307	6372	tags=52%, list=32%, signal=36%	TERT/POLA2/POLR1E/TAF5/POLR3D/POLR1B/POLA1/PRIM1/MCM3/POLR3G/POLR2D/TAF6L/POLR3K/POLR2H/MNAT1/TAF4B/GTF2A1/TAF10/TAF7L/GTF2E2/POLR1D/TAF5L/GTF2F2/GTF2H4/POLR2I/POLR1A/TAF7/TAF9B/TAF1L/POLR2J2/POLR3B/RECQL5/TAF1/PAF1/POLR2B/POLR1C/POLR2E/POLR2F/ERCC2/POLR2C/POLR3A/SUPT3H/GTF2A2/GTF2F1/RTF1
GOMF_EXTRACELLULAR_MATRIX_STRUCTURAL_CONSTITUENT_CONFERRING_TENSILE_STRENGTH	GOMF_EXTRACELLULAR_MATRIX_STRUCTURAL_CONSTITUENT_CONFERRING_TENSILE_STRENGTH	38	-0.618675	-1.97712	0.000227488	0.00137545	0.000856436	3615	tags=71%, list=18%, signal=58%	COL4A1/COL5A2/COL5A1/COL10A1/COL1A1/COL4A2/COL9A2/COL5A3/COL27A1/COL1A2/COL6A2/COL16A1/COL18A1/COL3A1/COL11A2/COL12A1/COL6A3/COL19A1/COL14A1/COL8A1/COL7A1/COL9A3/COL8A2/COL15A1/COL21A1/COL4A4/COL2A1
GOMF_TUMOR_NECROSIS_FACTOR_RECEPTOR_BINDING	GOMF_TUMOR_NECROSIS_FACTOR_RECEPTOR_BINDING	29	-0.647321	-1.97589	0.000227422	0.00137545	0.000856436	3083	tags=52%, list=16%, signal=44%	TNFSF4/EDA/STAT1/TRADD/TNFSF12/TNF/TNFSF11/TRAF1/CASP8/TNFSF13B/TNFSF10/FASLG/TNFSF14/LTB/CD40LG
GOCC_PRERIBOSOME	GOCC_PRERIBOSOME	57	0.558153	1.89297	0.000226955	0.00137545	0.000856436	7424	tags=82%, list=38%, signal=52%	RRP9/NOL10/RRP1B/PES1/HEATR1/NOB1/WDR74/FBXW9/WDR12/TBL3/RRP1/PPAN/RRS1/UTP20/BYSL/XRCC5/RRP15/RSL1D1/WDR46/PRKDC/NIP7/UTP14A/LAS1L/WDR3/FBL/IMP4/MDN1/NOL6/BOP1/UTP3/PWP2/PDCD11/NGDN/RIOK2/UTP18/BMS1/TSR1/LTV1/RPS7/EMG1/FTSJ3/IMP3/NOC4L/RIOK1/SRFBP1/WDR36/ZNF622
GOCC_FICOLIN_1_RICH_GRANULE_LUMEN	GOCC_FICOLIN_1_RICH_GRANULE_LUMEN	118	-0.43594	-1.69038	0.000227065	0.00137545	0.000856436	3590	tags=25%, list=18%, signal=20%	DERA/VCL/COTL1/CST3/CFD/CAB39/ASAH1/MVP/PYGL/AMPD3/JUP/CRISPLD2/PLEKHO2/GMFG/GSN/OSTF1/FCN1/MNDA/SERPINA1/ALOX5/GSDMD/CTSZ/QPCT/MMP9/CTSH/CTSS/ALDOC/FGL2/BIN2
GOBP_MEMBRANE_RAFT_ORGANIZATION	GOBP_MEMBRANE_RAFT_ORGANIZATION	22	-0.704695	-2.00915	0.000229764	0.00138756	0.000863977	5136	tags=82%, list=26%, signal=61%	FLOT1/PACSIN2/NPC1/DLG1/PPT1/FLOT2/CAV1/EMP2/ABCA7/CAV2/S100A10/GSN/RFTN1/DOCK2/ANXA2/PTPRC/CD2/MAL
GOBP_MULTICELLULAR_ORGANISMAL_HOMEOSTASIS	GOBP_MULTICELLULAR_ORGANISMAL_HOMEOSTASIS	471	-0.320253	-1.46433	0.000230916	0.00139287	0.000867282	3516	tags=27%, list=18%, signal=22%	ID1/SGIP1/ESAM/VCL/LIPA/TRPV1/BCL2/LNPEP/NDN/AKAP11/MFN2/IL6/DIO2/PIGR/PECAM1/NPR3/BSCL2/ATP1B2/DRD1/KDR/PRCP/CORO1A/WWTR1/SERPINA3/PLCL1/OAS1/CAV1/TMEM119/ACADVL/CDH5/IL4/GATA2/TPP1/HSPB1/DRD2/PTK2B/EPAS1/EGR1/GRB10/TCIRG1/PIWIL4/PRLR/CYP4F12/CLDN5/ACP5/JAK2/CD34/COL3A1/PRKACB/AQP1/B2M/IL4R/HAS2/TNF/P2RX7/CMKLR1/NAPSA/LRRK1/TLR4/GATM/RP1/IL15/THRA/NCDN/TRPM2/TNFSF11/RPE65/F11R/INPP5D/TNFRSF11B/S…
GOBP_REGULATION_OF_PROTEIN_POLYMERIZATION	GOBP_REGULATION_OF_PROTEIN_POLYMERIZATION	170	-0.402881	-1.67351	0.000236649	0.00142577	0.000887766	5017	tags=38%, list=25%, signal=29%	STMN1/RASA1/CDC42EP4/CLASP1/TMOD3/SLC39A12/ARPC2/CYFIP2/ARHGEF7/MAP1B/CAPZB/NCKAP1/HSPA1A/SSH3/DLG1/ADD3/TMSB4Y/SNX9/RICTOR/CLIP1/EML2/VIL1/ESAM/COTL1/BAIAP2L2/SPTBN4/SLIT2/PFN3/STMN2/PRKCE/CORO1A/TMSB4X/TPPP/FLII/CDH5/DAAM2/PTK2B/SPTAN1/KANK3/MAPT/EPS8/ARPC1B/PYCARD/PAK3/SPTBN1/ARHGAP18/PRKCD/SVIL/CAPG/SPTB/GSN/HCK/SPTA1/KANK1/PINK1/FMN1/AVIL/CCL21/OCLN/HCLS1/TPPP3/NCKAP1L/CCR7/CCL11/NAV3
GOCC_MICROTUBULE_ASSOCIATED_COMPLEX	GOCC_MICROTUBULE_ASSOCIATED_COMPLEX	132	0.441329	1.73051	0.000237462	0.00142898	0.000889764	1181	tags=16%, list=6%, signal=15%	TRIM54/KIF18A/KIF6/AURKB/KIF14/KIF20A/ACTL8/KIF11/KIF15/DNAH14/AURKA/BIRC5/KIFC1/DNAL1/KIF23/DNAI2/INCENP/KIF20B/CDCA8/KIF7/KIF2C
GOBP_REGULATION_OF_CD8_POSITIVE_ALPHA_BETA_T_CELL_ACTIVATION	GOBP_REGULATION_OF_CD8_POSITIVE_ALPHA_BETA_T_CELL_ACTIVATION	18	-0.744557	-1.98512	0.000238681	0.00143462	0.000893275	1732	tags=61%, list=9%, signal=56%	CBFB/CD274/HLA-A/HLA-E/XCL1/IRF1/RUNX3/NCKAP1L/LILRB1/PTPN22/CRTAM
GOBP_NEGATIVE_REGULATION_OF_MONONUCLEAR_CELL_MIGRATION	GOBP_NEGATIVE_REGULATION_OF_MONONUCLEAR_CELL_MIGRATION	18	-0.744386	-1.98466	0.000241104	0.00144747	0.000901281	1914	tags=72%, list=10%, signal=65%	NBL1/MIA3/PLCB1/SLIT2/DUSP1/LRCH1/IL27RA/CCL2/SLAMF8/GREM1/CD200R1/KLRK1/APOD
GOMF_TRANSMEMBRANE_RECEPTOR_PROTEIN_KINASE_ACTIVITY	GOMF_TRANSMEMBRANE_RECEPTOR_PROTEIN_KINASE_ACTIVITY	81	-0.490347	-1.81086	0.000241969	0.0014503	0.000903038	2990	tags=38%, list=15%, signal=33%	LTK/KDR/FLT1/ACVRL1/EGFR/EPHA4/BMPR1B/EPHB6/EFEMP1/TIE1/NRP1/ENG/MST1R/EPHA6/AXL/AMHR2/MERTK/EPHA10/EPHA3/CSF1R/EPHB3/EPHA2/TEK/TGFBR2/ERBB3/TGFBR3/EPHA1/INSRR/EPHA5/FLT3/NTRK1
GOBP_ALCOHOL_METABOLIC_PROCESS	GOBP_ALCOHOL_METABOLIC_PROCESS	312	-0.339681	-1.4924	0.000242143	0.0014503	0.000903038	2968	tags=23%, list=15%, signal=20%	LIMA1/LPCAT3/CYP11A1/H6PD/CYP2C9/ASAH1/CYP46A1/EPHX2/ACADVL/P2RY1/IL4/PTK2B/CYP27A1/HMGCS2/CYP39A1/APOE/APOL1/ABCA1/REST/CYP3A5/DHRS3/ALDH1A3/TPK1/ALDH3A2/CYP2C8/CEBPA/SOAT2/NPC2/RPE65/FMO5/APOA1/ITPKB/INPP1/APOL2/P2RY6/DKK3/ABCG4/DAB2/DHRS9/ACSS1/SULT2A1/SPTLC3/AKR1C3/GCH1/SYNJ2/SULT1B1/CYP3A7/PLCG2/AKR1C1/ABCA5/IGF1/PTAFR/DBH/ADH1C/CH25H/EDNRB/PLB1/CETP/INPP4B/LEPR/HRH1/CYP11B2/PLA2G4A/PLEK/LDL…
GOBP_PLATELET_AGGREGATION	GOBP_PLATELET_AGGREGATION	66	-0.513684	-1.80848	0.000245423	0.00146822	0.000914198	3466	tags=41%, list=18%, signal=34%	VCL/IL6/CLIC1/SERPINE2/STXBP3/HSPB1/MYH9/PEAR1/JAK2/CSRP1/MYL9/SH2B3/PRKCD/F11R/P2RY12/PTPN6/FERMT3/TSPAN32/SYK/IL6ST/GP1BA/CD9/BLK/PLEK/PRKCQ/PIK3CG/UBASH3B
GOBP_APOPTOTIC_CELL_CLEARANCE	GOBP_APOPTOTIC_CELL_CLEARANCE	48	-0.545762	-1.82709	0.000247717	0.0014802	0.000921658	2436	tags=35%, list=12%, signal=31%	PEAR1/MFGE8/TYROBP/ABCA7/RAC2/AXL/FCN1/MERTK/C4B/ANXA1/FCN2/CCL2/CD300LF/C3/RHOH/CCR2/XKR4
GOBP_POSITIVE_REGULATION_OF_B_CELL_PROLIFERATION	GOBP_POSITIVE_REGULATION_OF_B_CELL_PROLIFERATION	40	-0.596323	-1.91431	0.000248686	0.00148425	0.00092418	2553	tags=48%, list=13%, signal=41%	BCL2/IL2/IL4/ADA/CD40/BST1/TLR4/TNFRSF4/CARD11/MEF2C/TNFSF13B/FCRL3/CD38/NCKAP1L/BCL6/CD74/PTPRC/GPR183/IL7
GOBP_REGULATION_OF_DOUBLE_STRAND_BREAK_REPAIR_VIA_HOMOLOGOUS_RECOMBINATION	GOBP_REGULATION_OF_DOUBLE_STRAND_BREAK_REPAIR_VIA_HOMOLOGOUS_RECOMBINATION	51	0.573662	1.9007	0.000251456	0.00149903	0.000933382	2390	tags=25%, list=12%, signal=22%	TEX15/CHEK1/FANCB/POLQ/RAD51/RUVBL1/RAD51AP1/TIMELESS/UBQLN4/FIGNL1/ACTL6A/RBBP8/RUVBL2
GOBP_NEGATIVE_REGULATION_OF_BLOOD_VESSEL_ENDOTHELIAL_CELL_MIGRATION	GOBP_NEGATIVE_REGULATION_OF_BLOOD_VESSEL_ENDOTHELIAL_CELL_MIGRATION	34	-0.626374	-1.95589	0.000257689	0.00153323	0.000954677	3901	tags=53%, list=20%, signal=43%	MMRN2/HDAC5/PPARG/THBS1/STARD13/GADD45A/ACVRL1/APOE/JUP/CARD10/TNF/TGFB1/NOTCH1/MEF2C/AGTR2/ATP2B4/KLF4/MEOX2
GOBP_POSITIVE_REGULATION_OF_PHOSPHATIDYLINOSITOL_3_KINASE_SIGNALING	GOBP_POSITIVE_REGULATION_OF_PHOSPHATIDYLINOSITOL_3_KINASE_SIGNALING	74	-0.501668	-1.81589	0.000257794	0.00153323	0.000954677	3910	tags=45%, list=20%, signal=36%	OSM/PDGFA/NTRK3/MYOC/PRR5/RELN/PIK3AP1/KDR/NEDD4/FLT1/PDGFB/JAK2/CD28/TNF/NCF1/FGR/PTPN6/AGT/HCST/DCN/PDGFC/F2RL1/IGF1/HCLS1/TEK/INS/PDGFD/CCL5/ERBB3/SELP/IL18/FLT3/NTRK1
GOBP_POSITIVE_REGULATION_OF_ESTABLISHMENT_OF_PROTEIN_LOCALIZATION	GOBP_POSITIVE_REGULATION_OF_ESTABLISHMENT_OF_PROTEIN_LOCALIZATION	266	-0.355247	-1.53733	0.000259447	0.00154126	0.000959677	3666	tags=26%, list=19%, signal=22%	PPARG/DMAP1/PFKFB2/TMEM30A/BAG3/GAS6/RHOU/PRKD1/FRMD4A/HSPA1L/MYO1C/ANG/VAMP2/FYN/C2CD2L/ANK3/PRKCE/SORL1/LEPROT/VEGFC/CIB1/NNAT/JUP/CDC42/JAK2/ITGAM/ATP13A2/STOM/TNF/PRKCZ/P2RX7/TLR4/PRKCD/TRPM2/TRPM4/RPH3AL/TGFB1/DOC2B/RAC2/GLI3/VSNL1/PIK3R1/IL1B/PINK1/GZMB/ITGB2/ZC3H12A/F2RL1/CORO2B/PCSK1/ACHE/CD38/TLR2/MICALL2/IGF1/PTGS2/HCLS1/HLA-DRB1/TTN/RAPGEF3/CD33/TRH/INS/BLK/GHRL/ABLIM3/IFNG/PDZK1/CDH1/…
GOCC_INFLAMMASOME_COMPLEX	GOCC_INFLAMMASOME_COMPLEX	17	-0.727805	-1.9051	0.000263172	0.00156102	0.000971983	3017	tags=65%, list=15%, signal=55%	NAIP/NLRP1/AIM2/PYCARD/NLRC4/CASP4/CASP12/CASP5/CASP1/GSDMD/NLRP3
GOBP_ORGANOPHOSPHATE_CATABOLIC_PROCESS	GOBP_ORGANOPHOSPHATE_CATABOLIC_PROCESS	138	-0.413489	-1.6515	0.000263387	0.00156102	0.000971983	2738	tags=25%, list=14%, signal=21%	NT5E/PDE2A/PNPLA7/ENPP2/ADA/NEIL1/AMPD3/PDE10A/LIPG/ENTPD1/PRKCD/PLA2G4C/INPP1/SMPDL3A/ENPP1/GDA/APOC1/PDE5A/SYNJ2/PLCG2/PLA2G7/DPYD/NT5C1A/UPP1/APOC2/PLB1/INPP4B/UPP2/PLA2G4A/PDE7B/ENPP3/LIPC/DPYS/ENTPD3
GOMF_DNA_SECONDARY_STRUCTURE_BINDING	GOMF_DNA_SECONDARY_STRUCTURE_BINDING	31	0.654165	1.96349	0.000264781	0.00156746	0.000975993	2387	tags=45%, list=12%, signal=40%	NEIL3/XRCC2/CLSPN/HMGB3/BLM/RAD18/RAD51AP1/LIN54/FANCM/MSH6/RECQL4/HMGB2/RBBP8/HMGA1
GOBP_REGULATION_OF_NEURON_PROJECTION_DEVELOPMENT	GOBP_REGULATION_OF_NEURON_PROJECTION_DEVELOPMENT	388	-0.326083	-1.46271	0.000265431	0.00156949	0.000977254	4104	tags=29%, list=21%, signal=24%	FIG4/THY1/ULK1/VIM/LPAR1/TMEM106B/KIF13B/RGS2/SNX3/MYLIP/TIAM2/NTRK3/EFNB3/MAP2K1/ELAVL4/TMEM30A/ID1/LIMK1/YWHAH/PRKD1/RELN/METRN/SLIT2/PACSIN1/RTN4/ROBO2/FYN/STMN2/ZFYVE27/CCDC88A/SHOX2/LRRC4C/LTK/ATP1B2/RND2/GRN/NEDD4/ABI3/SDC2/CHRNA3/CAMK2G/ULK2/SHANK3/PPFIA2/ARHGAP4/NDEL1/PTK2B/PPP2R5B/MACF1/CIB1/EPHA4/APOE/PLXND1/PDLIM5/ITM2C/MAPT/RIT2/NDRG4/SEMA6D/MAP6/PAK3/NRP1/IL1RAPL1/B2M/PTPRF/LRRK2/PTP…
GOCC_ACTIN_FILAMENT	GOCC_ACTIN_FILAMENT	96	-0.456744	-1.74468	0.000265739	0.00156949	0.000977255	3769	tags=35%, list=19%, signal=29%	GJB6/EHBP1L1/ESPN/WIPF2/MYO6/COTL1/SPTBN4/MYO1C/ACTA1/FYN/PDLIM1/ACTN2/CORO1A/MYO5A/IQGAP1/PDLIM5/WIPF1/PLS3/HCK/RAC2/RCSD1/SHROOM4/DUSP22/FMN1/AVIL/AIF1/PSTPIP1/ANXA1/ARHGAP6/HCLS1/TEK/LCP1/GAS7/POF1B
GOBP_LYSOSOMAL_TRANSPORT	GOBP_LYSOSOMAL_TRANSPORT	105	-0.455611	-1.74853	0.000271466	0.00160146	0.000997161	6218	tags=50%, list=31%, signal=34%	LRP1/AKTIP/STX8/DENND3/CHMP6/CACNG4/SPTBN5/CACNG2/VPS39/AP3B1/IGF2R/GCC2/C9orf72/VPS11/CHMP4B/VPS41/ARL8B/PLEKHM1/VPS53/HGSNAT/NPC1/HSPA1A/LAMP1/MTM1/CHMP2B/GPRASP1/LAMP2/TMEM106B/VPS4B/RHOB/EHD3/DTX3L/SNX16/GRN/ANKFY1/SORL1/NEDD4/PSAP/KIF13A/CHMP4C/CDX2/GNPTAB/ATP13A2/CACNG3/LRRK2/LYST/LAPTM5/RILP/CLU/PINK1/RAB7B/ADRB2
GOBP_NUCLEOTIDE_EXCISION_REPAIR	GOBP_NUCLEOTIDE_EXCISION_REPAIR	52	0.565402	1.87535	0.000271917	0.00160227	0.000997664	4960	tags=44%, list=25%, signal=33%	BRIP1/BRCA2/TP53/RPA4/ERCC4/POLA1/POLD1/NTHL1/XAB2/PNKP/POLE/DDB2/RPA3/HUS1/MNAT1/ERCC1/ERCC8/ERCC6/GTF2H4/POLR2I/POLD3/SLC30A9/RAD23A
GOBP_EMBRYONIC_ORGAN_MORPHOGENESIS	GOBP_EMBRYONIC_ORGAN_MORPHOGENESIS	273	0.352304	1.50682	0.000273263	0.00160834	0.00100144	2452	tags=19%, list=12%, signal=17%	NEUROD1/DLX6/FGF10/DLX5/HOXD10/TWIST1/VAX2/HOXD4/BMP7/GSC/RBP4/PLS1/CHRNA9/IRX5/SIX4/FGFR2/STIL/ATP6V1B1/STRA6/DSCAML1/SATB2/CCDC39/MYO3B/FZD5/CRB2/GBX2/TBX1/HOXC11/ATOH1/FZD6/GATA4/PDGFRA/ROR2/ALX3/SOX9/SMO/SIX3/HOXD3/SLC39A3/USH1G/GRHL2/SOX11/STOX1/COL11A1/HOXA11/FZD2/HMX3/SIX2/FUZ/ALX4/CCDC40/FGF8/MTHFD1
GOBP_PYROPTOSIS	GOBP_PYROPTOSIS	18	-0.739522	-1.9717	0.000275171	0.0016177	0.00100727	3173	tags=67%, list=16%, signal=56%	GSDMB/NAIP/NLRP1/AIM2/NLRC4/ZBP1/CASP4/CASP8/GZMB/CASP1/GSDMD/GZMA
GOMF_PHOSPHOLIPASE_BINDING	GOMF_PHOSPHOLIPASE_BINDING	19	-0.744826	-2.03027	0.000276481	0.00162353	0.0010109	1832	tags=53%, list=9%, signal=48%	PRKCZ/BTK/SYK/PLA2R1/ARHGAP6/BANK1/APOC2/LCK/BLNK/SELE
GOBP_T_HELPER_17_CELL_DIFFERENTIATION	GOBP_T_HELPER_17_CELL_DIFFERENTIATION	26	-0.656237	-1.97189	0.000284262	0.0016673	0.00103816	5159	tags=73%, list=26%, signal=54%	RC3H1/ZBTB7B/RORC/IL23A/LY9/IL6/IL12B/IL2/IL4/SLAMF6/BATF/RORA/STAT3/NFKBIZ/TBX21/ZC3H12A/IL23R/IRF4/IL6R
GOBP_PRIMARY_ALCOHOL_METABOLIC_PROCESS	GOBP_PRIMARY_ALCOHOL_METABOLIC_PROCESS	96	-0.455571	-1.7402	0.000289679	0.00169712	0.00105672	2165	tags=28%, list=11%, signal=25%	REST/CYP3A5/DHRS3/ALDH1A3/TPK1/ALDH3A2/CYP2C8/RPE65/DKK3/DAB2/DHRS9/ACSS1/SULT2A1/AKR1C3/SULT1B1/CYP3A7/AKR1C1/IGF1/ADH1C/EDNRB/PLB1/CYP11B2/ADH1A/WNT4/ALDH1A1/TTR/CYP3A4
GOBP_NEGATIVE_REGULATION_OF_DNA_REPLICATION	GOBP_NEGATIVE_REGULATION_OF_DNA_REPLICATION	28	0.669736	1.96864	0.000291605	0.00170644	0.00106253	1558	tags=43%, list=8%, signal=40%	BRCA2/CDC6/CDT1/BLM/TP53/FBXO5/TIMELESS/TIPIN/PDS5A/GMNN/LIG3/ZRANB3
GOBP_POSITIVE_REGULATION_OF_PROTEIN_LOCALIZATION	GOBP_POSITIVE_REGULATION_OF_PROTEIN_LOCALIZATION	384	-0.322704	-1.44619	0.000292767	0.00171128	0.00106554	3666	tags=26%, list=19%, signal=22%	PPARG/DMAP1/PFKFB2/TMEM30A/BAG3/GAS6/VIL1/RHOU/PRKD1/FRMD4A/HSPA1L/MYO1C/ANG/NKD2/RTN4/VAMP2/FYN/PECAM1/DTX3L/C2CD2L/CCDC88A/ANK3/PRKCE/SORL1/WWTR1/LEPROT/VEGFC/EGFR/CIB1/NNAT/PARP9/JUP/CDC42/MAPT/JAK2/LGALS3/ITGAM/SPTBN1/ATP13A2/TYROBP/STOM/EPB41L2/CARD10/CLSTN3/TNF/PRKCZ/P2RX7/TLR4/ABCA7/PRKCD/TRPM2/TRPM4/RPH3AL/MSN/TGFB1/DOC2B/RAC2/PRKCH/GLI3/GNAI1/YAP1/VSNL1/PIK3R1/IL1B/PINK1/GZMB/ITGB2/ZC3H1…
GOBP_HOMOPHILIC_CELL_ADHESION_VIA_PLASMA_MEMBRANE_ADHESION_MOLECULES	GOBP_HOMOPHILIC_CELL_ADHESION_VIA_PLASMA_MEMBRANE_ADHESION_MOLECULES	142	-0.416707	-1.67466	0.000295922	0.00172773	0.00107579	2875	tags=30%, list=15%, signal=25%	PCDHA11/PCDHB15/CADM1/PCDH9/SDK1/ROBO3/CDH11/CDH5/PCDH18/PCDH12/CDH10/PCDHB6/CELSR1/PCDH10/ROBO4/PTPRT/CLSTN1/NEXN/CLSTN3/CDH7/PTPRM/CADM3/FAT4/CDH8/CDH15/IGSF21/DSC2/VSTM2L/PCDH7/CDH22/CDH12/PCDH20/CD84/CDH18/CDH6/DSC1/CDH9/CDH1/KIRREL3/AMIGO2/MYOT/CDH19
GOBP_POSITIVE_REGULATION_OF_LIPID_BIOSYNTHETIC_PROCESS	GOBP_POSITIVE_REGULATION_OF_LIPID_BIOSYNTHETIC_PROCESS	73	-0.493893	-1.78319	0.000310139	0.0018066	0.0011249	3431	tags=33%, list=17%, signal=27%	STAR/AVPR1A/RAB38/CREBL2/HSD17B13/APOE/ZBTB20/HTR2B/TNF/PRKCD/APOA1/ABCG4/DAB2/IL1B/ANXA1/PTGS2/FABP3/APOC2/INS/HTR2C/IFNG/HTR2A/WNT4/CD74
GOBP_EPITHELIAL_CELL_DEVELOPMENT	GOBP_EPITHELIAL_CELL_DEVELOPMENT	193	-0.378941	-1.58939	0.000310139	0.0018066	0.0011249	4301	tags=33%, list=22%, signal=26%	IKBKB/BMP15/GJA1/SLC4A5/ZDHHC21/VIM/FNDC3A/PROX1/SIDT2/ADAMTSL4/RAB13/SOX8/PLCB1/NOTCH4/VCL/FRMD6/CCM2/B4GALT1/DACT2/PECAM1/BFSP2/RAPGEF6/PDE2A/CDH5/IQGAP1/EDNRA/PDGFB/CLDN5/ROBO4/COL18A1/PRDM1/PROC/TNFRSF1A/HOXA5/MYO1E/TNF/PGR/F11R/MSN/COL22A1/JAG1/LAMB2/NOTCH1/YAP1/ARNTL/IL1B/NOTCH2/KRT2/COL15A1/F2RL1/HYDIN/ICAM1/IL6ST/EPHA2/RAPGEF3/KLF5/EDNRB/AR/CLDN1/PKHD1/TP63/NTRK1/POF1B
GOCC_CORTICAL_CYTOSKELETON	GOCC_CORTICAL_CYTOSKELETON	98	-0.452032	-1.72801	0.000310595	0.0018072	0.00112526	3877	tags=38%, list=20%, signal=31%	SNX9/SHROOM1/ERC1/LASP1/FLOT2/COTL1/SPTBN4/CALD1/GYPC/ERC2/ACTN2/CAP1/CORO1A/IQGAP1/MYH9/SPTAN1/PCLO/CLDN5/RIMS3/SPTBN1/MYO1E/EPB41L2/RIMS1/SPTB/GSN/UTRN/SPTA1/SHROOM4/PRKCB/DLC1/CALB1/HCLS1/RAPGEF3/PLEKHH2/CDH1/SELE/KRT19
GOBP_REGULATION_OF_RESPONSE_TO_DNA_DAMAGE_STIMULUS	GOBP_REGULATION_OF_RESPONSE_TO_DNA_DAMAGE_STIMULUS	196	0.386667	1.57868	0.000311215	0.00180874	0.00112622	3756	tags=27%, list=19%, signal=22%	TEX15/FGF10/TWIST1/CHEK1/RFWD3/FANCB/POLQ/WDR76/RAD51/RUVBL1/FOXM1/BRCA1/CHEK2/TP53/RAD51AP1/EYA2/FBXO5/ENDOG/TIMELESS/POLH/SPRED2/PRKCG/ERCC4/UBQLN4/RNF168/FIGNL1/MDM2/ATAD5/AXIN2/PNKP/PCNA/ACTL6A/SETMAR/OTUB2/RBBP8/RUVBL2/TRIAP1/TMEM161A/DYRK3/KLHL15/PRKDC/TRIM28/PARG/SFRP2/DDX11/ING2/BID/NSMCE4A/RAD9A/YEATS4/RNASEH2B/ERCC1
GOBP_CELL_PROJECTION_ASSEMBLY	GOBP_CELL_PROJECTION_ASSEMBLY	435	-0.320749	-1.45312	0.000313296	0.00181876	0.00113246	4614	tags=30%, list=23%, signal=24%	RAB1A/RHOG/CYLD/TBC1D9B/NPHP3/KCNQ1/IFT74/CAPZB/PODXL/NCKAP1/TTLL3/TMEM80/ATP6V0D1/PALM/DCDC2/DPYSL3/DOCK11/RAB8B/GALNT11/SDCCAG8/CCDC96/GBF1/TBC1D24/MINK1/HAP1/ITGB4/PARVA/PDGFA/SSX2IP/ESPN/KIF3A/EHD3/FGD5/EVI5/RHOU/VCL/SDCBP/TBC1D10A/EHD2/SLIT2/AKIRIN1/WASF2/CCDC103/CCDC88A/ACTN2/EXOC4/SLC9A3R1/TBC1D3/OPHN1/ABI3/WWTR1/PLD1/RAPGEF6/CAV1/DAAM2/NDEL1/RHOJ/ARHGAP24/PARVG/CDC42/EMP3/TBC1D2/EPS8/EMP2…
GOBP_RESPONSE_TO_CALCIUM_ION	GOBP_RESPONSE_TO_CALCIUM_ION	138	-0.411677	-1.64426	0.000317539	0.00184129	0.0011465	3147	tags=31%, list=16%, signal=26%	DPEP1/CPNE4/NEDD4/SYT10/LGMN/CAV1/IQGAP1/TXNIP/PTK2B/CAPN3/RASGRP2/JUNB/CPNE8/SYT17/ANXA11/S100A16/GUCA1A/CPNE5/P2RX7/TNNT2/TRPM2/ITPKB/SYT9/EDN1/ADCY1/SLC6A1/SYT5/MEF2C/SYT7/AKR1C3/CPNE2/FOSB/PLCG2/ALOX5AP/FOS/PCSK1/CPNE9/TTN/SYT13/ITPR3/KCNMB2/CRHBP/CASQ2
GOBP_EAR_DEVELOPMENT	GOBP_EAR_DEVELOPMENT	198	0.387031	1.58236	0.000318495	0.00184474	0.00114864	2152	tags=18%, list=11%, signal=16%	GABRA5/NEUROD1/DLX6/FGF10/DLX5/LGR5/TWIST1/GSC/PLS1/CHRNA9/CCNA2/SIX4/NOX3/FGFR2/ATP6V1B1/MCM2/STRA6/MYO3B/GBX2/TBX1/ATOH1/FZD6/MKS1/ROR2/SOX9/ANP32B/TCF15/PCDH15/USH1G/RPGRIP1L/STOX1/COL11A1/FZD2/HMX3/SIX2
GOBP_ORGAN_OR_TISSUE_SPECIFIC_IMMUNE_RESPONSE	GOBP_ORGAN_OR_TISSUE_SPECIFIC_IMMUNE_RESPONSE	24	-0.681609	-2.00381	0.000319367	0.00184769	0.00115048	3233	tags=46%, list=16%, signal=38%	IL6/PIGR/IL4/DEFA1/XCL1/LTF/DEFA4/NOD2/IL6R/CAMP/CD160
GOBP_NEGATIVE_REGULATION_OF_REGULATED_SECRETORY_PATHWAY	GOBP_NEGATIVE_REGULATION_OF_REGULATED_SECRETORY_PATHWAY	23	-0.683329	-1.97742	0.000319945	0.00184894	0.00115125	5174	tags=83%, list=26%, signal=61%	RABGEF1/HMOX1/RAP1A/IL13RA2/CEACAM1/SYT4/CD300A/GNAI2/FCGR2B/SPI1/STXBP3/LGALS9/REST/NOTCH1/ADRA2A/HLA-F/CD84/NCKAP1L/CCR2
GOBP_MULTICELLULAR_ORGANISMAL_SIGNALING	GOBP_MULTICELLULAR_ORGANISMAL_SIGNALING	150	-0.40644	-1.64613	0.000321727	0.00185712	0.00115635	3770	tags=47%, list=19%, signal=38%	CLCN1/RNF207/KCNJ3/AKAP9/SRI/KCNA5/MYH14/GRIK2/SLC4A3/PAFAH1B1/ITGA2/CALM1/SCN3B/FKBP1B/CHRM5/KCNH6/KCNMB4/CARTPT/KCNQ1/GJA1/GHSR/ATP1A1/CACNA1I/SLC9A1/HRC/ATP1A3/EHD3/RYR2/SPTBN4/CNTNAP1/PLN/AVPR1A/ABCC9/ANK3/SCN4A/ATP1B2/DRD1/GJA5/CHRNB4/ATP1B1/CAV1/DSP/CACNA1D/JUP/KCNA2/SCN3A/TBX18/KCNE4/CACNA1G/SLC8A1/CACNG3/SCN4B/TRPM4/AGT/S1PR1/DSC2/SCN9A/KCNJ5/SCN2A/ATP2B4/CNTNAP2/NRCAM/KCND2/ATP2A3/GHRL/K…
GOBP_RESPONSE_TO_AMPHETAMINE	GOBP_RESPONSE_TO_AMPHETAMINE	29	-0.63989	-1.95321	0.000329743	0.00190124	0.00118382	3114	tags=48%, list=16%, signal=41%	SLC1A1/PPP1R1B/RGS2/NR4A1/DRD1/EDNRA/DRD2/TH/CNR2/EDN1/RGS7/DBH/NR4A2/SLC18A2
GOBP_MITOTIC_G2_DNA_DAMAGE_CHECKPOINT_SIGNALING	GOBP_MITOTIC_G2_DNA_DAMAGE_CHECKPOINT_SIGNALING	27	0.660378	1.92686	0.000332956	0.0019176	0.00119401	541	tags=22%, list=3%, signal=22%	CHEK1/CLSPN/DTL/BLM/PLK1/BRCA1
GOBP_REGULATION_OF_B_CELL_RECEPTOR_SIGNALING_PATHWAY	GOBP_REGULATION_OF_B_CELL_RECEPTOR_SIGNALING_PATHWAY	18	-0.732845	-1.95389	0.000343353	0.00197525	0.0012299	4192	tags=78%, list=21%, signal=61%	NFAM1/CD300A/FCGR2B/FOXP1/LPXN/CMTM3/CD22/PRKCH/CD19/FCRL3/PRKCB/BLK/PTPN22/STAP1
GOBP_MEMBRANE_FUSION	GOBP_MEMBRANE_FUSION	129	-0.425908	-1.68357	0.000348972	0.00200531	0.00124862	5592	tags=47%, list=28%, signal=34%	SYT11/VPS39/YIPF5/RAB3A/STX11/VAPA/VPS11/VPS41/GOSR1/VAV3/ARL8B/PLEKHM1/STX4/STX6/SYT1/GCA/TBC1D4/NSF/SYT4/RAB8B/CHMP2B/RABEP1/PRRT2/SPESP1/HACE1/RAB13/GAS6/STX1A/DYSF/NKD2/VAMP2/LYZL4/PIP4K2A/ANKFY1/CORO1A/STX7/VAMP3/TIE1/ATP13A2/SNAP23/VAMP8/RIMS1/STX12/CAV2/SYT9/DOC2B/VAMP1/RAB20/FOLR2/SYT7/RAB7B/ANXA1/NOX5/CD9/CH25H/ANXA2/SYT13/SLAMF1/SERPINA5/SAMD9/ROPN1B
GOBP_SMOOTH_MUSCLE_CELL_MIGRATION	GOBP_SMOOTH_MUSCLE_CELL_MIGRATION	63	-0.520674	-1.83049	0.000352666	0.00202426	0.00126042	5068	tags=59%, list=26%, signal=44%	PPARD/SERPINE1/TACR1/ITGA2/GNA12/PDGFRB/CRK/PARVA/PDGFA/PRKG1/BCL2/FGF9/SLIT2/SORL1/S100A11/ADAMTS1/PDGFB/GRB10/MYC/MYOCD/PLAU/NDRG4/SEMA6D/NRP1/DOCK4/HAS2/TLR4/P2RY6/MEF2C/AGT/IGFBP5/AIF1/IGF1/PLAT/NR4A3/PDGFD/CCL5
GOBP_REVERSE_CHOLESTEROL_TRANSPORT	GOBP_REVERSE_CHOLESTEROL_TRANSPORT	17	-0.720864	-1.88693	0.000354917	0.00203489	0.00126704	3148	tags=65%, list=16%, signal=54%	LCAT/APOC3/APOE/ABCA1/LIPG/APOA1/CLU/ABCA5/APOC2/CETP/LIPC
GOMF_GTPASE_ACTIVITY	GOMF_GTPASE_ACTIVITY	275	-0.345518	-1.49892	0.000355382	0.00203526	0.00126727	4005	tags=27%, list=20%, signal=22%	TUBB3/DNM1/GNG5/TUBA1A/RGS2/GNAI2/RAB2A/RAB32/GNG11/TUBB8/RRAD/RHOB/RAB13/RAB6B/RHOU/RAB26/GNB1/RRAGC/MFN2/RAB43/RAB38/RND2/GNG3/MX1/TPPP/RRAS/RGS6/RERG/RHOC/RHOJ/TUBA4A/ARL11/CDC42/RGS17/RIT2/GNGT2/RAB31/RAB27A/TUBB2A/RASL12/GEM/GNG8/LRRK2/DNM3/RND3/RGS11/RGS16/RAC2/RAB15/RAB20/GNAI1/ARHGDIB/DIRAS2/RAB27B/RAB7B/RGS7/GCH1/GBP4/GBP5/GBP1/GBP2/GBP3/TUBB1/RGS18/RASD1/GIMAP7/RGS1/RGS5/REM1/RHOH/RAB37…
GOBP_CHROMOSOME_CONDENSATION	GOBP_CHROMOSOME_CONDENSATION	30	0.648651	1.93999	0.00035708	0.00204269	0.00127189	3276	tags=50%, list=17%, signal=42%	NCAPG/NCAPH/SMC4/CDCA5/PLK1/NUSAP1/TOP2A/SMC2/NCAPD2/NCAPG2/NCAPD3/MCPH1/SMARCA5/PRM2/BANF1
GOBP_NEGATIVE_REGULATION_OF_EXOCYTOSIS	GOBP_NEGATIVE_REGULATION_OF_EXOCYTOSIS	32	-0.631076	-1.95373	0.000358957	0.00205113	0.00127715	5712	tags=78%, list=29%, signal=56%	SNCA/RABGEF1/RSC1A1/HMOX1/RAP1A/IL13RA2/CEACAM1/ATP9A/SYT4/CD300A/GNAI2/VPS4B/FCGR2B/SPI1/STXBP3/LGALS9/REST/IL1RAPL1/NOTCH1/ADRA2A/HLA-F/ANXA1/CD84/NCKAP1L/CCR2
GOMF_MHC_CLASS_I_PROTEIN_BINDING	GOMF_MHC_CLASS_I_PROTEIN_BINDING	17	-0.72023	-1.88528	0.000359746	0.00205333	0.00127852	4427	tags=71%, list=22%, signal=55%	TAP2/CD244/PILRB/PILRA/TAPBP/LILRB2/HLA-E/TAP1/CD8A/CD8B/LILRB1/KLRK1
GOBP_ENDOTHELIAL_CELL_APOPTOTIC_PROCESS	GOBP_ENDOTHELIAL_CELL_APOPTOTIC_PROCESS	50	-0.539909	-1.82584	0.000361708	0.00206222	0.00128406	2621	tags=40%, list=13%, signal=35%	GAS6/THBS1/KDR/CDH5/IL4/GATA2/CD40/TNF/ITGA4/AKR1C3/HLA-G/ICAM1/MAP3K5/TEK/SCG2/FASLG/CCL2/CD40LG/TNFAIP3/CD160
GOBP_RESPONSE_TO_PROSTAGLANDIN	GOBP_RESPONSE_TO_PROSTAGLANDIN	30	-0.632272	-1.91987	0.000363407	0.00206959	0.00128865	4199	tags=57%, list=21%, signal=45%	PTGFR/GNG2/TNFSF4/GNB1/PRKCE/PTGDR/HMGCS2/EDN1/P2RY6/A2M/SFRP1/AKR1C3/CCL21/PTGER4/TGFBR3/CCR7/CCL19
GOBP_MUSCLE_CONTRACTION	GOBP_MUSCLE_CONTRACTION	316	-0.338819	-1.49022	0.000366133	0.00208279	0.00129686	4495	tags=33%, list=23%, signal=26%	KCNMA1/KCNQ1/F2R/MAP2K3/MYL1/MYLPF/NOS1AP/GJA1/GHSR/KCNJ8/DLG1/ZDHHC21/TNNT3/GSTM2/ATP1A1/RGS2/PRKG1/TCAP/SLC9A1/HRC/NPNT/EHD3/CHRNG/ANXA6/TRPV1/RYR2/PPP1R12B/ACTA1/CALD1/PLN/ARHGEF11/NR4A1/ACTN2/SCN4A/DRD1/SSTR2/CHRNB1/SNTB1/HTR7/GJA5/CHRNB4/ATP1B1/NMUR1/CHRNA3/CAV1/ADRA2B/DSP/EDNRA/DRD2/ADA/CACNA1D/MYOCD/JUP/KCNE4/MYH3/CACNA1G/MYL9/HTR2B/SLC8A1/DOCK4/MYH11/TNF/SCN4B/TNNT2/SSPN/CSRP3/TRPM4/EDN1/…
GOBP_SPLICEOSOMAL_SNRNP_ASSEMBLY	GOBP_SPLICEOSOMAL_SNRNP_ASSEMBLY	32	0.640703	1.93133	0.000374562	0.00212599	0.00132377	4723	tags=72%, list=24%, signal=55%	SNRPE/PRMT5/GEMIN6/LSM4/SNRPD2/SNRPF/SNRPD1/LSM2/SNRPB/SNRPG/CLNS1A/PRPF19/GEMIN8/SART3/COIL/GEMIN7/SNRPD3/PRPF3/SART1/GEMIN5/TGS1/PRMT7/GEMIN4
GOCC_AUTOPHAGOSOME	GOCC_AUTOPHAGOSOME	98	-0.448818	-1.71572	0.00037418	0.00212599	0.00132377	6150	tags=50%, list=31%, signal=35%	NRBF2/ATG9A/CHMP6/ULK3/BECN1/FTH1/FTL/RB1CC1/TBC1D17/C9orf72/VPS11/CHMP4B/ATG16L2/TRIM21/PLEKHM1/ENTPD4/ATG16L1/TP53INP1/SQSTM1/TP53INP2/ATP6AP2/NBR1/WIPI2/LAMP1/CHMP2B/ULK1/LAMP2/ADPRH/HAP1/GABARAP/WDR81/CALCOCO2/WIPI1/PRKD1/MAP1LC3B/FYCO1/PIP4K2A/PEG3/CHMP4C/MCOLN3/SRPX/ATP13A2/OPTN/LRRK2/DAPK2/MAP1LC3A/MAP1LC3C/GABARAPL1/GABARAPL3
GOBP_POSITIVE_REGULATION_OF_CD4_POSITIVE_ALPHA_BETA_T_CELL_DIFFERENTIATION	GOBP_POSITIVE_REGULATION_OF_CD4_POSITIVE_ALPHA_BETA_T_CELL_DIFFERENTIATION	28	-0.657218	-1.99267	0.000379012	0.00213968	0.00133228	3089	tags=54%, list=16%, signal=45%	IL12B/CD83/LGALS9/IL4R/PRKCZ/NFKBIZ/ANXA1/HLA-DRA/HLA-DRB1/NCKAP1L/IL23R/IFNG/NLRP3/IL18/CCL19
GOBP_RESPONSE_TO_MURAMYL_DIPEPTIDE	GOBP_RESPONSE_TO_MURAMYL_DIPEPTIDE	17	-0.718967	-1.88197	0.000379061	0.00213968	0.00133228	4287	tags=65%, list=22%, signal=51%	CARD9/VIM/NFKBIA/NLRP1/NOD1/IRF5/JAG1/NOTCH1/NOD2/PTPN22/TNFAIP3
GOBP_POSITIVE_REGULATION_OF_SMALL_GTPASE_MEDIATED_SIGNAL_TRANSDUCTION	GOBP_POSITIVE_REGULATION_OF_SMALL_GTPASE_MEDIATED_SIGNAL_TRANSDUCTION	62	-0.524264	-1.83543	0.000378256	0.00213968	0.00133228	2153	tags=61%, list=11%, signal=55%	GPR55/SHOC2/TGM2/GPR20/F2RL3/PDGFRB/F2R/AKAP13/ROBO1/CSF1/LPAR1/ITGAV/RELN/MAPRE2/MCF2L/RASGRF1/GPR17/NRG1/COL3A1/F11R/APOA1/ITPKB/RASGRP1/ABRA/NOTCH1/NOTCH2/RASGEF1A/F2RL1/ARHGEF3/IGF1/P2RY8/GPR65/P2RY10/PIK3CG/GPR174/F2RL2/GPR18/NTRK1
GOBP_REGULATION_OF_PHOSPHATIDYLINOSITOL_3_KINASE_SIGNALING	GOBP_REGULATION_OF_PHOSPHATIDYLINOSITOL_3_KINASE_SIGNALING	101	-0.440598	-1.68862	0.000379071	0.00213968	0.00133228	3910	tags=41%, list=20%, signal=33%	OSM/PDGFA/NTRK3/NLRC3/MYOC/PRR5/RELN/PIK3AP1/SERPINE2/KDR/SLC9A3R1/NEDD4/FLT1/BTN2A2/EGFR/PDGFB/JAK2/CD28/TNF/NCF1/RASGRP1/FGR/PIK3IP1/PTPN6/AGT/HCST/DCN/PDGFC/F2RL1/IGF1/HCLS1/TEK/INS/PDGFD/CCL5/ERBB3/SELP/IL18/PIP5K1B/FLT3/NTRK1
GOBP_MALE_GAMETE_GENERATION	GOBP_MALE_GAMETE_GENERATION	436	0.32241	1.44194	0.000378953	0.00213968	0.00133228	3686	tags=26%, list=19%, signal=22%	TEX15/BRIP1/PROK2/C14orf39/SOHLH2/BRCA2/KIF18A/FAM9A/GALNTL5/TRIP13/SOHLH1/SLC22A16/WFDC2/E2F1/ASPM/CDC25C/RUVBL1/MYBL1/GGN/BNC1/PTTG1/DMC1/RBMY1B/CYLC2/FANCA/FAM9C/CALR3/TDRD5/PCYT1B/MNS1/ASF1B/ADAMTS16/DNMT3L/SPATA5/ODF1/EIF5A2/SEMG1/BRDT/SOX9/KIT/ELSPBP1/DAZ2/SEMG2/TCP11/DEFB118/BPY2B/SLC25A31/PAEP/ZSCAN2/MSH6/RPL39L/SPA17/HMGB2/CCNB1IP1/PLA2G3/FIGNL1/RACGAP1/SPATA9/MCM8/IFT81/CCNA1/TXNRD3/ROS…
GOBP_TOLERANCE_INDUCTION	GOBP_TOLERANCE_INDUCTION	27	-0.648073	-1.95136	0.000382786	0.00215825	0.00134385	4207	tags=67%, list=21%, signal=53%	CD3E/IL2RA/LYN/CCR4/CLC/PDCD1/CD274/IRAK3/LGALS9/HAVCR2/LILRB2/HLA-B/HLA-E/HLA-G/BLK/TGFBR2/ICOS/TNFAIP3
GOBP_MONOCYTE_DIFFERENTIATION	GOBP_MONOCYTE_DIFFERENTIATION	32	-0.629595	-1.94914	0.000386747	0.00217818	0.00135626	4278	tags=59%, list=22%, signal=47%	MT1G/CSF1/CD4/PPARG/JUN/IRF7/FOXP1/IFI16/CTNNBIP1/MYH9/MYC/CSF2/ZFP36L1/INPP5D/ZBTB46/CSF1R/HOXA7/HLA-DRB1/CD74
GOBP_IMMUNE_RESPONSE_TO_TUMOR_CELL	GOBP_IMMUNE_RESPONSE_TO_TUMOR_CELL	24	-0.677313	-1.99118	0.000387316	0.00217897	0.00135675	3089	tags=62%, list=16%, signal=53%	IL12B/PRF1/CD274/MR1/HLA-A/HAVCR2/IL4I1/NKG7/HLA-DRB1/CD226/MICA/AHR/HLA-DRB3/CRTAM/CD160
GOBP_COGNITION	GOBP_COGNITION	274	-0.335305	-1.45334	0.000396307	0.0022271	0.00138672	2579	tags=22%, list=13%, signal=19%	SHANK3/NRXN3/EGFR/SLC24A2/DRD2/PJA2/APOE/MAPT/TH/SLC12A5/CLDN5/BTG2/NDRG4/KCNK10/CPEB3/B2M/TNF/PRKCZ/CHL1/ABCA7/GATM/PTCHD1/THRA/LILRB2/ATXN1/DKK1/CNR1/ADCY1/SLC6A1/MEF2C/AGT/PTN/SHROOM4/FAM107A/SCN2A/SGK1/ITGA3/FOS/TLR2/MAP1A/KCNK2/HLA-DRA/CALB1/PTGS2/EGR2/DBH/CNTNAP2/RAPGEF3/HRH1/INS/CX3CR1/HTR2A/ITPR3/CCL11/PTPRZ1/CRHBP/S100B/ITGA8/ATP1A2/NTRK1
[truncated: 1,175 more rows]

## Sheet: c2.cp.kegg.v7.4.symbols.gmt
ID	Description	setSize	enrichmentScore	NES	pvalue	p.adjust	qvalue	rank	leading_edge	core_enrichment
[truncated: 69 more rows]
