# Supplementary material for: Construction of a novel anoikis-related prognostic model and analysis of its correlation with infiltration of immune cells in neuroblastoma
Source: Front Immunol. 2023 Apr 4;14:1135617. doi: 10.3389/fimmu.2023.1135617 (PMC10111050; doi:10.3389/fimmu.2023.1135617)
Supplement: Supplementary file 6 [file Table_6.xlsx]

## Sheet: c5.go.v7.4.symbols.gmt
id	logFC	AveExpr	t	P.Value	adj.P.Val	B
GOCC_METHYLOSOME	0.739976	-0.0562438	30.6285	6.93938e-133	4.52517e-129	292.942
GOBP_ACTIN_FILAMENT_ORGANIZATION	-0.290234	0.0125839	-29.9481	6.28827e-129	2.05029e-125	283.858
GOBP_DNA_STRAND_ELONGATION	0.57425	-0.0212315	29.8406	2.66048e-128	5.78299e-125	282.42
GOBP_REGULATION_OF_ACTIN_FILAMENT_ORGANIZATION	-0.30662	0.0147178	-29.8086	4.08532e-128	6.66009e-125	281.992
GOCC_SPLICEOSOMAL_TRI_SNRNP_COMPLEX	0.525874	-0.0260749	29.1449	3.03811e-124	3.96231e-121	273.104
GOBP_ACTIN_FILAMENT_POLYMERIZATION	-0.306449	0.0127001	-28.9753	2.97168e-123	3.22972e-120	270.831
GOMF_PHOSPHOLIPID_BINDING	-0.241889	0.0110398	-28.936	5.04284e-123	4.69776e-120	270.303
GOCC_PLASMA_MEMBRANE_SIGNALING_RECEPTOR_COMPLEX	-0.325072	0.0108267	-28.8127	2.64761e-122	2.15814e-119	268.65
GOBP_REGULATION_OF_CELL_MATRIX_ADHESION	-0.364727	0.0146173	-28.7919	3.50512e-122	2.53966e-119	268.37
GOBP_REGULATION_OF_GLYCOPROTEIN_METABOLIC_PROCESS	-0.380422	0.013777	-28.7641	5.09088e-122	3.31976e-119	267.998
GOBP_NCRNA_3_END_PROCESSING	0.467349	-0.0284549	28.5598	7.96649e-121	4.72268e-118	265.256
GOBP_REGULATION_OF_VESICLE_MEDIATED_TRANSPORT	-0.254075	0.0102674	-28.4696	2.68436e-120	1.45873e-117	264.045
GOBP_ACTIN_POLYMERIZATION_OR_DEPOLYMERIZATION	-0.303696	0.0129514	-28.2739	3.74314e-119	1.87762e-116	261.417
GOBP_SPLICEOSOMAL_SNRNP_ASSEMBLY	0.522295	-0.027047	28.1312	2.56134e-118	1.19303e-115	259.5
GOBP_POSITIVE_REGULATION_OF_RECEPTOR_MEDIATED_ENDOCYTOSIS	-0.323248	0.020942	-27.9866	1.79738e-117	7.8138e-115	257.557
GOBP_REGULATION_OF_GTPASE_ACTIVITY	-0.273014	0.011458	-27.9765	2.05834e-117	8.09146e-115	257.422
GOCC_SM_LIKE_PROTEIN_FAMILY_COMPLEX	0.40235	-0.0152706	27.9747	2.10941e-117	8.09146e-115	257.397
GOBP_POSITIVE_REGULATION_OF_ENDOCYTOSIS	-0.302363	0.0172009	-27.9326	3.71934e-117	1.34743e-114	256.832
GOCC_SMN_SM_PROTEIN_COMPLEX	0.621879	-0.0340566	27.8426	1.25145e-116	4.2951e-114	255.622
GOBP_REGULATION_OF_ACTIN_FILAMENT_LENGTH	-0.30787	0.0141565	-27.6899	9.80408e-116	3.19662e-113	253.57
GOCC_U12_TYPE_SPLICEOSOMAL_COMPLEX	0.466518	-0.0170946	27.6265	2.3048e-115	7.15696e-113	252.717
GOMF_SH3_DOMAIN_BINDING	-0.272585	0.0114763	-27.5574	5.84914e-115	1.73374e-112	251.789
GOMF_CATALYTIC_ACTIVITY_ACTING_ON_A_NUCLEIC_ACID	0.338111	-0.0122021	27.4128	4.11446e-114	1.16654e-111	249.844
GOMF_SNRNA_BINDING	0.376339	-0.0211469	27.3447	1.03068e-113	2.80045e-111	248.928
GOBP_MEMBRANE_RAFT_ORGANIZATION	-0.531824	0.0243005	-27.2478	3.80855e-113	9.93422e-111	247.625
GOBP_REGULATION_OF_ACTIN_FILAMENT_BASED_PROCESS	-0.276782	0.0115617	-27.2346	4.55138e-113	1.14152e-110	247.447
GOBP_REGULATION_OF_SMALL_GTPASE_MEDIATED_SIGNAL_TRANSDUCTION	-0.261419	0.0105816	-27.1878	8.54907e-113	2.06476e-110	246.819
GOBP_SNO_S_RNA_METABOLIC_PROCESS	0.545923	-0.0373383	27.1455	1.51354e-112	3.52083e-110	246.249
GOMF_PHOSPHATIDYLINOSITOL_3_KINASE_BINDING	-0.391793	0.0184896	-27.143	1.56577e-112	3.52083e-110	246.215
GOBP_DNA_STRAND_ELONGATION_INVOLVED_IN_DNA_REPLICATION	0.704378	-0.0242975	27.0209	8.12243e-112	1.76554e-109	244.574
GOBP_REGULATION_OF_T_HELPER_2_CELL_DIFFERENTIATION	-0.558298	0.0317415	-26.9074	3.75421e-111	7.89716e-109	243.047
GOCC_EXTRINSIC_COMPONENT_OF_MEMBRANE	-0.217299	0.0105625	-26.8667	6.49952e-111	1.32448e-108	242.5
GOBP_REGULATED_EXOCYTOSIS	-0.282044	0.0151189	-26.859	7.21332e-111	1.4254e-108	242.396
GOBP_REGULATION_OF_ACTIN_FILAMENT_BUNDLE_ASSEMBLY	-0.315468	0.015839	-26.7964	1.67899e-110	3.2202e-108	241.554
GOBP_REGULATION_OF_SUPRAMOLECULAR_FIBER_ORGANIZATION	-0.237186	0.0108272	-26.7189	4.77546e-110	8.89736e-108	240.512
GOBP_POSITIVE_REGULATION_OF_GTPASE_ACTIVITY	-0.273144	0.0108716	-26.6665	9.6771e-110	1.7529e-107	239.807
GOBP_ACTIN_FILAMENT_BUNDLE_ORGANIZATION	-0.295535	0.0137194	-26.5831	2.97969e-109	5.2515e-107	238.686
GOMF_CATALYTIC_ACTIVITY_ACTING_ON_DNA	0.383653	-0.00802987	26.5267	6.37874e-109	1.09463e-106	237.927
GOBP_REGULATION_OF_REGULATED_SECRETORY_PATHWAY	-0.291902	0.0146317	-26.4902	1.04355e-108	1.74488e-106	237.436
GOBP_POSITIVE_REGULATION_OF_CELL_MATRIX_ADHESION	-0.397311	0.0143628	-26.4533	1.7157e-108	2.79703e-106	236.941
GOCC_SPLICEOSOMAL_SNRNP_COMPLEX	0.423225	-0.0118456	26.4424	1.98898e-108	3.12303e-106	236.793
GOCC_RECEPTOR_COMPLEX	-0.271155	0.00778151	-26.4415	2.01146e-108	3.12303e-106	236.782
GOMF_TRANSMEMBRANE_RECEPTOR_PROTEIN_PHOSPHATASE_ACTIVITY	-0.478403	0.02409	-26.426	2.48107e-108	3.76258e-106	236.573
GOBP_EXOCYTOSIS	-0.248687	0.0117077	-26.4188	2.73382e-108	4.05165e-106	236.476
GOBP_RECEPTOR_MEDIATED_ENDOCYTOSIS	-0.249116	0.0115305	-26.4061	3.24571e-108	4.7034e-106	236.305
GOBP_MATURATION_OF_5_8S_RRNA	0.50802	-0.0359758	26.2859	1.64021e-107	2.32517e-105	234.69
GOBP_SMALL_GTPASE_MEDIATED_SIGNAL_TRANSDUCTION	-0.232263	0.0112863	-26.2822	1.72371e-107	2.39156e-105	234.64
GOBP_RIBONUCLEOPROTEIN_COMPLEX_BIOGENESIS	0.389105	-0.0230247	26.2708	2.01069e-107	2.73161e-105	234.486
GOBP_NCRNA_PROCESSING	0.382965	-0.0249849	26.1812	6.73309e-107	8.9605e-105	233.281
GOMF_ENDORIBONUCLEASE_ACTIVITY_PRODUCING_5_PHOSPHOMONOESTERS	0.480618	-0.0293399	26.1727	7.54905e-107	9.84547e-105	233.167
GOBP_NEGATIVE_REGULATION_OF_SUPRAMOLECULAR_FIBER_ORGANIZATION	-0.243824	0.0119064	-26.1674	8.10929e-107	1.03688e-104	233.096
GOBP_REGULATION_OF_EXOCYTOSIS	-0.273118	0.0141292	-26.1231	1.47423e-106	1.84874e-104	232.5
GOBP_NEGATIVE_REGULATION_OF_ACTIN_FILAMENT_POLYMERIZATION	-0.328956	0.0166272	-26.0808	2.60776e-106	3.20853e-104	231.931
GOCC_LATE_ENDOSOME	-0.300624	0.0118941	-26.0564	3.62181e-106	4.37367e-104	231.604
GOCC_METHYLTRANSFERASE_COMPLEX	0.396568	-0.0101822	26.0313	5.08365e-106	6.02736e-104	231.266
GOCC_MEMBRANE_MICRODOMAIN	-0.296108	0.00741842	-26.0083	6.93114e-106	8.01565e-104	230.957
GOMF_GUANYL_NUCLEOTIDE_EXCHANGE_FACTOR_ACTIVITY	-0.267532	0.0100109	-26.0075	7.00647e-106	8.01565e-104	230.946
GOBP_NCRNA_METABOLIC_PROCESS	0.342995	-0.0211239	26.0024	7.50382e-106	8.43663e-104	230.877
GOBP_T_HELPER_2_CELL_DIFFERENTIATION	-0.512534	0.0324007	-25.9731	1.11274e-105	1.22986e-103	230.485
GOBP_REGULATION_OF_RAS_PROTEIN_SIGNAL_TRANSDUCTION	-0.251501	0.0114325	-25.9449	1.62884e-105	1.77028e-103	230.105
GOBP_RNA_3_END_PROCESSING	0.378963	-0.0148178	25.8488	5.94922e-105	6.35982e-103	228.813
GOBP_RRNA_METABOLIC_PROCESS	0.384524	-0.0257003	25.7652	1.83447e-104	1.91013e-102	227.69
GOCC_ENDOCYTIC_VESICLE	-0.321207	0.00965966	-25.7648	1.8454e-104	1.91013e-102	227.684
GOBP_DNA_REPAIR	0.344991	-0.00677877	25.7493	2.27237e-104	2.31533e-102	227.477
GOBP_DNA_REPLICATION_INITIATION	0.590296	-0.0218276	25.7237	3.20981e-104	3.22018e-102	227.132
GOBP_TRNA_METABOLIC_PROCESS	0.384798	-0.0215281	25.7183	3.4524e-104	3.41108e-102	227.06
GOMF_NUCLEOSIDE_TRIPHOSPHATASE_REGULATOR_ACTIVITY	-0.236514	0.00949483	-25.6998	4.43136e-104	4.31297e-102	226.811
GOBP_BONE_CELL_DEVELOPMENT	-0.397987	0.0195587	-25.697	4.60174e-104	4.41293e-102	226.773
GOBP_DNA_REPLICATION	0.384245	-0.00856189	25.6332	1.08707e-103	1.02736e-101	225.916
GOMF_U6_SNRNA_BINDING	0.524944	-0.0299117	25.6312	1.11713e-103	1.04068e-101	225.889
GOBP_TRNA_PROCESSING	0.406619	-0.024108	25.6207	1.28651e-103	1.18159e-101	225.748
GOBP_REGULATION_OF_CELLULAR_COMPONENT_SIZE	-0.234094	0.0110872	-25.6081	1.5245e-103	1.38073e-101	225.579
GOMF_DEOXYRIBONUCLEASE_ACTIVITY	0.354966	-0.0167146	25.5875	2.01203e-103	1.79732e-101	225.302
GOBP_POSITIVE_REGULATION_OF_DNA_DEPENDENT_DNA_REPLICATION	0.612644	-0.0135535	25.5755	2.36401e-103	2.0832e-101	225.142
GOMF_ENDONUCLEASE_ACTIVITY_ACTIVE_WITH_EITHER_RIBO_OR_DEOXYRIBONUCLEIC_ACIDS_AND_PRODUCING_5_PHOSPHOMONOESTERS	0.42732	-0.0248598	25.5678	2.62228e-103	2.27999e-101	225.038
GOCC_SNO_S_RNA_CONTAINING_RIBONUCLEOPROTEIN_COMPLEX	0.537233	-0.0409323	25.5289	4.42824e-103	3.79954e-101	224.516
GOBP_RESPONSE_TO_PROSTAGLANDIN	-0.307579	0.0180733	-25.4532	1.22808e-102	1.04004e-100	223.499
GOMF_RNA_POLYMERASE_ACTIVITY	0.447934	-0.0241129	25.448	1.31648e-102	1.10061e-100	223.429
GOBP_MRNA_CLEAVAGE_INVOLVED_IN_MRNA_PROCESSING	0.527833	-0.0215652	25.4079	2.25964e-102	1.8652e-100	222.891
GOCC_ACTIN_CYTOSKELETON	-0.252461	0.00968518	-25.3944	2.70974e-102	2.20878e-100	222.71
GOBP_NEGATIVE_REGULATION_OF_ACTIN_FILAMENT_BUNDLE_ASSEMBLY	-0.390757	0.0196779	-25.374	3.5697e-102	2.87383e-100	222.435
GOMF_RIBONUCLEOPROTEIN_COMPLEX_BINDING	0.333244	-0.0155591	25.3627	4.15562e-102	3.30473e-100	222.283
GOBP_BASE_EXCISION_REPAIR_GAP_FILLING	0.525024	-0.020663	25.3472	5.11852e-102	4.02143e-100	222.075
GOBP_SNO_S_RNA_PROCESSING	0.557789	-0.0402861	25.3461	5.19851e-102	4.03565e-100	222.06
GOCC_ENDORIBONUCLEASE_COMPLEX	0.414924	-0.0208071	25.3392	5.70263e-102	4.37492e-100	221.968
GOBP_RIBONUCLEOPROTEIN_COMPLEX_SUBUNIT_ORGANIZATION	0.370659	-0.0142548	25.3069	8.80375e-102	6.67549e-100	221.535
GOBP_POSITIVE_REGULATION_OF_REGULATED_SECRETORY_PATHWAY	-0.330816	0.022489	-25.2969	1.00755e-101	7.552e-100	221.4
GOBP_PROTEIN_LOCALIZATION_TO_PLASMA_MEMBRANE	-0.241703	0.0110405	-25.2768	1.32016e-101	9.78268e-100	221.131
GOBP_REGULATION_OF_ACTOMYOSIN_STRUCTURE_ORGANIZATION	-0.28714	0.0158748	-25.2721	1.40706e-101	1.03095e-99	221.067
GOBP_MAINTENANCE_OF_LOCATION_IN_CELL	-0.222926	0.00571636	-25.2511	1.86764e-101	1.35321e-99	220.785
GOBP_NEGATIVE_REGULATION_OF_MONONUCLEAR_CELL_MIGRATION	-0.442505	0.0138173	-25.2093	3.27944e-101	2.35003e-99	220.223
GOMF_TRANSMEMBRANE_RECEPTOR_PROTEIN_TYROSINE_KINASE_ADAPTOR_ACTIVITY	-0.45009	0.0236292	-25.2068	3.38767e-101	2.40119e-99	220.191
GOBP_REGULATION_OF_ENDOCYTOSIS	-0.253152	0.0108288	-25.1748	5.2172e-101	3.65821e-99	219.761
GOBP_RIBOSOME_BIOGENESIS	0.392576	-0.0270102	25.1695	5.6016e-101	3.88596e-99	219.69
GOMF_DNA_POLYMERASE_BINDING	0.493134	-0.0165361	25.1536	6.93935e-101	4.76331e-99	219.476
GOBP_BASE_EXCISION_REPAIR	0.413792	-0.0156469	25.0793	1.8854e-100	1.2807e-98	218.48
GOBP_REGULATION_OF_PROTEIN_POLYMERIZATION	-0.243091	0.0126692	-25.07	2.13811e-100	1.43738e-98	218.354
GOMF_FOUR_WAY_JUNCTION_DNA_BINDING	0.599457	-0.0138108	25.0058	5.07162e-100	3.3747e-98	217.493
GOMF_CATALYTIC_ACTIVITY_ACTING_ON_RNA	0.315823	-0.0163595	24.969	8.31561e-100	5.47738e-98	217
GOBP_CELL_CYCLE_DNA_REPLICATION	0.551788	-0.0163089	24.9495	1.08092e-99	7.04869e-98	216.738
GOBP_REGULATION_OF_DNA_REPLICATION	0.371359	-0.00646219	24.937	1.27903e-99	8.25796e-98	216.571
GOMF_CALCIUM_DEPENDENT_PHOSPHOLIPID_BINDING	-0.338887	0.0116563	-24.9087	1.87059e-99	1.19589e-97	216.192
GOBP_STRESS_FIBER_ASSEMBLY	-0.293908	0.0136627	-24.8708	3.11482e-99	1.97201e-97	215.683
GOMF_GTPASE_ACTIVATOR_ACTIVITY	-0.24987	0.0105393	-24.834	5.11393e-99	3.20653e-97	215.189
GOBP_POSITIVE_REGULATION_OF_GLYCOPROTEIN_METABOLIC_PROCESS	-0.382109	0.0190913	-24.8321	5.23968e-99	3.25409e-97	215.165
GOBP_NUCLEIC_ACID_PHOSPHODIESTER_BOND_HYDROLYSIS	0.271042	-0.0106828	24.8195	6.20825e-99	3.81925e-97	214.995
GOBP_POSITIVE_REGULATION_OF_TRANSCRIPTION_BY_RNA_POLYMERASE_I	0.450774	-0.0354303	24.8148	6.61619e-99	4.03217e-97	214.932
GOBP_SECOND_MESSENGER_MEDIATED_SIGNALING	-0.245821	0.00445148	-24.7667	1.26245e-98	7.62264e-97	214.288
GOMF_ACTIN_BINDING	-0.239702	0.00814738	-24.7417	1.76665e-98	1.05691e-96	213.953
GOCC_CLATHRIN_COATED_VESICLE	-0.266842	0.0108129	-24.7126	2.61516e-98	1.55032e-96	213.562
GOCC_DNA_REPLICATION_PREINITIATION_COMPLEX	0.710782	-0.0186671	24.6559	5.60293e-98	3.29159e-96	212.802
GOBP_MRNA_CLEAVAGE	0.467396	-0.0202747	24.6375	7.17308e-98	4.17639e-96	212.556
GOBP_REGULATION_OF_RECEPTOR_MEDIATED_ENDOCYTOSIS	-0.248207	0.0129309	-24.6353	7.38779e-98	4.26335e-96	212.526
GOBP_TYPE_2_IMMUNE_RESPONSE	-0.443657	0.0229885	-24.6308	7.84388e-98	4.48684e-96	212.466
GOBP_POSITIVE_REGULATION_OF_SUPRAMOLECULAR_FIBER_ORGANIZATION	-0.223603	0.00919082	-24.6253	8.45375e-98	4.79364e-96	212.392
GOBP_REGULATION_OF_ANATOMICAL_STRUCTURE_SIZE	-0.213306	0.00765925	-24.5705	1.76464e-97	9.85622e-96	211.658
GOBP_TELOMERE_MAINTENANCE	0.328307	-0.00966059	24.5703	1.76841e-97	9.85622e-96	211.656
GOCC_PRECATALYTIC_SPLICEOSOME	0.410511	-0.018258	24.5675	1.83791e-97	1.01568e-95	211.617
GOBP_LAMELLIPODIUM_ASSEMBLY	-0.312716	0.0135744	-24.5386	2.70777e-97	1.48381e-95	211.231
GOBP_PYRIMIDINE_NUCLEOSIDE_TRIPHOSPHATE_BIOSYNTHETIC_PROCESS	0.472383	-0.024193	24.4763	6.25281e-97	3.39788e-95	210.397
GOBP_DNA_DEPENDENT_DNA_REPLICATION	0.455149	-0.0111139	24.4703	6.78281e-97	3.65543e-95	210.316
GOBP_REGULATION_OF_CYTOSKELETON_ORGANIZATION	-0.207626	0.0103229	-24.4384	1.04097e-96	5.56408e-95	209.888
GOBP_REGULATION_OF_DNA_DEPENDENT_DNA_REPLICATION	0.521084	-0.0115211	24.4243	1.25656e-96	6.66181e-95	209.701
GOBP_DNA_REPLICATION_CHECKPOINT_SIGNALING	0.519859	-0.014329	24.3297	4.47976e-96	2.35585e-94	208.433
GOBP_NEGATIVE_REGULATION_OF_PROTEIN_CONTAINING_COMPLEX_ASSEMBLY	-0.239186	0.0122612	-24.252	1.26985e-95	6.62455e-94	207.395
GOBP_REGULATION_OF_TRANSMEMBRANE_TRANSPORT	-0.191344	0.00540467	-24.2114	2.18954e-95	1.13317e-93	206.851
GOBP_CLEAVAGE_INVOLVED_IN_RRNA_PROCESSING	0.493798	-0.0360126	24.1985	2.60343e-95	1.33677e-93	206.679
GOBP_ACTIN_FILAMENT_DEPOLYMERIZATION	-0.326164	0.0161499	-24.1918	2.84917e-95	1.45152e-93	206.589
GOBP_PROTEIN_LOCALIZATION_TO_CELL_PERIPHERY	-0.218669	0.00937244	-24.115	7.97852e-95	4.03318e-93	205.562
GOBP_OSTEOCLAST_DEVELOPMENT	-0.463034	0.029773	-24.114	8.08813e-95	4.05713e-93	205.549
GOBP_NCRNA_TRANSCRIPTION	0.306484	-0.0151545	24.1043	9.20722e-95	4.58323e-93	205.419
GOCC_RECYCLING_ENDOSOME	-0.265295	0.011216	-24.0972	1.01369e-94	5.00778e-93	205.323
GOBP_IMMUNOLOGICAL_MEMORY_FORMATION_PROCESS	-0.500672	0.0062553	-24.0825	1.23333e-94	6.04704e-93	205.128
GOMF_PHOSPHATIDYLINOSITOL_BINDING	-0.242084	0.0123752	-24.0683	1.4921e-94	7.26119e-93	204.938
GOBP_RIBOSOMAL_SUBUNIT_EXPORT_FROM_NUCLEUS	0.572425	-0.0340901	24.0343	2.35339e-94	1.13678e-92	204.484
GOCC_ENDOSOME_MEMBRANE	-0.269291	0.0111367	-24.0233	2.72752e-94	1.30781e-92	204.337
GOBP_NUCLEAR_TRANSCRIBED_MRNA_CATABOLIC_PROCESS_EXONUCLEOLYTIC_3_5	0.523668	-0.0294219	24.0215	2.79417e-94	1.32998e-92	204.312
GOBP_AMYLOID_PRECURSOR_PROTEIN_METABOLIC_PROCESS	-0.280254	0.0121607	-23.9946	4.00831e-94	1.89407e-92	203.953
GOBP_TELOMERE_ORGANIZATION	0.314928	-0.00888935	23.9658	5.89592e-94	2.76599e-92	203.568
GOBP_NEGATIVE_REGULATION_OF_CYTOSKELETON_ORGANIZATION	-0.228142	0.0131161	-23.9121	1.21143e-93	5.64267e-92	202.85
GOBP_NEGATIVE_REGULATION_OF_INTERLEUKIN_6_PRODUCTION	-0.420319	0.0100345	-23.9105	1.23701e-93	5.72093e-92	202.829
GOBP_NEGATIVE_REGULATION_OF_ACTIN_FILAMENT_DEPOLYMERIZATION	-0.35738	0.0149738	-23.9051	1.32963e-93	6.10601e-92	202.757
GOCC_EARLY_ENDOSOME	-0.242819	0.0103657	-23.9016	1.39442e-93	6.35877e-92	202.71
GOCC_TELOMERASE_HOLOENZYME_COMPLEX	0.441646	-0.0278929	23.8748	1.99665e-93	9.04176e-92	202.352
GOCC_LATE_ENDOSOME_MEMBRANE	-0.317533	0.0149	-23.8657	2.25619e-93	1.01466e-91	202.23
GOCC_CYTOPLASMIC_EXOSOME_RNASE_COMPLEX	0.51726	-0.0336445	23.845	2.97358e-93	1.32813e-91	201.955
GOMF_PROTEIN_MEMBRANE_ADAPTOR_ACTIVITY	-0.357135	0.0200339	-23.825	3.89172e-93	1.72639e-91	201.686
GOMF_NUCLEASE_ACTIVITY	0.255703	-0.00927373	23.8085	4.853e-93	2.13827e-91	201.466
GOMF_DNA_HELICASE_ACTIVITY	0.450765	-0.00875862	23.7839	6.74543e-93	2.95214e-91	201.138
GOBP_CELL_MATRIX_ADHESION	-0.328707	0.0105772	-23.7734	7.75771e-93	3.37254e-91	200.999
GOBP_NEGATIVE_REGULATION_OF_PROTEIN_POLYMERIZATION	-0.292845	0.0159469	-23.7374	1.2563e-92	5.42536e-91	200.518
GOMF_SH2_DOMAIN_BINDING	-0.325076	0.0185958	-23.7369	1.26504e-92	5.42719e-91	200.511
GOBP_MATURATION_OF_5_8S_RRNA_FROM_TRICISTRONIC_RRNA_TRANSCRIPT_SSU_RRNA_5_8S_RRNA_LSU_RRNA	0.497557	-0.0341052	23.736	1.27989e-92	5.45502e-91	200.499
GOBP_RIBOSOMAL_SMALL_SUBUNIT_BIOGENESIS	0.439573	-0.0281992	23.7342	1.31101e-92	5.55137e-91	200.475
GOMF_SIGNALING_ADAPTOR_ACTIVITY	-0.269134	0.0139803	-23.7321	1.34987e-92	5.67904e-91	200.446
GOBP_REGULATION_OF_CELL_SUBSTRATE_JUNCTION_ORGANIZATION	-0.338914	0.0150389	-23.7144	1.71088e-92	7.15172e-91	200.21
GOBP_RAS_PROTEIN_SIGNAL_TRANSDUCTION	-0.214656	0.0109563	-23.6963	2.17962e-92	9.05304e-91	199.969
GOCC_MITOCHONDRIAL_LARGE_RIBOSOMAL_SUBUNIT	0.500031	-0.0349431	23.6888	2.4072e-92	9.93504e-91	199.87
GOBP_HETEROTYPIC_CELL_CELL_ADHESION	-0.349226	0.0114502	-23.6756	2.87395e-92	1.17868e-90	199.693
GOBP_SNRNA_PROCESSING	0.417851	-0.0244194	23.6704	3.08255e-92	1.25633e-90	199.623
GOBP_IMMUNOLOGICAL_MEMORY_PROCESS	-0.517612	0.00802974	-23.6665	3.24457e-92	1.31415e-90	199.572
GOCC_NUCLEAR_CHROMOSOME	0.375979	-0.00693874	23.6639	3.36022e-92	1.35259e-90	199.537
GOBP_NEGATIVE_REGULATION_OF_TRANSPORT	-0.215051	0.00654151	-23.6621	3.44394e-92	1.37779e-90	199.513
GOMF_PHOSPHATASE_BINDING	-0.208996	0.00955508	-23.6307	5.24081e-92	2.08386e-90	199.094
GOBP_POSITIVE_REGULATION_OF_SMALL_GTPASE_MEDIATED_SIGNAL_TRANSDUCTION	-0.290654	0.0115793	-23.6081	7.09145e-92	2.80263e-90	198.792
GOCC_RNA_POLYMERASE_COMPLEX	0.326228	-0.0116851	23.5965	8.28436e-92	3.25436e-90	198.637
GOBP_RNA_PHOSPHODIESTER_BOND_HYDROLYSIS	0.306849	-0.0137765	23.5826	9.97814e-92	3.89625e-90	198.452
GOBP_TRNA_MODIFICATION	0.388089	-0.0216265	23.5787	1.051e-91	4.0795e-90	198.4
GOCC_TRANS_GOLGI_NETWORK	-0.210237	0.00995325	-23.521	2.27336e-91	8.77195e-90	197.631
GOBP_RRNA_TRANSCRIPTION	0.38771	-0.0162026	23.4409	6.62893e-91	2.54278e-89	196.564
GOMF_ENDODEOXYRIBONUCLEASE_ACTIVITY	0.36378	-0.0136908	23.4078	1.03184e-90	3.93487e-89	196.123
GOBP_MATURATION_OF_SSU_RRNA	0.438701	-0.0322652	23.3892	1.32335e-90	5.01447e-89	195.875
GOBP_JNK_CASCADE	-0.236969	0.00807849	-23.3888	1.33032e-90	5.01447e-89	195.869
GOBP_POSITIVE_REGULATION_OF_EXOCYTOSIS	-0.260872	0.0145594	-23.3843	1.41197e-90	5.29163e-89	195.81
GOBP_REGULATION_OF_AMYLOID_PRECURSOR_PROTEIN_CATABOLIC_PROCESS	-0.299638	0.0158839	-23.3829	1.43899e-90	5.36208e-89	195.791
GOBP_NUCLEOSOME_MOBILIZATION	0.441232	-0.0134981	23.3713	1.68101e-90	6.22834e-89	195.636
GOBP_PYRIMIDINE_NUCLEOSIDE_TRIPHOSPHATE_METABOLIC_PROCESS	0.402854	-0.0141145	23.3622	1.89702e-90	6.98895e-89	195.516
GOBP_POSITIVE_REGULATION_OF_HYDROLASE_ACTIVITY	-0.231577	0.00615589	-23.3438	2.42641e-90	8.8891e-89	195.27
GOCC_REPLICATION_FORK	0.464494	-0.00986674	23.3071	3.96427e-90	1.44419e-88	194.781
GOCC_SMALL_SUBUNIT_PROCESSOME	0.482288	-0.034122	23.3007	4.31629e-90	1.56369e-88	194.696
GOBP_CHROMOSOME_ORGANIZATION_INVOLVED_IN_MEIOTIC_CELL_CYCLE	0.375253	-0.00822984	23.2917	4.86531e-90	1.75286e-88	194.577
GOCC_EXTRINSIC_COMPONENT_OF_PLASMA_MEMBRANE	-0.217514	0.0129287	-23.264	7.04092e-90	2.52274e-88	194.208
GOBP_MRNA_TRANSPORT	0.308491	-0.00961216	23.2582	7.61561e-90	2.71374e-88	194.13
GOMF_SNORNA_BINDING	0.516728	-0.0358384	23.2484	8.67314e-90	3.07378e-88	194
GOBP_PLASMA_MEMBRANE_ORGANIZATION	-0.269025	0.00676156	-23.2341	1.05062e-89	3.70329e-88	193.809
GOBP_REGULATION_OF_CELL_SUBSTRATE_ADHESION	-0.310736	0.00953214	-23.2202	1.2646e-89	4.43357e-88	193.624
GOBP_PROTEIN_POLYMERIZATION	-0.204407	0.00981819	-23.2069	1.51017e-89	5.26621e-88	193.447
GOBP_DNA_LIGATION	0.50075	-0.0207042	23.1667	2.58151e-89	8.95429e-88	192.913
GOBP_CALCIUM_MEDIATED_SIGNALING	-0.281153	0.00459117	-23.1508	3.19024e-89	1.10072e-87	192.702
GOMF_PROTEIN_PHOSPHATASE_BINDING	-0.205565	0.00929241	-23.1432	3.53142e-89	1.21202e-87	192.6
GOMF_SIGNALING_RECEPTOR_COMPLEX_ADAPTOR_ACTIVITY	-0.272085	0.0135675	-23.1235	4.59514e-89	1.56884e-87	192.338
GOBP_FOCAL_ADHESION_ASSEMBLY	-0.320824	0.0122112	-23.1143	5.19239e-89	1.76352e-87	192.216
GOBP_NK_T_CELL_DIFFERENTIATION	-0.489711	0.0224222	-23.1044	5.9244e-89	2.00171e-87	192.085
GOBP_NUCLEOTIDE_EXCISION_REPAIR	0.314207	-0.0087536	23.0975	6.49677e-89	2.18379e-87	191.993
GOCC_CHROMOSOME_TELOMERIC_REGION	0.341691	-0.00775726	23.0957	6.6531e-89	2.22486e-87	191.969
GOMF_ATP_DEPENDENT_ACTIVITY_ACTING_ON_DNA	0.427271	-0.00575679	23.0944	6.76835e-89	2.25186e-87	191.952
GOCC_CLATHRIN_COATED_VESICLE_MEMBRANE	-0.302157	0.0132938	-23.0801	8.19095e-89	2.71133e-87	191.762
GOBP_RESPONSE_TO_MECHANICAL_STIMULUS	-0.244607	0.00840737	-23.0709	9.25847e-89	3.04922e-87	191.64
GOBP_DOUBLE_STRAND_BREAK_REPAIR	0.341005	-0.00358157	23.0609	1.05808e-88	3.46722e-87	191.506
GOBP_REGULATION_OF_UBIQUITIN_PROTEIN_LIGASE_ACTIVITY	0.38139	-0.0136783	23.0557	1.13479e-88	3.69999e-87	191.437
GOBP_REGULATION_OF_PROTEIN_CONTAINING_COMPLEX_ASSEMBLY	-0.195043	0.00811222	-23.0403	1.39353e-88	4.52099e-87	191.232
GOBP_NEGATIVE_REGULATION_OF_LOCOMOTION	-0.256536	0.00727585	-23.0219	1.78121e-88	5.75014e-87	190.987
GOCC_PRERIBOSOME	0.458362	-0.0352411	23.0057	2.21043e-88	7.10061e-87	190.772
GOMF_ENZYME_ACTIVATOR_ACTIVITY	-0.174276	0.00643615	-23.0013	2.34236e-88	7.48752e-87	190.714
GOBP_REGULATION_OF_LAMELLIPODIUM_ORGANIZATION	-0.320464	0.0181688	-22.9944	2.56944e-88	8.17333e-87	190.622
GOCC_ORGANELLAR_RIBOSOME	0.47304	-0.0324333	22.9763	3.26836e-88	1.03461e-86	190.382
GOCC_NUCLEAR_PORE	0.292051	-0.0106238	22.9646	3.82284e-88	1.20429e-86	190.226
GOCC_U2_SNRNP	0.430315	-0.0138131	22.9444	4.99817e-88	1.56697e-86	189.959
GOCC_ACTIN_BASED_CELL_PROJECTION	-0.206937	0.00737116	-22.9332	5.80942e-88	1.81259e-86	189.809
GOBP_REGULATION_OF_JNK_CASCADE	-0.251521	0.00872105	-22.9173	7.17156e-88	2.22694e-86	189.599
GOMF_PROTEIN_MACROMOLECULE_ADAPTOR_ACTIVITY	-0.196542	0.00943495	-22.8189	2.66168e-87	8.22599e-86	188.291
GOBP_NUCLEOSOME_ASSEMBLY	0.360144	-0.00373534	22.8096	3.01061e-87	9.26047e-86	188.168
GOBP_RNA_EXPORT_FROM_NUCLEUS	0.345802	-0.0100057	22.7948	3.66677e-87	1.12258e-85	187.972
GOBP_DOUBLE_STRAND_BREAK_REPAIR_VIA_BREAK_INDUCED_REPLICATION	0.635815	-0.0114614	22.7809	4.41397e-87	1.34502e-85	187.787
GOBP_RNA_5_END_PROCESSING	0.434052	-0.0254752	22.7799	4.47183e-87	1.35006e-85	187.774
GOBP_REGULATION_OF_CALCIUM_MEDIATED_SIGNALING	-0.326668	0.00978547	-22.7799	4.47192e-87	1.35006e-85	187.774
GOBP_VACUOLAR_LOCALIZATION	-0.30933	0.0149621	-22.7733	4.87984e-87	1.46643e-85	187.687
GOBP_XENOPHAGY	-0.471046	0.0168424	-22.7609	5.75876e-87	1.72261e-85	187.522
GOMF_ACTIN_FILAMENT_BINDING	-0.257568	0.0115016	-22.7582	5.96545e-87	1.77629e-85	187.487
GOCC_VACUOLAR_MEMBRANE	-0.292146	0.0109891	-22.755	6.22717e-87	1.84579e-85	187.444
GOBP_NEGATIVE_REGULATION_OF_CELLULAR_RESPONSE_TO_INSULIN_STIMULUS	-0.294022	0.0135042	-22.719	1.00475e-86	2.96469e-85	186.967
GOBP_MRNA_PROCESSING	0.278077	-0.00665497	22.7155	1.05366e-86	3.09502e-85	186.919
GOBP_OSTEOCLAST_DIFFERENTIATION	-0.30853	0.0124745	-22.7074	1.17368e-86	3.43208e-85	186.812
GOBP_REGULATION_OF_CELL_MORPHOGENESIS	-0.219903	0.00864645	-22.6869	1.5402e-86	4.48378e-85	186.541
GOBP_MITOCHONDRIAL_TRANSLATION	0.420524	-0.0258834	22.6825	1.63253e-86	4.73144e-85	186.483
GOCC_CORTICAL_CYTOSKELETON	-0.275417	0.0114006	-22.6632	2.11015e-86	6.08863e-85	186.227
GOBP_RNA_SPLICING_VIA_TRANSESTERIFICATION_REACTIONS	0.290088	-0.00611312	22.66	2.20436e-86	6.33244e-85	186.183
GOBP_REGULATION_OF_LAMELLIPODIUM_ASSEMBLY	-0.333401	0.021323	-22.6482	2.57621e-86	7.36818e-85	186.028
GOBP_NEGATIVE_REGULATION_OF_DNA_BIOSYNTHETIC_PROCESS	0.284885	-0.0101161	22.6413	2.82467e-86	8.04351e-85	185.936
GOBP_POSITIVE_REGULATION_OF_TYPE_2_IMMUNE_RESPONSE	-0.44922	0.0273903	-22.6222	3.64035e-86	1.03212e-84	185.683
GOCC_U5_SNRNP	0.437357	-0.015963	22.5952	5.2142e-86	1.47194e-84	185.325
GOMF_PHOSPHOLIPASE_ACTIVITY	-0.192537	0.00429228	-22.5847	5.99159e-86	1.6841e-84	185.187
GOBP_CELL_SUBSTRATE_JUNCTION_ORGANIZATION	-0.321511	0.0112114	-22.5785	6.50916e-86	1.82173e-84	185.104
GOBP_REGULATION_OF_DNA_DIRECTED_DNA_POLYMERASE_ACTIVITY	0.641937	-0.011593	22.5609	8.22271e-86	2.29146e-84	184.871
GOMF_ENDONUCLEASE_ACTIVITY	0.228526	-0.00844135	22.531	1.22357e-85	3.39529e-84	184.475
GOBP_REGULATION_OF_CATION_TRANSMEMBRANE_TRANSPORT	-0.200799	0.00383029	-22.5303	1.23431e-85	3.41057e-84	184.466
GOCC_CLATHRIN_COATED_ENDOCYTIC_VESICLE	-0.324441	0.00980061	-22.5294	1.2503e-85	3.44016e-84	184.453
GOMF_G_QUADRUPLEX_DNA_BINDING	0.511479	-0.0273185	22.5144	1.52506e-85	4.17855e-84	184.255
GOBP_STEROL_TRANSPORT	-0.22151	0.00399304	-22.5132	1.54914e-85	4.22674e-84	184.24
GOMF_HELICASE_ACTIVITY	0.34177	-0.00627015	22.5039	1.75294e-85	4.76289e-84	184.116
GOBP_FILOPODIUM_ASSEMBLY	-0.282154	0.0135601	-22.4993	1.86387e-85	5.04327e-84	184.055
GOCC_CELL_PROJECTION_MEMBRANE	-0.182351	0.00583367	-22.4986	1.88178e-85	5.07071e-84	184.046
GOBP_DNA_GEOMETRIC_CHANGE	0.424012	-0.00750703	22.4977	1.90535e-85	5.11309e-84	184.033
GOBP_POSITIVE_REGULATION_OF_RHO_PROTEIN_SIGNAL_TRANSDUCTION	-0.362896	0.0134047	-22.4835	2.29829e-85	6.14227e-84	183.846
GOBP_HISTAMINE_TRANSPORT	-0.407514	0.0201984	-22.4713	2.70498e-85	7.19967e-84	183.684
GOBP_REGULATION_OF_ION_TRANSMEMBRANE_TRANSPORT	-0.18913	0.00435693	-22.4687	2.79895e-85	7.41949e-84	183.65
GOBP_STRESS_ACTIVATED_PROTEIN_KINASE_SIGNALING_CASCADE	-0.234678	0.0075888	-22.4646	2.95624e-85	7.80471e-84	183.595
GOBP_VACUOLE_ORGANIZATION	-0.275416	0.0139274	-22.4457	3.79722e-85	9.98455e-84	183.346
GOBP_REGULATION_OF_RHO_PROTEIN_SIGNAL_TRANSDUCTION	-0.295	0.00939486	-22.4373	4.24437e-85	1.11155e-83	183.235
GOBP_DNA_INTEGRITY_CHECKPOINT_SIGNALING	0.306735	-0.00640345	22.4222	5.1899e-85	1.35373e-83	183.034
GOMF_14_3_3_PROTEIN_BINDING	-0.342952	0.014424	-22.4203	5.31903e-85	1.38189e-83	183.01
GOBP_REGULATION_OF_SODIUM_ION_TRANSPORT	-0.266901	0.00822249	-22.4185	5.44757e-85	1.40967e-83	182.986
GOBP_NUCLEOBASE_CONTAINING_COMPOUND_TRANSPORT	0.226971	-0.00788786	22.4162	5.61704e-85	1.44778e-83	182.955
GOCC_CELL_LEADING_EDGE	-0.229484	0.00980583	-22.3973	7.21581e-85	1.85253e-83	182.706
GOBP_RHO_PROTEIN_SIGNAL_TRANSDUCTION	-0.278824	0.00963329	-22.3793	9.16754e-85	2.34437e-83	182.467
GOBP_NUCLEOBASE_BIOSYNTHETIC_PROCESS	0.541248	-0.0450638	22.3686	1.05692e-84	2.69226e-83	182.325
GOBP_PROTEIN_LOCALIZATION_TO_EXTRACELLULAR_REGION	-0.176831	0.00686979	-22.359	1.19986e-84	3.04447e-83	182.199
GOCC_RECYCLING_ENDOSOME_MEMBRANE	-0.292977	0.00898902	-22.3559	1.25013e-84	3.15972e-83	182.158
GOBP_RIBOSOME_ASSEMBLY	0.396477	-0.0220922	22.3503	1.34617e-84	3.38932e-83	182.084
GOBP_RNA_MODIFICATION	0.3096	-0.0188599	22.3336	1.67991e-84	4.21335e-83	181.863
GOBP_POSITIVE_REGULATION_OF_ACTIN_FILAMENT_BUNDLE_ASSEMBLY	-0.286081	0.0124029	-22.3225	1.94654e-84	4.86338e-83	181.716
GOBP_NUCLEOSOME_ORGANIZATION	0.314223	-0.00524834	22.31	2.29795e-84	5.71943e-83	181.551
GOBP_NEGATIVE_REGULATION_OF_BLOOD_CIRCULATION	-0.371819	0.0136675	-22.3066	2.40418e-84	5.9611e-83	181.506
GOBP_POSITIVE_REGULATION_OF_SECRETION	-0.187167	0.00445857	-22.2741	3.69774e-84	9.1337e-83	181.077
GOBP_RESPONSE_TO_PROSTAGLANDIN_E	-0.299536	0.016037	-22.2553	4.74382e-84	1.16734e-82	180.828
GOBP_REGULATION_OF_CHROMOSOME_ORGANIZATION	0.348379	-0.0065326	22.2364	6.09756e-84	1.49482e-82	180.578
GOBP_ORGANELLE_MEMBRANE_FUSION	-0.249358	0.0111071	-22.2361	6.12128e-84	1.49501e-82	180.574
GOCC_EXORIBONUCLEASE_COMPLEX	0.415458	-0.0240751	22.2241	7.1793e-84	1.74687e-82	180.415
GOBP_LAMELLIPODIUM_ORGANIZATION	-0.281887	0.0100334	-22.2164	7.94829e-84	1.92679e-82	180.314
GOBP_RNA_LOCALIZATION	0.300498	-0.00943784	22.2031	9.47555e-84	2.28852e-82	180.139
GOBP_REGULATION_OF_PROTEIN_SECRETION	-0.170766	0.00513231	-22.2012	9.71624e-84	2.33799e-82	180.114
GOBP_NEGATIVE_REGULATION_OF_CHROMOSOME_ORGANIZATION	0.400925	-0.00783555	22.1959	1.04275e-83	2.49992e-82	180.043
GOBP_TRNA_5_END_PROCESSING	0.457172	-0.0284608	22.1916	1.1035e-83	2.63587e-82	179.987
GOCC_PLATELET_DENSE_GRANULE_LUMEN	-0.448244	0.00705522	-22.1884	1.15156e-83	2.74063e-82	179.944
GOMF_DAMAGED_DNA_BINDING	0.379894	-0.00743376	22.1707	1.45572e-83	3.4519e-82	179.711
GOBP_CELLULAR_RESPONSE_TO_AMYLOID_BETA	-0.31277	0.0115758	-22.1646	1.57852e-83	3.72954e-82	179.63
GOBP_ACTOMYOSIN_STRUCTURE_ORGANIZATION	-0.234656	0.00951506	-22.1602	1.67406e-83	3.94099e-82	179.571
GOBP_REGULATION_OF_METAL_ION_TRANSPORT	-0.198024	0.00396279	-22.1271	2.59516e-83	6.08741e-82	179.134
GOCC_CONDENSED_CHROMOSOME	0.360532	-0.00438673	22.1243	2.69117e-83	6.29001e-82	179.098
GOBP_DNA_CONFORMATION_CHANGE	0.337567	-0.00331856	22.1017	3.63026e-83	8.45462e-82	178.8
GOBP_MATURATION_OF_SSU_RRNA_FROM_TRICISTRONIC_RRNA_TRANSCRIPT_SSU_RRNA_5_8S_RRNA_LSU_RRNA	0.446201	-0.0328621	22.096	3.91722e-83	9.09047e-82	178.724
GOBP_SEQUESTERING_OF_CALCIUM_ION	-0.249272	0.00328875	-22.079	4.90048e-83	1.13319e-81	178.501
GOBP_PROTEIN_LOCALIZATION_TO_NUCLEOLUS	0.475908	-0.028011	22.0755	5.13769e-83	1.18385e-81	178.453
GOBP_INOSITOL_LIPID_MEDIATED_SIGNALING	-0.230233	0.00548367	-22.0705	5.48601e-83	1.25966e-81	178.388
GOCC_CAJAL_BODY	0.338619	-0.015663	22.0485	7.33678e-83	1.67871e-81	178.098
GOBP_MEMBRANE_FUSION	-0.238456	0.010426	-22.0467	7.52096e-83	1.71483e-81	178.073
GOBP_PROTEIN_DNA_COMPLEX_SUBUNIT_ORGANIZATION	0.31161	-0.00248534	22.0448	7.70689e-83	1.7511e-81	178.049
GOCC_CONDENSED_NUCLEAR_CHROMOSOME	0.316067	-0.0102679	22.0401	8.20148e-83	1.85701e-81	177.987
GOBP_NUCLEOSIDE_MONOPHOSPHATE_BIOSYNTHETIC_PROCESS	0.360267	-0.0217738	22.0342	8.86648e-83	1.99787e-81	177.909
GOMF_NUCLEOTIDYLTRANSFERASE_ACTIVITY	0.269115	-0.0108687	22.0341	8.88488e-83	1.99787e-81	177.907
GOMF_PHOSPHATIDYLINOSITOL_BISPHOSPHATE_BINDING	-0.262348	0.0136607	-22.0235	1.02247e-82	2.29125e-81	177.767
GOBP_DNA_UNWINDING_INVOLVED_IN_DNA_REPLICATION	0.537866	-0.0155282	21.9611	2.33135e-82	5.20641e-81	176.946
GOCC_CHROMOSOMAL_REGION	0.354594	-0.00352052	21.9564	2.48323e-82	5.52667e-81	176.883
GOBP_REGULATION_OF_DNA_STRAND_ELONGATION	0.425358	-0.00967598	21.941	3.04379e-82	6.75121e-81	176.68
GOBP_AMYLOID_BETA_FORMATION	-0.287372	0.00941422	-21.9226	3.88127e-82	8.57958e-81	176.438
GOBP_POSITIVE_REGULATION_OF_CYTOSKELETON_ORGANIZATION	-0.180687	0.00779866	-21.9204	3.99461e-82	8.80028e-81	176.409
GOBP_NEGATIVE_REGULATION_OF_TYPE_2_IMMUNE_RESPONSE	-0.431509	0.0188659	-21.9098	4.59699e-82	1.00933e-80	176.269
GOBP_POSITIVE_REGULATION_OF_AMYLOID_BETA_FORMATION	-0.356957	0.0210208	-21.9086	4.67068e-82	1.02206e-80	176.253
GOCC_INO80_COMPLEX	0.448821	-0.0132749	21.8675	8.03955e-82	1.75337e-80	175.712
GOCC_DNA_REPAIR_COMPLEX	0.429515	-0.00494983	21.8613	8.71938e-82	1.8953e-80	175.631
GOBP_RIBOSOMAL_SMALL_SUBUNIT_ASSEMBLY	0.494014	-0.0203982	21.8278	1.35719e-81	2.94028e-80	175.19
GOBP_REGULATION_OF_CELL_JUNCTION_ASSEMBLY	-0.238808	0.0117677	-21.7934	2.13655e-81	4.6134e-80	174.737
GOCC_EARLY_PHAGOSOME	-0.440448	0.022001	-21.7879	2.29782e-81	4.94525e-80	174.665
GOMF_TRNA_METHYLTRANSFERASE_ACTIVITY	0.423251	-0.0227282	21.7789	2.58967e-81	5.55501e-80	174.545
GOMF_PHOSPHATIDYLINOSITOL_PHOSPHATE_BINDING	-0.22508	0.00989917	-21.7758	2.69507e-81	5.76216e-80	174.506
GOBP_TRANSCRIPTION_BY_RNA_POLYMERASE_I	0.305514	-0.020478	21.7688	2.95901e-81	6.30578e-80	174.413
GOBP_RNA_PHOSPHODIESTER_BOND_HYDROLYSIS_ENDONUCLEOLYTIC	0.29169	-0.0172033	21.7475	3.91983e-81	8.32613e-80	174.132
GOBP_MEMBRANE_RAFT_ASSEMBLY	-0.535247	0.0268894	-21.7435	4.12812e-81	8.74009e-80	174.081
GOMF_SINGLE_STRANDED_DNA_HELICASE_ACTIVITY	0.578734	-0.00289615	21.7409	4.27357e-81	9.01875e-80	174.046
GOBP_POSITIVE_REGULATION_OF_CELL_SUBSTRATE_JUNCTION_ORGANIZATION	-0.32127	0.0144749	-21.7382	4.42777e-81	9.31402e-80	174.011
GOMF_EXONUCLEASE_ACTIVITY_ACTIVE_WITH_EITHER_RIBO_OR_DEOXYRIBONUCLEIC_ACIDS_AND_PRODUCING_5_PHOSPHOMONOESTERS	0.344784	-0.0105275	21.7334	4.71851e-81	9.89371e-80	173.947
GOCC_SECRETORY_GRANULE_MEMBRANE	-0.322459	0.0094753	-21.7113	6.31678e-81	1.32025e-79	173.657
GOMF_EPHRIN_RECEPTOR_ACTIVITY	-0.363495	0.0171445	-21.7035	6.9959e-81	1.45752e-79	173.555
GOMF_CALCIUM_DEPENDENT_PROTEIN_BINDING	-0.294151	0.00638019	-21.6877	8.61824e-81	1.78979e-79	173.347
GOBP_NEGATIVE_REGULATION_OF_ENDOCYTOSIS	-0.281326	0.00722971	-21.661	1.22633e-80	2.53869e-79	172.995
GOBP_REGULATION_OF_CELL_SHAPE	-0.280172	0.0111377	-21.6481	1.45409e-80	3.00066e-79	172.825
GOBP_PYRIMIDINE_RIBONUCLEOSIDE_TRIPHOSPHATE_BIOSYNTHETIC_PROCESS	0.46106	-0.0316201	21.6213	2.06752e-80	4.25309e-79	172.475
GOBP_RECEPTOR_METABOLIC_PROCESS	-0.225402	0.00918945	-21.6119	2.34303e-80	4.80468e-79	172.35
GOMF_INSULIN_RECEPTOR_BINDING	-0.336425	0.0241026	-21.6053	2.55448e-80	5.22186e-79	172.264
GOBP_LYSOSOMAL_TRANSPORT	-0.291216	0.0168882	-21.5798	3.5751e-80	7.28539e-79	171.929
GOBP_INTERSTRAND_CROSS_LINK_REPAIR	0.453971	-0.00958547	21.5759	3.76111e-80	7.64057e-79	171.878
GOBP_CALCIUM_ION_TRANSMEMBRANE_TRANSPORT	-0.189756	0.000652201	-21.5403	6.01702e-80	1.21854e-78	171.41
GOMF_DNA_SECONDARY_STRUCTURE_BINDING	0.432503	-0.00478243	21.5365	6.32314e-80	1.27657e-78	171.36
GOBP_POSITIVE_REGULATION_OF_AMYLOID_PRECURSOR_PROTEIN_CATABOLIC_PROCESS	-0.316893	0.0202961	-21.5263	7.23311e-80	1.45578e-78	171.226
GOBP_ENDONUCLEOLYTIC_CLEAVAGE_INVOLVED_IN_RRNA_PROCESSING	0.497243	-0.0433006	21.5197	7.88509e-80	1.58211e-78	171.14
GOBP_POSITIVE_REGULATION_OF_PROTEIN_SECRETION	-0.199521	0.00594231	-21.5144	8.45601e-80	1.69146e-78	171.071
GOBP_PROTEIN_DNA_COMPLEX_ASSEMBLY	0.33462	-0.00094667	21.5101	8.95346e-80	1.78549e-78	171.014
GOMF_TRNA_BINDING	0.406155	-0.0317089	21.4972	1.0611e-79	2.10959e-78	170.844
GOBP_POSITIVE_REGULATION_OF_CELL_SUBSTRATE_ADHESION	-0.319043	0.00778806	-21.479	1.34757e-79	2.67097e-78	170.606
GOBP_RECEPTOR_INTERNALIZATION	-0.229113	0.0102159	-21.4735	1.44788e-79	2.8611e-78	170.534
GOCC_U2_TYPE_CATALYTIC_STEP_2_SPLICEOSOME	0.387387	-0.0197805	21.4657	1.6063e-79	3.16455e-78	170.431
GOMF_MOLECULAR_ADAPTOR_ACTIVITY	-0.17074	0.00907664	-21.4476	2.03783e-79	4.00261e-78	170.194
GOBP_NEGATIVE_REGULATION_OF_TRANSMEMBRANE_TRANSPORT	-0.223568	0.010739	-21.444	2.1349e-79	4.18068e-78	170.147
GOBP_REGULATION_OF_STRESS_ACTIVATED_PROTEIN_KINASE_SIGNALING_CASCADE	-0.231139	0.00800212	-21.4368	2.3486e-79	4.5854e-78	170.052
GOBP_NUCLEAR_EXPORT	0.247337	-0.00825554	21.4357	2.38297e-79	4.63862e-78	170.038
GOBP_CELL_SUBSTRATE_ADHESION	-0.297677	0.00806532	-21.4283	2.6247e-79	5.09394e-78	169.941
GOBP_AMYLOID_PRECURSOR_PROTEIN_CATABOLIC_PROCESS	-0.251039	0.0110154	-21.4081	3.42607e-79	6.62949e-78	169.676
GOBP_PHAGOSOME_MATURATION	-0.392339	0.00881894	-21.4075	3.45196e-79	6.65984e-78	169.668
GOMF_CATALYTIC_ACTIVITY_ACTING_ON_A_TRNA	0.354751	-0.0182496	21.3781	5.08341e-79	9.77843e-78	169.283
GOMF_INSULIN_RECEPTOR_SUBSTRATE_BINDING	-0.480793	0.0280867	-21.3726	5.46454e-79	1.04807e-77	169.21
GOBP_ESTABLISHMENT_OF_RNA_LOCALIZATION	0.276225	-0.00868232	21.3685	5.7656e-79	1.10256e-77	169.157
GOBP_CALCIUM_ION_TRANSPORT_INTO_CYTOSOL	-0.237249	0.00106081	-21.3342	9.04464e-79	1.72456e-77	168.708
GOBP_RESPONSE_TO_CALCIUM_ION	-0.207283	0.00634434	-21.3196	1.09607e-78	2.08381e-77	168.517
GOBP_REGULATION_OF_MONOCYTE_DIFFERENTIATION	-0.450346	0.0158046	-21.3135	1.18791e-78	2.25185e-77	168.436
GOBP_REGULATION_OF_TRANSCRIPTION_BY_RNA_POLYMERASE_I	0.334838	-0.0259474	21.3012	1.39641e-78	2.63941e-77	168.275
GOBP_CELL_CYCLE_G2_M_PHASE_TRANSITION	0.266735	-0.00571291	21.2861	1.70137e-78	3.20654e-77	168.078
GOBP_REGULATION_OF_PROTEIN_DEPOLYMERIZATION	-0.234502	0.0118433	-21.2847	1.73298e-78	3.25671e-77	168.06
GOBP_MITOTIC_RECOMBINATION	0.40775	-0.00953696	21.2812	1.81555e-78	3.40207e-77	168.014
GOBP_REGULATION_OF_CELL_CYCLE_G2_M_PHASE_TRANSITION	0.285991	-0.00671679	21.254	2.59374e-78	4.84635e-77	167.658
GOMF_EXODEOXYRIBONUCLEASE_ACTIVITY	0.378856	-0.0182198	21.2229	3.90411e-78	7.27391e-77	167.25
GOCC_TIM23_MITOCHONDRIAL_IMPORT_INNER_MEMBRANE_TRANSLOCASE_COMPLEX	0.517532	-0.0415913	21.2145	4.35819e-78	8.09679e-77	167.141
GOBP_RNA_SPLICING	0.252236	-0.00464273	21.2123	4.48381e-78	8.30651e-77	167.112
GOBP_DNA_BIOSYNTHETIC_PROCESS	0.242028	-0.00504703	21.2073	4.78724e-78	8.84351e-77	167.047
GOBP_INTERLEUKIN_6_MEDIATED_SIGNALING_PATHWAY	-0.39409	0.0166648	-21.1462	1.06761e-77	1.96664e-76	166.248
GOBP_MITOTIC_DNA_REPLICATION	0.557463	-0.0209359	21.1423	1.12365e-77	2.06404e-76	166.197
GOMF_PHOSPHOLIPASE_C_ACTIVITY	-0.288622	0.0116606	-21.1386	1.17856e-77	2.15881e-76	166.149
GOBP_REGULATION_OF_EPITHELIAL_CELL_MIGRATION	-0.270909	0.00829508	-21.1307	1.30816e-77	2.38475e-76	166.045
GOBP_POSITIVE_REGULATION_OF_CELLULAR_COMPONENT_BIOGENESIS	-0.155973	0.00810694	-21.1306	1.30922e-77	2.38475e-76	166.044
GOCC_MLL1_2_COMPLEX	0.361869	-0.00916395	21.1238	1.43212e-77	2.60136e-76	165.955
GOBP_RESPONSE_TO_AMYLOID_BETA	-0.291185	0.0104369	-21.1017	1.91354e-77	3.46617e-76	165.666
GOBP_CELLULAR_RESPONSE_TO_ESTROGEN_STIMULUS	-0.380278	0.0142068	-21.0698	2.90563e-77	5.24865e-76	165.25
GOBP_INOSITOL_PHOSPHATE_MEDIATED_SIGNALING	-0.26472	0.00779031	-21.0618	3.22826e-77	5.81532e-76	165.145
GOCC_MYELIN_SHEATH	-0.311505	0.012905	-21.0583	3.37875e-77	6.06966e-76	165.099
GOBP_ENDOTHELIAL_CELL_APOPTOTIC_PROCESS	-0.285513	0.0147941	-21.0516	3.69016e-77	6.59488e-76	165.011
GOBP_MITOCHONDRIAL_GENE_EXPRESSION	0.352938	-0.0188555	21.0515	3.69135e-77	6.59488e-76	165.011
GOMF_SINGLE_STRANDED_DNA_BINDING	0.35427	-0.00265331	21.045	4.02008e-77	7.16255e-76	164.926
GOBP_PROTEIN_HETEROTETRAMERIZATION	0.40461	-0.0166229	21.0444	4.0544e-77	7.20401e-76	164.917
GOCC_LEADING_EDGE_MEMBRANE	-0.224044	0.00919694	-21.0147	5.98121e-77	1.05988e-75	164.53
GOBP_TRNA_METHYLATION	0.382099	-0.019475	21.0126	6.14867e-77	1.0866e-75	164.502
GOBP_MICROGLIAL_CELL_ACTIVATION	-0.414333	0.00433849	-21.0103	6.33783e-77	1.117e-75	164.472
GOBP_REGULATION_OF_PROTEIN_LOCALIZATION_TO_MEMBRANE	-0.237578	0.00885041	-21.0076	6.56523e-77	1.15396e-75	164.437
GOBP_RESPONSE_TO_AXON_INJURY	-0.252948	0.00874942	-21.0001	7.23645e-77	1.26852e-75	164.34
GOBP_VENOUS_BLOOD_VESSEL_DEVELOPMENT	-0.400656	0.0293599	-20.999	7.34138e-77	1.28346e-75	164.326
GOBP_SNRNA_METABOLIC_PROCESS	0.290161	-0.0136138	20.991	8.15026e-77	1.42107e-75	164.221
GOBP_VESICLE_CYTOSKELETAL_TRAFFICKING	-0.300357	0.0129299	-20.9844	8.89283e-77	1.5464e-75	164.135
GOCC_ENDOCYTIC_VESICLE_MEMBRANE	-0.314785	0.00775823	-20.962	1.19146e-76	2.06635e-75	163.843
GOMF_EXONUCLEASE_ACTIVITY	0.320236	-0.0118044	20.9465	1.45934e-76	2.52424e-75	163.641
GOBP_CELL_JUNCTION_ASSEMBLY	-0.212672	0.00929431	-20.9452	1.48405e-76	2.56018e-75	163.624
GOCC_EARLY_ENDOSOME_MEMBRANE	-0.247101	0.00793526	-20.9237	1.96822e-76	3.38647e-75	163.343
GOBP_RAC_PROTEIN_SIGNAL_TRANSDUCTION	-0.305146	0.0194078	-20.8984	2.7396e-76	4.70129e-75	163.013
GOCC_CELL_TRAILING_EDGE	-0.487104	0.011199	-20.8886	3.11258e-76	5.32733e-75	162.886
GOBP_REGULATION_OF_TELOMERE_MAINTENANCE	0.291563	-0.00911583	20.8846	3.28184e-76	5.60232e-75	162.833
GOBP_TELOMERE_MAINTENANCE_VIA_RECOMBINATION	0.425366	-0.0123622	20.8822	3.38389e-76	5.76145e-75	162.803
GOBP_NATURAL_KILLER_CELL_DIFFERENTIATION	-0.349058	0.0115328	-20.8751	3.71558e-76	6.30971e-75	162.709
GOBP_NUCLEOLAR_LARGE_RRNA_TRANSCRIPTION_BY_RNA_POLYMERASE_I	0.405622	-0.0191517	20.8713	3.90242e-76	6.60978e-75	162.66
GOBP_NUCLEAR_TRANSCRIBED_MRNA_CATABOLIC_PROCESS_EXONUCLEOLYTIC	0.41788	-0.0182741	20.8685	4.04988e-76	6.84179e-75	162.623
GOMF_STRUCTURAL_CONSTITUENT_OF_NUCLEAR_PORE	0.423679	-0.00919646	20.8636	4.315e-76	7.27083e-75	162.56
GOBP_POSITIVE_REGULATION_OF_VACUOLE_ORGANIZATION	-0.391952	0.0294112	-20.8617	4.42281e-76	7.43328e-75	162.536
GOBP_CELL_CYCLE_CHECKPOINT_SIGNALING	0.306286	-0.00523621	20.8547	4.85216e-76	8.13391e-75	162.443
GOCC_CELL_CELL_JUNCTION	-0.196828	0.00574388	-20.8382	6.01662e-76	1.00601e-74	162.229
GOBP_CHROMOSOME_CONDENSATION	0.398321	-0.00830979	20.8292	6.76332e-76	1.12797e-74	162.112
GOBP_NEGATIVE_REGULATION_OF_DNA_METABOLIC_PROCESS	0.259409	-0.0040315	20.8284	6.83441e-76	1.13692e-74	162.102
GOBP_PHOSPHOLIPID_CATABOLIC_PROCESS	-0.241109	0.00945332	-20.8188	7.75389e-76	1.28659e-74	161.976
GOCC_PHAGOCYTIC_VESICLE	-0.375763	0.00987406	-20.8088	8.83492e-76	1.46225e-74	161.846
GOMF_LIPASE_ACTIVITY	-0.165114	0.00311689	-20.7977	1.0214e-75	1.68622e-74	161.701
GOBP_REGULATION_OF_ENDOTHELIAL_CELL_DEVELOPMENT	-0.379186	0.0178586	-20.7756	1.36243e-75	2.24354e-74	161.414
GOBP_NEGATIVE_REGULATION_OF_OSTEOCLAST_DIFFERENTIATION	-0.344533	0.0196142	-20.738	2.22538e-75	3.65534e-74	160.925
GOCC_SPINDLE_POLE_CENTROSOME	0.522334	-0.0187381	20.7377	2.23473e-75	3.66147e-74	160.921
GOCC_MRNA_CLEAVAGE_FACTOR_COMPLEX	0.434215	-0.0189731	20.7258	2.60996e-75	4.26554e-74	160.766
GOBP_CELLULAR_RESPONSE_TO_NITROGEN_STARVATION	-0.525855	0.0339383	-20.7234	2.69317e-75	4.39054e-74	160.735
GOCC_CATALYTIC_STEP_2_SPLICEOSOME	0.33318	-0.00684974	20.7093	3.24015e-75	5.26908e-74	160.551
GOBP_MAINTENANCE_OF_LOCATION	-0.19017	0.00318854	-20.6998	3.66713e-75	5.9486e-74	160.427
GOCC_PHAGOCYTIC_CUP	-0.401113	0.00971094	-20.6992	3.69496e-75	5.97886e-74	160.42
GOBP_POSITIVE_REGULATION_OF_DNA_REPLICATION	0.335084	-0.0018401	20.6945	3.92894e-75	6.34174e-74	160.359
GOBP_MEIOSIS_I_CELL_CYCLE_PROCESS	0.3129	-0.00261635	20.6886	4.24402e-75	6.8334e-74	160.282
GOBP_MAST_CELL_ACTIVATION	-0.36403	0.0100802	-20.6834	4.53742e-75	7.28781e-74	160.215
GOBP_INTEGRIN_MEDIATED_SIGNALING_PATHWAY	-0.367852	0.0123957	-20.6819	4.63199e-75	7.42143e-74	160.194
GOCC_LARGE_RIBOSOMAL_SUBUNIT	0.40951	-0.0251726	20.6785	4.8387e-75	7.73362e-74	160.151
GOBP_GMP_BIOSYNTHETIC_PROCESS	0.493116	-0.0379179	20.6685	5.51592e-75	8.79446e-74	160.02
GOBP_POSITIVE_REGULATION_OF_CELL_ADHESION	-0.324657	0.00436778	-20.6669	5.62815e-75	8.95151e-74	160
GOBP_REGULATION_OF_CALCINEURIN_MEDIATED_SIGNALING	-0.302242	0.0137806	-20.6647	5.79501e-75	9.19447e-74	159.971
GOBP_REGULATION_OF_CELL_CELL_ADHESION	-0.310493	0.00510009	-20.662	6.0008e-75	9.49786e-74	159.936
GOCC_U2_TYPE_SPLICEOSOMAL_COMPLEX	0.312165	-0.0087986	20.64	7.9979e-75	1.26282e-73	159.65
GOBP_MYOBLAST_DIFFERENTIATION	-0.237056	0.0075834	-20.6361	8.40613e-75	1.32407e-73	159.6
GOBP_NEGATIVE_REGULATION_OF_INTERLEUKIN_8_PRODUCTION	-0.46563	0.00978931	-20.6347	8.56775e-75	1.34627e-73	159.581
GOBP_ORGANIC_HYDROXY_COMPOUND_TRANSPORT	-0.18846	0.00251342	-20.6323	8.83798e-75	1.3854e-73	159.551
GOCC_PLATELET_DENSE_GRANULE	-0.395754	0.0063802	-20.6212	1.02196e-74	1.59813e-73	159.406
GOBP_DNA_REPLICATION_INDEPENDENT_CHROMATIN_ORGANIZATION	0.486327	-0.00985005	20.6198	1.04057e-74	1.62333e-73	159.388
GOBP_RNA_METHYLATION	0.342591	-0.0178236	20.6168	1.08112e-74	1.68257e-73	159.35
GOBP_CHROMOSOME_SEGREGATION	0.332818	-0.00314579	20.5955	1.42844e-74	2.21782e-73	159.072
GOBP_GOLGI_TO_PLASMA_MEMBRANE_PROTEIN_TRANSPORT	-0.27678	0.0139112	-20.592	1.49514e-74	2.31586e-73	159.026
GOCC_ANCHORED_COMPONENT_OF_MEMBRANE	-0.21141	0.00467443	-20.5846	1.64466e-74	2.54142e-73	158.931
GOCC_ORGANELLE_INNER_MEMBRANE	0.270441	-0.0159335	20.5811	1.72141e-74	2.65374e-73	158.886
GOCC_PLASMA_MEMBRANE_RAFT	-0.228248	0.00393206	-20.5421	2.86124e-74	4.4005e-73	158.38
GOBP_TELOMERE_MAINTENANCE_VIA_TELOMERE_LENGTHENING	0.281818	-0.00619644	20.5312	3.30051e-74	5.06414e-73	158.237
GOMF_MICROFILAMENT_MOTOR_ACTIVITY	-0.323319	0.0187348	-20.5022	4.80978e-74	7.36258e-73	157.862
GOBP_NEGATIVE_REGULATION_OF_DNA_REPLICATION	0.3341	-0.0102107	20.4939	5.36098e-74	8.18711e-73	157.754
GOBP_NATURAL_KILLER_CELL_ACTIVATION	-0.353655	0.00989145	-20.4765	6.72412e-74	1.02449e-72	157.528
GOCC_MICROVILLUS	-0.242666	0.00372069	-20.4756	6.79893e-74	1.03347e-72	157.517
GOMF_PHOSPHORIC_DIESTER_HYDROLASE_ACTIVITY	-0.190497	0.00701498	-20.4661	7.69578e-74	1.16707e-72	157.393
GOMF_ATP_DEPENDENT_ACTIVITY_ACTING_ON_RNA	0.294903	-0.0117598	20.4608	8.24457e-74	1.2474e-72	157.325
GOBP_CELLULAR_RESPONSE_TO_EXTERNAL_STIMULUS	-0.190863	0.00648062	-20.4587	8.47196e-74	1.27883e-72	157.298
GOMF_3_5_EXONUCLEASE_ACTIVITY	0.343325	-0.0168594	20.4458	1.00208e-73	1.50914e-72	157.13
GOBP_ACTIN_CYTOSKELETON_REORGANIZATION	-0.250326	0.0068492	-20.4436	1.0306e-73	1.54542e-72	157.102
GOCC_PRERIBOSOME_SMALL_SUBUNIT_PRECURSOR	0.443699	-0.0315352	20.4436	1.03091e-73	1.54542e-72	157.102
GOMF_SEQUENCE_SPECIFIC_MRNA_BINDING	0.423862	-0.0179133	20.4284	1.25654e-73	1.87933e-72	156.905
GOBP_CYTOSOLIC_CALCIUM_ION_TRANSPORT	-0.21863	0.000771014	-20.4158	1.48019e-73	2.20876e-72	156.741
GOMF_3_5_DNA_HELICASE_ACTIVITY	0.492659	-0.0185364	20.4106	1.58302e-73	2.35682e-72	156.675
GOCC_EXTERNAL_SIDE_OF_PLASMA_MEMBRANE	-0.345649	0.00276735	-20.4008	1.79898e-73	2.67225e-72	156.547
GOBP_POSITIVE_REGULATION_OF_TRANSMEMBRANE_TRANSPORT	-0.173614	0.00416059	-20.3931	1.98695e-73	2.94476e-72	156.448
GOMF_HORMONE_BINDING	-0.274155	0.00616976	-20.3926	2.0018e-73	2.96004e-72	156.441
GOMF_CYSTEINE_TYPE_ENDOPEPTIDASE_ACTIVITY	-0.225197	0.0102663	-20.368	2.75358e-73	4.06247e-72	156.123
GOBP_ESTABLISHMENT_OF_PROTEIN_LOCALIZATION_TO_CHROMOSOME	0.437097	-0.00985302	20.3541	3.30022e-73	4.85795e-72	155.942
GOBP_REGULATION_OF_MYOBLAST_DIFFERENTIATION	-0.252842	0.00607094	-20.3321	4.39297e-73	6.45193e-72	155.657
GOBP_NEGATIVE_REGULATION_OF_LYMPHOCYTE_MIGRATION	-0.433132	0.0162017	-20.3193	5.18574e-73	7.59915e-72	155.492
GOBP_RECOMBINATIONAL_REPAIR	0.334642	-0.00157261	20.3107	5.79741e-73	8.47644e-72	155.381
GOMF_TRANSFERASE_ACTIVITY_TRANSFERRING_ONE_CARBON_GROUPS	0.241795	-0.0105044	20.3097	5.87243e-73	8.56692e-72	155.368
GOCC_MITOCHONDRIAL_PROTEIN_CONTAINING_COMPLEX	0.358893	-0.0212653	20.309	5.93018e-73	8.63186e-72	155.358
GOCC_AUTOPHAGOSOME_MEMBRANE	-0.339052	0.011978	-20.3087	5.94994e-73	8.64133e-72	155.355
GOBP_VACUOLAR_TRANSPORT	-0.259715	0.0144567	-20.3053	6.21439e-73	9.00534e-72	155.312
GOBP_CELLULAR_RESPONSE_TO_PEPTIDE	-0.166662	0.00511568	-20.2901	7.5767e-73	1.09551e-71	155.114
GOMF_PHOSPHOLIPASE_BINDING	-0.366926	0.0126794	-20.2877	7.81912e-73	1.12806e-71	155.083
GOBP_POSITIVE_REGULATION_OF_LAMELLIPODIUM_ASSEMBLY	-0.330165	0.0249437	-20.2874	7.84833e-73	1.12978e-71	155.079
GOBP_POSITIVE_REGULATION_OF_PROTEIN_TARGETING_TO_MEMBRANE	-0.343771	0.00678323	-20.2793	8.71642e-73	1.25198e-71	154.974
GOBP_POSITIVE_REGULATION_OF_CELL_CYCLE_PHASE_TRANSITION	0.278555	-0.00708706	20.2584	1.14319e-72	1.63841e-71	154.704
GOCC_CORTICAL_ACTIN_CYTOSKELETON	-0.266731	0.00767258	-20.2573	1.15853e-72	1.65675e-71	154.691
GOBP_CENTROMERE_COMPLEX_ASSEMBLY	0.552203	0.000130521	20.2503	1.26868e-72	1.8103e-71	154.6
GOBP_ANTIGEN_PROCESSING_AND_PRESENTATION_OF_ENDOGENOUS_ANTIGEN	-0.539118	0.0062604	-20.2447	1.36457e-72	1.94288e-71	154.528
GOBP_NEGATIVE_REGULATION_OF_SECRETION	-0.220869	0.00389171	-20.2439	1.37909e-72	1.95926e-71	154.517
GOBP_REGULATION_OF_PLASMA_MEMBRANE_ORGANIZATION	-0.41311	0.0221934	-20.238	1.48861e-72	2.11026e-71	154.441
GOBP_CD4_POSITIVE_ALPHA_BETA_T_CELL_CYTOKINE_PRODUCTION	-0.423662	0.0212888	-20.2181	1.92762e-72	2.72668e-71	154.183
GOBP_POSITIVE_REGULATION_OF_PROTEIN_LOCALIZATION_TO_MEMBRANE	-0.233148	0.0101433	-20.2133	2.04977e-72	2.89319e-71	154.122
GOCC_CLATHRIN_COATED_ENDOCYTIC_VESICLE_MEMBRANE	-0.330717	0.0104524	-20.2039	2.31554e-72	3.26125e-71	154.001
GOBP_PHOSPHATIDYLINOSITOL_3_KINASE_SIGNALING	-0.22724	0.00572946	-20.1927	2.67809e-72	3.76375e-71	153.856
GOBP_BARBED_END_ACTIN_FILAMENT_CAPPING	-0.353756	0.0219951	-20.1795	3.17725e-72	4.45567e-71	153.685
GOBP_NEGATIVE_REGULATION_OF_MYELOID_LEUKOCYTE_DIFFERENTIATION	-0.301895	0.0137945	-20.1736	3.43314e-72	4.80419e-71	153.608
GOBP_CALCIUM_ION_TRANSPORT	-0.185865	-8.8995e-05	-20.1729	3.46244e-72	4.83481e-71	153.6
GOBP_CELLULAR_RESPONSE_TO_CALCIUM_ION	-0.233569	0.00706827	-20.1709	3.55514e-72	4.95365e-71	153.573
GOBP_MUSCLE_ADAPTATION	-0.22779	0.00509856	-20.1706	3.56924e-72	4.96269e-71	153.569
GOBP_NEGATIVE_REGULATION_OF_CELL_ADHESION	-0.249873	0.00552292	-20.1655	3.80843e-72	5.28399e-71	153.505
GOMF_T_CELL_RECEPTOR_BINDING	-0.610336	0.0161423	-20.1647	3.85106e-72	5.3318e-71	153.494
GOBP_PURINE_NUCLEOBASE_BIOSYNTHETIC_PROCESS	0.515949	-0.0398163	20.1627	3.95195e-72	5.45988e-71	153.468
GOBP_FOLIC_ACID_CONTAINING_COMPOUND_METABOLIC_PROCESS	0.311681	-0.014269	20.1551	4.35952e-72	6.01023e-71	153.37
GOMF_ATP_HYDROLYSIS_ACTIVITY	0.235692	-0.00100259	20.1409	5.23762e-72	7.20559e-71	153.187
GOMF_PROTEASE_BINDING	-0.246852	0.00689142	-20.1369	5.51717e-72	7.57421e-71	153.135
GOBP_REGULATION_OF_PHOSPHATASE_ACTIVITY	-0.246646	0.00930801	-20.1068	8.14963e-72	1.11647e-70	152.746
GOBP_MEIOTIC_CELL_CYCLE_PROCESS	0.279981	-0.00215251	20.1063	8.20478e-72	1.12166e-70	152.74
GOBP_MITOCHONDRIAL_TRANSMEMBRANE_TRANSPORT	0.29879	-0.0229387	20.1029	8.57098e-72	1.16928e-70	152.696
GOBP_POSITIVE_REGULATION_OF_TELOMERASE_RNA_LOCALIZATION_TO_CAJAL_BODY	0.542728	-0.0160824	20.0989	9.0239e-72	1.22849e-70	152.645
GOBP_POSITIVE_REGULATION_OF_EPITHELIAL_CELL_MIGRATION	-0.265672	0.00831357	-20.0969	9.26157e-72	1.25822e-70	152.619
GOCC_TRANSPORT_VESICLE	-0.221303	0.00731567	-20.0661	1.37951e-71	1.87022e-70	152.222
GOBP_ANTIGEN_PROCESSING_AND_PRESENTATION	-0.450244	0.00318654	-20.0598	1.49732e-71	2.02573e-70	152.14
GOBP_NEURON_MATURATION	-0.262967	0.00868714	-20.0531	1.63216e-71	2.20358e-70	152.054
GOBP_POSITIVE_REGULATION_OF_STEROL_TRANSPORT	-0.316136	0.00560279	-20.0528	1.63816e-71	2.20711e-70	152.051
GOBP_POSITIVE_REGULATION_OF_FOCAL_ADHESION_ASSEMBLY	-0.325009	0.0136374	-20.0518	1.66066e-71	2.23282e-70	152.037
GOCC_DNA_POLYMERASE_COMPLEX	0.432743	-0.0149921	20.0401	1.93213e-71	2.59247e-70	151.886
GOMF_PHOSPHATIDYLINOSITOL_4_5_BISPHOSPHATE_BINDING	-0.254154	0.0120183	-20.0368	2.01541e-71	2.69867e-70	151.844
GOBP_MITOTIC_SISTER_CHROMATID_SEGREGATION	0.372043	-0.00602332	20.0086	2.9015e-71	3.8772e-70	151.481
GOCC_SPLICEOSOMAL_COMPLEX	0.278165	-0.00437761	20.0051	3.03672e-71	4.04958e-70	151.435
GOBP_P38MAPK_CASCADE	-0.307911	0.0091555	-19.998	3.33051e-71	4.4323e-70	151.343
GOCC_SARCOLEMMA	-0.232321	0.0101639	-19.9791	4.25187e-71	5.64693e-70	151.1
GOBP_POSITIVE_REGULATION_OF_MRNA_PROCESSING	0.278336	-0.00608065	19.9775	4.34155e-71	5.75432e-70	151.079
GOBP_GLYCINE_METABOLIC_PROCESS	0.420703	-0.0390747	19.9748	4.49561e-71	5.94643e-70	151.044
GOBP_SISTER_CHROMATID_COHESION	0.402413	-0.00546103	19.9488	6.29005e-71	8.30312e-70	150.71
GOBP_DNA_PACKAGING	0.280392	-0.00180772	19.9441	6.67906e-71	8.79882e-70	150.65
GOBP_REGULATION_OF_DNA_METABOLIC_PROCESS	0.224623	-0.00278724	19.9389	7.14303e-71	9.39106e-70	150.583
GOBP_SISTER_CHROMATID_SEGREGATION	0.363504	-0.00493325	19.9365	7.3721e-71	9.67273e-70	150.551
GOCC_PHAGOPHORE_ASSEMBLY_SITE	-0.363443	0.0106033	-19.931	7.90712e-71	1.03539e-69	150.482
GOBP_NEGATIVE_REGULATION_OF_GLYCOPROTEIN_METABOLIC_PROCESS	-0.399668	0.00595568	-19.912	1.01097e-70	1.32114e-69	150.237
GOBP_REGULATION_OF_GAMMA_DELTA_T_CELL_ACTIVATION	-0.556796	0.019292	-19.9038	1.12358e-70	1.46537e-69	150.132
GOCC_CHROMOSOME_CENTROMERIC_REGION	0.352015	-0.00127347	19.902	1.15058e-70	1.49759e-69	150.108
GOMF_RNA_METHYLTRANSFERASE_ACTIVITY	0.366908	-0.0229812	19.8959	1.24462e-70	1.61676e-69	150.03
GOBP_LEUKOTRIENE_BIOSYNTHETIC_PROCESS	-0.420693	0.0162773	-19.8952	1.25555e-70	1.62772e-69	150.021
GOBP_NEGATIVE_REGULATION_OF_VASCULAR_ENDOTHELIAL_GROWTH_FACTOR_RECEPTOR_SIGNALING_PATHWAY	-0.382982	0.0215598	-19.8846	1.4396e-70	1.86262e-69	149.885
GOBP_T_CELL_MEDIATED_IMMUNITY	-0.385722	0.00587012	-19.8821	1.4866e-70	1.91963e-69	149.852
GOCC_GOLGI_APPARATUS_SUBCOMPARTMENT	-0.1722	0.00673905	-19.8728	1.6761e-70	2.16005e-69	149.733
GOBP_POSITIVE_REGULATION_OF_ALPHA_BETA_T_CELL_DIFFERENTIATION	-0.413839	0.00529322	-19.8723	1.6882e-70	2.17135e-69	149.726
GOBP_PSEUDOURIDINE_SYNTHESIS	0.419286	-0.0359969	19.8715	1.70506e-70	2.18442e-69	149.716
GOMF_PSEUDOURIDINE_SYNTHASE_ACTIVITY	0.419286	-0.0359969	19.8715	1.70506e-70	2.18442e-69	149.716
GOCC_INTRINSIC_COMPONENT_OF_VACUOLAR_MEMBRANE	-0.405768	0.0202221	-19.8612	1.94663e-70	2.48901e-69	149.584
GOBP_PROTEIN_KINASE_B_SIGNALING	-0.216067	0.00416864	-19.8503	2.24278e-70	2.86207e-69	149.443
GOBP_TEMPERATURE_HOMEOSTASIS	-0.186292	0.00373232	-19.8436	2.44534e-70	3.11446e-69	149.356
GOBP_NEGATIVE_REGULATION_OF_RESPONSE_TO_EXTERNAL_STIMULUS	-0.232062	0.00493663	-19.8411	2.52258e-70	3.20657e-69	149.325
GOBP_NEGATIVE_REGULATION_OF_PROTEIN_KINASE_B_SIGNALING	-0.278219	0.00803712	-19.8367	2.67034e-70	3.3878e-69	149.269
GOBP_CELLULAR_RESPONSE_TO_MECHANICAL_STIMULUS	-0.329566	0.012737	-19.8359	2.69887e-70	3.41735e-69	149.258
GOBP_DETECTION_OF_MECHANICAL_STIMULUS_INVOLVED_IN_SENSORY_PERCEPTION_OF_PAIN	-0.41167	0.018069	-19.824	3.14821e-70	3.97858e-69	149.105
GOBP_POSITIVE_REGULATION_OF_AUTOPHAGY	-0.220967	0.0107413	-19.815	3.53555e-70	4.45944e-69	148.989
GOBP_RESPONSE_TO_WATER	-0.359442	0.0233584	-19.8049	4.02455e-70	5.06643e-69	148.86
GOCC_RIBOSOME	0.367977	-0.02129	19.8019	4.18235e-70	5.25494e-69	148.822
GOBP_AUTOPHAGOSOME_ORGANIZATION	-0.261663	0.0144603	-19.8	4.28693e-70	5.37598e-69	148.797
GOCC_U1_SNRNP	0.412161	-0.00708841	19.7891	4.93494e-70	6.17672e-69	148.657
GOCC_NUCLEAR_EXOSOME_RNASE_COMPLEX	0.405373	-0.0192127	19.7879	5.00949e-70	6.25802e-69	148.642
GOBP_POSITIVE_REGULATION_OF_STRESS_FIBER_ASSEMBLY	-0.264528	0.0122977	-19.7716	6.1834e-70	7.70975e-69	148.432
GOMF_CYTOKINE_RECEPTOR_ACTIVITY	-0.360462	-0.000322854	-19.7615	7.04353e-70	8.76354e-69	148.302
GOBP_REGULATION_OF_PROTEIN_MATURATION	-0.241558	0.00404342	-19.7613	7.05545e-70	8.76354e-69	148.3
GOBP_NUCLEAR_CHROMOSOME_SEGREGATION	0.334706	-0.00271751	19.7353	9.86603e-70	1.22313e-68	147.966
GOMF_AMYLOID_BETA_BINDING	-0.262053	0.00606527	-19.7337	1.00682e-69	1.24583e-68	147.946
GOBP_REGULATION_OF_NUCLEOTIDE_BINDING_OLIGOMERIZATION_DOMAIN_CONTAINING_SIGNALING_PATHWAY	-0.515381	0.0151371	-19.7267	1.10197e-69	1.36097e-68	147.856
GOBP_HOMOLOGOUS_CHROMOSOME_SEGREGATION	0.312746	-0.00614184	19.7216	1.17749e-69	1.45149e-68	147.79
GOBP_REGULATION_OF_ENDOTHELIAL_CELL_MIGRATION	-0.288631	0.00778819	-19.7145	1.29025e-69	1.5875e-68	147.699
GOBP_REGULATION_OF_UBIQUITIN_PROTEIN_TRANSFERASE_ACTIVITY	0.259147	-0.0087417	19.7025	1.50552e-69	1.84887e-68	147.545
GOMF_PHOSPHATIDYLSERINE_BINDING	-0.246529	0.0118951	-19.6979	1.59706e-69	1.9576e-68	147.486
GOBP_CYTOSOLIC_TRANSPORT	-0.226602	0.0117475	-19.695	1.65851e-69	2.0291e-68	147.449
GOCC_FILOPODIUM	-0.234042	0.0108425	-19.6901	1.76438e-69	2.15459e-68	147.387
GOCC_CONDENSED_CHROMOSOME_CENTROMERIC_REGION	0.350202	-0.000562419	19.6874	1.82878e-69	2.22907e-68	147.351
GOBP_LEUKOCYTE_DEGRANULATION	-0.369862	0.00944319	-19.6865	1.84895e-69	2.24944e-68	147.34
GOBP_T_CELL_DIFFERENTIATION_INVOLVED_IN_IMMUNE_RESPONSE	-0.37643	0.00749643	-19.676	2.11668e-69	2.57036e-68	147.206
GOBP_REGULATION_OF_TRANSPORTER_ACTIVITY	-0.191968	0.0036179	-19.6724	2.21689e-69	2.68706e-68	147.159
GOBP_PROTEIN_IMPORT_INTO_MITOCHONDRIAL_MATRIX	0.418605	-0.0324738	19.6708	2.26402e-69	2.73909e-68	147.139
GOBP_MITOTIC_CELL_CYCLE_CHECKPOINT_SIGNALING	0.293325	-0.0042789	19.6478	3.04035e-69	3.67151e-68	146.845
GOMF_CHANNEL_REGULATOR_ACTIVITY	-0.196003	0.0082374	-19.6447	3.16523e-69	3.81525e-68	146.805
GOBP_REGULATION_OF_PROTEIN_TARGETING_TO_MEMBRANE	-0.322763	0.00734073	-19.6432	3.2269e-69	3.8824e-68	146.785
GOMF_M7G_5_PPPN_DIPHOSPHATASE_ACTIVITY	0.451716	-0.023516	19.6344	3.61264e-69	4.3385e-68	146.673
GOBP_NEGATIVE_REGULATION_OF_DNA_DEPENDENT_DNA_REPLICATION	0.462633	-0.0150517	19.6302	3.81413e-69	4.57205e-68	146.619
GOMF_CYCLIN_DEPENDENT_PROTEIN_SERINE_THREONINE_KINASE_ACTIVATOR_ACTIVITY	0.417224	-0.00850302	19.6224	4.21488e-69	5.04154e-68	146.519
GOMF_TRANSLATION_REGULATOR_ACTIVITY	0.255189	-0.0110221	19.6223	4.22126e-69	5.04154e-68	146.518
GOBP_PYRIMIDINE_RIBONUCLEOSIDE_TRIPHOSPHATE_METABOLIC_PROCESS	0.368887	-0.0174649	19.6197	4.36385e-69	5.20231e-68	146.485
GOBP_ENSHEATHMENT_OF_NEURONS	-0.196367	0.00208757	-19.6011	5.54625e-69	6.59983e-68	146.246
GOCC_ACTIN_FILAMENT	-0.25754	0.0116781	-19.5922	6.21477e-69	7.38187e-68	146.132
GOBP_NEGATIVE_REGULATION_OF_SMALL_GTPASE_MEDIATED_SIGNAL_TRANSDUCTION	-0.243323	0.00761971	-19.59	6.39614e-69	7.58349e-68	146.104
GOCC_FICOLIN_1_RICH_GRANULE_MEMBRANE	-0.376758	0.00446303	-19.5881	6.55513e-69	7.75789e-68	146.079
GOBP_AMYLOID_BETA_METABOLIC_PROCESS	-0.230756	0.00336685	-19.5769	7.5619e-69	8.93317e-68	145.937
GOBP_LYTIC_VACUOLE_ORGANIZATION	-0.283448	0.00801288	-19.5734	7.91615e-69	9.33475e-68	145.891
GOCC_REPLISOME	0.493423	-0.0161912	19.5713	8.12726e-69	9.56641e-68	145.865
GOMF_AP_2_ADAPTOR_COMPLEX_BINDING	-0.348758	0.0137834	-19.5683	8.4548e-69	9.934e-68	145.825
GOBP_PEPTIDE_TRANSPORT	-0.142132	0.00556958	-19.5669	8.60219e-69	1.0089e-67	145.808
GOBP_ACTIVATION_OF_PROTEIN_KINASE_B_ACTIVITY	-0.297364	0.0136482	-19.5666	8.63781e-69	1.01126e-67	145.804
GOBP_POSITIVE_REGULATION_OF_CYTOSOLIC_CALCIUM_ION_CONCENTRATION_INVOLVED_IN_PHOSPHOLIPASE_C_ACTIVATING_G_PROTEIN_COUPLED_SIGNALING_PATHWAY	-0.348668	0.00594997	-19.5564	9.85066e-69	1.15119e-67	145.673
GOCC_CELL_CORTEX	-0.190688	0.00847239	-19.5542	1.01311e-68	1.18184e-67	145.645
GOBP_NEGATIVE_REGULATION_OF_MAST_CELL_ACTIVATION	-0.427577	0.0166855	-19.5528	1.03094e-68	1.20049e-67	145.628
GOBP_POSITIVE_REGULATION_OF_LOCOMOTION	-0.250962	0.0059421	-19.5517	1.04589e-68	1.21573e-67	145.613
GOBP_MYELOID_LEUKOCYTE_DIFFERENTIATION	-0.266518	0.00747983	-19.5331	1.32829e-68	1.54124e-67	145.375
GOBP_MAST_CELL_ACTIVATION_INVOLVED_IN_IMMUNE_RESPONSE	-0.339843	0.00923813	-19.5306	1.37077e-68	1.5877e-67	145.344
GOMF_LYSOPHOSPHOLIPASE_ACTIVITY	-0.280544	0.0109667	-19.5249	1.47512e-68	1.70554e-67	145.271
GOBP_POSITIVE_REGULATION_OF_MITOTIC_CELL_CYCLE_PHASE_TRANSITION	0.272504	-0.00666278	19.5169	1.63424e-68	1.88617e-67	145.169
GOCC_MRNA_CLEAVAGE_AND_POLYADENYLATION_SPECIFICITY_FACTOR_COMPLEX	0.4309	-0.0156624	19.5122	1.73576e-68	1.9998e-67	145.109
GOCC_RIBOSOMAL_SUBUNIT	0.386953	-0.0225802	19.5099	1.78893e-68	2.05743e-67	145.079
GOCC_AUTOPHAGOSOME	-0.260017	0.0102506	-19.5091	1.80618e-68	2.07361e-67	145.069
GOCC_TRANSPORT_VESICLE_MEMBRANE	-0.236847	0.0079547	-19.4975	2.09655e-68	2.40018e-67	144.92
GOBP_REGULATION_OF_CAMP_DEPENDENT_PROTEIN_KINASE_ACTIVITY	-0.358882	0.0229607	-19.4974	2.09799e-68	2.40018e-67	144.92
GOBP_PROTEIN_LOCALIZATION_TO_NUCLEAR_BODY	0.495261	-0.0151881	19.4964	2.12573e-68	2.42765e-67	144.907
GOBP_NEGATIVE_REGULATION_OF_SODIUM_ION_TRANSMEMBRANE_TRANSPORT	-0.376216	0.0173906	-19.4948	2.16986e-68	2.47372e-67	144.886
GOMF_TRNA_SPECIFIC_RIBONUCLEASE_ACTIVITY	0.403185	-0.0247889	19.4931	2.21857e-68	2.52483e-67	144.864
GOBP_MITOTIC_DNA_INTEGRITY_CHECKPOINT_SIGNALING	0.258711	-0.00487875	19.4862	2.4226e-68	2.75222e-67	144.776
GOMF_BASAL_TRANSCRIPTION_MACHINERY_BINDING	0.283181	-0.00837055	19.4839	2.49527e-68	2.82985e-67	144.747
GOMF_STRUCTURAL_CONSTITUENT_OF_RIBOSOME	0.406444	-0.0230604	19.4814	2.57836e-68	2.91901e-67	144.714
GOBP_REGULATION_OF_SODIUM_ION_TRANSMEMBRANE_TRANSPORT	-0.243018	0.00404962	-19.477	2.72853e-68	3.08367e-67	144.658
GOMF_PROTEIN_TYROSINE_KINASE_BINDING	-0.197955	0.00666702	-19.4679	3.0632e-68	3.4559e-67	144.543
GOBP_MEIOTIC_CELL_CYCLE	0.25606	-0.000960058	19.4677	3.07322e-68	3.46122e-67	144.539
GOBP_RESPONSE_TO_PEPTIDE	-0.160789	0.0030225	-19.4665	3.12212e-68	3.51024e-67	144.524
GOBP_METHYLATION	0.207451	-0.00473233	19.4574	3.50656e-68	3.93568e-67	144.408
GOBP_CALCIUM_ION_IMPORT_INTO_CYTOSOL	-0.318165	0.00365033	-19.4551	3.61239e-68	4.04749e-67	144.378
GOBP_RIBOSOMAL_LARGE_SUBUNIT_BIOGENESIS	0.37191	-0.0234604	19.4541	3.65874e-68	4.0924e-67	144.366
GOBP_MRNA_EXPORT_FROM_NUCLEUS	0.302375	-0.00663644	19.4379	4.50042e-68	5.02521e-67	144.159
GOMF_MRNA_5_UTR_BINDING	0.397616	-0.0158803	19.433	4.79474e-68	5.3447e-67	144.096
GOMF_CYSTEINE_TYPE_ENDOPEPTIDASE_ACTIVITY_INVOLVED_IN_APOPTOTIC_SIGNALING_PATHWAY	-0.500898	0.0167891	-19.4319	4.86315e-68	5.41171e-67	144.082
GOBP_RIBONUCLEOSIDE_MONOPHOSPHATE_BIOSYNTHETIC_PROCESS	0.344779	-0.0239331	19.4138	6.12904e-68	6.80877e-67	143.851
GOBP_REGULATION_OF_PROTEIN_LOCALIZATION_TO_CELL_PERIPHERY	-0.239573	0.00967387	-19.3986	7.44647e-68	8.25823e-67	143.657
GOBP_MATURATION_OF_LSU_RRNA	0.434827	-0.0257639	19.3844	8.9386e-68	9.8962e-67	143.475
GOBP_MACROPHAGE_PROLIFERATION	-0.440779	0.000898499	-19.3701	1.07357e-67	1.18657e-66	143.293
GOBP_RRNA_CATABOLIC_PROCESS	0.324649	-0.0161132	19.3681	1.1013e-67	1.21516e-66	143.267
GOMF_MRNA_BINDING	0.238266	-0.00113373	19.367	1.11693e-67	1.23032e-66	143.253
GOBP_NEURON_PROJECTION_GUIDANCE	-0.200568	0.0113678	-19.3653	1.14107e-67	1.25479e-66	143.232
GOBP_REGULATION_OF_NMDA_RECEPTOR_ACTIVITY	-0.354872	0.00822026	-19.3645	1.15251e-67	1.26523e-66	143.222
GOBP_PROTEIN_LOCALIZATION_TO_VACUOLE	-0.225234	0.0102739	-19.36	1.22046e-67	1.33758e-66	143.165
GOBP_ALPHA_BETA_T_CELL_DIFFERENTIATION	-0.35849	0.00745493	-19.3549	1.30306e-67	1.42571e-66	143.1
GOMF_4_IRON_4_SULFUR_CLUSTER_BINDING	0.264806	-0.00976203	19.3541	1.31649e-67	1.43786e-66	143.09
GOCC_RNA_POLYMERASE_II_HOLOENZYME	0.270571	-0.00678489	19.354	1.31857e-67	1.43786e-66	143.088
GOBP_NEGATIVE_REGULATION_OF_TELOMERE_MAINTENANCE_VIA_TELOMERASE	0.342433	-0.00849353	19.3344	1.69527e-67	1.84555e-66	142.838
GOBP_POSITIVE_REGULATION_OF_LAMELLIPODIUM_ORGANIZATION	-0.291911	0.0192501	-19.3224	1.97586e-67	2.14743e-66	142.685
GOBP_MEIOTIC_CHROMOSOME_SEGREGATION	0.326015	-0.00213029	19.3171	2.11392e-67	2.29366e-66	142.618
GOBP_POSITIVE_REGULATION_OF_JNK_CASCADE	-0.253206	0.00445482	-19.3114	2.27323e-67	2.46241e-66	142.545
GOBP_PYRIMIDINE_CONTAINING_COMPOUND_BIOSYNTHETIC_PROCESS	0.299001	-0.0162796	19.2945	2.82306e-67	3.05293e-66	142.329
GOBP_POSITIVE_REGULATION_OF_CD4_POSITIVE_ALPHA_BETA_T_CELL_ACTIVATION	-0.432257	0.0035738	-19.289	3.0295e-67	3.27076e-66	142.259
GOCC_PRERIBOSOME_LARGE_SUBUNIT_PRECURSOR	0.442197	-0.0428855	19.2883	3.05566e-67	3.29355e-66	142.25
GOBP_KINETOCHORE_ORGANIZATION	0.545826	0.00574278	19.2843	3.21701e-67	3.46173e-66	142.199
GOBP_TRNA_5_LEADER_REMOVAL	0.409022	-0.0266388	19.2735	3.69171e-67	3.966e-66	142.062
GOBP_REGULATION_OF_TRANSCRIPTION_OF_NUCLEOLAR_LARGE_RRNA_BY_RNA_POLYMERASE_I	0.408523	-0.0205803	19.265	4.11668e-67	4.41528e-66	141.953
GOCC_MITOCHONDRIAL_MATRIX	0.262287	-0.0166695	19.2621	4.2709e-67	4.57316e-66	141.917
GOBP_NEGATIVE_REGULATION_OF_CELL_KILLING	-0.448261	0.0110656	-19.2484	5.0893e-67	5.44055e-66	141.742
GOCC_ENDOSOME_LUMEN	-0.286453	0.00204501	-19.2441	5.37396e-67	5.73545e-66	141.688
GOBP_MRNA_MODIFICATION	0.349901	-0.0120108	19.2356	5.99159e-67	6.38418e-66	141.579
GOBP_REGULATION_OF_PINOCYTOSIS	-0.380946	0.0148643	-19.2344	6.08365e-67	6.4717e-66	141.564
GOCC_90S_PRERIBOSOME	0.428025	-0.0342149	19.2335	6.15203e-67	6.53378e-66	141.553
GOBP_RESPONSE_TO_COLD	-0.235729	0.00925365	-19.2295	6.47432e-67	6.86489e-66	141.502
GOCC_TERTIARY_GRANULE	-0.334391	0.00677818	-19.2282	6.58312e-67	6.96891e-66	141.486
GOBP_REGULATION_OF_CYTOSOLIC_CALCIUM_ION_CONCENTRATION	-0.204953	0.000500905	-19.2269	6.69281e-67	7.07355e-66	141.469
GOBP_REGULATION_OF_PHOSPHOPROTEIN_PHOSPHATASE_ACTIVITY	-0.232149	0.00993282	-19.2135	7.94305e-67	8.38133e-66	141.298
GOMF_MHC_PROTEIN_COMPLEX_BINDING	-0.524922	0.00480669	-19.2092	8.39254e-67	8.84132e-66	141.244
GOBP_T_CELL_MEDIATED_CYTOTOXICITY	-0.454118	0.00503419	-19.2022	9.18579e-67	9.66138e-66	141.154
GOBP_POSITIVE_REGULATION_OF_LYMPHOCYTE_DIFFERENTIATION	-0.348731	0.00649108	-19.1839	1.15949e-66	1.21755e-65	140.922
GOBP_REGULATION_OF_PROTEIN_LOCALIZATION_TO_PLASMA_MEMBRANE	-0.257025	0.010491	-19.1785	1.24286e-66	1.30301e-65	140.852
GOCC_MITOCHONDRIAL_SMALL_RIBOSOMAL_SUBUNIT	0.437666	-0.0296618	19.1764	1.27622e-66	1.33583e-65	140.826
GOBP_POSITIVE_REGULATION_OF_T_HELPER_CELL_DIFFERENTIATION	-0.382475	0.00702531	-19.1744	1.30828e-66	1.36719e-65	140.801
GOBP_MRNA_3_END_PROCESSING	0.308836	-0.00893558	19.1714	1.36067e-66	1.41966e-65	140.762
GOBP_POSITIVE_REGULATION_OF_TRANSPORTER_ACTIVITY	-0.203832	0.00492457	-19.1672	1.43524e-66	1.49508e-65	140.709
GOBP_POST_GOLGI_VESICLE_MEDIATED_TRANSPORT	-0.23119	0.0149642	-19.1605	1.56283e-66	1.62539e-65	140.624
GOMF_RIBONUCLEASE_ACTIVITY	0.230181	-0.00934948	19.1557	1.6613e-66	1.72505e-65	140.563
GOBP_INOSITOL_TRISPHOSPHATE_METABOLIC_PROCESS	-0.400347	0.00943783	-19.1545	1.68699e-66	1.74895e-65	140.548
GOBP_TISSUE_MIGRATION	-0.251083	0.00662987	-19.1537	1.70551e-66	1.76534e-65	140.537
GOCC_ADHERENS_JUNCTION	-0.220376	0.00879239	-19.1484	1.82308e-66	1.88404e-65	140.471
GOBP_CALCIUM_ION_REGULATED_EXOCYTOSIS	-0.299483	0.0198232	-19.136	2.13708e-66	2.20504e-65	140.312
GOBP_POSITIVE_REGULATION_OF_ALPHA_BETA_T_CELL_ACTIVATION	-0.419582	0.00199807	-19.1315	2.26272e-66	2.33099e-65	140.255
GOCC_NUCLEAR_REPLICATION_FORK	0.434391	-0.00720065	19.1293	2.3283e-66	2.39477e-65	140.227
GOBP_NEGATIVE_REGULATION_OF_INTERLEUKIN_1_BETA_PRODUCTION	-0.364018	0.00755867	-19.1237	2.49962e-66	2.56693e-65	140.156
GOBP_VESICLE_LOCALIZATION	-0.230617	0.0110363	-19.1206	2.59866e-66	2.66444e-65	140.117
GOMF_SNARE_BINDING	-0.224688	0.0115828	-19.1196	2.63313e-66	2.69554e-65	140.104
GOBP_DNA_DEPENDENT_DNA_REPLICATION_MAINTENANCE_OF_FIDELITY	0.376482	-0.0104231	19.1119	2.90478e-66	2.96897e-65	140.006
GOCC_MULTIVESICULAR_BODY	-0.26459	0.00338329	-19.1106	2.95417e-66	3.01473e-65	139.99
GOBP_REGULATION_OF_DNA_BIOSYNTHETIC_PROCESS	0.22973	-0.00350963	19.1103	2.96617e-66	3.02225e-65	139.986
GOBP_CELL_CYCLE_PHASE_TRANSITION	0.20882	-0.00367555	19.1096	2.99026e-66	3.04204e-65	139.977
GOBP_POSITIVE_REGULATION_OF_UBIQUITIN_PROTEIN_LIGASE_ACTIVITY	0.413072	-0.0159702	19.0903	3.8258e-66	3.88599e-65	139.732
GOMF_ANNEALING_ACTIVITY	0.382043	-0.00985731	19.0845	4.1212e-66	4.17952e-65	139.658
GOBP_NEGATIVE_REGULATION_OF_ION_TRANSPORT	-0.188952	0.00658516	-19.0835	4.17209e-66	4.22457e-65	139.646
GOBP_AMIDE_TRANSPORT	-0.135251	0.00404545	-19.0787	4.43371e-66	4.48252e-65	139.585
GOCC_MITOTIC_SPINDLE_MIDZONE	0.464045	-0.0058168	19.0781	4.4671e-66	4.50928e-65	139.578
GOCC_RIBONUCLEASE_P_COMPLEX	0.434192	-0.0285948	19.0656	5.23933e-66	5.28063e-65	139.419
GOBP_GAMMA_DELTA_T_CELL_ACTIVATION	-0.487189	0.017893	-19.0616	5.51699e-66	5.55189e-65	139.367
GOBP_NEGATIVE_REGULATION_OF_INFLAMMATORY_RESPONSE	-0.255608	0.00481087	-19.0597	5.65001e-66	5.67699e-65	139.343
GOBP_NEGATIVE_REGULATION_OF_LEUKOCYTE_MIGRATION	-0.336023	0.00702127	-19.0517	6.2566e-66	6.27681e-65	139.242
GOMF_ATPASE_COUPLED_TRANSMEMBRANE_TRANSPORTER_ACTIVITY	-0.207497	0.0100472	-19.0456	6.76137e-66	6.7728e-65	139.165
GOBP_REGULATION_OF_LEUKOCYTE_MEDIATED_CYTOTOXICITY	-0.420592	0.00527983	-19.0439	6.90941e-66	6.91047e-65	139.143
GOBP_MOTOR_NEURON_AXON_GUIDANCE	-0.302019	0.0197841	-19.0414	7.13588e-66	7.12604e-65	139.111
GOMF_METAL_CLUSTER_BINDING	0.265873	-0.0124764	19.0383	7.41795e-66	7.3964e-65	139.072
GOBP_NEGATIVE_REGULATION_OF_TELOMERE_MAINTENANCE_VIA_TELOMERE_LENGTHENING	0.336906	-0.00666262	19.0218	9.14952e-66	9.10901e-65	138.863
GOBP_REGULATION_OF_OSTEOCLAST_DIFFERENTIATION	-0.284843	0.0120101	-19.0111	1.04851e-65	1.04228e-64	138.727
GOBP_HISTONE_MRNA_METABOLIC_PROCESS	0.383069	-0.0193471	19.0026	1.16916e-65	1.16044e-64	138.619
GOBP_NEGATIVE_REGULATION_OF_NATURAL_KILLER_CELL_MEDIATED_IMMUNITY	-0.479674	0.00798809	-18.9955	1.27897e-65	1.2675e-64	138.529
GOBP_REGULATION_OF_MYELOID_LEUKOCYTE_DIFFERENTIATION	-0.279181	0.00865523	-18.993	1.3201e-65	1.30628e-64	138.498
GOBP_REGULATION_OF_ALPHA_BETA_T_CELL_DIFFERENTIATION	-0.366669	0.00785059	-18.9912	1.35046e-65	1.3343e-64	138.475
GOBP_NEGATIVE_REGULATION_OF_ION_TRANSMEMBRANE_TRANSPORT	-0.2046	0.00901828	-18.977	1.61858e-65	1.59679e-64	138.295
GOBP_ANTIGEN_PROCESSING_AND_PRESENTATION_OF_EXOGENOUS_ANTIGEN	-0.525977	-0.00359268	-18.9749	1.66201e-65	1.63715e-64	138.268
GOBP_MITOCHONDRIAL_DNA_REPLICATION	0.416631	-0.0190706	18.9658	1.86534e-65	1.83467e-64	138.153
GOBP_DNA_RECOMBINATION	0.268022	-0.00104825	18.9582	2.05492e-65	2.01809e-64	138.057
GOCC_SECONDARY_LYSOSOME	-0.439661	0.00828229	-18.9479	2.34296e-65	2.29751e-64	137.926
GOCC_MYOSIN_COMPLEX	-0.285268	0.0129994	-18.9423	2.5155e-65	2.463e-64	137.855
GOMF_S_ADENOSYLMETHIONINE_DEPENDENT_METHYLTRANSFERASE_ACTIVITY	0.254679	-0.0073458	18.9392	2.61822e-65	2.55973e-64	137.815
GOBP_REGULATION_OF_DNA_REPAIR	0.25911	-0.00227688	18.9379	2.66019e-65	2.59687e-64	137.8
GOBP_NEURON_DEATH	-0.146933	0.00425818	-18.9322	2.85928e-65	2.78705e-64	137.728
GOBP_CELLULAR_EXTRAVASATION	-0.328592	0.00668149	-18.9227	3.22632e-65	3.14013e-64	137.607
GOBP_ORGANELLE_FISSION	0.238207	-0.0024665	18.918	3.42723e-65	3.3307e-64	137.547
GOBP_NATURAL_KILLER_CELL_MEDIATED_IMMUNITY	-0.390359	0.00762614	-18.9145	3.58293e-65	3.47683e-64	137.503
GOMF_NITRIC_OXIDE_SYNTHASE_BINDING	-0.386887	0.0200382	-18.9094	3.82309e-65	3.70436e-64	137.438
GOBP_REGULATION_OF_CELL_KILLING	-0.396837	0.00475474	-18.9046	4.06037e-65	3.92844e-64	137.378
GOBP_T_CELL_CYTOKINE_PRODUCTION	-0.349564	0.0113746	-18.903	4.14762e-65	4.00691e-64	137.357
GOCC_INTRINSIC_COMPONENT_OF_MITOCHONDRIAL_INNER_MEMBRANE	0.320977	-0.0151201	18.8982	4.40574e-65	4.24998e-64	137.297
GOCC_NUCLEAR_PORE_NUCLEAR_BASKET	0.35694	-0.0174281	18.8932	4.69529e-65	4.5226e-64	137.233
GOBP_POSITIVE_REGULATION_OF_CD4_POSITIVE_ALPHA_BETA_T_CELL_DIFFERENTIATION	-0.412168	0.00186383	-18.8902	4.87783e-65	4.69149e-64	137.195
GOBP_POSITIVE_REGULATION_OF_CELL_CELL_ADHESION	-0.34294	0.0020944	-18.8869	5.08721e-65	4.88567e-64	137.154
GOCC_RUFFLE	-0.228015	0.00754009	-18.882	5.41367e-65	5.19155e-64	137.092
GOBP_POSITIVE_REGULATION_OF_INTERLEUKIN_13_PRODUCTION	-0.39137	0.0178142	-18.87	6.30001e-65	6.03265e-64	136.941
GOBP_ATTACHMENT_OF_MITOTIC_SPINDLE_MICROTUBULES_TO_KINETOCHORE	0.496614	-0.00543808	18.8526	7.86062e-65	7.516e-64	136.72
GOCC_MHC_PROTEIN_COMPLEX	-0.620424	-0.000441258	-18.8491	8.21743e-65	7.84566e-64	136.676
GOCC_CYTOPLASMIC_SIDE_OF_MEMBRANE	-0.180495	0.00602001	-18.8406	9.1571e-65	8.73004e-64	136.568
GOBP_AMYLOID_PRECURSOR_PROTEIN_BIOSYNTHETIC_PROCESS	-0.42289	0.0125713	-18.8392	9.31511e-65	8.86771e-64	136.551
GOBP_SERINE_FAMILY_AMINO_ACID_BIOSYNTHETIC_PROCESS	0.339653	-0.0204806	18.8341	9.94168e-65	9.45039e-64	136.486
GOBP_REGULATION_OF_MUSCLE_ADAPTATION	-0.215503	0.00484846	-18.8286	1.06613e-64	1.01197e-63	136.416
GOCC_ANAPHASE_PROMOTING_COMPLEX	0.330609	-0.0142977	18.8246	1.1214e-64	1.06288e-63	136.366
GOBP_REGULATION_OF_T_CELL_MEDIATED_CYTOTOXICITY	-0.453672	0.0053222	-18.8212	1.1709e-64	1.1082e-63	136.323
GOBP_ALPHA_BETA_T_CELL_ACTIVATION	-0.363242	0.00557293	-18.819	1.20352e-64	1.13742e-63	136.296
GOBP_POSITIVE_REGULATION_OF_CALCINEURIN_MEDIATED_SIGNALING	-0.338513	0.0249031	-18.8167	1.2401e-64	1.17028e-63	136.266
GOBP_PHAGOLYSOSOME_ASSEMBLY	-0.338221	0.00767537	-18.8114	1.32577e-64	1.24933e-63	136.199
GOBP_NEUROINFLAMMATORY_RESPONSE	-0.374349	0.00542559	-18.806	1.41926e-64	1.33549e-63	136.131
GOBP_POSITIVE_REGULATION_OF_STRESS_ACTIVATED_PROTEIN_KINASE_SIGNALING_CASCADE	-0.234245	0.00419638	-18.8015	1.50361e-64	1.41283e-63	136.074
GOBP_POSITIVE_REGULATION_OF_ION_TRANSMEMBRANE_TRANSPORT	-0.181459	0.00281814	-18.801	1.51231e-64	1.41896e-63	136.068
GOBP_MITOTIC_NUCLEAR_DIVISION	0.280366	-0.00390109	18.7981	1.56845e-64	1.46952e-63	136.032
GOBP_POSITIVE_REGULATION_OF_DNA_REPAIR	0.260329	-0.00154977	18.7943	1.64664e-64	1.54056e-63	135.983
GOBP_REGULATION_OF_PROTEIN_LOCALIZATION_TO_CHROMOSOME_TELOMERIC_REGION	0.465877	-0.0139463	18.7897	1.74488e-64	1.63014e-63	135.925
GOBP_CELLULAR_RESPONSE_TO_INTERFERON_GAMMA	-0.348872	0.00682242	-18.7886	1.77139e-64	1.65254e-63	135.91
GOBP_DEOXYRIBONUCLEOSIDE_MONOPHOSPHATE_CATABOLIC_PROCESS	-0.389584	0.0157958	-18.7874	1.79802e-64	1.67498e-63	135.896
GOBP_CD8_POSITIVE_ALPHA_BETA_T_CELL_ACTIVATION	-0.450111	0.012805	-18.7809	1.95245e-64	1.81625e-63	135.813
GOBP_TETRAHYDROFOLATE_METABOLIC_PROCESS	0.328795	-0.0154232	18.7653	2.37827e-64	2.20921e-63	135.617
GOBP_ENDOTHELIAL_CELL_MIGRATION	-0.278979	0.00684285	-18.7636	2.42873e-64	2.25288e-63	135.596
GOBP_ENDOMEMBRANE_SYSTEM_ORGANIZATION	-0.166952	0.00658682	-18.7576	2.6227e-64	2.42935e-63	135.519
GOBP_NEGATIVE_REGULATION_OF_T_CELL_MEDIATED_CYTOTOXICITY	-0.531882	0.0119925	-18.7562	2.66904e-64	2.46784e-63	135.502
GOMF_CALCIUM_CHANNEL_REGULATOR_ACTIVITY	-0.24686	0.0170966	-18.7561	2.67183e-64	2.46784e-63	135.501
GOBP_HETEROPHILIC_CELL_CELL_ADHESION_VIA_PLASMA_MEMBRANE_CELL_ADHESION_MOLECULES	-0.235585	0.00670591	-18.7543	2.73552e-64	2.52172e-63	135.477
GOBP_TRANSLATIONAL_INITIATION	0.283232	-0.0124011	18.7542	2.73789e-64	2.52172e-63	135.477
GOMF_3_5_CYCLIC_GMP_PHOSPHODIESTERASE_ACTIVITY	-0.34609	0.00726589	-18.7513	2.84166e-64	2.61361e-63	135.44
GOBP_POSITIVE_REGULATION_OF_NEURON_DEATH	-0.220453	0.0109065	-18.7474	2.98565e-64	2.74217e-63	135.39
GOBP_POSITIVE_REGULATION_OF_CELL_CYCLE_G2_M_PHASE_TRANSITION	0.331075	-0.00774842	18.7418	3.20423e-64	2.93879e-63	135.32
GOBP_POSITIVE_REGULATION_OF_T_CELL_MEDIATED_IMMUNITY	-0.369486	0.00693297	-18.7378	3.36833e-64	3.08495e-63	135.27
GOBP_CELL_RECOGNITION	-0.188464	0.00623404	-18.7357	3.46157e-64	3.1659e-63	135.243
GOCC_LAMELLIPODIUM	-0.231418	0.0104243	-18.7316	3.64356e-64	3.32768e-63	135.192
GOBP_NEGATIVE_REGULATION_OF_CELL_MATRIX_ADHESION	-0.273642	0.00875965	-18.71	4.78914e-64	4.36783e-63	134.919
GOBP_CALCINEURIN_MEDIATED_SIGNALING	-0.23539	0.00812666	-18.7068	4.98922e-64	4.54395e-63	134.879
GOBP_INSULIN_RECEPTOR_SIGNALING_PATHWAY	-0.179057	0.00926451	-18.7055	5.07485e-64	4.61549e-63	134.862
GOBP_POSITIVE_REGULATION_OF_CHROMOSOME_ORGANIZATION	0.29941	-0.00501294	18.7047	5.12182e-64	4.65172e-63	134.853
GOBP_ANTIGEN_PROCESSING_AND_PRESENTATION_VIA_MHC_CLASS_IB	-0.50206	0.0018186	-18.7027	5.25535e-64	4.76636e-63	134.827
GOBP_DIVALENT_INORGANIC_CATION_HOMEOSTASIS	-0.176627	0.000765253	-18.6997	5.45742e-64	4.94275e-63	134.789
GOBP_REGULATION_OF_FILOPODIUM_ASSEMBLY	-0.282345	0.0216986	-18.6993	5.48256e-64	4.95863e-63	134.785
GOBP_ANTIGEN_PROCESSING_AND_PRESENTATION_OF_EXOGENOUS_PEPTIDE_ANTIGEN	-0.545095	-0.00483348	-18.6945	5.82782e-64	5.26361e-63	134.724
GOBP_T_CELL_ACTIVATION	-0.310965	0.00342288	-18.6941	5.85916e-64	5.28459e-63	134.719
GOBP_MYELOID_LEUKOCYTE_ACTIVATION	-0.340511	0.00353413	-18.6847	6.60035e-64	5.94488e-63	134.6
GOBP_GAMMA_DELTA_T_CELL_DIFFERENTIATION	-0.494311	0.0154712	-18.6789	7.1023e-64	6.38816e-63	134.527
GOBP_REGULATION_OF_GRANULOCYTE_CHEMOTAXIS	-0.356392	0.00629021	-18.6672	8.23508e-64	7.39683e-63	134.379
GOBP_REGULATION_OF_MONONUCLEAR_CELL_MIGRATION	-0.337782	0.00639019	-18.6637	8.61181e-64	7.72457e-63	134.335
GOMF_CYTOKINE_BINDING	-0.311156	0.00325454	-18.6569	9.38455e-64	8.40613e-63	134.249
GOBP_TELOMERASE_RNA_LOCALIZATION	0.439868	-0.00978804	18.6499	1.02451e-63	9.16435e-63	134.162
GOBP_REGULATION_OF_T_CELL_MEDIATED_IMMUNITY	-0.363354	0.00590402	-18.6489	1.0382e-63	9.27408e-63	134.149
GOBP_NEGATIVE_REGULATION_OF_PEPTIDYL_LYSINE_ACETYLATION	0.290623	-0.011092	18.6458	1.07945e-63	9.62941e-63	134.11
GOBP_NEGATIVE_REGULATION_OF_GLUCOSE_TRANSMEMBRANE_TRANSPORT	-0.348112	0.022732	-18.6439	1.10531e-63	9.84665e-63	134.086
GOBP_POSITIVE_REGULATION_OF_ALPHA_BETA_T_CELL_PROLIFERATION	-0.499629	0.0027433	-18.643	1.11747e-63	9.94139e-63	134.075
GOMF_NUCLEOCYTOPLASMIC_CARRIER_ACTIVITY	0.373527	-0.0021065	18.6383	1.18613e-63	1.05378e-62	134.016
GOBP_ANTIGEN_PROCESSING_AND_PRESENTATION_OF_ENDOGENOUS_PEPTIDE_ANTIGEN	-0.542118	0.00201836	-18.6372	1.20271e-63	1.06706e-62	134.002
GOBP_AMEBOIDAL_TYPE_CELL_MIGRATION	-0.230613	0.0062738	-18.6223	1.45289e-63	1.28727e-62	133.814
GOMF_SODIUM_CHANNEL_REGULATOR_ACTIVITY	-0.263163	0.00340352	-18.6119	1.65652e-63	1.4657e-62	133.683
GOBP_REGULATION_OF_CALCIUM_ION_TRANSPORT	-0.190759	0.00159019	-18.6084	1.73047e-63	1.52905e-62	133.639
GOBP_ENDOTHELIN_RECEPTOR_SIGNALING_PATHWAY	-0.388914	0.00740758	-18.6077	1.74787e-63	1.54234e-62	133.63
GOBP_T_CELL_ACTIVATION_INVOLVED_IN_IMMUNE_RESPONSE	-0.339792	0.00754586	-18.6021	1.87593e-63	1.6531e-62	133.559
GOBP_CELLULAR_RESPONSE_TO_PEPTIDE_HORMONE_STIMULUS	-0.150255	0.00466562	-18.6001	1.92264e-63	1.69198e-62	133.535
GOBP_REGULATION_OF_CALCIUM_ION_TRANSMEMBRANE_TRANSPORT	-0.188682	0.00178559	-18.5979	1.97632e-63	1.73616e-62	133.507
GOBP_REGULATION_OF_CD4_POSITIVE_ALPHA_BETA_T_CELL_ACTIVATION	-0.354062	0.00685224	-18.5979	1.97818e-63	1.73616e-62	133.506
GOMF_S_ADENOSYL_L_METHIONINE_BINDING	0.38609	-0.0280902	18.5935	2.08983e-63	1.83169e-62	133.451
GOBP_POSITIVE_REGULATION_OF_DNA_METABOLIC_PROCESS	0.221534	-0.00317806	18.5929	2.10535e-63	1.84282e-62	133.444
GOMF_PDZ_DOMAIN_BINDING	-0.202735	0.0104749	-18.5811	2.44326e-63	2.13572e-62	133.296
GOBP_PEPTIDYL_TYROSINE_MODIFICATION	-0.212829	0.00391464	-18.5808	2.45348e-63	2.14179e-62	133.292
GOMF_PHOSPHATIDYLCHOLINE_TRANSPORTER_ACTIVITY	-0.338774	0.0121538	-18.5787	2.51901e-63	2.19606e-62	133.265
GOBP_PHOSPHATIDYLCHOLINE_CATABOLIC_PROCESS	-0.331672	0.00874184	-18.5772	2.56613e-63	2.23414e-62	133.247
GOCC_PRONUCLEUS	0.448499	-0.00173231	18.5746	2.65462e-63	2.3081e-62	133.213
GOCC_EXTRINSIC_COMPONENT_OF_CYTOPLASMIC_SIDE_OF_PLASMA_MEMBRANE	-0.21787	0.0102794	-18.5635	3.05259e-63	2.65059e-62	133.074
GOBP_REGULATION_OF_TELOMERE_MAINTENANCE_VIA_TELOMERE_LENGTHENING	0.276728	-0.00455509	18.5622	3.10353e-63	2.69124e-62	133.057
GOCC_PERICENTRIC_HETEROCHROMATIN	0.431522	-0.0109809	18.5412	4.04616e-63	3.50398e-62	132.793
GOMF_CLATHRIN_BINDING	-0.274835	0.0137655	-18.5388	4.16899e-63	3.60557e-62	132.763
GOBP_NEGATIVE_REGULATION_OF_IMMUNE_EFFECTOR_PROCESS	-0.333869	0.00529956	-18.5339	4.43247e-63	3.82836e-62	132.702
GOCC_MULTIMERIC_RIBONUCLEASE_P_COMPLEX	0.421362	-0.0277714	18.5316	4.56672e-63	3.9287e-62	132.673
GOMF_RIBONUCLEASE_P_ACTIVITY	0.421362	-0.0277714	18.5316	4.56672e-63	3.9287e-62	132.673
GOMF_RIBONUCLEASE_P_RNA_BINDING	0.421362	-0.0277714	18.5316	4.56672e-63	3.9287e-62	132.673
GOCC_MHC_CLASS_II_PROTEIN_COMPLEX	-0.624141	0.00122956	-18.5309	4.60739e-63	3.95847e-62	132.664
GOBP_GRANULOCYTE_ACTIVATION	-0.416579	0.00490664	-18.5243	5.00387e-63	4.29345e-62	132.582
GOBP_MULTICELLULAR_ORGANISMAL_HOMEOSTASIS	-0.148364	0.00272276	-18.5188	5.36692e-63	4.59891e-62	132.512
GOBP_PYRIMIDINE_NUCLEOSIDE_MONOPHOSPHATE_BIOSYNTHETIC_PROCESS	0.322816	-0.0160215	18.5176	5.44964e-63	4.66366e-62	132.497
GOBP_REGULATION_OF_SISTER_CHROMATID_COHESION	0.424965	-0.00888559	18.5136	5.72809e-63	4.89552e-62	132.447
GOBP_ADAPTIVE_THERMOGENESIS	-0.161192	0.00303187	-18.5132	5.75872e-63	4.91526e-62	132.442
GOBP_PROTEIN_LOCALIZATION_TO_CHROMOSOME	0.33674	-0.00363718	18.509	6.06826e-63	5.17269e-62	132.389
GOCC_RNA_POLYMERASE_I_COMPLEX	0.453918	-0.0301463	18.5026	6.58039e-63	5.60192e-62	132.309
GOBP_HISTAMINE_SECRETION	-0.381474	0.0152404	-18.5018	6.64625e-63	5.6491e-62	132.299
GOBP_POSITIVE_REGULATION_OF_CELL_PROJECTION_ORGANIZATION	-0.172951	0.011219	-18.5017	6.65313e-63	5.6491e-62	132.298
GOBP_PYRIMIDINE_NUCLEOSIDE_CATABOLIC_PROCESS	-0.370795	0.0156244	-18.4972	7.04481e-63	5.97389e-62	132.241
GOBP_LEUKOCYTE_MEDIATED_CYTOTOXICITY	-0.379801	0.00495272	-18.4951	7.23016e-63	6.1231e-62	132.215
GOBP_NEGATIVE_REGULATION_OF_HEMOPOIESIS	-0.262035	0.00892284	-18.4828	8.44346e-63	7.14135e-62	132.06
GOBP_PEPTIDYL_LYSINE_DIMETHYLATION	0.38222	-0.00719094	18.4825	8.48327e-63	7.16572e-62	132.056
GOBP_REGULATION_OF_DEPHOSPHORYLATION	-0.200108	0.0101415	-18.4768	9.11444e-63	7.6889e-62	131.984
GOBP_MITOTIC_METAPHASE_PLATE_CONGRESSION	0.328968	-0.00955969	18.4743	9.40311e-63	7.92218e-62	131.953
GOBP_DNA_METHYLATION	0.222661	-0.00718611	18.4668	1.03296e-62	8.69157e-62	131.859
GOBP_COGNITION	-0.183738	0.00538577	-18.4578	1.15802e-62	9.73128e-62	131.746
GOBP_PROTEIN_TRANSMEMBRANE_IMPORT_INTO_INTRACELLULAR_ORGANELLE	0.313595	-0.0236181	18.4556	1.18971e-62	9.98466e-62	131.719
GOBP_REGULATION_OF_T_HELPER_CELL_DIFFERENTIATION	-0.351592	0.0057551	-18.449	1.29333e-62	1.08404e-61	131.635
GOBP_RESPONSE_TO_TUMOR_NECROSIS_FACTOR	-0.263009	0.00326594	-18.446	1.34248e-62	1.12379e-61	131.598
GOBP_RNA_SURVEILLANCE	0.396272	-0.0179245	18.442	1.41275e-62	1.1811e-61	131.547
GOBP_CELLULAR_COMPONENT_ASSEMBLY_INVOLVED_IN_MORPHOGENESIS	-0.209045	0.00716754	-18.4409	1.43191e-62	1.19558e-61	131.534
GOBP_POSITIVE_REGULATION_OF_COLD_INDUCED_THERMOGENESIS	-0.179104	0.00617575	-18.4392	1.46265e-62	1.21969e-61	131.513
GOMF_STRUCTURAL_CONSTITUENT_OF_CYTOSKELETON	-0.264552	0.0203213	-18.4271	1.70478e-62	1.41978e-61	131.36
GOBP_NEGATIVE_REGULATION_OF_CELL_CELL_ADHESION	-0.256016	0.00381898	-18.416	1.95881e-62	1.62926e-61	131.222
GOCC_NUCLEAR_UBIQUITIN_LIGASE_COMPLEX	0.267724	-0.00635715	18.408	2.16632e-62	1.79956e-61	131.122
GOBP_NEGATIVE_REGULATION_OF_LIPID_METABOLIC_PROCESS	-0.163633	0.000539372	-18.4076	2.17834e-62	1.80724e-61	131.116
GOBP_RESPONSE_TO_ALCOHOL	-0.146285	0.00241072	-18.4042	2.27219e-62	1.88271e-61	131.074
GOMF_OXIDIZED_DNA_BINDING	0.450559	-0.0134363	18.3961	2.51661e-62	2.08259e-61	130.972
GOBP_NEGATIVE_REGULATION_OF_NUCLEAR_DIVISION	0.347088	-0.0035233	18.3958	2.52544e-62	2.08725e-61	130.969
GOBP_REGULATION_OF_HEMOPOIESIS	-0.256614	0.00502507	-18.3892	2.74579e-62	2.26649e-61	130.885
GOBP_REGULATION_OF_CELL_PROJECTION_ASSEMBLY	-0.171593	0.0094515	-18.3866	2.83534e-62	2.33745e-61	130.853
GOCC_MALE_GERM_CELL_NUCLEUS	0.345218	-0.0102732	18.3852	2.88732e-62	2.3773e-61	130.835
GOBP_EXONUCLEOLYTIC_CATABOLISM_OF_DEADENYLATED_MRNA	0.461014	-0.0188075	18.3841	2.92626e-62	2.40632e-61	130.822
GOBP_EPHRIN_RECEPTOR_SIGNALING_PATHWAY	-0.238733	0.0117417	-18.3762	3.2337e-62	2.65579e-61	130.722
GOBP_REGULATION_OF_CELL_CYCLE_PHASE_TRANSITION	0.208203	-0.00417717	18.3738	3.33287e-62	2.73379e-61	130.692
GOBP_REGULATION_OF_MYELOID_CELL_DIFFERENTIATION	-0.231872	0.00829777	-18.3729	3.37078e-62	2.76142e-61	130.681
GOBP_REGULATION_OF_CHEMOTAXIS	-0.264698	0.00525506	-18.3701	3.48924e-62	2.85487e-61	130.647
GOMF_EPHRIN_RECEPTOR_BINDING	-0.258865	0.0144629	-18.3681	3.57992e-62	2.92539e-61	130.621
GOBP_MITOTIC_CHROMOSOME_CONDENSATION	0.442473	-0.00819734	18.3647	3.73786e-62	3.05063e-61	130.578
GOCC_COATED_VESICLE	-0.205738	0.00587375	-18.3639	3.77467e-62	3.07683e-61	130.568
GOBP_REGULATION_OF_MAST_CELL_ACTIVATION	-0.331097	0.0129262	-18.3563	4.15339e-62	3.3813e-61	130.473
GOBP_INTERLEUKIN_8_PRODUCTION	-0.353437	0.00680302	-18.3552	4.21201e-62	3.42475e-61	130.459
GOBP_PEPTIDE_ANTIGEN_ASSEMBLY_WITH_MHC_CLASS_II_PROTEIN_COMPLEX	-0.618236	4.8361e-05	-18.3537	4.28985e-62	3.4837e-61	130.441
GOBP_GLIAL_CELL_MIGRATION	-0.265552	0.00545244	-18.3502	4.48479e-62	3.63748e-61	130.397
GOBP_POSITIVE_REGULATION_OF_INFLAMMATORY_RESPONSE_TO_ANTIGENIC_STIMULUS	-0.44556	0.0133717	-18.3464	4.70183e-62	3.80878e-61	130.349
GOBP_NEGATIVE_REGULATION_OF_INTERLEUKIN_1_PRODUCTION	-0.341678	0.00283059	-18.345	4.78707e-62	3.87301e-61	130.332
GOBP_LIPID_LOCALIZATION	-0.161225	0.000738913	-18.3371	5.28542e-62	4.2709e-61	130.233
GOMF_MHC_CLASS_II_PROTEIN_COMPLEX_BINDING	-0.526121	0.00233344	-18.3365	5.32696e-62	4.29915e-61	130.225
GOBP_REGULATION_OF_CD4_POSITIVE_ALPHA_BETA_T_CELL_DIFFERENTIATION	-0.350944	0.00662702	-18.3332	5.55035e-62	4.47389e-61	130.184
GOBP_DETECTION_OF_MECHANICAL_STIMULUS_INVOLVED_IN_SENSORY_PERCEPTION	-0.252816	0.0116194	-18.3324	5.60892e-62	4.51553e-61	130.174
GOBP_NEGATIVE_REGULATION_OF_PROGRAMMED_NECROTIC_CELL_DEATH	-0.337355	0.00979194	-18.3322	5.62525e-62	4.52309e-61	130.171
GOCC_T_TUBULE	-0.276135	0.0117731	-18.3215	6.43212e-62	5.1655e-61	130.037
GOBP_PEPTIDE_ANTIGEN_ASSEMBLY_WITH_MHC_PROTEIN_COMPLEX	-0.568133	-0.00127444	-18.3172	6.78577e-62	5.4428e-61	129.984
GOBP_RNA_POLYADENYLATION	0.324229	-0.0105127	18.3058	7.83248e-62	6.27464e-61	129.841
GOBP_POSITIVE_REGULATION_OF_CELL_KILLING	-0.427809	0.00395364	-18.2999	8.43676e-62	6.75044e-61	129.767
GOBP_NEGATIVE_REGULATION_OF_LYMPHOCYTE_MEDIATED_IMMUNITY	-0.369321	0.0042109	-18.2974	8.70341e-62	6.95526e-61	129.736
GOBP_CELLULAR_RESPONSE_TO_INSULIN_STIMULUS	-0.148989	0.00634065	-18.2941	9.07099e-62	7.24014e-61	129.695
GOBP_RESPONSE_TO_FORSKOLIN	-0.368752	0.0184279	-18.2939	9.09276e-62	7.24864e-61	129.692
GOBP_CD4_POSITIVE_ALPHA_BETA_T_CELL_DIFFERENTIATION	-0.349295	0.00529316	-18.2903	9.51305e-62	7.57443e-61	129.647
GOBP_ACTIVATION_OF_CYSTEINE_TYPE_ENDOPEPTIDASE_ACTIVITY_INVOLVED_IN_APOPTOTIC_PROCESS	-0.242208	0.00550656	-18.289	9.67663e-62	7.69528e-61	129.63
GOBP_REGULATION_OF_LYMPHOCYTE_MIGRATION	-0.349646	0.00677571	-18.2585	1.41923e-61	1.12726e-60	129.249
GOBP_CHROMOSOME_SEPARATION	0.340774	0.000383945	18.2562	1.4596e-61	1.15791e-60	129.221
GOMF_SPECTRIN_BINDING	-0.311508	0.0171793	-18.2521	1.53676e-61	1.21765e-60	129.17
GOMF_MHC_CLASS_I_PROTEIN_BINDING	-0.42897	0.00495765	-18.2317	1.98618e-61	1.57183e-60	128.914
GOBP_POSITIVE_REGULATION_OF_SYNAPTIC_TRANSMISSION	-0.209598	0.00362464	-18.2312	1.99859e-61	1.57974e-60	128.908
GOMF_PHOSPHORIC_ESTER_HYDROLASE_ACTIVITY	-0.129607	0.00541589	-18.2241	2.1839e-61	1.72411e-60	128.819
GOBP_HISTONE_H3_K4_METHYLATION	0.297259	-0.00163413	18.2198	2.30469e-61	1.81728e-60	128.766
GOBP_NEURON_PROJECTION_REGENERATION	-0.236994	0.00958459	-18.2002	2.94787e-61	2.32163e-60	128.521
GOMF_TRANSLATION_REGULATOR_ACTIVITY_NUCLEIC_ACID_BINDING	0.258435	-0.0105636	18.1951	3.14313e-61	2.47242e-60	128.457
GOMF_RNA_POLYMERASE_II_GENERAL_TRANSCRIPTION_INITIATION_FACTOR_BINDING	0.322655	-0.00890436	18.1945	3.16661e-61	2.48789e-60	128.449
GOBP_NEGATIVE_REGULATION_OF_MYELOID_CELL_DIFFERENTIATION	-0.244577	0.0109225	-18.1915	3.2872e-61	2.57953e-60	128.412
GOBP_REGULATION_OF_ALPHA_BETA_T_CELL_ACTIVATION	-0.363877	0.00489083	-18.1878	3.4438e-61	2.69916e-60	128.366
GOMF_ENDORIBONUCLEASE_ACTIVITY	0.239565	-0.013121	18.1873	3.46433e-61	2.71199e-60	128.36
GOBP_PROTEIN_LOCALIZATION_TO_NUCLEOPLASM	0.431536	-0.0124252	18.1817	3.71789e-61	2.907e-60	128.289
GOBP_NEGATIVE_REGULATION_OF_IMMUNE_SYSTEM_PROCESS	-0.290854	0.00264408	-18.1697	4.31598e-61	3.3706e-60	128.141
GOBP_REGULATION_OF_CHROMOSOME_SEPARATION	0.351195	-0.00313725	18.1691	4.34911e-61	3.39241e-60	128.133
GOBP_CENTROSOME_DUPLICATION	0.268926	-0.0065014	18.1689	4.36001e-61	3.39685e-60	128.131
GOBP_ACTIVATION_OF_PROTEIN_KINASE_ACTIVITY	-0.162385	0.00659851	-18.162	4.75686e-61	3.70161e-60	128.044
GOBP_HOMOLOGOUS_CHROMOSOME_PAIRING_AT_MEIOSIS	0.279937	-0.00700631	18.155	5.19027e-61	4.03406e-60	127.957
GOBP_VESICLE_ORGANIZATION	-0.183038	0.00978874	-18.1404	6.23051e-61	4.83681e-60	127.775
GOBP_AXON_ENSHEATHMENT_IN_CENTRAL_NERVOUS_SYSTEM	-0.30814	0.000224963	-18.1344	6.72046e-61	5.21096e-60	127.7
GOBP_REGULATION_OF_MITOTIC_SISTER_CHROMATID_SEGREGATION	0.389933	-0.00352794	18.1339	6.76278e-61	5.23754e-60	127.693
GOBP_POSITIVE_REGULATION_OF_LEUKOCYTE_CELL_CELL_ADHESION	-0.35902	0.000756726	-18.1335	6.794e-61	5.25548e-60	127.689
GOBP_NEGATIVE_REGULATION_OF_PROTEIN_CONTAINING_COMPLEX_DISASSEMBLY	-0.209186	0.0109071	-18.1295	7.13981e-61	5.51643e-60	127.639
GOBP_REGULATION_OF_INSULIN_SECRETION	-0.151361	0.0059672	-18.1171	8.34329e-61	6.43865e-60	127.484
GOBP_AUTOPHAGY_OF_NUCLEUS	-0.334025	0.0100664	-18.1143	8.6397e-61	6.65952e-60	127.449
GOBP_POSITIVE_REGULATION_OF_HEMOPOIESIS	-0.304414	0.0058351	-18.1059	9.59258e-61	7.38526e-60	127.345
GOMF_TRANSLATION_INITIATION_FACTOR_ACTIVITY	0.3241	-0.0146719	18.0853	1.24255e-60	9.55502e-60	127.087
GOCC_POLYSOME	0.309885	-0.0113282	18.0795	1.33588e-60	1.02607e-59	127.015
GOMF_NUCLEAR_EXPORT_SIGNAL_RECEPTOR_ACTIVITY	0.428088	-0.0048838	18.0758	1.39937e-60	1.07356e-59	126.969
GOBP_REGULATION_OF_LEUKOCYTE_DIFFERENTIATION	-0.274947	0.00409055	-18.0702	1.49943e-60	1.14897e-59	126.9
GOBP_POSITIVE_REGULATION_OF_CELL_JUNCTION_ASSEMBLY	-0.226835	0.0118908	-18.0685	1.53245e-60	1.1729e-59	126.878
GOBP_CELL_ACTIVATION_INVOLVED_IN_IMMUNE_RESPONSE	-0.311843	0.00411977	-18.0628	1.6463e-60	1.25856e-59	126.807
GOBP_AMINE_METABOLIC_PROCESS	-0.172677	0.00577301	-18.0612	1.67769e-60	1.28106e-59	126.788
GOCC_DYNEIN_AXONEMAL_PARTICLE	0.402489	-0.0196588	18.0603	1.69827e-60	1.29526e-59	126.776
GOMF_RRNA_BINDING	0.337752	-0.025126	18.0511	1.90535e-60	1.4515e-59	126.661
GOBP_GLYCEROPHOSPHOLIPID_CATABOLIC_PROCESS	-0.240135	0.00846845	-18.0496	1.94006e-60	1.47621e-59	126.643
GOCC_HISTONE_METHYLTRANSFERASE_COMPLEX	0.303722	-0.00150734	18.0477	1.98825e-60	1.51111e-59	126.619
GOBP_PROTEIN_KINASE_A_SIGNALING	-0.239783	0.00963249	-18.0445	2.06744e-60	1.56947e-59	126.58
GOBP_FAT_CELL_DIFFERENTIATION	-0.196944	0.00350446	-18.0385	2.23018e-60	1.69105e-59	126.505
GOBP_RNA_DEPENDENT_DNA_BIOSYNTHETIC_PROCESS	0.248634	-0.00462168	18.0304	2.46708e-60	1.8685e-59	126.404
GOBP_ACTIN_FILAMENT_BASED_TRANSPORT	-0.349561	0.0238159	-18.0296	2.49169e-60	1.88496e-59	126.394
GOBP_DNA_TEMPLATED_TRANSCRIPTION_INITIATION	0.222805	-0.00267551	18.0234	2.69021e-60	2.03277e-59	126.318
GOBP_NEGATIVE_REGULATION_OF_MUSCLE_CONTRACTION	-0.3244	0.0106884	-18.0101	3.17652e-60	2.39746e-59	126.152
GOBP_REGULATION_OF_MRNA_PROCESSING	0.22109	-0.00371958	18.0093	3.20996e-60	2.4199e-59	126.142
GOBP_CARBOHYDRATE_TRANSMEMBRANE_TRANSPORT	-0.165161	0.00427459	-18.0044	3.41228e-60	2.56946e-59	126.081
GOBP_REGULATION_OF_PROTEIN_CONTAINING_COMPLEX_DISASSEMBLY	-0.172128	0.00769642	-18.0038	3.43702e-60	2.5851e-59	126.074
GOBP_CD4_POSITIVE_ALPHA_BETA_T_CELL_ACTIVATION	-0.343057	0.00502432	-18.0007	3.57272e-60	2.68407e-59	126.035
GOBP_GDP_METABOLIC_PROCESS	-0.344192	0.0228657	-18.0002	3.59551e-60	2.69808e-59	126.029
GOBP_IMP_BIOSYNTHETIC_PROCESS	0.413209	-0.0343023	17.998	3.69657e-60	2.77073e-59	126.001
GOCC_TERTIARY_GRANULE_MEMBRANE	-0.36896	0.00822233	-17.994	3.88478e-60	2.90845e-59	125.952
GOBP_REGULATION_OF_HORMONE_SECRETION	-0.135137	0.00372568	-17.9939	3.89258e-60	2.91095e-59	125.95
GOBP_POSITIVE_REGULATION_OF_MAPK_CASCADE	-0.205281	0.00315312	-17.9918	3.99165e-60	2.98162e-59	125.925
GOBP_POSITIVE_REGULATION_OF_MEMBRANE_PROTEIN_ECTODOMAIN_PROTEOLYSIS	-0.386107	0.0102488	-17.9895	4.1118e-60	3.06786e-59	125.895
GOBP_POSITIVE_REGULATION_OF_NITRIC_OXIDE_SYNTHASE_BIOSYNTHETIC_PROCESS	-0.430377	-0.00167414	-17.9823	4.49408e-60	3.34924e-59	125.807
GOMF_MHC_PROTEIN_BINDING	-0.410688	0.000832178	-17.9549	6.33188e-60	4.71349e-59	125.465
GOBP_POSITIVE_REGULATION_OF_PROTEIN_LOCALIZATION_TO_CELL_PERIPHERY	-0.222189	0.0123966	-17.9508	6.66277e-60	4.95416e-59	125.414
GOBP_MUSCLE_HYPERTROPHY	-0.212631	0.00691605	-17.9418	7.45526e-60	5.5371e-59	125.302
GOBP_HOMOLOGOUS_RECOMBINATION	0.318191	0.00193433	17.9405	7.57298e-60	5.61814e-59	125.287
GOBP_LEUKOCYTE_CELL_CELL_ADHESION	-0.322998	0.00156193	-17.9375	7.86472e-60	5.82793e-59	125.249
GOBP_POSITIVE_REGULATION_OF_ENDOTHELIAL_CELL_APOPTOTIC_PROCESS	-0.400309	0.0129274	-17.9361	8.00269e-60	5.92345e-59	125.232
GOBP_INTERLEUKIN_1_PRODUCTION	-0.337041	0.00449855	-17.9298	8.65139e-60	6.39634e-59	125.154
GOBP_VESICLE_MEDIATED_TRANSPORT_TO_THE_PLASMA_MEMBRANE	-0.199775	0.0105505	-17.9279	8.85939e-60	6.5427e-59	125.13
GOBP_POSITIVE_REGULATION_OF_ESTABLISHMENT_OF_PROTEIN_LOCALIZATION	-0.129334	0.00625122	-17.9111	1.09268e-59	8.06035e-59	124.921
GOBP_ENDOTHELIAL_CELL_DEVELOPMENT	-0.28906	0.00858708	-17.9074	1.14413e-59	8.43038e-59	124.876
GOBP_POSTREPLICATION_REPAIR	0.307202	-0.0035292	17.8999	1.25622e-59	9.24585e-59	124.783
GOBP_MYELOID_CELL_DIFFERENTIATION	-0.205956	0.00632627	-17.8912	1.40035e-59	1.0295e-58	124.674
GOBP_NITRIC_OXIDE_SYNTHASE_BIOSYNTHETIC_PROCESS	-0.418576	-8.29272e-05	-17.8875	1.46626e-59	1.07674e-58	124.629
GOBP_REGULATION_OF_LIPID_METABOLIC_PROCESS	-0.161827	-0.000366914	-17.8847	1.51797e-59	1.11347e-58	124.594
GOBP_REGULATION_OF_T_HELPER_1_TYPE_IMMUNE_RESPONSE	-0.41537	0.011821	-17.8829	1.55254e-59	1.13754e-58	124.572
GOBP_CLATHRIN_DEPENDENT_ENDOCYTOSIS	-0.265201	0.0124908	-17.8815	1.57968e-59	1.15613e-58	124.554
GOBP_RESPONSE_TO_INTERFERON_GAMMA	-0.338202	0.0055746	-17.8763	1.68607e-59	1.23261e-58	124.489
GOCC_INTEGRIN_COMPLEX	-0.39249	0.0126195	-17.8729	1.75744e-59	1.28334e-58	124.448
GOMF_PEPTIDE_BINDING	-0.185283	0.00317609	-17.8667	1.89861e-59	1.38488e-58	124.371
GOBP_POSITIVE_REGULATION_OF_ERK1_AND_ERK2_CASCADE	-0.253137	0.00436571	-17.857	2.14229e-59	1.56088e-58	124.251
GOBP_FOLIC_ACID_METABOLIC_PROCESS	0.349111	-0.0210955	17.8524	2.26906e-59	1.6514e-58	124.194
GOBP_REGULATION_OF_PEPTIDYL_TYROSINE_PHOSPHORYLATION	-0.22241	0.00276036	-17.8467	2.43451e-59	1.76984e-58	124.123
GOBP_POSITIVE_REGULATION_OF_CYTOPLASMIC_TRANSLATION	0.424799	-0.0132865	17.8391	2.67724e-59	1.94413e-58	124.029
GOBP_REGULATION_OF_LEUKOCYTE_MIGRATION	-0.313753	0.0030783	-17.8365	2.76495e-59	2.00559e-58	123.997
GOBP_REGULATION_OF_LEUKOCYTE_MEDIATED_IMMUNITY	-0.318259	0.00528171	-17.8334	2.87535e-59	2.08335e-58	123.958
GOBP_ACTIN_FILAMENT_SEVERING	-0.341557	0.0164338	-17.832	2.92276e-59	2.11535e-58	123.941
GOBP_NCRNA_CATABOLIC_PROCESS	0.254992	-0.00818445	17.8318	2.93093e-59	2.11891e-58	123.939
GOCC_DENSE_CORE_GRANULE	-0.329085	0.0171335	-17.8317	2.93505e-59	2.11954e-58	123.937
GOBP_MUSCLE_ATROPHY	-0.367153	0.0066355	-17.8313	2.95007e-59	2.12803e-58	123.932
GOBP_NEGATIVE_REGULATION_OF_ACTIVATED_T_CELL_PROLIFERATION	-0.362255	0.0164185	-17.8272	3.10466e-59	2.23707e-58	123.881
GOBP_NEGATIVE_REGULATION_OF_CELL_ACTIVATION	-0.28934	0.00320317	-17.8168	3.53314e-59	2.543e-58	123.752
GOBP_TRANSCRIPTION_INITIATION_FROM_RNA_POLYMERASE_II_PROMOTER	0.231887	-0.00409678	17.8099	3.84784e-59	2.76646e-58	123.667
GOBP_T_CELL_MIGRATION	-0.372508	0.00521213	-17.8085	3.91464e-59	2.81138e-58	123.65
GOMF_LIGASE_ACTIVITY_FORMING_CARBON_NITROGEN_BONDS	0.277863	-0.0141041	17.7996	4.37252e-59	3.13677e-58	123.54
GOBP_POSITIVE_REGULATION_OF_T_CELL_MEDIATED_CYTOTOXICITY	-0.442728	0.00256028	-17.7946	4.65407e-59	3.33508e-58	123.478
GOBP_SIGNAL_RELEASE	-0.149466	0.00487694	-17.7944	4.66896e-59	3.34207e-58	123.475
GOBP_ESTABLISHMENT_OF_PROTEIN_LOCALIZATION_TO_TELOMERE	0.414365	-0.0034518	17.7795	5.61971e-59	4.01821e-58	123.29
GOCC_SYNAPTONEMAL_STRUCTURE	0.287435	-0.00801059	17.7779	5.7288e-59	4.09173e-58	123.271
GOBP_REGULATION_OF_LYMPHOCYTE_MEDIATED_IMMUNITY	-0.319269	0.00436814	-17.7707	6.26663e-59	4.47097e-58	123.182
GOBP_DNA_DOUBLE_STRAND_BREAK_PROCESSING	0.404393	-0.00556641	17.7693	6.37685e-59	4.54464e-58	123.164
GOCC_ANCHORED_COMPONENT_OF_PLASMA_MEMBRANE	-0.229649	0.00545732	-17.7671	6.54968e-59	4.66272e-58	123.138
GOCC_GOLGI_MEDIAL_CISTERNA	-0.347254	0.0143733	-17.7666	6.59073e-59	4.68682e-58	123.131
GOBP_POSITIVE_REGULATION_OF_ENDOTHELIAL_CELL_MIGRATION	-0.262743	0.00815187	-17.7659	6.64946e-59	4.72343e-58	123.122
GOBP_REGULATION_OF_MACROPHAGE_MIGRATION	-0.34638	0.00191977	-17.751	7.99712e-59	5.67456e-58	122.939
GOBP_REGULATION_OF_P38MAPK_CASCADE	-0.28316	0.00732493	-17.7425	8.89201e-59	6.3027e-58	122.833
GOMF_CYSTEINE_TYPE_ENDOPEPTIDASE_ACTIVITY_INVOLVED_IN_APOPTOTIC_PROCESS	-0.435873	0.0100682	-17.7287	1.05594e-58	7.47639e-58	122.662
GOBP_CELLULAR_RESPONSE_TO_INCREASED_OXYGEN_LEVELS	-0.363962	0.0153335	-17.7268	1.08034e-58	7.64088e-58	122.639
GOBP_REGULATION_OF_CELLULAR_RESPONSE_TO_VASCULAR_ENDOTHELIAL_GROWTH_FACTOR_STIMULUS	-0.297598	0.00841804	-17.7262	1.08812e-58	7.68759e-58	122.632
GOBP_REGULATION_OF_RESPONSE_TO_WOUNDING	-0.237385	0.00315207	-17.7159	1.23715e-58	8.73102e-58	122.504
GOBP_SEMAPHORIN_PLEXIN_SIGNALING_PATHWAY	-0.28157	0.0155427	-17.7154	1.2441e-58	8.77056e-58	122.498
GOBP_NEUTROPHIL_DEGRANULATION	-0.448541	0.010343	-17.7148	1.25433e-58	8.83316e-58	122.49
GOBP_POSITIVE_REGULATION_OF_SMOOTH_MUSCLE_CELL_MIGRATION	-0.31612	0.0129861	-17.7112	1.31116e-58	9.22339e-58	122.446
GOBP_POSITIVE_REGULATION_OF_SMOOTH_MUSCLE_CELL_PROLIFERATION	-0.289497	0.00850699	-17.7095	1.33916e-58	9.41018e-58	122.425
GOBP_NEGATIVE_REGULATION_OF_FAT_CELL_DIFFERENTIATION	-0.231214	0.00690464	-17.7085	1.35616e-58	9.51698e-58	122.413
GOBP_NEGATIVE_REGULATION_OF_CELL_SUBSTRATE_JUNCTION_ORGANIZATION	-0.333219	0.0102914	-17.7084	1.35727e-58	9.51698e-58	122.412
GOBP_CELLULAR_MONOVALENT_INORGANIC_CATION_HOMEOSTASIS	-0.211658	0.00355724	-17.7067	1.38587e-58	9.70705e-58	122.391
GOBP_PURINE_NUCLEOSIDE_MONOPHOSPHATE_BIOSYNTHETIC_PROCESS	0.363248	-0.0263233	17.705	1.41609e-58	9.90805e-58	122.369
GOCC_PHAGOCYTIC_VESICLE_MEMBRANE	-0.371	0.00719323	-17.7026	1.45868e-58	1.01952e-57	122.34
GOBP_REGULATION_OF_INFLAMMATORY_RESPONSE	-0.272637	0.00193921	-17.701	1.4889e-58	1.03952e-57	122.319
GOCC_CYCLIN_DEPENDENT_PROTEIN_KINASE_HOLOENZYME_COMPLEX	0.284687	-0.00415106	17.697	1.56294e-58	1.09005e-57	122.271
GOMF_MAP_KINASE_KINASE_KINASE_ACTIVITY	-0.299609	0.00947664	-17.6962	1.58005e-58	1.1008e-57	122.26
GOBP_POSITIVE_REGULATION_OF_CALCIUM_MEDIATED_SIGNALING	-0.309202	0.00927112	-17.6945	1.61299e-58	1.12255e-57	122.24
GOBP_POSITIVE_REGULATION_OF_FILOPODIUM_ASSEMBLY	-0.323095	0.0254894	-17.6879	1.74987e-58	1.21652e-57	122.159
GOBP_REGULATION_OF_PEPTIDE_TRANSPORT	-0.139398	0.00485393	-17.6744	2.06876e-58	1.43668e-57	121.992
GOBP_POSITIVE_REGULATION_OF_T_CELL_CYTOKINE_PRODUCTION	-0.360666	0.0151957	-17.6597	2.48281e-58	1.72238e-57	121.81
GOMF_GENERAL_TRANSCRIPTION_INITIATION_FACTOR_ACTIVITY	0.279391	-0.00822343	17.6502	2.79374e-58	1.93602e-57	121.693
GOBP_MYELOID_CELL_ACTIVATION_INVOLVED_IN_IMMUNE_RESPONSE	-0.346882	0.00370265	-17.6472	2.90018e-58	2.00765e-57	121.655
GOBP_I_KAPPAB_KINASE_NF_KAPPAB_SIGNALING	-0.247498	0.00471992	-17.6412	3.12367e-58	2.16007e-57	121.581
GOBP_LEUKOCYTE_MIGRATION	-0.301141	0.00360645	-17.636	3.33101e-58	2.30101e-57	121.517
GOBP_STRIATED_MUSCLE_ADAPTATION	-0.243063	0.0054578	-17.6222	3.95099e-58	2.72639e-57	121.347
GOBP_GLIOGENESIS	-0.172828	0.00201043	-17.6219	3.96516e-58	2.73328e-57	121.344
GOBP_REGULATION_OF_HOMOTYPIC_CELL_CELL_ADHESION	-0.314282	0.00490615	-17.6204	4.04148e-58	2.78295e-57	121.325
GOBP_METAPHASE_ANAPHASE_TRANSITION_OF_CELL_CYCLE	0.343682	-0.00277671	17.6127	4.44392e-58	3.05683e-57	121.23
GOBP_KINETOCHORE_ASSEMBLY	0.485375	0.00505517	17.6052	4.8739e-58	3.34907e-57	121.138
GOBP_REGULATION_OF_ADAPTIVE_IMMUNE_RESPONSE	-0.320818	0.0041857	-17.5971	5.39178e-58	3.70103e-57	121.038
GOBP_RESPONSE_TO_ELECTRICAL_STIMULUS	-0.215762	0.0188066	-17.5944	5.57497e-58	3.82275e-57	121.004
GOBP_REGULATION_OF_STEROL_TRANSPORT	-0.227861	0.00143007	-17.5893	5.93337e-58	4.06423e-57	120.942
GOBP_POSITIVE_REGULATION_OF_HORMONE_SECRETION	-0.160471	0.00391429	-17.5868	6.12301e-58	4.18973e-57	120.911
GOMF_INSULIN_LIKE_GROWTH_FACTOR_RECEPTOR_BINDING	-0.287957	0.0205744	-17.5761	6.99156e-58	4.77903e-57	120.779
GOBP_REGULATION_OF_EPITHELIAL_CELL_APOPTOTIC_PROCESS	-0.248316	0.011244	-17.5753	7.06152e-58	4.8218e-57	120.769
GOBP_MONONUCLEAR_CELL_MIGRATION	-0.331343	0.00267947	-17.5702	7.52185e-58	5.13075e-57	120.706
GOBP_POSITIVE_REGULATION_OF_CELL_DEVELOPMENT	-0.131976	0.00467358	-17.5693	7.60451e-58	5.18171e-57	120.695
GOBP_LOCOMOTORY_EXPLORATION_BEHAVIOR	-0.318503	0.0121808	-17.5675	7.77271e-58	5.2908e-57	120.673
GOBP_POSITIVE_REGULATION_OF_PHOSPHOPROTEIN_PHOSPHATASE_ACTIVITY	-0.28972	0.0187467	-17.5653	7.99211e-58	5.43446e-57	120.646
GOBP_CELL_CELL_ADHESION_VIA_PLASMA_MEMBRANE_ADHESION_MOLECULES	-0.192416	0.0102012	-17.5597	8.55882e-58	5.81376e-57	120.577
GOCC_RNA_POLYMERASE_II_CORE_COMPLEX	0.390297	-0.021838	17.5592	8.61304e-58	5.8445e-57	120.571
GOBP_POSITIVE_REGULATION_OF_INSULIN_SECRETION	-0.209263	0.00614312	-17.5591	8.6291e-58	5.84931e-57	120.569
GOBP_FC_RECEPTOR_MEDIATED_STIMULATORY_SIGNALING_PATHWAY	-0.347891	0.00772856	-17.5581	8.72853e-58	5.91057e-57	120.558
GOBP_NEURON_RECOGNITION	-0.245605	0.0131979	-17.5571	8.83967e-58	5.97961e-57	120.545
GOBP_NEGATIVE_REGULATION_OF_TELOMERE_MAINTENANCE	0.283165	-0.00956574	17.5503	9.61602e-58	6.49804e-57	120.461
GOBP_POSITIVE_REGULATION_OF_NOTCH_SIGNALING_PATHWAY	-0.226166	0.0136448	-17.5468	1.00462e-57	6.78169e-57	120.418
GOCC_MIB_COMPLEX	0.388659	-0.0180887	17.5423	1.06112e-57	7.1557e-57	120.363
GOMF_PEPTIDE_ANTIGEN_BINDING	-0.491894	-0.000148388	-17.5362	1.14519e-57	7.71466e-57	120.287
GOBP_POSITIVE_REGULATION_OF_VASCULAR_ASSOCIATED_SMOOTH_MUSCLE_CELL_PROLIFERATION	-0.267282	0.00658905	-17.5326	1.19607e-57	8.0491e-57	120.244
GOBP_NEGATIVE_REGULATION_OF_NEUROINFLAMMATORY_RESPONSE	-0.375141	0.00894633	-17.5315	1.21307e-57	8.1551e-57	120.23
GOBP_NEGATIVE_REGULATION_OF_PHOSPHORYLATION	-0.158112	0.0075669	-17.5292	1.24783e-57	8.38014e-57	120.202
GOMF_HISTONE_BINDING	0.220984	-0.00185148	17.5291	1.24933e-57	8.38154e-57	120.201
GOBP_NEGATIVE_REGULATION_OF_LEUKOCYTE_MEDIATED_IMMUNITY	-0.359718	0.00257285	-17.5267	1.28795e-57	8.63179e-57	120.17
GOMF_PHOSPHOLIPASE_INHIBITOR_ACTIVITY	-0.36495	0.0112738	-17.5205	1.38998e-57	9.30601e-57	120.094
GOBP_NEGATIVE_REGULATION_OF_CD4_POSITIVE_ALPHA_BETA_T_CELL_DIFFERENTIATION	-0.332477	0.0156227	-17.5177	1.43879e-57	9.62295e-57	120.06
GOBP_POSITIVE_REGULATION_OF_CYSTEINE_TYPE_ENDOPEPTIDASE_ACTIVITY	-0.220739	0.00278604	-17.5077	1.62837e-57	1.08797e-56	119.937
GOBP_SMOOTH_MUSCLE_CELL_MIGRATION	-0.270391	0.00835446	-17.5045	1.6942e-57	1.1308e-56	119.897
GOBP_NEGATIVE_REGULATION_OF_MRNA_SPLICING_VIA_SPLICEOSOME	0.378242	-0.00208243	17.5033	1.71769e-57	1.1453e-56	119.883
GOBP_REGULATION_OF_ESTABLISHMENT_OR_MAINTENANCE_OF_CELL_POLARITY	-0.305293	0.018313	-17.4986	1.82206e-57	1.21365e-56	119.825
GOBP_IMMUNOLOGICAL_SYNAPSE_FORMATION	-0.471836	0.00352698	-17.4965	1.86887e-57	1.24356e-56	119.799
GOCC_OUTER_MITOCHONDRIAL_MEMBRANE_PROTEIN_COMPLEX	0.340612	-0.0186072	17.488	2.07478e-57	1.37917e-56	119.695
GOBP_MEMBRANE_DEPOLARIZATION	-0.199874	0.00310148	-17.483	2.20797e-57	1.46621e-56	119.633
GOBP_REGULATION_OF_CELL_DEVELOPMENT	-0.130848	0.00498447	-17.4826	2.21971e-57	1.47251e-56	119.628
GOBP_CELLULAR_COMPONENT_MAINTENANCE	-0.227207	0.00829767	-17.4705	2.57684e-57	1.70768e-56	119.48
GOBP_SUBSTRATE_ADHESION_DEPENDENT_CELL_SPREADING	-0.271861	0.00872059	-17.4638	2.79868e-57	1.85281e-56	119.397
GOBP_MONOCYTE_DIFFERENTIATION	-0.323379	0.00833266	-17.4633	2.81519e-57	1.86185e-56	119.391
GOBP_T_CELL_PROLIFERATION	-0.289054	0.00091544	-17.4625	2.845e-57	1.87966e-56	119.381
GOBP_REGULATION_OF_PROTEIN_DEPHOSPHORYLATION	-0.214753	0.0109769	-17.4617	2.87205e-57	1.89561e-56	119.371
GOBP_POSITIVE_REGULATION_OF_NITRIC_OXIDE_METABOLIC_PROCESS	-0.310316	0.00675564	-17.4592	2.96141e-57	1.95262e-56	119.341
GOBP_MONONUCLEAR_CELL_DIFFERENTIATION	-0.271962	0.00128054	-17.4519	3.23895e-57	2.13345e-56	119.252
GOBP_CELLULAR_RESPONSE_TO_EXTRACELLULAR_STIMULUS	-0.139695	0.00486026	-17.4463	3.47334e-57	2.28554e-56	119.182
GOBP_LYMPH_VESSEL_DEVELOPMENT	-0.351814	0.0131945	-17.4461	3.48326e-57	2.28975e-56	119.179
GOBP_ACTIN_FILAMENT_BASED_MOVEMENT	-0.209459	0.00696735	-17.4428	3.62435e-57	2.3801e-56	119.14
GOBP_BEHAVIORAL_RESPONSE_TO_PAIN	-0.312325	0.00783625	-17.4425	3.63889e-57	2.38724e-56	119.136
GOBP_NEGATIVE_REGULATION_OF_PROTEIN_BINDING	-0.176543	0.00862367	-17.4409	3.7107e-57	2.43191e-56	119.116
GOBP_PHOSPHATIDYLCHOLINE_METABOLIC_PROCESS	-0.209539	-0.00280518	-17.433	4.09258e-57	2.67949e-56	119.019
GOCC_LATERAL_ELEMENT	0.472385	-0.00948669	17.4273	4.38954e-57	2.87103e-56	118.949
GOBP_NEGATIVE_REGULATION_OF_PHOSPHORUS_METABOLIC_PROCESS	-0.158724	0.0071755	-17.4182	4.90885e-57	3.20748e-56	118.838
GOBP_REPLICATION_FORK_PROCESSING	0.339697	-0.00847082	17.4064	5.67616e-57	3.70513e-56	118.693
GOMF_RECEPTOR_TYROSINE_KINASE_BINDING	-0.183853	0.00880433	-17.4061	5.70166e-57	3.71805e-56	118.688
GOBP_GTP_BIOSYNTHETIC_PROCESS	0.416118	-0.0234638	17.4044	5.8181e-57	3.7902e-56	118.668
GOBP_POSITIVE_REGULATION_OF_PROTEIN_DEPHOSPHORYLATION	-0.259498	0.0193623	-17.3966	6.41065e-57	4.17204e-56	118.572
GOBP_CHROMATIN_ASSEMBLY_OR_DISASSEMBLY	0.251127	-0.000606904	17.3912	6.84657e-57	4.45129e-56	118.506
GOBP_DENDRITIC_CELL_APOPTOTIC_PROCESS	-0.507137	0.00733119	-17.384	7.48074e-57	4.85875e-56	118.418
GOBP_PROTEIN_LOCALIZATION_TO_CELL_JUNCTION	-0.219751	0.00919825	-17.3825	7.62227e-57	4.94575e-56	118.399
GOBP_POSITIVE_REGULATION_OF_PROTEIN_LOCALIZATION	-0.125268	0.00650841	-17.3744	8.42644e-57	5.46211e-56	118.299
GOBP_PHOSPHOLIPID_TRANSPORT	-0.196033	0.00711524	-17.373	8.56769e-57	5.54815e-56	118.283
GOBP_MITOTIC_CELL_CYCLE_PHASE_TRANSITION	0.199502	-0.0031043	17.3671	9.21591e-57	5.962e-56	118.21
GOBP_LEUKOCYTE_MEDIATED_IMMUNITY	-0.317665	0.00192224	-17.3637	9.60199e-57	6.20561e-56	118.169
GOMF_STEROID_BINDING	-0.179577	0.00283572	-17.3613	9.89508e-57	6.3887e-56	118.139
GOCC_HETEROCHROMATIN	0.287768	-0.00446304	17.3599	1.00658e-56	6.49247e-56	118.122
GOBP_POSITIVE_REGULATION_OF_LIPID_TRANSPORT	-0.228284	-0.000459105	-17.3548	1.07137e-56	6.90359e-56	118.06
GOBP_PROTEIN_LOCALIZATION_TO_LYSOSOME	-0.238343	0.0127521	-17.3482	1.1626e-56	7.48402e-56	117.979
GOCC_SMALL_RIBOSOMAL_SUBUNIT	0.360683	-0.0196452	17.3423	1.24963e-56	8.03631e-56	117.907
GOMF_STEROL_BINDING	-0.208477	0.00239343	-17.3374	1.32788e-56	8.53112e-56	117.846
GOBP_REGULATION_OF_NIK_NF_KAPPAB_SIGNALING	-0.296186	0.00260959	-17.3317	1.42348e-56	9.13633e-56	117.777
GOBP_CRANIAL_NERVE_MORPHOGENESIS	-0.283888	0.0118959	-17.3298	1.45722e-56	9.34367e-56	117.754
GOBP_METAPHASE_PLATE_CONGRESSION	0.312976	-0.00676089	17.329	1.47182e-56	9.42803e-56	117.744
GOBP_NEGATIVE_REGULATION_OF_AMYLOID_PRECURSOR_PROTEIN_CATABOLIC_PROCESS	-0.309133	0.0140568	-17.3282	1.48683e-56	9.51485e-56	117.734
GOBP_REGULATION_OF_T_CELL_ACTIVATION	-0.301227	0.00170469	-17.3098	1.86469e-56	1.19212e-55	117.508
GOBP_T_HELPER_2_CELL_CYTOKINE_PRODUCTION	-0.334534	0.0187047	-17.3091	1.881e-56	1.20137e-55	117.5
GOBP_REGULATION_OF_CALCIUM_ION_TRANSPORT_INTO_CYTOSOL	-0.19068	0.00159287	-17.3066	1.93879e-56	1.23707e-55	117.469
GOBP_NEGATIVE_REGULATION_OF_CHEMOTAXIS	-0.228428	0.00931238	-17.3064	1.94438e-56	1.23942e-55	117.467
GOBP_RRNA_MODIFICATION	0.365331	-0.0338227	17.2995	2.11559e-56	1.34724e-55	117.382
GOCC_SPECIFIC_GRANULE_MEMBRANE	-0.343454	0.00662786	-17.2985	2.14277e-56	1.36322e-55	117.37
GOBP_NEGATIVE_REGULATION_OF_ADAPTIVE_IMMUNE_RESPONSE	-0.333376	0.00520838	-17.2962	2.20218e-56	1.39965e-55	117.343
GOBP_TRANSCRIPTION_BY_RNA_POLYMERASE_III	0.223907	-0.00405318	17.295	2.23627e-56	1.41993e-55	117.327
GOCC_XY_BODY	0.314325	-0.0128826	17.2935	2.27834e-56	1.44524e-55	117.309
GOBP_CHROMATIN_REMODELING	0.228134	-0.00158271	17.2925	2.30511e-56	1.4608e-55	117.297
GOMF_CALMODULIN_BINDING	-0.175273	0.00789047	-17.2894	2.39467e-56	1.51608e-55	117.259
GOMF_HISTONE_METHYLTRANSFERASE_ACTIVITY_H3_K4_SPECIFIC	0.355322	-0.00401245	17.2802	2.68178e-56	1.6962e-55	117.146
GOBP_RNA_CATABOLIC_PROCESS	0.179812	-0.00235447	17.2729	2.93238e-56	1.85291e-55	117.057
GOBP_T_HELPER_1_TYPE_IMMUNE_RESPONSE	-0.390019	0.0100857	-17.2711	2.99999e-56	1.8938e-55	117.035
GOBP_POSITIVE_REGULATION_OF_HISTONE_H3_K4_METHYLATION	0.352274	-0.0034837	17.2705	3.02317e-56	1.90659e-55	117.027
GOBP_ANATOMICAL_STRUCTURE_HOMEOSTASIS	-0.14864	0.00448701	-17.2617	3.36635e-56	2.12097e-55	116.92
GOBP_REGULATION_OF_NEURON_PROJECTION_REGENERATION	-0.279517	0.00818335	-17.256	3.61101e-56	2.27292e-55	116.85
GOBP_ESTABLISHMENT_OF_ENDOTHELIAL_BARRIER	-0.283147	0.00838636	-17.2555	3.63102e-56	2.28331e-55	116.844
GOBP_POSITIVE_REGULATION_OF_PLASMA_MEMBRANE_BOUNDED_CELL_PROJECTION_ASSEMBLY	-0.178309	0.0133028	-17.255	3.65353e-56	2.29525e-55	116.838
GOMF_TRANSLATION_FACTOR_ACTIVITY_RNA_BINDING	0.272756	-0.0120863	17.2495	3.91079e-56	2.4545e-55	116.771
GOBP_POSITIVE_REGULATION_OF_MACROAUTOPHAGY	-0.234088	0.0139043	-17.2465	4.05913e-56	2.54515e-55	116.733
GOBP_HORMONE_TRANSPORT	-0.12654	0.0040559	-17.2438	4.19297e-56	2.62655e-55	116.701
GOBP_POSITIVE_REGULATION_OF_KINASE_ACTIVITY	-0.153463	0.00406145	-17.2356	4.63513e-56	2.90074e-55	116.601
GOMF_DNA_N_GLYCOSYLASE_ACTIVITY	0.382111	-0.0172837	17.2317	4.86414e-56	3.04114e-55	116.553
GOBP_REGULATION_OF_CHROMOSOME_SEGREGATION	0.326273	-0.00115675	17.2316	4.86935e-56	3.04148e-55	116.552
GOCC_RNA_POLYMERASE_III_COMPLEX	0.325083	-0.015129	17.2183	5.73393e-56	3.57808e-55	116.389
GOBP_REGULATION_OF_IMMUNE_EFFECTOR_PROCESS	-0.287219	0.00296034	-17.2164	5.87031e-56	3.65968e-55	116.366
GOBP_G_PROTEIN_COUPLED_RECEPTOR_SIGNALING_PATHWAY_INVOLVED_IN_HEART_PROCESS	-0.363773	0.0150091	-17.216	5.8974e-56	3.67306e-55	116.361
GOBP_REGULATION_OF_RELEASE_OF_SEQUESTERED_CALCIUM_ION_INTO_CYTOSOL	-0.194532	0.00216897	-17.2136	6.07577e-56	3.78054e-55	116.332
GOBP_REGULATION_OF_ESTABLISHMENT_OF_PROTEIN_LOCALIZATION	-0.12194	0.00551778	-17.2086	6.46019e-56	4.01591e-55	116.271
GOBP_NEGATIVE_REGULATION_OF_EXOCYTOSIS	-0.341912	0.00392937	-17.2077	6.53182e-56	4.05657e-55	116.26
GOBP_REGULATION_OF_MONOCYTE_CHEMOTAXIS	-0.367944	0.00875489	-17.2055	6.71108e-56	4.16393e-55	116.233
GOBP_REGULATION_OF_INSULIN_RECEPTOR_SIGNALING_PATHWAY	-0.187783	0.00817095	-17.1999	7.1854e-56	4.45399e-55	116.165
GOMF_CALCIUM_DEPENDENT_PROTEIN_KINASE_ACTIVITY	-0.283567	0.0124068	-17.1975	7.39694e-56	4.58077e-55	116.136
GOBP_POSITIVE_REGULATION_OF_REGULATORY_T_CELL_DIFFERENTIATION	-0.376795	0.00504152	-17.1919	7.92448e-56	4.9028e-55	116.067
GOBP_CELL_KILLING	-0.31122	0.00289881	-17.1891	8.20187e-56	5.06961e-55	116.033
GOBP_EOSINOPHIL_MIGRATION	-0.3999	0.0108037	-17.1866	8.45998e-56	5.2242e-55	116.002
GOBP_GOLGI_TO_PLASMA_MEMBRANE_TRANSPORT	-0.213281	0.0149893	-17.1824	8.90776e-56	5.49551e-55	115.951
GOBP_CD8_POSITIVE_ALPHA_BETA_T_CELL_DIFFERENTIATION	-0.422188	0.0153231	-17.1745	9.80557e-56	6.04368e-55	115.855
GOBP_POSITIVE_REGULATION_OF_EPITHELIAL_CELL_APOPTOTIC_PROCESS	-0.300672	0.00677637	-17.1741	9.85784e-56	6.07016e-55	115.85
GOBP_NEGATIVE_REGULATION_OF_METAPHASE_ANAPHASE_TRANSITION_OF_CELL_CYCLE	0.366183	0.000953064	17.1713	1.02037e-55	6.27719e-55	115.815
GOBP_ALPHA_BETA_T_CELL_PROLIFERATION	-0.410353	0.00199784	-17.1707	1.02792e-55	6.31766e-55	115.808
GOBP_POSITIVE_REGULATION_OF_DEPHOSPHORYLATION	-0.256131	0.0141259	-17.1653	1.09795e-55	6.74177e-55	115.742
GOCC_AZUROPHIL_GRANULE_MEMBRANE	-0.312261	0.00617522	-17.1637	1.11944e-55	6.86721e-55	115.723
GOCC_NUCLEOID	0.259201	-0.0128767	17.1575	1.20741e-55	7.39994e-55	115.648
GOBP_MEMORY	-0.19857	0.00697359	-17.1544	1.25476e-55	7.68288e-55	115.609
GOBP_REGULATION_OF_MRNA_METABOLIC_PROCESS	0.197256	-0.000905516	17.1521	1.29046e-55	7.8941e-55	115.581
GOBP_ACTIVATION_OF_JANUS_KINASE_ACTIVITY	-0.394585	-0.00609586	-17.1492	1.338e-55	8.17725e-55	115.545
GOBP_REGULATION_OF_CELLULAR_RESPONSE_TO_INSULIN_STIMULUS	-0.188997	0.0104893	-17.1464	1.38394e-55	8.45006e-55	115.512
GOBP_REGULATION_OF_CD8_POSITIVE_ALPHA_BETA_T_CELL_ACTIVATION	-0.432916	0.00930549	-17.1388	1.51849e-55	9.26295e-55	115.419
GOBP_NEGATIVE_REGULATION_OF_CYTOKINE_PRODUCTION	-0.260672	0.00187983	-17.1218	1.87124e-55	1.1404e-54	115.211
GOBP_REGULATION_OF_LONG_TERM_SYNAPTIC_POTENTIATION	-0.230728	0.0046534	-17.1213	1.88105e-55	1.14532e-54	115.206
GOBP_REGULATION_OF_PROTEIN_LOCALIZATION_TO_SYNAPSE	-0.331764	0.00603191	-17.1191	1.93252e-55	1.17555e-54	115.179
GOBP_NEGATIVE_REGULATION_OF_DEFENSE_RESPONSE	-0.24761	0.00385426	-17.1187	1.94278e-55	1.1807e-54	115.174
GOBP_FEMALE_MEIOTIC_NUCLEAR_DIVISION	0.365186	0.000271245	17.1097	2.16978e-55	1.31742e-54	115.064
GOBP_NEGATIVE_REGULATION_OF_ION_TRANSMEMBRANE_TRANSPORTER_ACTIVITY	-0.202802	0.00853914	-17.1067	2.24954e-55	1.36458e-54	115.028
GOBP_NEGATIVE_REGULATION_OF_ALPHA_BETA_T_CELL_DIFFERENTIATION	-0.323479	0.013547	-17.1034	2.3433e-55	1.42014e-54	114.987
GOMF_PEPTIDE_HORMONE_BINDING	-0.271719	0.00428871	-17.1028	2.35847e-55	1.428e-54	114.981
GOBP_NUCLEOTIDE_BINDING_DOMAIN_LEUCINE_RICH_REPEAT_CONTAINING_RECEPTOR_SIGNALING_PATHWAY	-0.390315	0.0120207	-17.0962	2.55884e-55	1.54789e-54	114.9
GOMF_DNA_POLYMERASE_ACTIVITY	0.267288	-0.00102713	17.0942	2.62253e-55	1.58494e-54	114.875
GOBP_REGULATION_OF_NATURAL_KILLER_CELL_MEDIATED_IMMUNITY	-0.394232	0.0037436	-17.0917	2.70204e-55	1.63148e-54	114.845
GOBP_BONE_REMODELING	-0.236502	0.00876168	-17.0908	2.73245e-55	1.64832e-54	114.834
GOBP_REGULATION_OF_CELL_CYCLE_CHECKPOINT	0.320521	-0.00434769	17.0852	2.92583e-55	1.76334e-54	114.766
GOBP_POSITIVE_REGULATION_OF_PHOSPHATASE_ACTIVITY	-0.28609	0.0133705	-17.0796	3.13498e-55	1.88764e-54	114.697
GOBP_NEGATIVE_REGULATION_OF_CELL_CYCLE_G2_M_PHASE_TRANSITION	0.222061	-0.00824823	17.0774	3.21956e-55	1.93679e-54	114.671
GOBP_MRNA_CATABOLIC_PROCESS	0.188028	-0.00113636	17.0771	3.23191e-55	1.94242e-54	114.667
GOBP_LYMPHOCYTE_MIGRATION	-0.331064	0.00191752	-17.0745	3.33404e-55	2.00196e-54	114.636
GOBP_NEGATIVE_REGULATION_OF_UBIQUITIN_PROTEIN_TRANSFERASE_ACTIVITY	0.303904	-0.00948946	17.0632	3.83041e-55	2.29789e-54	114.498
GOBP_REGULATION_OF_ENDOTHELIAL_CELL_DIFFERENTIATION	-0.303683	0.010107	-17.0612	3.92244e-55	2.35094e-54	114.474
GOMF_RIBOSOME_BINDING	0.266869	-0.0134365	17.0582	4.07119e-55	2.43785e-54	114.437
GOMF_KINASE_INHIBITOR_ACTIVITY	-0.216698	0.0156241	-17.049	4.55168e-55	2.72308e-54	114.326
GOCC_AUTOLYSOSOME	-0.407628	0.00578909	-17.0453	4.76656e-55	2.84902e-54	114.28
GOBP_PYRIMIDINE_RIBONUCLEOTIDE_BIOSYNTHETIC_PROCESS	0.28746	-0.0179275	17.0405	5.05188e-55	3.01678e-54	114.222
GOBP_REGULATION_OF_FAT_CELL_DIFFERENTIATION	-0.212122	0.00315561	-17.0358	5.3484e-55	3.19094e-54	114.165
GOBP_POSITIVE_REGULATION_OF_ANTIGEN_RECEPTOR_MEDIATED_SIGNALING_PATHWAY	-0.414012	0.00527044	-17.0346	5.42891e-55	3.23601e-54	114.151
GOBP_INNER_MITOCHONDRIAL_MEMBRANE_ORGANIZATION	0.292869	-0.0194837	17.0297	5.76262e-55	3.43179e-54	114.091
GOBP_POSITIVE_REGULATION_OF_ACTIN_FILAMENT_POLYMERIZATION	-0.212031	0.00329655	-17.0255	6.07119e-55	3.61225e-54	114.039
GOBP_IMMUNE_RESPONSE_REGULATING_CELL_SURFACE_RECEPTOR_SIGNALING_PATHWAY	-0.315638	0.00067231	-17.016	6.81805e-55	4.05292e-54	113.924
GOBP_POSITIVE_REGULATION_OF_RECEPTOR_INTERNALIZATION	-0.211071	0.0107779	-17.0159	6.82468e-55	4.05316e-54	113.923
GOBP_INFLAMMATORY_CELL_APOPTOTIC_PROCESS	-0.366635	0.00692889	-17.0152	6.88144e-55	4.08315e-54	113.914
GOBP_MATURATION_OF_LSU_RRNA_FROM_TRICISTRONIC_RRNA_TRANSCRIPT_SSU_RRNA_5_8S_RRNA_LSU_RRNA	0.394683	-0.0212135	17.0122	7.13737e-55	4.23116e-54	113.878
GOBP_TRANSCRIPTION_ELONGATION_FROM_RNA_POLYMERASE_II_PROMOTER	0.22338	-0.0110625	17.0089	7.43397e-55	4.40299e-54	113.838
GOBP_POSITIVE_REGULATION_OF_LEUKOCYTE_DEGRANULATION	-0.318114	0.0163227	-17.0057	7.72546e-55	4.57148e-54	113.799
GOMF_CAMP_DEPENDENT_PROTEIN_KINASE_REGULATOR_ACTIVITY	-0.399842	0.030767	-17.0007	8.21271e-55	4.8554e-54	113.738
GOCC_PROTEIN_DNA_COMPLEX	0.222104	-0.00191805	16.9961	8.6835e-55	5.12908e-54	113.683
GOBP_AXON_DEVELOPMENT	-0.178518	0.0089992	-16.994	8.91163e-55	5.25907e-54	113.657
GOBP_POSITIVE_REGULATION_OF_LIPID_LOCALIZATION	-0.2272	-0.000859579	-16.9934	8.97734e-55	5.29306e-54	113.65
GOBP_NEGATIVE_REGULATION_OF_CD4_POSITIVE_ALPHA_BETA_T_CELL_ACTIVATION	-0.302285	0.0134879	-16.9892	9.45504e-55	5.56968e-54	113.598
GOBP_LYMPHOCYTE_MEDIATED_IMMUNITY	-0.325927	0.000877121	-16.985	9.94465e-55	5.8528e-54	113.548
GOBP_NEGATIVE_REGULATION_OF_PROTEIN_SERINE_THREONINE_KINASE_ACTIVITY	-0.179091	0.0108028	-16.9834	1.01373e-54	5.96083e-54	113.529
GOBP_NEGATIVE_REGULATION_OF_B_CELL_APOPTOTIC_PROCESS	-0.302232	0.0160542	-16.9821	1.02983e-54	6.05e-54	113.513
GOMF_ENZYME_INHIBITOR_ACTIVITY	-0.160861	0.000289311	-16.9756	1.11511e-54	6.54513e-54	113.434
GOBP_CATECHOL_CONTAINING_COMPOUND_METABOLIC_PROCESS	-0.223304	0.00492598	-16.9699	1.19613e-54	7.01437e-54	113.364
GOBP_TOLL_LIKE_RECEPTOR_3_SIGNALING_PATHWAY	-0.372956	0.0181507	-16.9667	1.24325e-54	7.2841e-54	113.325
GOBP_T_CELL_RECEPTOR_SIGNALING_PATHWAY	-0.305552	-0.00155151	-16.951	1.50462e-54	8.80754e-54	113.135
GOBP_CATECHOL_CONTAINING_COMPOUND_BIOSYNTHETIC_PROCESS	-0.308691	0.0276724	-16.9506	1.51225e-54	8.84431e-54	113.13
GOBP_REGULATION_OF_NITRIC_OXIDE_METABOLIC_PROCESS	-0.302977	0.00698962	-16.9493	1.53633e-54	8.97709e-54	113.115
GOBP_NEGATIVE_REGULATION_OF_CELLULAR_MACROMOLECULE_BIOSYNTHETIC_PROCESS	0.165848	-0.00172558	16.9475	1.57145e-54	9.17408e-54	113.092
GOBP_REGULATION_OF_RECEPTOR_INTERNALIZATION	-0.178917	0.00840296	-16.9424	1.67114e-54	9.74733e-54	113.031
GOBP_POSITIVE_REGULATION_OF_SIGNALING_RECEPTOR_ACTIVITY	-0.224493	0.0068447	-16.9405	1.71177e-54	9.97539e-54	113.007
GOBP_ESTABLISHMENT_OF_LYMPHOCYTE_POLARITY	-0.437567	0.0133284	-16.9379	1.76545e-54	1.0279e-53	112.976
GOBP_NEGATIVE_REGULATION_OF_CELL_SUBSTRATE_ADHESION	-0.24397	0.00734653	-16.9326	1.88455e-54	1.09627e-53	112.911
GOBP_REGULATION_OF_PHOSPHATIDYLINOSITOL_3_KINASE_SIGNALING	-0.2194	0.00493813	-16.9257	2.04954e-54	1.19118e-53	112.828
GOBP_MONOVALENT_INORGANIC_CATION_HOMEOSTASIS	-0.183573	-0.000456287	-16.925	2.06621e-54	1.1998e-53	112.819
GOMF_JUN_KINASE_KINASE_KINASE_ACTIVITY	-0.356273	0.0113871	-16.9138	2.36694e-54	1.3732e-53	112.684
GOBP_ANTIGEN_PROCESSING_AND_PRESENTATION_OF_EXOGENOUS_PEPTIDE_ANTIGEN_VIA_MHC_CLASS_II	-0.511102	-0.00458044	-16.9122	2.41432e-54	1.39945e-53	112.664
GOBP_TETRAHYDROFOLATE_INTERCONVERSION	0.368532	-0.0234057	16.9118	2.42569e-54	1.40479e-53	112.66
GOBP_NEGATIVE_REGULATION_OF_LEUKOCYTE_CHEMOTAXIS	-0.352014	0.00679239	-16.9115	2.43415e-54	1.40844e-53	112.656
GOBP_NEGATIVE_REGULATION_OF_T_HELPER_CELL_DIFFERENTIATION	-0.334894	0.0141218	-16.8941	3.01039e-54	1.74032e-53	112.445
GOBP_RESPONSE_TO_HYDROPEROXIDE	-0.353786	0.0118401	-16.8865	3.30221e-54	1.90733e-53	112.353
GOBP_CARBOHYDRATE_TRANSPORT	-0.13814	0.00202898	-16.8863	3.30831e-54	1.90916e-53	112.351
GOBP_CENTRIOLE_ASSEMBLY	0.317443	-0.00493785	16.8798	3.58106e-54	2.06473e-53	112.272
GOBP_REGULATION_OF_MUSCLE_SYSTEM_PROCESS	-0.182013	0.00113259	-16.8714	3.96608e-54	2.2847e-53	112.17
GOCC_LUMENAL_SIDE_OF_ENDOPLASMIC_RETICULUM_MEMBRANE	-0.504414	-0.00325675	-16.8704	4.01577e-54	2.31129e-53	112.158
GOBP_T_CELL_DIFFERENTIATION	-0.276397	0.00223112	-16.8701	4.03074e-54	2.31786e-53	112.154
GOMF_IMMUNE_RECEPTOR_ACTIVITY	-0.354793	-0.00282934	-16.863	4.39478e-54	2.52497e-53	112.068
GOBP_RESPONSE_TO_PEPTIDE_HORMONE	-0.133709	0.00223591	-16.8564	4.76172e-54	2.73338e-53	111.988
GOMF_SIALIC_ACID_BINDING	-0.339994	0.00723679	-16.8546	4.86535e-54	2.79041e-53	111.967
GOMF_PHOSPHATIDYLINOSITOL_3_5_BISPHOSPHATE_BINDING	-0.255485	0.0106301	-16.852	5.02517e-54	2.87954e-53	111.934
GOBP_HEART_PROCESS	-0.178235	0.00329267	-16.8491	5.20236e-54	2.97846e-53	111.9
GOBP_BONE_RESORPTION	-0.256748	0.00751212	-16.8462	5.3885e-54	3.08232e-53	111.865
GOMF_5_3_EXONUCLEASE_ACTIVITY	0.370751	-0.00206908	16.8445	5.50016e-54	3.14343e-53	111.844
GOBP_REGULATION_OF_T_CELL_MIGRATION	-0.337531	0.00663797	-16.8437	5.55334e-54	3.17105e-53	111.835
GOBP_REGULATION_OF_HORMONE_LEVELS	-0.129926	0.00162884	-16.8332	6.30785e-54	3.59873e-53	111.708
GOMF_N_METHYLTRANSFERASE_ACTIVITY	0.258154	-0.00605924	16.8318	6.41806e-54	3.65841e-53	111.691
GOBP_DNA_MODIFICATION	0.207166	-0.00485921	16.8303	6.53508e-54	3.72185e-53	111.673
GOBP_DENDRITIC_CELL_DIFFERENTIATION	-0.36251	0.00985923	-16.8232	7.12339e-54	4.05337e-53	111.587
GOMF_LIPASE_ACTIVATOR_ACTIVITY	-0.324402	0.0161669	-16.8187	7.52338e-54	4.27724e-53	111.532
GOMF_MYOSIN_II_BINDING	-0.350087	0.00490985	-16.8149	7.88717e-54	4.48016e-53	111.485
GOBP_CYTOKINE_MEDIATED_SIGNALING_PATHWAY	-0.264699	-0.000457153	-16.8126	8.1081e-54	4.60165e-53	111.458
GOBP_MULTICELLULAR_ORGANISMAL_SIGNALING	-0.202767	0.00700186	-16.8091	8.45674e-54	4.79534e-53	111.416
GOBP_THROMBIN_ACTIVATED_RECEPTOR_SIGNALING_PATHWAY	-0.354723	0.016586	-16.807	8.67687e-54	4.91589e-53	111.39
GOBP_REGULATION_OF_CARDIAC_MUSCLE_CELL_DIFFERENTIATION	-0.311958	0.0227856	-16.8039	9.01242e-54	5.10156e-53	111.353
GOBP_DENDRITIC_CELL_ANTIGEN_PROCESSING_AND_PRESENTATION	-0.52054	0.00175569	-16.7972	9.77112e-54	5.52624e-53	111.272
GOCC_ACTOMYOSIN	-0.29499	0.00629369	-16.797	9.79124e-54	5.53282e-53	111.27
GOBP_PROTEIN_TARGETING_TO_VACUOLE	-0.218365	0.0076421	-16.7959	9.92634e-54	5.6043e-53	111.256
GOBP_ESTABLISHMENT_OR_MAINTENANCE_OF_CELL_POLARITY	-0.157411	0.00973689	-16.7926	1.03382e-53	5.8318e-53	111.216
GOMF_VINCULIN_BINDING	-0.379913	0.00551323	-16.7894	1.07366e-53	6.05127e-53	111.178
GOBP_ANAPHASE_PROMOTING_COMPLEX_DEPENDENT_CATABOLIC_PROCESS	0.317267	-0.0052439	16.7882	1.09058e-53	6.14136e-53	111.163
GOBP_POSITIVE_REGULATION_OF_MRNA_SPLICING_VIA_SPLICEOSOME	0.260984	-0.000123915	16.784	1.14729e-53	6.45511e-53	111.112
GOBP_MAINTENANCE_OF_PROTEIN_LOCATION_IN_CELL	-0.193086	0.00925888	-16.7804	1.19858e-53	6.73515e-53	111.069
GOBP_ANTIGEN_PROCESSING_AND_PRESENTATION_OF_PEPTIDE_ANTIGEN	-0.444459	-0.00771949	-16.7803	1.19913e-53	6.73515e-53	111.068
GOBP_CELLULAR_RESPONSE_TO_GROWTH_HORMONE_STIMULUS	-0.298229	0.00298717	-16.7742	1.29165e-53	7.24857e-53	110.994
GOBP_LYMPHOCYTE_ACTIVATION_INVOLVED_IN_IMMUNE_RESPONSE	-0.287735	0.00407392	-16.7732	1.30815e-53	7.33489e-53	110.982
GOBP_MICROVILLUS_ASSEMBLY	-0.260777	0.00993237	-16.7658	1.43058e-53	8.01445e-53	110.893
GOCC_CAVEOLA	-0.200128	0.0042362	-16.7646	1.45215e-53	8.12829e-53	110.878
GOBP_REGULATION_OF_CALCIUM_ION_DEPENDENT_EXOCYTOSIS	-0.2814	0.0132335	-16.763	1.47894e-53	8.27113e-53	110.859
GOBP_REGULATION_OF_LEUKOCYTE_CHEMOTAXIS	-0.309456	0.00339532	-16.7588	1.5575e-53	8.70307e-53	110.808
GOBP_POSITIVE_REGULATION_OF_MITOTIC_CELL_CYCLE	0.193326	-0.00347666	16.7515	1.70025e-53	9.4926e-53	110.721
GOBP_REGULATION_OF_NEURON_PROJECTION_DEVELOPMENT	-0.167715	0.00879517	-16.7505	1.72249e-53	9.60853e-53	110.708
GOMF_LIGASE_ACTIVITY	0.217672	-0.00887984	16.7443	1.85565e-53	1.03425e-52	110.633
GOBP_NEGATIVE_REGULATION_OF_GLUCOSE_IMPORT	-0.323556	0.0198692	-16.7428	1.8899e-53	1.05244e-52	110.615
GOBP_DETECTION_OF_MECHANICAL_STIMULUS	-0.21187	0.00757783	-16.7419	1.91047e-53	1.06298e-52	110.604
GOBP_ANTIGEN_PROCESSING_AND_PRESENTATION_OF_PEPTIDE_OR_POLYSACCHARIDE_ANTIGEN_VIA_MHC_CLASS_II	-0.491085	-0.00486258	-16.737	2.02825e-53	1.12755e-52	110.545
GOMF_NAD_P_PLUS_NUCLEOSIDASE_ACTIVITY	-0.415467	0.0122266	-16.7279	2.26545e-53	1.25835e-52	110.435
GOMF_PROTEIN_SELF_ASSOCIATION	-0.182979	0.00343616	-16.7257	2.32447e-53	1.29003e-52	110.409
GOBP_CYTOPLASMIC_TRANSLATIONAL_INITIATION	0.332386	-0.0107274	16.7198	2.49795e-53	1.38513e-52	110.337
GOBP_REGULATION_OF_LEUKOCYTE_DEGRANULATION	-0.330505	0.0113958	-16.7091	2.84244e-53	1.57481e-52	110.209
GOBP_POSITIVE_REGULATION_OF_RESPONSE_TO_EXTERNAL_STIMULUS	-0.272009	0.0022122	-16.7072	2.9096e-53	1.61065e-52	110.186
GOCC_GLYCOPROTEIN_COMPLEX	-0.274653	0.0083635	-16.7052	2.98251e-53	1.64962e-52	110.161
GOBP_REGULATION_OF_TOLL_LIKE_RECEPTOR_SIGNALING_PATHWAY	-0.281922	0.00518098	-16.7029	3.06651e-53	1.69464e-52	110.133
GOBP_ACTION_POTENTIAL	-0.201268	0.00654686	-16.6988	3.22116e-53	1.77859e-52	110.084
GOBP_POSITIVE_REGULATION_OF_NATURAL_KILLER_CELL_ACTIVATION	-0.367246	0.00432952	-16.6958	3.34019e-53	1.84275e-52	110.048
GOBP_PHAGOCYTOSIS	-0.28877	0.000757572	-16.6941	3.40903e-53	1.87914e-52	110.028
GOBP_SYNAPTIC_VESICLE_RECYCLING	-0.25008	0.00775223	-16.6896	3.60218e-53	1.98394e-52	109.973
GOBP_MISMATCH_REPAIR	0.342746	-0.00379692	16.6835	3.87746e-53	2.13375e-52	109.9
GOCC_RUFFLE_MEMBRANE	-0.219462	0.00570885	-16.6773	4.17898e-53	2.29773e-52	109.825
GOBP_SIGNALING_RECEPTOR_LIGAND_PRECURSOR_PROCESSING	-0.218675	0.000393091	-16.6755	4.27085e-53	2.34627e-52	109.803
GOBP_RETROGRADE_TRANSPORT_ENDOSOME_TO_GOLGI	-0.187043	0.0101686	-16.6687	4.6375e-53	2.54555e-52	109.721
GOBP_MODULATION_OF_AGE_RELATED_BEHAVIORAL_DECLINE	-0.350535	0.0209113	-16.6683	4.66084e-53	2.55621e-52	109.716
GOBP_SODIUM_ION_EXPORT_ACROSS_PLASMA_MEMBRANE	-0.330059	-0.00439187	-16.6675	4.70306e-53	2.5772e-52	109.707
GOBP_ENDOSOMAL_TRANSPORT	-0.187252	0.0100672	-16.6575	5.31127e-53	2.90804e-52	109.586
GOBP_PROTEIN_PROCESSING	-0.164497	0.000365176	-16.6554	5.44795e-53	2.98038e-52	109.561
GOBP_CELL_CHEMOTAXIS	-0.28637	0.00235045	-16.6495	5.84891e-53	3.19705e-52	109.49
GOBP_EOSINOPHIL_CHEMOTAXIS	-0.407148	0.0127587	-16.6474	6.0013e-53	3.27759e-52	109.465
GOBP_REGULATION_OF_NATURAL_KILLER_CELL_ACTIVATION	-0.356828	0.0021027	-16.6392	6.62099e-53	3.61301e-52	109.367
GOBP_G_PROTEIN_COUPLED_PURINERGIC_NUCLEOTIDE_RECEPTOR_SIGNALING_PATHWAY	-0.409506	-9.08905e-05	-16.639	6.64125e-53	3.61801e-52	109.364
GOMF_G_PROTEIN_COUPLED_PURINERGIC_NUCLEOTIDE_RECEPTOR_ACTIVITY	-0.409506	-9.08905e-05	-16.639	6.64125e-53	3.61801e-52	109.364
GOBP_INTERLEUKIN_4_PRODUCTION	-0.332556	-0.0016016	-16.6379	6.72627e-53	3.66127e-52	109.351
GOBP_NEGATIVE_REGULATION_OF_KINASE_ACTIVITY	-0.159084	0.00775952	-16.6372	6.78783e-53	3.6917e-52	109.342
GOBP_AMINOGLYCAN_METABOLIC_PROCESS	-0.186923	0.00211591	-16.6368	6.81778e-53	3.70489e-52	109.338
GOMF_RNA_POLYMERASE_II_GENERAL_TRANSCRIPTION_INITIATION_FACTOR_ACTIVITY	0.285152	-0.0100197	16.6348	6.98641e-53	3.79337e-52	109.313
GOBP_NEGATIVE_REGULATION_OF_ENDOTHELIAL_CELL_PROLIFERATION	-0.328845	0.00886114	-16.6346	7.00187e-53	3.7986e-52	109.311
GOBP_POSITIVE_REGULATION_OF_PROTEIN_CONTAINING_COMPLEX_ASSEMBLY	-0.169157	0.00431399	-16.6334	7.10161e-53	3.84951e-52	109.297
GOCC_NUCLEAR_PERIPHERY	0.208585	-0.00245643	16.6331	7.13206e-53	3.86281e-52	109.293
GOBP_AMP_BIOSYNTHETIC_PROCESS	0.425374	-0.0307785	16.6262	7.74839e-53	4.19313e-52	109.21
GOBP_UTP_METABOLIC_PROCESS	0.35691	-0.0163794	16.6251	7.85106e-53	4.24517e-52	109.197
GOMF_GROWTH_FACTOR_RECEPTOR_BINDING	-0.18599	0.000505823	-16.6242	7.9368e-53	4.28798e-52	109.186
GOBP_POSITIVE_REGULATION_OF_RESPONSE_TO_DNA_DAMAGE_STIMULUS	0.196893	-0.00140202	16.6226	8.09202e-53	4.36541e-52	109.167
GOBP_REGULATION_OF_PROGRAMMED_NECROTIC_CELL_DEATH	-0.306856	0.00783715	-16.6226	8.09352e-53	4.36541e-52	109.167
GOBP_INTERLEUKIN_12_PRODUCTION	-0.352161	0.00209222	-16.6172	8.63651e-53	4.65443e-52	109.102
GOCC_SITE_OF_DNA_DAMAGE	0.232748	-0.00826017	16.6148	8.89671e-53	4.79071e-52	109.073
GOBP_RECEPTOR_SIGNALING_PATHWAY_VIA_STAT	-0.199941	0.00367057	-16.6144	8.94167e-53	4.81094e-52	109.068
GOBP_PLASMA_MEMBRANE_TUBULATION	-0.337087	0.0038523	-16.6132	9.07087e-53	4.87643e-52	109.053
GOBP_ACTIN_CROSSLINK_FORMATION	-0.278127	0.0211498	-16.6124	9.1591e-53	4.91981e-52	109.044
GOBP_POSITIVE_REGULATION_OF_NF_KAPPAB_TRANSCRIPTION_FACTOR_ACTIVITY	-0.251877	0.00296329	-16.6026	1.03065e-52	5.53156e-52	108.926
GOBP_RELEASE_OF_SEQUESTERED_CALCIUM_ION_INTO_CYTOSOL_BY_ENDOPLASMIC_RETICULUM	-0.240388	0.00630015	-16.6019	1.03981e-52	5.57618e-52	108.917
GOBP_MACROPHAGE_MIGRATION	-0.304563	0.0012459	-16.6017	1.04145e-52	5.58038e-52	108.916
GOBP_MITOCHONDRIAL_GENOME_MAINTENANCE	0.29032	-0.00822311	16.6015	1.04429e-52	5.59098e-52	108.913
GOBP_REGULATION_OF_DENDRITIC_CELL_DIFFERENTIATION	-0.451302	0.0136903	-16.6001	1.06202e-52	5.68124e-52	108.896
GOMF_PROTEIN_TYROSINE_KINASE_ACTIVITY	-0.19987	0.00552692	-16.5966	1.10863e-52	5.9257e-52	108.853
GOBP_CELL_PROJECTION_ASSEMBLY	-0.151055	0.00745988	-16.5954	1.12377e-52	6.00171e-52	108.84
GOBP_NEGATIVE_REGULATION_OF_T_CELL_MEDIATED_IMMUNITY	-0.393843	0.00618133	-16.5945	1.13655e-52	6.06499e-52	108.829
GOBP_POSITIVE_REGULATION_OF_ION_TRANSPORT	-0.162725	-0.000601803	-16.5941	1.14193e-52	6.08876e-52	108.824
GOBP_DETECTION_OF_STIMULUS_INVOLVED_IN_SENSORY_PERCEPTION_OF_PAIN	-0.244086	0.00909942	-16.5901	1.1991e-52	6.38836e-52	108.775
GOBP_DIET_INDUCED_THERMOGENESIS	-0.29457	0.00458849	-16.587	1.24484e-52	6.62661e-52	108.738
GOBP_NEGATIVE_REGULATION_OF_UBIQUITIN_PROTEIN_LIGASE_ACTIVITY	0.375676	-0.0114657	16.5842	1.28795e-52	6.85053e-52	108.704
GOBP_REGULATION_OF_MITOCHONDRIAL_GENE_EXPRESSION	0.367946	-0.0139501	16.5783	1.38245e-52	7.34717e-52	108.634
GOBP_NUCLEOBASE_CONTAINING_SMALL_MOLECULE_CATABOLIC_PROCESS	-0.236507	0.0070073	-16.5781	1.38558e-52	7.35782e-52	108.631
GOBP_REGULATION_OF_ACUTE_INFLAMMATORY_RESPONSE	-0.289408	0.00334223	-16.5742	1.4529e-52	7.70899e-52	108.584
GOBP_NEGATIVE_REGULATION_OF_RNA_SPLICING	0.337091	0.00106363	16.5714	1.50283e-52	7.96745e-52	108.551
GOBP_POSITIVE_REGULATION_OF_IMMUNE_EFFECTOR_PROCESS	-0.281766	0.00348883	-16.5679	1.56666e-52	8.29912e-52	108.509
GOBP_TRANSLATIONAL_TERMINATION	0.372008	-0.0162842	16.5638	1.64592e-52	8.7119e-52	108.46
GOBP_SENSORY_PERCEPTION_OF_PAIN	-0.17214	0.00125691	-16.5636	1.65109e-52	8.73215e-52	108.457
GOBP_ENDOTHELIUM_DEVELOPMENT	-0.280516	0.00623235	-16.5556	1.81788e-52	9.6065e-52	108.361
GOMF_LIPASE_INHIBITOR_ACTIVITY	-0.333153	0.00382216	-16.5519	1.90014e-52	1.0033e-51	108.317
GOMF_MOLECULAR_CARRIER_ACTIVITY	0.245874	-0.0106038	16.5299	2.47838e-52	1.30756e-51	108.052
GOBP_NUCLEAR_PORE_ORGANIZATION	0.372109	-0.00706953	16.5295	2.49075e-52	1.31303e-51	108.047
GOBP_VESICLE_DOCKING	-0.220739	0.0172689	-16.5262	2.58991e-52	1.3642e-51	108.009
GOBP_FORMATION_OF_EXTRACHROMOSOMAL_CIRCULAR_DNA	0.362136	-0.0131258	16.5158	2.93758e-52	1.54608e-51	107.883
GOCC_PLATELET_ALPHA_GRANULE_MEMBRANE	-0.351003	0.0171955	-16.5154	2.95032e-52	1.55154e-51	107.879
GOBP_PLATELET_DERIVED_GROWTH_FACTOR_RECEPTOR_SIGNALING_PATHWAY	-0.258195	0.00794452	-16.5137	3.01344e-52	1.58345e-51	107.858
GOCC_COATED_VESICLE_MEMBRANE	-0.222412	0.00674109	-16.5109	3.11365e-52	1.63479e-51	107.825
GOBP_ERBB_SIGNALING_PATHWAY	-0.160475	0.00252353	-16.5091	3.18389e-52	1.67032e-51	107.803
GOBP_REGULATION_OF_BEHAVIOR	-0.177999	0.00628436	-16.5083	3.21415e-52	1.68484e-51	107.794
GOMF_TELOMERASE_RNA_BINDING	0.302899	-0.0121111	16.5008	3.51647e-52	1.84184e-51	107.704
GOBP_RELAXATION_OF_CARDIAC_MUSCLE	-0.34301	0.00746049	-16.5005	3.53276e-52	1.84889e-51	107.699
GOBP_ANTIGEN_PROCESSING_AND_PRESENTATION_OF_PEPTIDE_ANTIGEN_VIA_MHC_CLASS_I	-0.425673	-0.00461529	-16.4927	3.88003e-52	2.029e-51	107.606
GOBP_NEGATIVE_REGULATION_OF_CELL_JUNCTION_ASSEMBLY	-0.253352	0.00986639	-16.4901	4.00135e-52	2.09077e-51	107.575
GOCC_MHC_CLASS_I_PROTEIN_COMPLEX	-0.594376	0.00802448	-16.4771	4.67963e-52	2.44322e-51	107.419
GOMF_S100_PROTEIN_BINDING	-0.346177	0.00911124	-16.4737	4.87661e-52	2.54403e-51	107.378
GOBP_POSITIVE_REGULATION_OF_TELOMERE_MAINTENANCE	0.26954	-0.00673955	16.472	4.97688e-52	2.59426e-51	107.358
GOBP_CARDIOCYTE_DIFFERENTIATION	-0.196178	0.0100433	-16.4568	5.97711e-52	3.11316e-51	107.176
GOMF_MHC_CLASS_II_RECEPTOR_ACTIVITY	-0.56329	-0.00412067	-16.4492	6.54738e-52	3.40746e-51	107.085
GOBP_POSITIVE_REGULATION_OF_T_HELPER_1_TYPE_IMMUNE_RESPONSE	-0.421082	0.0142048	-16.4488	6.57486e-52	3.41903e-51	107.081
GOBP_ADAPTIVE_IMMUNE_RESPONSE_BASED_ON_SOMATIC_RECOMBINATION_OF_IMMUNE_RECEPTORS_BUILT_FROM_IMMUNOGLOBULIN_SUPERFAMILY_DOMAINS	-0.321145	-0.000524398	-16.4476	6.67339e-52	3.4675e-51	107.066
GOBP_POSITIVE_REGULATION_OF_INTERLEUKIN_1_BETA_PRODUCTION	-0.351701	0.0036603	-16.4393	7.36994e-52	3.82638e-51	106.967
GOBP_POSITIVE_REGULATION_OF_INTERLEUKIN_8_PRODUCTION	-0.327964	0.00580577	-16.4377	7.51446e-52	3.89831e-51	106.948
GOBP_POSITIVE_REGULATION_OF_CATION_CHANNEL_ACTIVITY	-0.19396	0.00554149	-16.4372	7.56327e-52	3.92051e-51	106.941
GOMF_SYNTAXIN_BINDING	-0.212643	0.0134148	-16.4241	8.85396e-52	4.58591e-51	106.785
GOCC_AXOLEMMA	-0.332963	0.0242263	-16.4219	9.08741e-52	4.7031e-51	106.759
GOBP_REGULATION_OF_DEACETYLASE_ACTIVITY	-0.317906	0.017435	-16.4189	9.42566e-52	4.87429e-51	106.722
GOBP_RESPONSE_TO_LECTIN	-0.367445	0.013916	-16.4186	9.45671e-52	4.88646e-51	106.719
GOBP_POSITIVE_REGULATION_OF_GRANULOCYTE_CHEMOTAXIS	-0.316983	0.00629359	-16.4167	9.67248e-52	4.994e-51	106.697
GOBP_REGULATION_OF_MACROPHAGE_CHEMOTAXIS	-0.335271	0.00456742	-16.4166	9.68306e-52	4.99551e-51	106.695
GOBP_PROTEIN_LOCALIZATION_TO_CONDENSED_CHROMOSOME	0.471866	0.00296116	16.4136	1.00392e-51	5.17513e-51	106.659
GOBP_MICROTUBULE_ORGANIZING_CENTER_ORGANIZATION	0.201532	-0.00265037	16.4106	1.04149e-51	5.36457e-51	106.623
GOBP_REGULATION_OF_MYELINATION	-0.210522	0.0082345	-16.4094	1.05638e-51	5.43699e-51	106.609
GOBP_POSITIVE_REGULATION_OF_ADAPTIVE_IMMUNE_RESPONSE	-0.316889	0.00475241	-16.4081	1.07253e-51	5.51572e-51	106.594
GOBP_REGULATION_OF_PLATELET_ACTIVATION	-0.318623	0.000576467	-16.4073	1.08303e-51	5.56536e-51	106.584
GOBP_POSITIVE_REGULATION_OF_LYMPHOCYTE_MEDIATED_IMMUNITY	-0.313621	0.00363426	-16.4067	1.09113e-51	5.60256e-51	106.577
GOBP_INTERLEUKIN_6_PRODUCTION	-0.310376	0.00324192	-16.406	1.10007e-51	5.64401e-51	106.568
GOBP_SUBSTRATE_DEPENDENT_CELL_MIGRATION	-0.301081	0.0155282	-16.4016	1.15997e-51	5.94666e-51	106.516
GOBP_POSITIVE_REGULATION_OF_PROTEIN_KINASE_ACTIVITY	-0.144841	0.00347835	-16.4009	1.17003e-51	5.99352e-51	106.507
GOBP_REGULATION_OF_SUPEROXIDE_ANION_GENERATION	-0.363832	0.00747842	-16.3953	1.25162e-51	6.40647e-51	106.44
GOBP_POSITIVE_REGULATION_OF_INSULIN_SECRETION_INVOLVED_IN_CELLULAR_RESPONSE_TO_GLUCOSE_STIMULUS	-0.252151	0.00883543	-16.3929	1.28779e-51	6.58643e-51	106.412
GOBP_POSITIVE_REGULATION_OF_NATURAL_KILLER_CELL_MEDIATED_IMMUNITY	-0.388855	0.00148551	-16.3921	1.3007e-51	6.64724e-51	106.402
GOBP_ERK1_AND_ERK2_CASCADE	-0.214694	0.00135269	-16.3886	1.3557e-51	6.92287e-51	106.36
GOBP_POSITIVE_REGULATION_OF_INTERLEUKIN_1_PRODUCTION	-0.327523	0.00547515	-16.3881	1.36421e-51	6.96089e-51	106.354
GOBP_POSITIVE_REGULATION_OF_BONE_MINERALIZATION	-0.259275	0.0134933	-16.3873	1.37805e-51	7.02601e-51	106.344
GOBP_POSITIVE_REGULATION_OF_SUBSTRATE_ADHESION_DEPENDENT_CELL_SPREADING	-0.270815	0.00549792	-16.3814	1.47887e-51	7.53415e-51	106.274
GOBP_SERINE_FAMILY_AMINO_ACID_METABOLIC_PROCESS	0.253257	-0.0207728	16.3785	1.5305e-51	7.7851e-51	106.24
GOMF_STEROL_TRANSPORTER_ACTIVITY	-0.22907	0.00756302	-16.3785	1.53052e-51	7.7851e-51	106.24
GOBP_CELL_ADHESION_MEDIATED_BY_INTEGRIN	-0.318078	0.00668605	-16.3746	1.60449e-51	8.15499e-51	106.193
GOBP_PRESYNAPTIC_ENDOCYTOSIS	-0.255666	0.00697272	-16.3729	1.63659e-51	8.3117e-51	106.173
GOBP_MITOCHONDRIAL_RNA_METABOLIC_PROCESS	0.291691	-0.00951148	16.3719	1.65647e-51	8.40612e-51	106.161
GOBP_POSITIVE_REGULATION_OF_DEVELOPMENTAL_GROWTH	-0.151077	0.00829266	-16.3674	1.74938e-51	8.87067e-51	106.107
GOBP_POSITIVE_REGULATION_OF_CELL_CYCLE_PROCESS	0.191465	-0.00168095	16.362	1.86542e-51	9.45176e-51	106.043
GOBP_NEGATIVE_REGULATION_OF_CELL_PROJECTION_ORGANIZATION	-0.160938	0.006266	-16.3505	2.14299e-51	1.08451e-50	105.904
GOBP_INNATE_IMMUNE_RESPONSE_ACTIVATING_SIGNAL_TRANSDUCTION	-0.352687	0.0101499	-16.3504	2.14373e-51	1.08451e-50	105.904
GOMF_PHOSPHATIDYLINOSITOL_4_PHOSPHATE_BINDING	-0.208306	0.008789	-16.349	2.18097e-51	1.10249e-50	105.887
GOBP_HOMOTYPIC_CELL_CELL_ADHESION	-0.253281	0.0043445	-16.3441	2.31313e-51	1.16839e-50	105.828
GOBP_NEGATIVE_REGULATION_OF_LEUKOCYTE_APOPTOTIC_PROCESS	-0.330336	0.00296566	-16.3343	2.60034e-51	1.31245e-50	105.712
GOBP_CELLULAR_RESPONSE_TO_RADIATION	0.153396	-0.00378861	16.3291	2.76777e-51	1.39587e-50	105.65
GOBP_FC_RECEPTOR_SIGNALING_PATHWAY	-0.275154	0.00787491	-16.3254	2.89247e-51	1.45763e-50	105.606
GOBP_POSITIVE_REGULATION_OF_NATURAL_KILLER_CELL_PROLIFERATION	-0.396227	-0.00314079	-16.3253	2.89857e-51	1.45958e-50	105.604
GOBP_NEGATIVE_REGULATION_OF_PEPTIDYL_TYROSINE_PHOSPHORYLATION	-0.233367	0.00634597	-16.3225	2.99529e-51	1.50712e-50	105.571
GOBP_TISSUE_REGENERATION	-0.203253	0.00221759	-16.3221	3.00923e-51	1.51297e-50	105.566
GOBP_NEGATIVE_REGULATION_OF_LONG_TERM_SYNAPTIC_POTENTIATION	-0.3611	-0.000380058	-16.314	3.31715e-51	1.6665e-50	105.469
GOBP_IMMUNE_RESPONSE_REGULATING_SIGNALING_PATHWAY	-0.288419	-0.000316133	-16.3135	3.33865e-51	1.67497e-50	105.463
GOBP_REGULATION_OF_NAD_P_H_OXIDASE_ACTIVITY	-0.322203	0.0233311	-16.3135	3.33915e-51	1.67497e-50	105.463
GOCC_IMMUNOLOGICAL_SYNAPSE	-0.386699	0.00514738	-16.306	3.65099e-51	1.82998e-50	105.374
GOBP_LEPTIN_MEDIATED_SIGNALING_PATHWAY	-0.314494	0.00638688	-16.2933	4.24935e-51	2.12827e-50	105.223
GOBP_REGULATION_OF_LYMPHOCYTE_DIFFERENTIATION	-0.269123	0.00132043	-16.2908	4.38186e-51	2.19295e-50	105.192
GOBP_POSITIVE_REGULATION_OF_SPROUTING_ANGIOGENESIS	-0.292145	0.0122543	-16.2866	4.60365e-51	2.30218e-50	105.143
GOBP_POSITIVE_REGULATION_OF_ACUTE_INFLAMMATORY_RESPONSE	-0.377521	0.00753325	-16.2861	4.63367e-51	2.31542e-50	105.137
GOBP_POLYSACCHARIDE_CATABOLIC_PROCESS	-0.263425	0.0157192	-16.2837	4.7689e-51	2.38117e-50	105.108
GOBP_INSULIN_SECRETION	-0.144134	0.00588234	-16.2788	5.05866e-51	2.52391e-50	105.049
GOBP_RESPONSE_TO_TUMOR_CELL	-0.318356	0.00162613	-16.2736	5.38104e-51	2.6827e-50	104.988
GOBP_NEGATIVE_REGULATION_OF_LEUKOCYTE_CELL_CELL_ADHESION	-0.267015	0.00393104	-16.2728	5.43344e-51	2.70676e-50	104.978
GOBP_VESICLE_MEDIATED_TRANSPORT_BETWEEN_ENDOSOMAL_COMPARTMENTS	-0.239201	0.00737246	-16.2636	6.06479e-51	3.01897e-50	104.869
GOBP_POSITIVE_REGULATION_OF_CELL_ACTIVATION	-0.303609	-0.000484997	-16.2625	6.14585e-51	3.05699e-50	104.855
GOBP_ACTIVATION_OF_TRANSMEMBRANE_RECEPTOR_PROTEIN_TYROSINE_KINASE_ACTIVITY	-0.280949	0.0115592	-16.2605	6.29762e-51	3.13009e-50	104.831
GOBP_MATURE_B_CELL_DIFFERENTIATION	-0.385423	-0.00173728	-16.2572	6.54745e-51	3.25178e-50	104.792
GOBP_AMINE_BIOSYNTHETIC_PROCESS	-0.206629	0.0123454	-16.2554	6.6938e-51	3.32194e-50	104.77
GOBP_NEGATIVE_REGULATION_OF_CELL_CYCLE_PHASE_TRANSITION	0.202662	-0.0023966	16.2543	6.77825e-51	3.36129e-50	104.758
GOBP_NUCLEOSIDE_MONOPHOSPHATE_CATABOLIC_PROCESS	-0.28775	0.0137739	-16.254	6.80423e-51	3.37161e-50	104.754
GOBP_LEUKOTRIENE_METABOLIC_PROCESS	-0.306521	0.00516874	-16.2526	6.92219e-51	3.42746e-50	104.737
GOCC_INTERCALATED_DISC	-0.22741	0.00883215	-16.2434	7.72456e-51	3.82184e-50	104.628
GOMF_CALCIUM_RELEASE_CHANNEL_ACTIVITY	-0.30827	0.0109165	-16.2337	8.66891e-51	4.28582e-50	104.513
GOBP_SODIUM_ION_TRANSPORT	-0.159287	0.00104652	-16.2292	9.15772e-51	4.52405e-50	104.458
GOCC_ENDOLYSOSOME	-0.322401	0.0119933	-16.2229	9.86756e-51	4.87103e-50	104.384
GOBP_REGULATION_OF_ANTIGEN_RECEPTOR_MEDIATED_SIGNALING_PATHWAY	-0.37948	-0.00328063	-16.2211	1.00779e-50	4.9711e-50	104.363
GOMF_RIBOSOMAL_SMALL_SUBUNIT_BINDING	0.291618	-0.0120205	16.2168	1.0619e-50	5.23403e-50	104.311
GOMF_TRANSMEMBRANE_RECEPTOR_PROTEIN_KINASE_ACTIVITY	-0.229998	0.0105249	-16.2126	1.11596e-50	5.49634e-50	104.262
GOBP_PROTEIN_LOCALIZATION_TO_CHROMOSOME_TELOMERIC_REGION	0.311076	-0.00343232	16.2055	1.21456e-50	5.97745e-50	104.177
GOMF_TRANSLATION_INITIATION_FACTOR_BINDING	0.258	-0.00963701	16.1811	1.62617e-50	7.99717e-50	103.887
GOBP_IMP_METABOLIC_PROCESS	0.312225	-0.0191416	16.1792	1.66358e-50	8.17498e-50	103.864
GOBP_SNARE_COMPLEX_ASSEMBLY	-0.327074	0.00654675	-16.1777	1.69313e-50	8.31392e-50	103.846
GOCC_HISTONE_DEACETYLASE_COMPLEX	0.212816	-0.00684906	16.1768	1.71234e-50	8.40194e-50	103.835
GOBP_PLATELET_ACTIVATION	-0.257995	0.00312237	-16.1705	1.84541e-50	9.04808e-50	103.761
GOMF_SINGLE_STRANDED_RNA_BINDING	0.201157	-0.00851497	16.1651	1.9679e-50	9.64139e-50	103.697
GOBP_PROTEIN_LOCALIZATION_TO_CELL_CELL_JUNCTION	-0.327764	0.0178209	-16.1533	2.26429e-50	1.10851e-49	103.557
GOBP_POSITIVE_REGULATION_OF_MHC_CLASS_II_BIOSYNTHETIC_PROCESS	-0.370132	0.0129555	-16.153	2.27204e-50	1.11148e-49	103.554
GOBP_DNA_TEMPLATED_TRANSCRIPTION_ELONGATION	0.212775	-0.00831313	16.1519	2.30282e-50	1.12569e-49	103.54
GOBP_NUCLEAR_TRANSCRIBED_MRNA_CATABOLIC_PROCESS	0.23303	-0.00110194	16.1511	2.3263e-50	1.13631e-49	103.53
GOBP_CHOLESTEROL_EFFLUX	-0.231438	0.00101388	-16.1495	2.37109e-50	1.15733e-49	103.511
GOMF_PHOSPHOLIPID_TRANSPORTER_ACTIVITY	-0.209731	0.0100965	-16.1477	2.42167e-50	1.18113e-49	103.49
GOBP_REGULATION_OF_TRANSLATIONAL_INITIATION	0.229425	-0.00859715	16.1475	2.42859e-50	1.18362e-49	103.487
GOBP_SINGLE_STRAND_BREAK_REPAIR	0.380008	-0.00997904	16.147	2.44329e-50	1.18989e-49	103.481
GOBP_PROTEIN_DEGLYCOSYLATION	-0.291885	0.00184439	-16.1464	2.4594e-50	1.19685e-49	103.475
GOBP_REGULATION_OF_MITOTIC_NUCLEAR_DIVISION	0.243021	-0.000717158	16.1438	2.53836e-50	1.23435e-49	103.443
GOBP_POSITIVE_REGULATION_OF_CHEMOTAXIS	-0.278056	0.00153035	-16.1352	2.80973e-50	1.36529e-49	103.342
GOBP_PTERIDINE_CONTAINING_COMPOUND_METABOLIC_PROCESS	0.254683	-0.0087194	16.1272	3.09357e-50	1.5021e-49	103.246
GOBP_REGULATION_OF_PATTERN_RECOGNITION_RECEPTOR_SIGNALING_PATHWAY	-0.249775	0.00348205	-16.126	3.13785e-50	1.52247e-49	103.232
GOBP_REGULATION_OF_MITOTIC_CELL_CYCLE_SPINDLE_ASSEMBLY_CHECKPOINT	0.324796	-0.00477503	16.1227	3.26152e-50	1.58129e-49	103.194
GOMF_NUCLEAR_IMPORT_SIGNAL_RECEPTOR_ACTIVITY	0.339307	0.00022356	16.1173	3.47744e-50	1.68473e-49	103.13
GOBP_PHOSPHATIDYLCHOLINE_ACYL_CHAIN_REMODELING	-0.291317	0.00533238	-16.117	3.49125e-50	1.69016e-49	103.126
GOBP_POSITIVE_REGULATION_OF_PROTEIN_MATURATION	-0.247261	0.00142473	-16.104	4.07723e-50	1.97238e-49	102.971
GOBP_REGULATION_OF_NUCLEAR_CELL_CYCLE_DNA_REPLICATION	0.317533	-0.00714609	16.1007	4.23767e-50	2.04847e-49	102.933
GOBP_POSITIVE_REGULATION_OF_REACTIVE_OXYGEN_SPECIES_METABOLIC_PROCESS	-0.265188	0.00491092	-16.0958	4.49654e-50	2.172e-49	102.874
GOBP_POSITIVE_REGULATION_OF_LEUKOCYTE_MIGRATION	-0.296526	0.000830083	-16.0941	4.58407e-50	2.21264e-49	102.855
GOBP_NEGATIVE_REGULATION_OF_T_CELL_PROLIFERATION	-0.256869	0.00105567	-16.0891	4.86639e-50	2.34717e-49	102.795
GOBP_NEGATIVE_REGULATION_OF_CELL_CYCLE_PROCESS	0.193171	-0.00236313	16.088	4.93411e-50	2.37807e-49	102.782
GOBP_REGULATION_OF_FEEDING_BEHAVIOR	-0.255077	0.0110911	-16.0757	5.70733e-50	2.74871e-49	102.637
GOBP_POSITIVE_REGULATION_OF_PROTEIN_TYROSINE_KINASE_ACTIVITY	-0.204811	0.00270584	-16.0749	5.76502e-50	2.77444e-49	102.627
GOBP_REGULATION_OF_CATION_CHANNEL_ACTIVITY	-0.179071	0.00350213	-16.0698	6.12731e-50	2.94662e-49	102.566
GOBP_LEUKOCYTE_PROLIFERATION	-0.26021	-0.000173072	-16.0657	6.43206e-50	3.0909e-49	102.518
GOBP_REGULATION_OF_NATURAL_KILLER_CELL_DIFFERENTIATION	-0.35931	0.00730387	-16.0624	6.68563e-50	3.21038e-49	102.479
GOBP_NEGATIVE_REGULATION_OF_NECROTIC_CELL_DEATH	-0.271691	0.00242754	-16.0614	6.76498e-50	3.24609e-49	102.467
GOBP_ESTABLISHMENT_OF_PROTEIN_LOCALIZATION_TO_VACUOLE	-0.190763	0.00727181	-16.0605	6.83877e-50	3.27909e-49	102.457
GOBP_IRON_SULFUR_CLUSTER_ASSEMBLY	0.308106	-0.0191897	16.0582	7.03191e-50	3.36922e-49	102.429
GOBP_POSITIVE_REGULATION_OF_CELL_CYCLE	0.161728	-0.00206128	16.0576	7.08355e-50	3.39147e-49	102.422
GOBP_REGULATION_OF_T_CELL_PROLIFERATION	-0.28024	-0.00111357	-16.0525	7.52473e-50	3.60006e-49	102.361
GOMF_EXOPEPTIDASE_ACTIVITY	-0.163802	0.00870763	-16.0482	7.91497e-50	3.78398e-49	102.311
GOBP_POSITIVE_REGULATION_OF_CHROMOSOME_SEGREGATION	0.307608	-0.00046082	16.0474	7.9991e-50	3.8214e-49	102.301
GOBP_NEGATIVE_REGULATION_OF_UBIQUITIN_DEPENDENT_PROTEIN_CATABOLIC_PROCESS	0.197351	-0.00741309	16.0444	8.28565e-50	3.9554e-49	102.266
GOBP_POSITIVE_REGULATION_OF_LEUKOCYTE_MEDIATED_IMMUNITY	-0.30508	0.00399783	-16.0392	8.80831e-50	4.20183e-49	102.205
GOBP_REGULATION_OF_CENTROSOME_CYCLE	0.236761	-0.00434696	16.0372	9.02066e-50	4.29998e-49	102.181
GOBP_REGULATION_OF_HETEROTYPIC_CELL_CELL_ADHESION	-0.244237	0.00510882	-16.0156	1.16609e-49	5.55343e-49	101.925
GOMF_CARBOXYPEPTIDASE_ACTIVITY	-0.222047	0.00861917	-16.0156	1.16672e-49	5.55343e-49	101.925
GOMF_ALCOHOL_BINDING	-0.158454	0.00241358	-16.0152	1.17231e-49	5.57593e-49	101.92
GOBP_SEMAPHORIN_PLEXIN_SIGNALING_PATHWAY_INVOLVED_IN_NEURON_PROJECTION_GUIDANCE	-0.339158	0.0205394	-16.014	1.1893e-49	5.65263e-49	101.906
GOBP_POSITIVE_REGULATION_OF_MRNA_METABOLIC_PROCESS	0.204775	-0.000935599	16.0126	1.20855e-49	5.73994e-49	101.89
GOBP_NEGATIVE_REGULATION_OF_VASCULATURE_DEVELOPMENT	-0.237921	0.00530952	-16.0066	1.29816e-49	6.16106e-49	101.818
GOBP_POSITIVE_REGULATION_OF_LEUKOCYTE_CHEMOTAXIS	-0.298075	0.003311	-16.0047	1.32711e-49	6.29388e-49	101.797
GOBP_MUSCLE_CELL_PROLIFERATION	-0.222112	0.00574	-16.0017	1.3756e-49	6.51911e-49	101.761
GOBP_POSITIVE_REGULATION_OF_CYTOKINE_PRODUCTION_INVOLVED_IN_IMMUNE_RESPONSE	-0.309311	0.0101852	-15.9995	1.4132e-49	6.69243e-49	101.734
GOBP_T_HELPER_1_CELL_DIFFERENTIATION	-0.367723	0.00781712	-15.9978	1.44196e-49	6.82365e-49	101.714
GOBP_MYELOID_LEUKOCYTE_MIGRATION	-0.282577	0.00243292	-15.9977	1.44341e-49	6.82559e-49	101.713
GOBP_TUMOR_NECROSIS_FACTOR_SUPERFAMILY_CYTOKINE_PRODUCTION	-0.301345	0.00247443	-15.9943	1.50185e-49	7.09681e-49	101.673
GOBP_POSITIVE_REGULATION_OF_NERVOUS_SYSTEM_PROCESS	-0.239548	0.0101181	-15.9921	1.54282e-49	7.28511e-49	101.647
GOBP_REGULATION_OF_BLOOD_CIRCULATION	-0.170296	0.00326278	-15.9906	1.56941e-49	7.4053e-49	101.63
GOBP_ENDOSOME_TO_LYSOSOME_TRANSPORT	-0.249705	0.015559	-15.9851	1.67533e-49	7.89938e-49	101.565
GOMF_HISTONE_METHYLTRANSFERASE_ACTIVITY	0.272271	-0.00542254	15.9813	1.75221e-49	8.2559e-49	101.52
GOBP_NEGATIVE_REGULATION_OF_DNA_REPAIR	0.290961	-0.00650897	15.9762	1.86162e-49	8.76507e-49	101.46
GOBP_GERMINAL_CENTER_FORMATION	-0.408488	0.00758727	-15.9758	1.87124e-49	8.804e-49	101.454
GOBP_ADAPTIVE_IMMUNE_RESPONSE	-0.3148	-0.00294109	-15.9757	1.87455e-49	8.81322e-49	101.453
GOBP_NEGATIVE_REGULATION_OF_MRNA_PROCESSING	0.308596	-0.00617843	15.9747	1.89609e-49	8.90809e-49	101.441
GOBP_TUMOR_NECROSIS_FACTOR_MEDIATED_SIGNALING_PATHWAY	-0.250932	0.00169667	-15.9716	1.9661e-49	9.23034e-49	101.405
GOBP_REGULATION_OF_PROTEIN_TYROSINE_KINASE_ACTIVITY	-0.185245	0.00362459	-15.9662	2.09574e-49	9.8319e-49	101.342
GOBP_POSITIVE_REGULATION_OF_HETEROTYPIC_CELL_CELL_ADHESION	-0.303137	0.0123784	-15.9657	2.11036e-49	9.89337e-49	101.335
GOBP_NEGATIVE_REGULATION_OF_MRNA_METABOLIC_PROCESS	0.205731	-0.00219002	15.9642	2.14782e-49	1.00617e-48	101.317
GOBP_TELOMERE_MAINTENANCE_IN_RESPONSE_TO_DNA_DAMAGE	0.32231	-0.00486465	15.9629	2.1807e-49	1.02084e-48	101.302
GOBP_REGULATION_OF_ACUTE_INFLAMMATORY_RESPONSE_TO_ANTIGENIC_STIMULUS	-0.342495	0.00863557	-15.9625	2.19019e-49	1.02455e-48	101.298
GOCC_SPECIFIC_GRANULE	-0.288303	0.00490958	-15.9612	2.22513e-49	1.04015e-48	101.282
GOBP_SIGNAL_TRANSDUCTION_IN_RESPONSE_TO_DNA_DAMAGE	0.186423	-0.00255675	15.9603	2.24977e-49	1.05091e-48	101.271
GOCC_BASAL_PART_OF_CELL	-0.140569	0.000823168	-15.9587	2.29071e-49	1.06927e-48	101.253
GOBP_REGULATION_OF_AMYLOID_BETA_CLEARANCE	-0.280409	0.0126636	-15.9539	2.42748e-49	1.1323e-48	101.195
GOBP_MONOCYTE_CHEMOTAXIS	-0.333228	0.00586762	-15.9536	2.43459e-49	1.13481e-48	101.192
GOBP_MEMBRANE_DOCKING	-0.209659	0.0118154	-15.9488	2.57863e-49	1.20109e-48	101.135
GOMF_RNA_7_METHYLGUANOSINE_CAP_BINDING	0.365808	-0.0209245	15.9486	2.58493e-49	1.20316e-48	101.133
GOBP_ANTIFUNGAL_INNATE_IMMUNE_RESPONSE	-0.32041	0.00834851	-15.9424	2.77941e-49	1.29276e-48	101.061
GOBP_SUPEROXIDE_ANION_GENERATION	-0.295963	0.00407156	-15.9404	2.84731e-49	1.3234e-48	101.037
GOCC_PHAGOPHORE_ASSEMBLY_SITE_MEMBRANE	-0.288652	0.00555525	-15.9379	2.93365e-49	1.36256e-48	101.007
GOCC_SCAR_COMPLEX	-0.313753	0.0179284	-15.9339	3.0756e-49	1.42747e-48	100.96
GOBP_VIRAL_TRANSLATION	0.366552	-0.0108091	15.9314	3.16886e-49	1.46971e-48	100.93
GOBP_LYMPH_VESSEL_MORPHOGENESIS	-0.323773	0.0123738	-15.9305	3.20214e-49	1.48409e-48	100.92
GOBP_EPITHELIAL_CELL_APOPTOTIC_PROCESS	-0.204346	0.00777125	-15.9114	4.01426e-49	1.85916e-48	100.695
GOBP_GLYCEROPHOSPHOLIPID_METABOLIC_PROCESS	-0.133634	0.00430425	-15.9015	4.51317e-49	2.08874e-48	100.578
GOCC_PODOSOME	-0.311683	0.0144279	-15.8981	4.69802e-49	2.17275e-48	100.538
GOBP_POSTTRANSCRIPTIONAL_REGULATION_OF_GENE_EXPRESSION	0.153961	-0.00249901	15.893	4.98995e-49	2.30613e-48	100.478
GOBP_NEGATIVE_REGULATION_OF_NEURON_DEATH	-0.124284	0.00192432	-15.8848	5.50225e-49	2.54109e-48	100.381
GOCC_INTRINSIC_COMPONENT_OF_EXTERNAL_SIDE_OF_PLASMA_MEMBRANE	-0.290092	-0.000264265	-15.8845	5.52028e-49	2.54761e-48	100.377
GOBP_REGULATION_OF_MEMBRANE_PROTEIN_ECTODOMAIN_PROTEOLYSIS	-0.32966	0.00382065	-15.8832	5.60255e-49	2.58375e-48	100.363
GOBP_NEGATIVE_REGULATION_OF_TUMOR_NECROSIS_FACTOR_SUPERFAMILY_CYTOKINE_PRODUCTION	-0.3127	0.00726933	-15.8818	5.70231e-49	2.6279e-48	100.345
GOCC_ACTIN_FILAMENT_BUNDLE	-0.296587	0.00557918	-15.8774	6.00488e-49	2.76538e-48	100.294
GOCC_TRANSFERASE_COMPLEX_TRANSFERRING_PHOSPHORUS_CONTAINING_GROUPS	0.17578	-0.00243432	15.8761	6.09455e-49	2.8047e-48	100.279
GOCC_T_CELL_RECEPTOR_COMPLEX	-0.535293	-0.00243498	-15.8753	6.15714e-49	2.8315e-48	100.269
GOBP_RIBOSOMAL_LARGE_SUBUNIT_ASSEMBLY	0.343892	-0.0173056	15.8625	7.15717e-49	3.28907e-48	100.119
GOBP_SMOOTH_MUSCLE_CELL_PROLIFERATION	-0.244669	0.0046195	-15.8608	7.3096e-49	3.35675e-48	100.098
GOBP_MACROPHAGE_ACTIVATION	-0.311944	-0.00215212	-15.86	7.37674e-49	3.3852e-48	100.089
GOBP_NEUTROPHIL_HOMEOSTASIS	-0.33106	0.0110524	-15.859	7.46596e-49	3.42373e-48	100.077
GOBP_NEGATIVE_REGULATION_OF_NEURON_PROJECTION_DEVELOPMENT	-0.166369	0.0085825	-15.8584	7.52056e-49	3.44635e-48	100.07
GOMF_POLY_PYRIMIDINE_TRACT_BINDING	0.278654	-0.0148695	15.8581	7.54105e-49	3.45331e-48	100.067
GOMF_CORECEPTOR_ACTIVITY	-0.248633	0.00917471	-15.8538	7.93896e-49	3.63298e-48	100.016
GOBP_MONOAMINE_TRANSPORT	-0.233964	0.00592887	-15.8482	8.48038e-49	3.87802e-48	99.9501
GOBP_REGULATION_OF_RESPONSE_TO_DNA_DAMAGE_STIMULUS	0.190084	-0.00106456	15.8469	8.60751e-49	3.9334e-48	99.9353
GOBP_PROTEIN_DEPOLYMERIZATION	-0.163542	0.00960169	-15.8453	8.77716e-49	4.00812e-48	99.9158
GOBP_TRANSMISSION_OF_NERVE_IMPULSE	-0.213538	0.00958415	-15.8374	9.63384e-49	4.39624e-48	99.8231
GOBP_MITOTIC_G2_DNA_DAMAGE_CHECKPOINT_SIGNALING	0.246298	-0.00801499	15.8256	1.10761e-48	5.05086e-48	99.6843
GOBP_CYTOKINE_PRODUCTION_INVOLVED_IN_IMMUNE_RESPONSE	-0.291514	0.00800876	-15.8234	1.13611e-48	5.17695e-48	99.659
GOBP_REGULATION_OF_HEPATOCYTE_PROLIFERATION	-0.304499	0.00351925	-15.8234	1.13685e-48	5.17695e-48	99.6583
GOBP_REGULATION_OF_MONOOXYGENASE_ACTIVITY	-0.187967	0.00577321	-15.82	1.18278e-48	5.38236e-48	99.6189
GOBP_REGULATION_OF_VASCULATURE_DEVELOPMENT	-0.23631	0.00400383	-15.8189	1.19876e-48	5.45128e-48	99.6055
GOBP_REGULATION_OF_T_CELL_DIFFERENTIATION	-0.2702	0.00209849	-15.8159	1.24216e-48	5.64468e-48	99.5701
GOBP_NEGATIVE_REGULATION_OF_ALPHA_BETA_T_CELL_ACTIVATION	-0.288141	0.0120143	-15.8077	1.3681e-48	6.21266e-48	99.474
GOBP_POSITIVE_REGULATION_OF_CYTOKINE_PRODUCTION	-0.252193	0.000697463	-15.8074	1.37337e-48	6.23227e-48	99.4702
GOBP_NEGATIVE_REGULATION_OF_HISTONE_ACETYLATION	0.255161	-0.012986	15.8043	1.42402e-48	6.45762e-48	99.4341
GOBP_POSITIVE_REGULATION_OF_INTERLEUKIN_12_PRODUCTION	-0.346029	-0.000206236	-15.8031	1.44423e-48	6.54469e-48	99.4201
GOBP_REGULATION_OF_CYSTEINE_TYPE_ENDOPEPTIDASE_ACTIVITY	-0.192223	0.00179596	-15.7973	1.54728e-48	7.00683e-48	99.3515
GOBP_POSITIVE_REGULATION_OF_CALCIUM_ION_TRANSPORT	-0.17911	6.53297e-05	-15.7949	1.59189e-48	7.20382e-48	99.3232
GOBP_REGULATION_OF_TRANS_SYNAPTIC_SIGNALING	-0.182643	0.00573734	-15.7943	1.60304e-48	7.24923e-48	99.3162
GOBP_REGULATION_OF_PH	-0.185474	0.00341221	-15.7942	1.60457e-48	7.25116e-48	99.3153
GOBP_POSITIVE_REGULATION_OF_IMMUNE_RESPONSE	-0.269704	-4.73185e-05	-15.7933	1.62212e-48	7.32539e-48	99.3045
GOBP_DEPHOSPHORYLATION	-0.124139	0.00681639	-15.7917	1.65344e-48	7.46164e-48	99.2854
GOBP_POSITIVE_REGULATION_OF_NATURAL_KILLER_CELL_MEDIATED_CYTOTOXICITY	-0.381581	0.00200943	-15.7907	1.67259e-48	7.54283e-48	99.274
GOBP_INTRACELLULAR_PROTEIN_TRANSMEMBRANE_TRANSPORT	0.229316	-0.0125608	15.7893	1.69961e-48	7.65941e-48	99.258
GOBP_TOLL_LIKE_RECEPTOR_SIGNALING_PATHWAY	-0.290062	0.00170038	-15.7889	1.7087e-48	7.69507e-48	99.2527
GOBP_NOREPINEPHRINE_TRANSPORT	-0.253496	0.010383	-15.7754	2.00349e-48	9.0164e-48	99.0943
GOBP_MYELOID_LEUKOCYTE_MEDIATED_IMMUNITY	-0.278857	0.00209449	-15.7748	2.01659e-48	9.06909e-48	99.0878
GOBP_POSITIVE_REGULATION_OF_TOLL_LIKE_RECEPTOR_SIGNALING_PATHWAY	-0.3013	0.00368526	-15.7738	2.04204e-48	9.17724e-48	99.0753
GOBP_POSITIVE_REGULATION_OF_PROTEOLYSIS	-0.141488	0.0020325	-15.7731	2.0585e-48	9.24482e-48	99.0673
GOBP_POSITIVE_REGULATION_OF_NERVOUS_SYSTEM_DEVELOPMENT	-0.130405	0.00709936	-15.7711	2.10669e-48	9.45475e-48	99.0443
GOBP_NEGATIVE_REGULATION_OF_CALCIUM_ION_TRANSPORT	-0.195223	0.00778044	-15.77	2.13484e-48	9.57447e-48	99.0311
GOBP_RESPONSE_TO_MACROPHAGE_COLONY_STIMULATING_FACTOR	-0.341787	0.00811164	-15.7669	2.21546e-48	9.9292e-48	98.9942
GOBP_NEGATIVE_REGULATION_OF_IMMUNE_RESPONSE	-0.289342	-7.12598e-05	-15.7583	2.4503e-48	1.09742e-47	98.8939
GOBP_NEUROTRANSMITTER_UPTAKE	-0.243667	0.00692898	-15.7483	2.75645e-48	1.23369e-47	98.7767
GOBP_REGULATION_OF_B_CELL_RECEPTOR_SIGNALING_PATHWAY	-0.395438	0.00479293	-15.7467	2.81106e-48	1.25726e-47	98.7571
GOBP_MEMBRANE_INVAGINATION	-0.289749	0.00362285	-15.7382	3.10452e-48	1.38756e-47	98.6583
GOBP_REGULATION_OF_MRNA_SPLICING_VIA_SPLICEOSOME	0.197283	0.00021852	15.7326	3.31715e-48	1.48158e-47	98.5923
GOBP_INTERLEUKIN_10_PRODUCTION	-0.312536	0.00300622	-15.732	3.34088e-48	1.49116e-47	98.5853
GOBP_REGULATION_OF_MAST_CELL_ACTIVATION_INVOLVED_IN_IMMUNE_RESPONSE	-0.29828	0.0136658	-15.7281	3.49699e-48	1.55977e-47	98.5398
GOBP_NEGATIVE_REGULATION_OF_PROTEIN_ACETYLATION	0.227505	-0.00779693	15.7251	3.62482e-48	1.61568e-47	98.5041
GOBP_POSITIVE_REGULATION_OF_NEURON_PROJECTION_DEVELOPMENT	-0.165261	0.0092889	-15.7247	3.6392e-48	1.62098e-47	98.5001
GOBP_REACTIVE_NITROGEN_SPECIES_METABOLIC_PROCESS	-0.254548	0.00379318	-15.7125	4.20138e-48	1.87011e-47	98.3571
GOBP_BLOOD_VESSEL_ENDOTHELIAL_CELL_MIGRATION	-0.259511	0.00829898	-15.7086	4.3995e-48	1.95697e-47	98.3113
GOBP_NEUTROPHIL_ACTIVATION_INVOLVED_IN_IMMUNE_RESPONSE	-0.376641	-0.00302593	-15.7077	4.44707e-48	1.97678e-47	98.3005
GOBP_POSITIVE_REGULATION_OF_DNA_BIOSYNTHETIC_PROCESS	0.215902	-0.00204285	15.7046	4.61274e-48	2.04902e-47	98.2641
GOBP_REGULATION_OF_MITOTIC_CELL_CYCLE_PHASE_TRANSITION	0.186353	-0.00357574	15.6984	4.96359e-48	2.20337e-47	98.1912
GOBP_GRANULOCYTE_CHEMOTAXIS	-0.298114	0.00422466	-15.6937	5.2463e-48	2.32729e-47	98.136
GOBP_NEGATIVE_REGULATION_OF_LYMPHOCYTE_ACTIVATION	-0.271643	0.00236236	-15.6879	5.61698e-48	2.49003e-47	98.0681
GOBP_MUSCLE_SYSTEM_PROCESS	-0.162436	0.000585615	-15.6867	5.69603e-48	2.52336e-47	98.0542
GOBP_POSITIVE_REGULATION_OF_G1_S_TRANSITION_OF_MITOTIC_CELL_CYCLE	0.239573	-0.00657151	15.6856	5.76459e-48	2.552e-47	98.0422
GOBP_CRANIAL_NERVE_DEVELOPMENT	-0.198014	0.0100278	-15.6849	5.81615e-48	2.57307e-47	98.0334
GOBP_RECEPTOR_CATABOLIC_PROCESS	-0.272035	0.00399295	-15.6765	6.42186e-48	2.83912e-47	97.9348
GOBP_REGULATION_OF_CHROMATIN_BINDING	0.265845	-0.0124692	15.6715	6.80621e-48	3.007e-47	97.8769
GOBP_LEUKOCYTE_CHEMOTAXIS	-0.290156	0.00127669	-15.6698	6.94706e-48	3.06715e-47	97.8565
GOBP_DEFINITIVE_HEMOPOIESIS	-0.311105	0.00750703	-15.6669	7.1838e-48	3.16953e-47	97.8232
GOBP_REGULATION_OF_PROTEIN_BINDING	-0.140936	0.0052591	-15.6632	7.50457e-48	3.30881e-47	97.7797
GOBP_POSITIVE_REGULATION_OF_PEPTIDYL_TYROSINE_PHOSPHORYLATION	-0.213086	-7.13895e-05	-15.6619	7.62093e-48	3.35784e-47	97.7644
GOBP_ACTIVATION_OF_GTPASE_ACTIVITY	-0.190774	0.00535786	-15.6495	8.81437e-48	3.88106e-47	97.6195
GOBP_NEGATIVE_REGULATION_OF_RESPONSE_TO_DNA_DAMAGE_STIMULUS	0.206394	-0.00507341	15.6491	8.86119e-48	3.89904e-47	97.6143
GOCC_ROUGH_ENDOPLASMIC_RETICULUM_MEMBRANE	0.241851	-0.0136479	15.6457	9.22048e-48	4.0544e-47	97.5747
GOMF_HISTONE_LYSINE_N_METHYLTRANSFERASE_ACTIVITY	0.283385	-0.00482328	15.6402	9.83583e-48	4.32207e-47	97.5104
GOCC_ACROSOMAL_VESICLE	-0.128968	0.00791086	-15.6359	1.03455e-47	4.54298e-47	97.4601
GOBP_REGULATION_OF_PLATELET_AGGREGATION	-0.297656	0.00273965	-15.6349	1.04652e-47	4.59244e-47	97.4487
GOBP_REGULATION_OF_MUSCLE_HYPERTROPHY	-0.218886	0.00700469	-15.6341	1.05628e-47	4.63215e-47	97.4394
GOBP_LOCOMOTORY_BEHAVIOR	-0.178759	0.00842779	-15.628	1.13527e-47	4.97521e-47	97.3676
GOBP_REGULATION_OF_LYMPHOCYTE_ACTIVATION	-0.27044	-0.000907802	-15.6261	1.16053e-47	5.08249e-47	97.3457
GOMF_ENDOPEPTIDASE_ACTIVITY	-0.128545	0.000480147	-15.6194	1.25533e-47	5.49396e-47	97.2676
GOBP_NEGATIVE_REGULATION_OF_INTRACELLULAR_SIGNAL_TRANSDUCTION	-0.13682	0.00440645	-15.6166	1.29818e-47	5.67769e-47	97.2342
GOBP_PYRIMIDINE_NUCLEOTIDE_METABOLIC_PROCESS	0.210523	-0.00592506	15.6134	1.3466e-47	5.88551e-47	97.1977
GOBP_NEUROTRANSMITTER_REUPTAKE	-0.261402	0.00540753	-15.6122	1.36686e-47	5.97004e-47	97.1829
GOBP_NEGATIVE_REGULATION_OF_T_CELL_RECEPTOR_SIGNALING_PATHWAY	-0.383994	-0.00313653	-15.6112	1.3831e-47	6.03696e-47	97.1711
GOCC_SITE_OF_POLARIZED_GROWTH	-0.220652	0.0110837	-15.6111	1.38426e-47	6.03796e-47	97.1703
GOBP_REGULATION_OF_RECEPTOR_RECYCLING	-0.276581	0.0109041	-15.6063	1.46353e-47	6.37945e-47	97.1148
GOMF_LYSINE_N_METHYLTRANSFERASE_ACTIVITY	0.282923	-0.00457691	15.6014	1.55119e-47	6.75705e-47	97.0569
GOBP_MEMBRANE_PROTEIN_ECTODOMAIN_PROTEOLYSIS	-0.262422	0.00145313	-15.6002	1.57329e-47	6.84876e-47	97.0428
GOBP_CELLULAR_POLYSACCHARIDE_CATABOLIC_PROCESS	-0.270221	0.0149561	-15.5996	1.58392e-47	6.89044e-47	97.0361
GOBP_REGULATION_OF_NECROTIC_CELL_DEATH	-0.224421	-0.000906091	-15.5879	1.81625e-47	7.89582e-47	96.8999
GOBP_POSITIVE_REGULATION_OF_PATTERN_RECOGNITION_RECEPTOR_SIGNALING_PATHWAY	-0.269834	0.00262182	-15.5869	1.83847e-47	7.9871e-47	96.8878
GOBP_RESPONSE_TO_PAIN	-0.233981	0.00894241	-15.5857	1.86511e-47	8.09747e-47	96.8735
GOBP_CELL_CELL_JUNCTION_ORGANIZATION	-0.169881	0.00512741	-15.5814	1.96163e-47	8.51082e-47	96.8233
GOCC_SPINDLE_POLE	0.229049	-0.000947604	15.5779	2.04263e-47	8.85636e-47	96.783
GOMF_INTERLEUKIN_1_RECEPTOR_BINDING	-0.347298	-0.00578952	-15.5774	2.05446e-47	8.90175e-47	96.7772
GOBP_ADHERENS_JUNCTION_ORGANIZATION	-0.222691	0.0104843	-15.5734	2.15277e-47	9.32152e-47	96.7307
GOBP_REGULATION_OF_PHOSPHATIDYLINOSITOL_3_KINASE_ACTIVITY	-0.246746	0.00371676	-15.5717	2.19587e-47	9.50182e-47	96.711
GOBP_ACTIN_NUCLEATION	-0.195299	0.00905037	-15.5672	2.31704e-47	1.00195e-46	96.6575
GOCC_CELL_SUBSTRATE_JUNCTION	-0.213582	0.00826093	-15.5632	2.42705e-47	1.04883e-46	96.6113
GOBP_CELLULAR_RESPONSE_TO_STARVATION	-0.162079	0.00641018	-15.5619	2.46353e-47	1.06389e-46	96.5965
GOBP_POSITIVE_REGULATION_OF_CELLULAR_RESPIRATION	-0.337829	0.0169164	-15.5537	2.71269e-47	1.17071e-46	96.5006
GOBP_CELLULAR_RESPONSE_TO_INORGANIC_SUBSTANCE	-0.141059	0.00209348	-15.5515	2.782e-47	1.19983e-46	96.4755
GOBP_RESPONSE_TO_METAL_ION	-0.131497	0.00135669	-15.5507	2.81037e-47	1.21126e-46	96.4654
GOMF_DIACYLGLYCEROL_BINDING	-0.262454	0.0291497	-15.5478	2.90653e-47	1.25188e-46	96.4319
GOBP_REGULATION_OF_STRIATED_MUSCLE_CONTRACTION	-0.190716	-0.000489846	-15.5397	3.19593e-47	1.37562e-46	96.3374
GOBP_SPROUTING_ANGIOGENESIS	-0.234714	0.00712664	-15.538	3.26005e-47	1.40229e-46	96.3177
GOBP_REGULATION_OF_DEVELOPMENTAL_GROWTH	-0.124837	0.00668642	-15.5359	3.33988e-47	1.43569e-46	96.2936
GOMF_MYOSIN_HEAVY_CHAIN_BINDING	-0.352158	0.00397265	-15.5323	3.48626e-47	1.49762e-46	96.2509
GOMF_PROTEOGLYCAN_BINDING	-0.323399	0.0100761	-15.5287	3.63528e-47	1.56061e-46	96.2092
GOCC_ANCHORED_COMPONENT_OF_EXTERNAL_SIDE_OF_PLASMA_MEMBRANE	-0.299641	0.00109142	-15.5269	3.71099e-47	1.59206e-46	96.1887
GOBP_REGULATION_OF_NEUTROPHIL_CHEMOTAXIS	-0.318358	0.00176676	-15.5203	4.01252e-47	1.72029e-46	96.1109
GOBP_EXTRINSIC_APOPTOTIC_SIGNALING_PATHWAY	-0.193146	0.00590978	-15.5158	4.22572e-47	1.81051e-46	96.0594
GOBP_POSITIVE_REGULATION_OF_PHOSPHATIDYLINOSITOL_3_KINASE_SIGNALING	-0.236596	0.00620784	-15.5107	4.4858e-47	1.92067e-46	96
GOBP_MYELOID_CELL_DEVELOPMENT	-0.196448	0.00893974	-15.5105	4.4975e-47	1.92442e-46	95.9974
GOBP_T_CELL_SELECTION	-0.336851	-0.00378807	-15.5081	4.62405e-47	1.97728e-46	95.9698
GOBP_NEGATIVE_REGULATION_OF_MAST_CELL_ACTIVATION_INVOLVED_IN_IMMUNE_RESPONSE	-0.376696	0.0118687	-15.5068	4.69598e-47	2.00672e-46	95.9544
GOMF_SYNTAXIN_1_BINDING	-0.299916	0.0230418	-15.5035	4.87906e-47	2.08359e-46	95.9163
GOBP_REGULATION_OF_MAP_KINASE_ACTIVITY	-0.187752	0.00226048	-15.5025	4.93817e-47	2.10745e-46	95.9043
GOBP_NEGATIVE_REGULATION_OF_SMOOTH_MUSCLE_CELL_PROLIFERATION	-0.276279	0.00367804	-15.4998	5.09787e-47	2.17418e-46	95.8727
GOBP_GLUTAMINE_METABOLIC_PROCESS	0.285241	-0.0156146	15.4985	5.17349e-47	2.20499e-46	95.858
GOBP_WOUND_HEALING	-0.215445	0.00267161	-15.4969	5.27386e-47	2.2463e-46	95.8389
GOBP_EPIBOLY	-0.274968	0.00636009	-15.4915	5.61959e-47	2.39199e-46	95.7757
GOCC_TRANSCRIPTION_FACTOR_TFIID_COMPLEX	0.24793	-0.00537589	15.49	5.71825e-47	2.4324e-46	95.7584
GOBP_LEUKOCYTE_TETHERING_OR_ROLLING	-0.308211	0.00446511	-15.4867	5.94153e-47	2.52573e-46	95.7202
GOBP_POSITIVE_REGULATION_OF_APOPTOTIC_SIGNALING_PATHWAY	-0.176781	0.00614662	-15.4797	6.44482e-47	2.73789e-46	95.6393
GOBP_CYCLIC_NUCLEOTIDE_MEDIATED_SIGNALING	-0.165243	0.00247094	-15.4708	7.15673e-47	3.03835e-46	95.535
GOBP_TRANSLATIONAL_ELONGATION	0.216357	-0.0041283	15.4619	7.93259e-47	3.36555e-46	95.4326
GOBP_PROCESS_UTILIZING_AUTOPHAGIC_MECHANISM	-0.157707	0.00673965	-15.4607	8.04908e-47	3.41275e-46	95.4181
GOBP_ORGANELLE_FUSION	-0.170482	0.00704613	-15.4606	8.05626e-47	3.41357e-46	95.4172
GOMF_VOLTAGE_GATED_SODIUM_CHANNEL_ACTIVITY	-0.283618	0.0120947	-15.4596	8.15168e-47	3.45176e-46	95.4054
GOBP_ACTIVATED_T_CELL_PROLIFERATION	-0.243042	0.00412227	-15.4549	8.61163e-47	3.64292e-46	95.3508
GOBP_MITOTIC_G2_M_TRANSITION_CHECKPOINT	0.230338	-0.00429791	15.4549	8.61431e-47	3.64292e-46	95.3505
GOBP_REGULATION_OF_PHOSPHOLIPID_TRANSPORT	-0.285312	0.0111223	-15.4547	8.62858e-47	3.64659e-46	95.3489
GOBP_MEIOTIC_CELL_CYCLE_PHASE_TRANSITION	0.416079	-0.00536566	15.4533	8.77776e-47	3.70724e-46	95.3318
GOBP_POSITIVE_REGULATION_OF_PROTEIN_KINASE_B_SIGNALING	-0.194949	0.0029496	-15.4461	9.54373e-47	4.02813e-46	95.2485
GOBP_NIK_NF_KAPPAB_SIGNALING	-0.258364	0.00236401	-15.4421	9.99792e-47	4.2171e-46	95.2023
GOBP_REGULATION_OF_MRNA_3_END_PROCESSING	0.284544	-0.00898935	15.4412	1.01107e-46	4.26191e-46	95.1911
GOBP_NEGATIVE_REGULATION_OF_INTERFERON_GAMMA_PRODUCTION	-0.292173	0.00825132	-15.4371	1.06075e-46	4.46845e-46	95.1433
GOBP_CENTRAL_NERVOUS_SYSTEM_NEURON_DIFFERENTIATION	-0.14925	0.00641024	-15.4366	1.06694e-46	4.49163e-46	95.1376
GOMF_DNA_APURINIC_OR_APYRIMIDINIC_SITE_ENDONUCLEASE_ACTIVITY	0.347968	-0.0177347	15.4364	1.06954e-46	4.49965e-46	95.1351
GOBP_RESPONSE_TO_INORGANIC_SUBSTANCE	-0.123465	0.00194719	-15.4344	1.09466e-46	4.60236e-46	95.112
GOBP_REGULATION_OF_ERYTHROCYTE_DIFFERENTIATION	-0.219351	0.0123411	-15.4321	1.12409e-46	4.72304e-46	95.0856
GOBP_GLYCEROLIPID_CATABOLIC_PROCESS	-0.1751	0.000432417	-15.43	1.15151e-46	4.83515e-46	95.0616
GOBP_CELLULAR_DEFENSE_RESPONSE	-0.324361	0.00334954	-15.4293	1.16128e-46	4.87303e-46	95.0532
GOCC_CLUSTER_OF_ACTIN_BASED_CELL_PROJECTIONS	-0.147144	0.00234957	-15.4291	1.16443e-46	4.88312e-46	95.0505
GOBP_MUSCLE_CELL_MIGRATION	-0.238274	0.00486395	-15.4244	1.23018e-46	5.15554e-46	94.9959
GOBP_REGULATION_OF_TISSUE_REMODELING	-0.222119	0.00284102	-15.4238	1.23752e-46	5.18296e-46	94.9899
GOBP_FC_GAMMA_RECEPTOR_SIGNALING_PATHWAY	-0.309298	0.00920123	-15.4235	1.24284e-46	5.2019e-46	94.9857
GOBP_NUCLEAR_TRANSCRIBED_MRNA_CATABOLIC_PROCESS_NONSENSE_MEDIATED_DECAY	0.244474	-0.00164448	15.4121	1.41954e-46	5.93769e-46	94.8534
GOBP_REGULATION_OF_B_CELL_DIFFERENTIATION	-0.330917	-0.000219513	-15.4106	1.44403e-46	6.03623e-46	94.8363
GOMF_MYOSIN_BINDING	-0.161186	0.00200216	-15.4103	1.449e-46	6.05312e-46	94.8329
GOBP_PROTEIN_LOCALIZATION_TO_CHROMOSOME_CENTROMERIC_REGION	0.417746	0.00562634	15.4062	1.52083e-46	6.34912e-46	94.7848
GOBP_REGULATION_OF_NERVOUS_SYSTEM_DEVELOPMENT	-0.128166	0.00602867	-15.4003	1.6282e-46	6.79303e-46	94.7169
GOBP_NEGATIVE_REGULATION_OF_TRANSLATIONAL_INITIATION	0.269392	-0.0122409	15.4003	1.62938e-46	6.79359e-46	94.7161
GOMF_PHOSPHORUS_OXYGEN_LYASE_ACTIVITY	-0.253348	0.0122619	-15.3978	1.67577e-46	6.98256e-46	94.6882
GOMF_CHOLESTEROL_BINDING	-0.196052	0.000729846	-15.3918	1.79807e-46	7.48735e-46	94.6181
GOBP_POSITIVE_REGULATION_OF_MACROPHAGE_CHEMOTAXIS	-0.370357	0.00649468	-15.3915	1.80532e-46	7.51276e-46	94.6141
GOBP_REGULATION_OF_LYSOSOMAL_LUMEN_PH	-0.30665	0.0173502	-15.3902	1.83167e-46	7.61757e-46	94.5997
GOBP_GRANULOCYTE_MIGRATION	-0.28767	0.00231746	-15.3768	2.14089e-46	8.89785e-46	94.4444
GOBP_POSITIVE_REGULATION_OF_MACROPHAGE_MIGRATION	-0.355508	-0.00136584	-15.3745	2.19954e-46	9.13581e-46	94.4175
GOBP_NEGATIVE_REGULATION_OF_TRANSPORTER_ACTIVITY	-0.175155	0.00652715	-15.3686	2.35729e-46	9.78478e-46	94.3486
GOBP_NEGATIVE_REGULATION_OF_GTPASE_ACTIVITY	-0.19949	0.00708374	-15.3603	2.5957e-46	1.07675e-45	94.2527
GOBP_NEGATIVE_REGULATION_OF_CAMP_DEPENDENT_PROTEIN_KINASE_ACTIVITY	-0.379942	0.0270939	-15.3572	2.69056e-46	1.11539e-45	94.217
GOBP_NON_MEMBRANE_BOUNDED_ORGANELLE_ASSEMBLY	0.153055	-0.00119107	15.3556	2.74024e-46	1.13527e-45	94.1988
GOBP_REGULATION_OF_NUCLEAR_DIVISION	0.197701	-8.33014e-05	15.3535	2.80762e-46	1.16244e-45	94.1746
GOBP_AUTOPHAGIC_CELL_DEATH	-0.33448	0.0203471	-15.3533	2.81628e-46	1.16529e-45	94.1715
GOBP_PEPTIDYL_LYSINE_TRIMETHYLATION	0.25808	-0.00809071	15.3493	2.94779e-46	1.21893e-45	94.1261
GOBP_PHOSPHATIDYLSERINE_METABOLIC_PROCESS	-0.234325	0.00604327	-15.3485	2.97864e-46	1.23028e-45	94.1157
GOMF_RECEPTOR_ANTAGONIST_ACTIVITY	-0.250131	0.00811264	-15.3484	2.98073e-46	1.23028e-45	94.115
GOBP_DEVELOPMENTAL_MATURATION	-0.114879	0.00355822	-15.3484	2.98089e-46	1.23028e-45	94.115
GOBP_REGULATION_OF_INSULIN_SECRETION_INVOLVED_IN_CELLULAR_RESPONSE_TO_GLUCOSE_STIMULUS	-0.180538	0.00767607	-15.3339	3.52907e-46	1.4556e-45	93.947
GOBP_REGULATION_OF_HISTONE_H3_K9_METHYLATION	0.293288	-0.00564931	15.3289	3.73868e-46	1.54108e-45	93.8895
GOBP_LONG_TERM_SYNAPTIC_POTENTIATION	-0.180758	0.000289325	-15.3278	3.78578e-46	1.55951e-45	93.8771
GOBP_REGULATION_OF_CELL_CELL_ADHESION_MEDIATED_BY_INTEGRIN	-0.435579	0.00686609	-15.3232	3.99759e-46	1.64572e-45	93.8229
GOBP_INTERFERON_GAMMA_PRODUCTION	-0.302223	-0.000480643	-15.3167	4.30828e-46	1.77251e-45	93.7484
GOBP_REGULATION_OF_CELL_PROLIFERATION_INVOLVED_IN_KIDNEY_DEVELOPMENT	-0.308154	0.00454386	-15.3149	4.40246e-46	1.81012e-45	93.7269
GOMF_P53_BINDING	0.206338	-0.00560043	15.3148	4.40731e-46	1.81097e-45	93.7258
GOBP_DOUBLE_STRAND_BREAK_REPAIR_VIA_NONHOMOLOGOUS_END_JOINING	0.230805	4.73981e-05	15.3038	5.00419e-46	2.05493e-45	93.5994
GOBP_REGULATION_OF_MYELOID_LEUKOCYTE_MEDIATED_IMMUNITY	-0.297834	0.00868815	-15.3028	5.06567e-46	2.07887e-45	93.5872
GOBP_SECRETORY_GRANULE_ORGANIZATION	-0.186	0.00594852	-15.3027	5.07317e-46	2.08064e-45	93.5858
GOMF_LOW_DENSITY_LIPOPROTEIN_PARTICLE_RECEPTOR_BINDING	-0.274417	0.0123976	-15.3015	5.14122e-46	2.10722e-45	93.5725
GOMF_PHOSPHOTYROSINE_RESIDUE_BINDING	-0.247468	0.0107237	-15.3004	5.20853e-46	2.13347e-45	93.5596
GOBP_CHEMOKINE_PRODUCTION	-0.267895	-5.53896e-05	-15.2992	5.27993e-46	2.16136e-45	93.546
GOBP_DETECTION_OF_OTHER_ORGANISM	-0.409902	0.00184687	-15.2949	5.54838e-46	2.26983e-45	93.4966
GOCC_GERM_CELL_NUCLEUS	0.26898	-0.00420397	15.2913	5.78707e-46	2.36599e-45	93.4547
GOBP_ACTIVATION_OF_IMMUNE_RESPONSE	-0.281046	-0.0023183	-15.2894	5.91725e-46	2.41769e-45	93.4326
GOBP_NEGATIVE_REGULATION_OF_EPITHELIAL_CELL_PROLIFERATION	-0.192359	0.00503183	-15.2839	6.30659e-46	2.57516e-45	93.3692
GOMF_ACTIVIN_BINDING	-0.314937	0.0175336	-15.2748	7.01129e-46	2.86112e-45	93.2637
GOCC_INNER_MITOCHONDRIAL_MEMBRANE_PROTEIN_COMPLEX	0.284608	-0.0156088	15.2726	7.19229e-46	2.93314e-45	93.2384
GOBP_REGULATION_OF_LEUKOCYTE_PROLIFERATION	-0.267753	-0.00139009	-15.2684	7.55432e-46	3.07886e-45	93.1895
GOBP_CYTOPLASMIC_TRANSLATION	0.312989	-0.00892121	15.2681	7.57716e-46	3.08624e-45	93.1865
GOBP_REGULATION_OF_GLUCOSE_TRANSMEMBRANE_TRANSPORT	-0.172586	0.00772257	-15.2654	7.82326e-46	3.18449e-45	93.1547
GOBP_REGULATION_OF_DNA_BINDING_TRANSCRIPTION_FACTOR_ACTIVITY	-0.158251	0.00343443	-15.2628	8.06302e-46	3.28004e-45	93.1246
GOBP_NEGATIVE_REGULATION_OF_EPITHELIAL_CELL_MIGRATION	-0.216325	0.0056681	-15.2626	8.07574e-46	3.28316e-45	93.1231
GOBP_POSITIVE_REGULATION_OF_DNA_BINDING_TRANSCRIPTION_FACTOR_ACTIVITY	-0.178777	0.00267588	-15.2586	8.46112e-46	3.43769e-45	93.0767
GOCC_ISWI_TYPE_COMPLEX	0.296336	-0.0104351	15.2553	8.79385e-46	3.57065e-45	93.0383
GOBP_REGULATION_OF_STEROID_HORMONE_BIOSYNTHETIC_PROCESS	-0.302444	0.00737359	-15.2551	8.81016e-46	3.57505e-45	93.0365
GOBP_REGULATION_OF_JUN_KINASE_ACTIVITY	-0.179472	0.00450698	-15.2514	9.19424e-46	3.72858e-45	92.994
GOBP_XENOBIOTIC_TRANSPORT	-0.21211	0.006252	-15.2474	9.63608e-46	3.90534e-45	92.9473
GOBP_CELL_COMMUNICATION_INVOLVED_IN_CARDIAC_CONDUCTION	-0.221698	0.00413498	-15.2391	1.06135e-45	4.29879e-45	92.8511
GOCC_TRANSCRIPTION_ELONGATION_FACTOR_COMPLEX	0.241908	-0.0119711	15.2349	1.11401e-45	4.50928e-45	92.8029
GOBP_PHENOL_CONTAINING_COMPOUND_METABOLIC_PROCESS	-0.152444	0.00306056	-15.2341	1.12426e-45	4.54796e-45	92.7938
GOBP_REGULATION_OF_T_CELL_RECEPTOR_SIGNALING_PATHWAY	-0.367307	-0.00639733	-15.232	1.1521e-45	4.6577e-45	92.7695
GOBP_REGULATION_OF_NEUROTRANSMITTER_LEVELS	-0.196294	0.00607552	-15.2317	1.15643e-45	4.67228e-45	92.7657
GOMF_NUCLEOTIDE_RECEPTOR_ACTIVITY	-0.311865	-0.00146115	-15.2256	1.23984e-45	5.0062e-45	92.6964
GOBP_TISSUE_REMODELING	-0.221364	0.00437427	-15.2246	1.25511e-45	5.06469e-45	92.6842
GOMF_TRANSMEMBRANE_RECEPTOR_PROTEIN_SERINE_THREONINE_KINASE_ACTIVITY	-0.285123	0.0157955	-15.2181	1.35373e-45	5.4593e-45	92.609
GOBP_NEGATIVE_REGULATION_OF_PROTEIN_MATURATION	-0.284544	0.00135256	-15.2164	1.38043e-45	5.56351e-45	92.5895
GOBP_MEGAKARYOCYTE_DEVELOPMENT	-0.286083	0.0116643	-15.2152	1.3989e-45	5.63447e-45	92.5763
GOBP_GLYCEROLIPID_METABOLIC_PROCESS	-0.121113	0.00162004	-15.2063	1.55169e-45	6.24603e-45	92.4731
GOBP_REGULATION_OF_AUTOPHAGY	-0.150694	0.00690775	-15.1991	1.68535e-45	6.77989e-45	92.3909
GOBP_SPINDLE_MIDZONE_ASSEMBLY	0.410994	-0.00666334	15.1932	1.80641e-45	7.2624e-45	92.3219
GOBP_POSITIVE_REGULATION_OF_PEPTIDE_SECRETION	-0.170511	0.00354344	-15.187	1.93893e-45	7.79038e-45	92.2514
GOCC_FIBRILLAR_CENTER	0.15765	-0.00696573	15.1863	1.95451e-45	7.84812e-45	92.2435
GOBP_REGULATION_OF_TOLL_LIKE_RECEPTOR_3_SIGNALING_PATHWAY	-0.364717	0.023594	-15.1837	2.01626e-45	8.09108e-45	92.2125
GOBP_LATE_ENDOSOME_TO_LYSOSOME_TRANSPORT	-0.321602	0.0103653	-15.1804	2.09319e-45	8.39466e-45	92.1752
GOMF_CELL_ADHESION_MOLECULE_BINDING	-0.170153	0.00536369	-15.1772	2.17166e-45	8.70399e-45	92.1386
GOBP_ANTIGEN_RECEPTOR_MEDIATED_SIGNALING_PATHWAY	-0.30708	-0.00470437	-15.1723	2.30046e-45	9.21084e-45	92.0813
GOMF_NUCLEAR_LOCALIZATION_SEQUENCE_BINDING	0.282752	-0.0065301	15.1722	2.30094e-45	9.21084e-45	92.0811
GOBP_AXON_EXTENSION	-0.203319	0.0115389	-15.1706	2.34432e-45	9.37873e-45	92.0625
GOMF_EXORIBONUCLEASE_ACTIVITY_PRODUCING_5_PHOSPHOMONOESTERS	0.275845	-0.00622385	15.1638	2.53554e-45	1.01375e-44	91.9844
GOBP_CELL_GROWTH	-0.115002	0.00277578	-15.1627	2.56805e-45	1.02612e-44	91.9718
GOBP_STEROID_ESTERIFICATION	-0.306752	-0.00525043	-15.1596	2.66342e-45	1.06357e-44	91.9355
GOBP_REGULATION_OF_CARDIAC_MUSCLE_CONTRACTION	-0.187879	0.00224673	-15.159	2.68275e-45	1.07064e-44	91.9283
GOBP_PROTEIN_TRANSPORT_ALONG_MICROTUBULE	-0.378216	0.0227181	-15.152	2.90755e-45	1.15964e-44	91.8482
GOBP_CHROMOSOME_LOCALIZATION	0.250385	-0.00327349	15.1507	2.95136e-45	1.1764e-44	91.8333
GOBP_REGULATION_OF_SIGNALING_RECEPTOR_ACTIVITY	-0.148932	0.00319991	-15.1488	3.01689e-45	1.20178e-44	91.8115
GOBP_POSITIVE_REGULATION_OF_NIK_NF_KAPPAB_SIGNALING	-0.284977	-0.000730361	-15.1484	3.02995e-45	1.20625e-44	91.8072
GOBP_PROTEIN_TARGETING_TO_LYSOSOME	-0.231746	0.0116292	-15.1436	3.20301e-45	1.27437e-44	91.7519
GOBP_STRIATED_MUSCLE_CELL_DIFFERENTIATION	-0.142698	0.00519242	-15.1421	3.26176e-45	1.29695e-44	91.7338
GOBP_LYMPHOCYTE_COSTIMULATION	-0.328389	-0.000856715	-15.1247	3.9851e-45	1.5836e-44	91.5345
GOBP_NEGATIVE_REGULATION_OF_HYDROLASE_ACTIVITY	-0.15346	-0.00165309	-15.124	4.01675e-45	1.5952e-44	91.5266
GOBP_CELL_JUNCTION_DISASSEMBLY	-0.281617	0.0075324	-15.1169	4.36395e-45	1.73203e-44	91.4441
GOBP_NEGATIVE_REGULATION_OF_NF_KAPPAB_TRANSCRIPTION_FACTOR_ACTIVITY	-0.190787	0.00346878	-15.1146	4.47817e-45	1.77629e-44	91.4184
GOBP_REGULATION_OF_VASCULAR_ENDOTHELIAL_GROWTH_FACTOR_RECEPTOR_SIGNALING_PATHWAY	-0.267871	0.00825281	-15.1096	4.74398e-45	1.88058e-44	91.361
GOCC_TRANS_GOLGI_NETWORK_MEMBRANE	-0.184301	0.0094409	-15.1091	4.77392e-45	1.8913e-44	91.3547
GOBP_LYMPHANGIOGENESIS	-0.328203	0.00917394	-15.104	5.0614e-45	2.00397e-44	91.2966
GOMF_SERINE_TYPE_EXOPEPTIDASE_ACTIVITY	-0.351071	0.00221402	-15.1033	5.10072e-45	2.01831e-44	91.2889
GOBP_POSITIVE_REGULATION_OF_ERBB_SIGNALING_PATHWAY	-0.204803	0.00395265	-15.1003	5.28034e-45	2.08812e-44	91.2544
GOMF_CARD_DOMAIN_BINDING	-0.435889	0.00184255	-15.0984	5.40221e-45	2.13502e-44	91.2317
GOBP_REGULATION_OF_CELLULAR_PH	-0.194099	0.00479127	-15.0946	5.64345e-45	2.22901e-44	91.1882
GOBP_RESPONSE_TO_KETONE	-0.144237	-0.000224392	-15.0931	5.73761e-45	2.26483e-44	91.1718
GOBP_NEGATIVE_REGULATION_OF_CELL_DIVISION	0.278219	-0.0151964	15.085	6.30669e-45	2.48796e-44	91.0777
GOBP_REGULATION_OF_LIPID_TRANSPORT	-0.173193	-0.000305931	-15.0822	6.51238e-45	2.56755e-44	91.0457
GOBP_REGULATION_OF_CELL_SIZE	-0.154612	0.0068845	-15.0802	6.65885e-45	2.62371e-44	91.0236
GOBP_REGULATION_OF_LIPID_LOCALIZATION	-0.176873	-0.00120888	-15.0779	6.84149e-45	2.69404e-44	90.9967
GOBP_I_KAPPAB_PHOSPHORYLATION	-0.322982	0.00293457	-15.0753	7.04679e-45	2.77321e-44	90.9672
GOCC_MAIN_AXON	-0.261915	0.0107675	-15.0715	7.36687e-45	2.89743e-44	90.923
GOMF_PROTEIN_BINDING_INVOLVED_IN_HETEROTYPIC_CELL_CELL_ADHESION	-0.299107	0.0106184	-15.0702	7.47785e-45	2.9393e-44	90.9082
GOBP_AXONAL_FASCICULATION	-0.274769	0.0160532	-15.0698	7.50635e-45	2.94873e-44	90.9044
GOMF_LIPOPROTEIN_PARTICLE_RECEPTOR_BINDING	-0.256295	0.00839523	-15.0664	7.80967e-45	3.06604e-44	90.865
GOBP_REGULATION_OF_PRODUCTION_OF_MOLECULAR_MEDIATOR_OF_IMMUNE_RESPONSE	-0.23589	0.00420278	-15.0643	7.99971e-45	3.13875e-44	90.841
GOCC_PROTEIN_COMPLEX_INVOLVED_IN_CELL_ADHESION	-0.343252	0.00429646	-15.064	8.02679e-45	3.14749e-44	90.8377
GOBP_MACROPHAGE_DIFFERENTIATION	-0.251437	0.00183006	-15.0635	8.07899e-45	3.16605e-44	90.8312
GOBP_CELL_COMMUNICATION_BY_ELECTRICAL_COUPLING	-0.238799	0.0047726	-15.0614	8.27893e-45	3.24246e-44	90.8069
GOBP_NUCLEOLUS_ORGANIZATION	0.304728	-0.0139955	15.0586	8.54894e-45	3.3462e-44	90.7749
GOBP_POSITIVE_REGULATION_OF_MYELINATION	-0.261873	0.00659554	-15.0543	8.97892e-45	3.51239e-44	90.7261
GOBP_POSITIVE_REGULATION_OF_OSSIFICATION	-0.222037	0.010246	-15.0469	9.7814e-45	3.82401e-44	90.6409
GOBP_REGULATION_OF_PEPTIDASE_ACTIVITY	-0.175176	-0.00109091	-15.046	9.8767e-45	3.85896e-44	90.6313
GOBP_NATURAL_KILLER_CELL_ACTIVATION_INVOLVED_IN_IMMUNE_RESPONSE	-0.260761	0.00913053	-15.0459	9.89136e-45	3.86237e-44	90.6298
GOBP_PLASMA_MEMBRANE_PHOSPHOLIPID_SCRAMBLING	-0.235972	0.00716733	-15.0455	9.94341e-45	3.88037e-44	90.6246
GOBP_POSITIVE_REGULATION_OF_CELL_MORPHOGENESIS_INVOLVED_IN_DIFFERENTIATION	-0.147557	0.00612755	-15.0341	1.13332e-44	4.42008e-44	90.4944
GOBP_GLUCOSE_IMPORT	-0.15524	0.00653045	-15.0305	1.18163e-44	4.60575e-44	90.4529
GOMF_CYTOKINE_RECEPTOR_BINDING	-0.213819	0.00197727	-15.0282	1.21349e-44	4.7271e-44	90.4264
GOBP_MUCOPOLYSACCHARIDE_METABOLIC_PROCESS	-0.201897	0.00168858	-15.0231	1.2855e-44	5.00462e-44	90.369
GOBP_WATER_SOLUBLE_VITAMIN_METABOLIC_PROCESS	0.198965	-0.0118064	15.0218	1.30616e-44	5.08203e-44	90.3532
GOMF_ABC_TYPE_TRANSPORTER_ACTIVITY	-0.192046	0.00899657	-15.0172	1.37669e-44	5.35323e-44	90.3008
GOBP_PODOSOME_ASSEMBLY	-0.318659	0.0129375	-15.0129	1.44581e-44	5.61868e-44	90.2521
GOBP_REGULATION_OF_VACUOLE_ORGANIZATION	-0.223133	0.0130505	-15.0117	1.46633e-44	5.69502e-44	90.238
GOBP_REGULATION_OF_RECEPTOR_BINDING	-0.263899	0.0145699	-15.0079	1.5317e-44	5.94536e-44	90.1946
GOMF_PROTEIN_DISULFIDE_REDUCTASE_NAD_P_ACTIVITY	0.324503	-0.0133294	15.0055	1.5757e-44	6.11253e-44	90.1665
GOBP_INNER_CELL_MASS_CELL_PROLIFERATION	0.327882	0.00304975	15.0052	1.58102e-44	6.12951e-44	90.1631
GOCC_APICAL_PART_OF_CELL	-0.127585	-0.000554231	-15.0035	1.61197e-44	6.24578e-44	90.1438
GOCC_EXOCYTIC_VESICLE	-0.210236	0.00891683	-14.9976	1.72384e-44	6.67528e-44	90.077
GOBP_LIPID_TRANSLOCATION	-0.199221	0.00890445	-14.9926	1.82585e-44	7.06607e-44	90.0198
GOBP_EXPORT_ACROSS_PLASMA_MEMBRANE	-0.201821	3.87252e-05	-14.9904	1.87344e-44	7.24596e-44	89.9942
GOBP_REGULATION_OF_DOUBLE_STRAND_BREAK_REPAIR	0.216808	0.00112034	14.9887	1.90994e-44	7.38278e-44	89.975
GOBP_NEGATIVE_REGULATION_OF_PLATELET_ACTIVATION	-0.301779	0.00394501	-14.9852	1.98877e-44	7.68292e-44	89.9348
GOBP_RNA_INTERFERENCE	0.339797	-0.00188508	14.9836	2.02594e-44	7.82188e-44	89.9164
GOBP_RESPONSE_TO_MURAMYL_DIPEPTIDE	-0.356411	0.00297533	-14.9834	2.03112e-44	7.83724e-44	89.9138
GOBP_NEGATIVE_REGULATION_OF_ACTIVIN_RECEPTOR_SIGNALING_PATHWAY	-0.321471	0.00655497	-14.9815	2.0762e-44	8.00645e-44	89.892
GOMF_PROTEIN_SERINE_THREONINE_TYROSINE_KINASE_ACTIVITY	-0.123199	0.00449586	-14.9767	2.19277e-44	8.45097e-44	89.8376
GOBP_POSITIVE_REGULATION_OF_MAP_KINASE_ACTIVITY	-0.194038	0.00197203	-14.9753	2.22883e-44	8.58488e-44	89.8214
GOBP_MITOCHONDRIAL_DNA_METABOLIC_PROCESS	0.323021	-0.015012	14.9708	2.34666e-44	9.0334e-44	89.7701
GOBP_PROTEIN_METHYLATION	0.205348	-0.000900711	14.9627	2.57633e-44	9.91165e-44	89.6772
GOBP_LIVER_MORPHOGENESIS	-0.281997	0.000710747	-14.9591	2.68398e-44	1.03197e-43	89.6365
GOBP_POSITIVE_REGULATION_OF_PEPTIDASE_ACTIVITY	-0.183533	0.00183387	-14.9552	2.80877e-44	1.07932e-43	89.5913
GOCC_CELL_BODY	-0.143955	0.00607848	-14.9544	2.83303e-44	1.088e-43	89.5827
GOBP_PROTEIN_LOCALIZATION_TO_PRESYNAPSE	-0.388922	0.0212491	-14.9531	2.87681e-44	1.10416e-43	89.5674
GOBP_SOMATIC_DIVERSIFICATION_OF_IMMUNE_RECEPTORS_VIA_SOMATIC_MUTATION	0.319397	-0.00224774	14.9496	2.99513e-44	1.1489e-43	89.5273
GOBP_MEMBRANE_DEPOLARIZATION_DURING_ACTION_POTENTIAL	-0.266417	0.00541114	-14.9404	3.32595e-44	1.27505e-43	89.4231
GOCC_TERTIARY_GRANULE_LUMEN	-0.248635	0.00402431	-14.932	3.66237e-44	1.40319e-43	89.3272
GOCC_CYTOLYTIC_GRANULE	-0.40537	0.00513577	-14.9319	3.66664e-44	1.404e-43	89.326
GOBP_POSITIVE_REGULATION_OF_HISTONE_METHYLATION	0.257715	-0.0046011	14.9318	3.67119e-44	1.40492e-43	89.3248
GOCC_CHROMOCENTER	0.326772	3.45417e-05	14.931	3.70557e-44	1.41724e-43	89.3155
GOBP_REGULATION_OF_ESTABLISHMENT_OF_PROTEIN_LOCALIZATION_TO_CHROMOSOME	0.413469	0.00174333	14.9296	3.7668e-44	1.43982e-43	89.2992
GOBP_POSITIVE_REGULATION_OF_PHAGOCYTOSIS	-0.303505	-0.001682	-14.9261	3.92216e-44	1.49832e-43	89.259
GOBP_NEGATIVE_REGULATION_OF_RESPONSE_TO_WOUNDING	-0.195745	0.00191615	-14.9247	3.98416e-44	1.52112e-43	89.2434
GOBP_DENDRITIC_SPINE_MAINTENANCE	-0.239102	0.00661035	-14.9203	4.1909e-44	1.59911e-43	89.1931
GOBP_REGULATION_OF_TOLL_LIKE_RECEPTOR_9_SIGNALING_PATHWAY	-0.332842	0.0120194	-14.9202	4.19612e-44	1.59973e-43	89.1918
GOBP_APOPTOTIC_CELL_CLEARANCE	-0.288843	0.00688026	-14.9202	4.19743e-44	1.59973e-43	89.1915
GOBP_REGULATION_OF_LEUKOCYTE_APOPTOTIC_PROCESS	-0.279068	0.00264243	-14.9181	4.29931e-44	1.6376e-43	89.1677
GOMF_RNA_CAP_BINDING	0.311668	-0.017561	14.9141	4.50112e-44	1.71347e-43	89.122
GOBP_RESPONSE_TO_EPIDERMAL_GROWTH_FACTOR	-0.218262	0.007257	-14.9122	4.59706e-44	1.74897e-43	89.101
GOBP_POSITIVE_REGULATION_OF_PHOSPHOLIPID_METABOLIC_PROCESS	-0.308688	0.00567117	-14.9103	4.70183e-44	1.78779e-43	89.0786
GOBP_ATTACHMENT_OF_SPINDLE_MICROTUBULES_TO_KINETOCHORE	0.357466	0.00542138	14.9079	4.82976e-44	1.83537e-43	89.0519
GOBP_NEGATIVE_REGULATION_OF_LEUKOCYTE_PROLIFERATION	-0.258375	-0.000412468	-14.9077	4.83956e-44	1.83802e-43	89.0499
GOBP_RESPONSE_TO_NICOTINE	-0.182057	0.0055609	-14.9038	5.06145e-44	1.92117e-43	89.0053
GOBP_REGULATION_OF_HEART_CONTRACTION	-0.165762	0.00277645	-14.9013	5.21189e-44	1.97712e-43	88.9761
GOBP_POSITIVE_REGULATION_OF_RELEASE_OF_SEQUESTERED_CALCIUM_ION_INTO_CYTOSOL	-0.196117	0.00524632	-14.8979	5.41794e-44	2.05409e-43	88.9375
GOBP_MEMBRANE_BIOGENESIS	-0.189394	0.00438537	-14.8957	5.55762e-44	2.10582e-43	88.9122
GOBP_REGULATION_OF_RESPONSE_TO_BIOTIC_STIMULUS	-0.239884	0.00242026	-14.8945	5.62948e-44	2.13182e-43	88.8994
GOBP_NEURON_PROJECTION_ARBORIZATION	-0.236402	0.0121662	-14.8826	6.45697e-44	2.44376e-43	88.763
GOBP_REGULATION_OF_MRNA_POLYADENYLATION	0.316142	-0.00934832	14.8821	6.48853e-44	2.45427e-43	88.7581
GOCC_CATENIN_COMPLEX	-0.249524	0.0178784	-14.8783	6.78206e-44	2.56382e-43	88.7141
GOBP_ACTIVATION_OF_CYSTEINE_TYPE_ENDOPEPTIDASE_ACTIVITY	-0.310191	0.00205351	-14.8721	7.27834e-44	2.74983e-43	88.6438
GOBP_NEGATIVE_REGULATION_OF_MAP_KINASE_ACTIVITY	-0.205084	0.00635924	-14.8714	7.34027e-44	2.77162e-43	88.6354
GOBP_ASTROCYTE_DIFFERENTIATION	-0.193967	0.000194294	-14.871	7.3708e-44	2.78154e-43	88.6313
GOBP_CELL_CELL_ADHESION_MEDIATED_BY_INTEGRIN	-0.397658	0.0104101	-14.8676	7.66373e-44	2.89041e-43	88.5925
GOBP_NEGATIVE_REGULATION_OF_PROTEIN_AUTOPHOSPHORYLATION	-0.358397	0.00400065	-14.8658	7.82584e-44	2.94984e-43	88.5717
GOCC_APICAL_PLASMA_MEMBRANE	-0.131924	-0.00120578	-14.8614	8.23067e-44	3.10065e-43	88.5215
GOCC_LUMENAL_SIDE_OF_MEMBRANE	-0.416171	-0.00403315	-14.8524	9.12346e-44	3.43499e-43	88.419
GOCC_NUCLEOTIDE_EXCISION_REPAIR_COMPLEX	0.328208	-0.00783729	14.8502	9.35759e-44	3.52111e-43	88.3938
GOMF_LAMININ_BINDING	-0.330369	0.00884766	-14.8439	1.00507e-43	3.77928e-43	88.3227
GOBP_REGULATION_OF_BONE_REMODELING	-0.21474	0.00533779	-14.8439	1.00553e-43	3.77928e-43	88.3222
GOBP_RESPONSE_TO_STEROID_HORMONE	-0.137787	0.00191869	-14.8435	1.00992e-43	3.79362e-43	88.3179
GOBP_VESICLE_TRANSPORT_ALONG_MICROTUBULE	-0.257633	0.00678396	-14.842	1.02748e-43	3.85733e-43	88.3008
GOBP_REGULATION_OF_NEUTROPHIL_MIGRATION	-0.309019	-0.000907558	-14.8418	1.02961e-43	3.86311e-43	88.2987
GOBP_REGULATION_OF_SUBSTRATE_ADHESION_DEPENDENT_CELL_SPREADING	-0.242671	0.00538221	-14.8397	1.05528e-43	3.95715e-43	88.2742
GOMF_METHYL_CPG_BINDING	0.217565	-0.00606952	14.8328	1.14097e-43	4.27603e-43	88.1965
GOBP_RESPONSE_TO_REACTIVE_OXYGEN_SPECIES	-0.156179	0.00414951	-14.8325	1.14541e-43	4.29021e-43	88.1926
GOBP_POLYSACCHARIDE_METABOLIC_PROCESS	-0.138101	0.00810042	-14.8311	1.1643e-43	4.35843e-43	88.1764
GOBP_POSITIVE_REGULATION_OF_I_KAPPAB_KINASE_NF_KAPPAB_SIGNALING	-0.233429	0.00235989	-14.8307	1.16899e-43	4.3735e-43	88.1724
GOBP_POSITIVE_REGULATION_OF_MYELOID_CELL_DIFFERENTIATION	-0.203763	0.00748667	-14.828	1.20523e-43	4.5065e-43	88.142
GOBP_POSITIVE_REGULATION_OF_FAT_CELL_DIFFERENTIATION	-0.217001	0.00419401	-14.8216	1.29749e-43	4.84869e-43	88.0686
GOBP_REGULATION_OF_PHOSPHOLIPASE_ACTIVITY	-0.189926	0.00335931	-14.8214	1.30048e-43	4.85706e-43	88.0663
GOBP_CORTICAL_CYTOSKELETON_ORGANIZATION	-0.202414	0.00593017	-14.8165	1.3746e-43	5.13095e-43	88.0112
GOBP_REGULATION_OF_TRANSLATIONAL_FIDELITY	0.291975	-0.0138839	14.8088	1.50214e-43	5.60382e-43	87.9229
GOMF_PROTEIN_PHOSPHORYLATED_AMINO_ACID_BINDING	-0.215855	0.0124666	-14.8068	1.53584e-43	5.72626e-43	87.9008
GOBP_DENDRITIC_CELL_MIGRATION	-0.379827	0.00131648	-14.7955	1.74867e-43	6.51604e-43	87.7717
GOBP_REGULATION_OF_HELICASE_ACTIVITY	0.347254	-0.00665465	14.7943	1.7728e-43	6.6022e-43	87.758
GOMF_TELOMERIC_DNA_BINDING	0.229502	-0.00631144	14.7941	1.77662e-43	6.61264e-43	87.7559
GOBP_PROTEIN_TARGETING_TO_MITOCHONDRION	0.193548	-0.0137027	14.7898	1.86438e-43	6.93533e-43	87.7079
GOBP_CELL_COMMUNICATION_BY_ELECTRICAL_COUPLING_INVOLVED_IN_CARDIAC_CONDUCTION	-0.250833	0.00499552	-14.7896	1.8686e-43	6.94706e-43	87.7057
GOBP_RESPONSE_TO_INSULIN	-0.116525	0.00254378	-14.7876	1.91183e-43	7.10372e-43	87.6829
GOBP_POSITIVE_REGULATION_OF_NEUROTRANSMITTER_TRANSPORT	-0.279489	0.0104385	-14.786	1.94701e-43	7.23031e-43	87.6648
GOBP_EXOCYTIC_PROCESS	-0.191338	0.0144412	-14.7824	2.02867e-43	7.5293e-43	87.6239
GOBP_AUTONOMIC_NERVOUS_SYSTEM_DEVELOPMENT	-0.201428	0.0106093	-14.7801	2.08432e-43	7.73143e-43	87.597
GOMF_PHOSPHATIDYLINOSITOL_PHOSPHATE_KINASE_ACTIVITY	-0.266005	0.0144069	-14.7759	2.18556e-43	8.10234e-43	87.5498
GOMF_AMIDE_BINDING	-0.138909	0.000839931	-14.7707	2.32024e-43	8.59676e-43	87.4903
GOBP_MUSCLE_CELL_APOPTOTIC_PROCESS	-0.166856	0.00612483	-14.7684	2.38182e-43	8.81991e-43	87.4642
GOCC_INTRINSIC_COMPONENT_OF_MITOCHONDRIAL_MEMBRANE	0.212539	-0.00807715	14.7666	2.43118e-43	8.99756e-43	87.4438
GOBP_POSITIVE_REGULATION_OF_CALCIUM_ION_TRANSMEMBRANE_TRANSPORT	-0.171361	0.00155144	-14.7663	2.43824e-43	9.01859e-43	87.4409
GOBP_POSITIVE_REGULATION_OF_B_CELL_DIFFERENTIATION	-0.33341	0.00476365	-14.7643	2.49603e-43	9.22709e-43	87.4176
GOBP_RESPONSE_TO_STARVATION	-0.139465	0.00474478	-14.7592	2.64587e-43	9.77547e-43	87.3596
GOMF_PROTEIN_METHYLTRANSFERASE_ACTIVITY	0.24055	-0.00142494	14.7587	2.65988e-43	9.82167e-43	87.3544
GOBP_REGULATION_OF_CARDIOCYTE_DIFFERENTIATION	-0.254484	0.0199712	-14.7563	2.735e-43	1.00933e-42	87.3266
GOBP_NEGATIVE_REGULATION_OF_NUCLEAR_TRANSCRIBED_MRNA_CATABOLIC_PROCESS_DEADENYLATION_DEPENDENT_DECAY	0.377669	-0.00487806	14.7555	2.75936e-43	1.01775e-42	87.3178
GOBP_CELLULAR_RESPONSE_TO_LIPOPROTEIN_PARTICLE_STIMULUS	-0.28156	0.00847085	-14.7461	3.06963e-43	1.13155e-42	87.2118
GOBP_PLATELET_AGGREGATION	-0.254403	0.00411084	-14.7442	3.13696e-43	1.15571e-42	87.1902
GOBP_UV_DAMAGE_EXCISION_REPAIR	0.302776	-0.0146763	14.7346	3.50147e-43	1.28928e-42	87.0808
GOBP_REGULATION_OF_PROTEIN_AUTOPHOSPHORYLATION	-0.238905	0.0104098	-14.7272	3.80835e-43	1.40148e-42	86.9972
GOBP_POSITIVE_REGULATION_OF_PROTEIN_POLYMERIZATION	-0.147503	0.00407722	-14.727	3.81829e-43	1.40435e-42	86.9947
GOBP_EXTRINSIC_APOPTOTIC_SIGNALING_PATHWAY_VIA_DEATH_DOMAIN_RECEPTORS	-0.196961	0.00793787	-14.7255	3.88109e-43	1.42664e-42	86.9784
GOBP_POSITIVE_REGULATION_OF_ALCOHOL_BIOSYNTHETIC_PROCESS	-0.261399	0.0165539	-14.724	3.94953e-43	1.45098e-42	86.961
GOBP_NEGATIVE_REGULATION_OF_ANTIGEN_RECEPTOR_MEDIATED_SIGNALING_PATHWAY	-0.365013	-0.00605469	-14.7185	4.20407e-43	1.54362e-42	86.8989
GOBP_PIGMENT_BIOSYNTHETIC_PROCESS	0.194518	-0.00772598	14.7181	4.22204e-43	1.54935e-42	86.8946
GOBP_LYMPHOCYTE_CHEMOTAXIS	-0.301466	0.0029988	-14.717	4.27847e-43	1.56917e-42	86.8814
GOBP_REGULATION_OF_HEART_RATE	-0.189456	0.00552715	-14.7168	4.28801e-43	1.57179e-42	86.8792
GOBP_POSITIVE_REGULATION_OF_MONONUCLEAR_CELL_MIGRATION	-0.298447	0.00245871	-14.7161	4.32134e-43	1.58312e-42	86.8715
GOBP_LEUKOCYTE_ADHESION_TO_VASCULAR_ENDOTHELIAL_CELL	-0.288535	0.0029365	-14.7131	4.47026e-43	1.63675e-42	86.8378
GOCC_AZUROPHIL_GRANULE	-0.267265	0.00156388	-14.7101	4.6288e-43	1.69385e-42	86.8031
GOBP_REGULATION_OF_SUPEROXIDE_METABOLIC_PROCESS	-0.301391	0.0084566	-14.7048	4.91487e-43	1.79753e-42	86.7435
GOBP_REGULATION_OF_RESPONSE_TO_TUMOR_CELL	-0.310075	0.00128469	-14.7013	5.11716e-43	1.87046e-42	86.7033
GOBP_NEGATIVE_REGULATION_OF_CHEMOKINE_PRODUCTION	-0.267618	0.00938956	-14.6991	5.24434e-43	1.91587e-42	86.6789
GOMF_DNA_DIRECTED_DNA_POLYMERASE_ACTIVITY	0.257026	0.00395746	14.6986	5.27343e-43	1.92542e-42	86.6734
GOBP_CRANIAL_NERVE_STRUCTURAL_ORGANIZATION	-0.296855	0.0178159	-14.6757	6.84487e-43	2.49779e-42	86.4139
GOBP_NEURON_PROJECTION_EXTENSION	-0.186874	0.00967564	-14.6712	7.20249e-43	2.62681e-42	86.3633
GOBP_NUCLEOBASE_METABOLIC_PROCESS	0.243829	-0.0129596	14.6708	7.23415e-43	2.63689e-42	86.3589
GOBP_NEGATIVE_REGULATION_OF_MYOBLAST_DIFFERENTIATION	-0.231447	0.00704077	-14.6701	7.29424e-43	2.6573e-42	86.3507
GOBP_REGENERATION	-0.148224	0.000427604	-14.669	7.38662e-43	2.68946e-42	86.3381
GOBP_POSITIVE_REGULATION_OF_URINE_VOLUME	-0.30415	0.00403298	-14.6684	7.4344e-43	2.70534e-42	86.3317
GOMF_INTEGRIN_BINDING	-0.261381	0.00499434	-14.668	7.46939e-43	2.71656e-42	86.327
GOBP_LIPOPOLYSACCHARIDE_MEDIATED_SIGNALING_PATHWAY	-0.302602	0.00216832	-14.6624	7.95611e-43	2.89196e-42	86.2642
GOMF_PROTEIN_KINASE_C_ACTIVITY	-0.245284	0.0114459	-14.6622	7.98012e-43	2.89907e-42	86.2612
GOBP_ADULT_LOCOMOTORY_BEHAVIOR	-0.199217	0.00638431	-14.6602	8.16046e-43	2.96294e-42	86.239
GOBP_REGULATION_OF_ACTIN_CYTOSKELETON_REORGANIZATION	-0.260438	0.00697551	-14.6596	8.21867e-43	2.98241e-42	86.2319
GOBP_CELL_CELL_JUNCTION_ASSEMBLY	-0.162703	0.0057725	-14.6567	8.49608e-43	3.08136e-42	86.1989
GOBP_POSITIVE_REGULATION_OF_CELL_CYCLE_G1_S_PHASE_TRANSITION	0.2171	-0.00554738	14.6552	8.63602e-43	3.13038e-42	86.1827
GOBP_RESPONSE_TO_ETHANOL	-0.130482	0.00251107	-14.6548	8.67637e-43	3.14326e-42	86.178
GOBP_ESTABLISHMENT_OF_PROTEIN_LOCALIZATION_TO_MITOCHONDRIAL_MEMBRANE	0.248146	-0.0149923	14.6465	9.53748e-43	3.4533e-42	86.0839
GOCC_BASEMENT_MEMBRANE	-0.29238	0.0118801	-14.6451	9.68537e-43	3.5049e-42	86.0686
GOBP_RESPONSE_TO_INCREASED_OXYGEN_LEVELS	-0.220204	0.00988759	-14.6333	1.10831e-42	4.00847e-42	85.9345
GOBP_REGULATION_OF_SYNAPTIC_PLASTICITY	-0.173386	0.0036945	-14.6328	1.11465e-42	4.02918e-42	85.9288
GOBP_RESPONSE_TO_INTERLEUKIN_6	-0.210422	-0.0010418	-14.6274	1.18518e-42	4.28173e-42	85.8677
GOMF_EXORIBONUCLEASE_ACTIVITY	0.258413	-0.00729356	14.6211	1.27303e-42	4.59659e-42	85.7966
GOBP_POSITIVE_REGULATION_OF_JUN_KINASE_ACTIVITY	-0.200583	0.00431086	-14.6104	1.43635e-42	5.18341e-42	85.6765
GOBP_GOLGI_TO_ENDOSOME_TRANSPORT	-0.284338	0.0159228	-14.6053	1.52141e-42	5.48734e-42	85.6193
GOBP_NOREPINEPHRINE_METABOLIC_PROCESS	-0.307229	0.0187939	-14.6043	1.53925e-42	5.5486e-42	85.6077
GOBP_REGULATION_OF_PHAGOCYTOSIS	-0.283594	-0.000405315	-14.6028	1.56497e-42	5.63821e-42	85.5912
GOBP_GLIAL_CELL_PROLIFERATION	-0.225835	0.00213049	-14.5981	1.6522e-42	5.9492e-42	85.5372
GOBP_NEGATIVE_REGULATION_OF_RHO_PROTEIN_SIGNAL_TRANSDUCTION	-0.259294	0.0119201	-14.5959	1.69258e-42	6.09123e-42	85.5132
GOBP_REGULATION_OF_ACTION_POTENTIAL	-0.18039	0.00776131	-14.5924	1.76152e-42	6.33582e-42	85.4735
GOMF_PHOSPHOLIPASE_A1_ACTIVITY	-0.337052	0.00667227	-14.5855	1.9054e-42	6.84958e-42	85.3954
GOBP_PURINE_NUCLEOBASE_METABOLIC_PROCESS	0.299837	-0.0191198	14.5846	1.92425e-42	6.91353e-42	85.3856
GOBP_NEGATIVE_T_CELL_SELECTION	-0.394393	-0.00140573	-14.5785	2.06294e-42	7.40771e-42	85.3163
GOBP_OLIGOSACCHARIDE_LIPID_INTERMEDIATE_BIOSYNTHETIC_PROCESS	0.317578	-0.0216872	14.577	2.09837e-42	7.53081e-42	85.2994
GOCC_SPINDLE_MIDZONE	0.286309	-0.00415482	14.5748	2.15083e-42	7.71484e-42	85.2748
GOCC_NEUROMUSCULAR_JUNCTION	-0.201821	0.0156966	-14.5678	2.32749e-42	8.34392e-42	85.1963
GOBP_FOREBRAIN_NEURON_DIFFERENTIATION	-0.18764	0.00646728	-14.5677	2.3311e-42	8.35225e-42	85.1948
GOBP_MITOTIC_SPINDLE_ORGANIZATION	0.222321	-0.00298629	14.562	2.48628e-42	8.90338e-42	85.1306
GOBP_CELLULAR_RESPONSE_TO_LIGHT_STIMULUS	0.132545	-0.00405551	14.555	2.69148e-42	9.63288e-42	85.0518
GOBP_LEUKOCYTE_APOPTOTIC_PROCESS	-0.258718	0.00249514	-14.5544	2.71078e-42	9.69666e-42	85.0446
GOBP_SYNAPSE_PRUNING	-0.389163	0.00193197	-14.5524	2.77031e-42	9.90415e-42	85.023
GOBP_VASCULAR_ASSOCIATED_SMOOTH_MUSCLE_CELL_PROLIFERATION	-0.234511	0.00529774	-14.545	3.01198e-42	1.07622e-41	84.9398
GOBP_REPLICATIVE_SENESCENCE	0.318102	-0.0157285	14.5426	3.09478e-42	1.10521e-41	84.9128
GOBP_NEGATIVE_REGULATION_OF_CALCIUM_MEDIATED_SIGNALING	-0.273167	0.00900875	-14.5377	3.27284e-42	1.16815e-41	84.8572
GOBP_POSITIVE_REGULATION_OF_DEFENSE_RESPONSE	-0.251319	0.00034693	-14.5291	3.60709e-42	1.28675e-41	84.7605
GOBP_REGULATION_OF_CELL_MORPHOGENESIS_INVOLVED_IN_DIFFERENTIATION	-0.146441	0.00525302	-14.5254	3.76284e-42	1.34158e-41	84.7184
GOBP_DNA_METHYLATION_OR_DEMETHYLATION	0.180997	-0.00374944	14.5244	3.80284e-42	1.3551e-41	84.7079
GOBP_FIBROBLAST_MIGRATION	-0.210533	0.0118701	-14.5222	3.90131e-42	1.38943e-41	84.6824
GOBP_REGULATION_OF_LIPID_KINASE_ACTIVITY	-0.215223	0.00409941	-14.5217	3.92279e-42	1.39631e-41	84.677
GOBP_NEURON_REMODELING	-0.300382	0.007139	-14.5215	3.93176e-42	1.39875e-41	84.6747
GOMF_METALLOENDOPEPTIDASE_INHIBITOR_ACTIVITY	-0.281332	0.00564354	-14.5139	4.28583e-42	1.52388e-41	84.5889
GOBP_REGULATION_OF_PROTEIN_TARGETING	-0.151164	0.00429172	-14.5131	4.32173e-42	1.5358e-41	84.5806
GOBP_REGULATION_OF_SPROUTING_ANGIOGENESIS	-0.228898	0.00562238	-14.5116	4.39759e-42	1.56191e-41	84.5633
GOCC_A_BAND	-0.242626	-0.000152684	-14.5091	4.52152e-42	1.60505e-41	84.5357
GOMF_LIPOPEPTIDE_BINDING	-0.4569	0.00289103	-14.5027	4.85964e-42	1.72414e-41	84.4639
GOBP_SUPEROXIDE_METABOLIC_PROCESS	-0.236761	0.00190923	-14.4858	5.8812e-42	2.08544e-41	84.2741
GOBP_POSITIVE_REGULATION_OF_RESPONSE_TO_WOUNDING	-0.21243	-0.000336744	-14.4708	6.97248e-42	2.47106e-41	84.1048
GOBP_POSITIVE_REGULATION_OF_P38MAPK_CASCADE	-0.245137	0.00918618	-14.4704	7.00141e-42	2.47997e-41	84.1007
GOCC_SEMAPHORIN_RECEPTOR_COMPLEX	-0.355456	0.0226138	-14.4676	7.22287e-42	2.55702e-41	84.0697
GOBP_POSITIVE_REGULATION_OF_INFLAMMATORY_RESPONSE	-0.28546	-0.00127737	-14.4642	7.51033e-42	2.65734e-41	84.0309
GOBP_HISTONE_METHYLATION	0.209518	-0.000888558	14.461	7.78309e-42	2.75236e-41	83.9954
GOBP_TOLL_LIKE_RECEPTOR_4_SIGNALING_PATHWAY	-0.281462	0.00115511	-14.4515	8.66254e-42	3.0617e-41	83.8889
GOBP_NEGATIVE_REGULATION_OF_TISSUE_REMODELING	-0.269604	0.00642515	-14.4433	9.50568e-42	3.35788e-41	83.7965
GOMF_NADPLUS_NUCLEOSIDASE_ACTIVITY	-0.34708	0.00272063	-14.4393	9.94409e-42	3.51085e-41	83.7516
GOBP_REGULATION_OF_DENDRITIC_CELL_ANTIGEN_PROCESSING_AND_PRESENTATION	-0.451191	-0.00235089	-14.439	9.97469e-42	3.51975e-41	83.7486
GOBP_POSITIVE_REGULATION_OF_UBIQUITIN_PROTEIN_TRANSFERASE_ACTIVITY	0.230455	-0.00543943	14.4358	1.03461e-41	3.64868e-41	83.7122
GOBP_POSITIVE_REGULATION_OF_NEUROINFLAMMATORY_RESPONSE	-0.383089	0.00192318	-14.4357	1.03513e-41	3.64868e-41	83.7117
GOBP_NEGATIVE_REGULATION_OF_DOUBLE_STRAND_BREAK_REPAIR_VIA_HOMOLOGOUS_RECOMBINATION	0.305513	-0.0044499	14.4331	1.0663e-41	3.75652e-41	83.6822
GOBP_PEPTIDYL_LYSINE_METHYLATION	0.217417	0.000117219	14.4305	1.09833e-41	3.86525e-41	83.6528
GOBP_LEUKOCYTE_MIGRATION_INVOLVED_IN_INFLAMMATORY_RESPONSE	-0.307635	0.00531884	-14.4305	1.09835e-41	3.86525e-41	83.6527
GOBP_NECROTIC_CELL_DEATH	-0.212283	-0.00112069	-14.427	1.14154e-41	4.01511e-41	83.6144
GOBP_GLIAL_CELL_DIFFERENTIATION	-0.146055	0.000147148	-14.4263	1.15045e-41	4.04425e-41	83.6066
GOBP_REGULATION_OF_MITOTIC_CELL_CYCLE	0.142498	-0.00200307	14.4219	1.20951e-41	4.24957e-41	83.5568
GOBP_REGULATION_OF_WOUND_HEALING	-0.218923	3.04875e-05	-14.4101	1.38166e-41	4.85182e-41	83.4245
GOCC_VACUOLAR_LUMEN	-0.252834	-0.00164663	-14.4063	1.44087e-41	5.05702e-41	83.3827
GOBP_NEGATIVE_REGULATION_OF_COAGULATION	-0.261291	0.000102395	-14.4051	1.46163e-41	5.1271e-41	83.3685
GOMF_ANTIGEN_BINDING	-0.365068	-0.00485746	-14.4037	1.4848e-41	5.20557e-41	83.3529
GOBP_REGULATION_OF_CHOLESTEROL_EFFLUX	-0.23584	0.00388406	-14.3956	1.62528e-41	5.69502e-41	83.2629
GOBP_NEGATIVE_REGULATION_OF_BLOOD_VESSEL_ENDOTHELIAL_CELL_MIGRATION	-0.277299	0.00637454	-14.3939	1.65681e-41	5.8024e-41	83.2438
GOBP_MITOTIC_INTRA_S_DNA_DAMAGE_CHECKPOINT_SIGNALING	0.288928	-0.00313274	14.3929	1.67584e-41	5.86588e-41	83.2325
GOCC_NUCLEOCYTOPLASMIC_TRANSPORT_COMPLEX	0.350267	-0.00762697	14.3886	1.75843e-41	6.15166e-41	83.1846
GOBP_NEURON_APOPTOTIC_PROCESS	-0.103666	0.00384505	-14.3869	1.79278e-41	6.2685e-41	83.1654
GOBP_POSITIVE_REGULATION_OF_VASCULATURE_DEVELOPMENT	-0.224432	0.00315567	-14.3864	1.80445e-41	6.30589e-41	83.1589
GOBP_CELLULAR_RESPONSE_TO_KETONE	-0.161301	0.00504535	-14.3777	1.98973e-41	6.94967e-41	83.0617
GOBP_NEGATIVE_REGULATION_OF_REGULATED_SECRETORY_PATHWAY	-0.344993	-0.00130154	-14.3707	2.15168e-41	7.5113e-41	82.9838
GOCC_INTERSTITIAL_MATRIX	-0.382946	0.0104268	-14.3689	2.19511e-41	7.65882e-41	82.964
GOMF_CARBOHYDRATE_BINDING	-0.194147	-0.00105661	-14.3611	2.39581e-41	8.3546e-41	82.8769
GOBP_POSITIVE_REGULATION_OF_NEURON_APOPTOTIC_PROCESS	-0.159896	0.00874569	-14.3584	2.47093e-41	8.61193e-41	82.8462
GOBP_POSITIVE_REGULATION_OF_MRNA_3_END_PROCESSING	0.333854	-0.0110527	14.3549	2.56924e-41	8.9498e-41	82.8074
GOMF_TRANSFORMING_GROWTH_FACTOR_BETA_ACTIVATED_RECEPTOR_ACTIVITY	-0.323114	0.016799	-14.3514	2.67188e-41	9.30238e-41	82.7684
GOBP_MACROAUTOPHAGY	-0.177306	0.00967596	-14.3509	2.68909e-41	9.35729e-41	82.762
GOBP_CELL_MATURATION	-0.106536	0.00255709	-14.3432	2.93166e-41	1.01959e-40	82.6761
GOBP_VASCULAR_ENDOTHELIAL_GROWTH_FACTOR_RECEPTOR_SIGNALING_PATHWAY	-0.25218	0.0066914	-14.3422	2.96513e-41	1.03068e-40	82.6648
GOBP_VASCULAR_ENDOTHELIAL_GROWTH_FACTOR_SIGNALING_PATHWAY	-0.244419	0.010123	-14.3407	3.0124e-41	1.04656e-40	82.6491
GOBP_RESPONSE_TO_TEMPERATURE_STIMULUS	-0.132301	0.00592114	-14.3352	3.20521e-41	1.11295e-40	82.5874
GOBP_CELLULAR_RESPONSE_TO_VASCULAR_ENDOTHELIAL_GROWTH_FACTOR_STIMULUS	-0.258299	0.00745666	-14.33	3.398e-41	1.17926e-40	82.5293
GOBP_SODIUM_ION_TRANSMEMBRANE_TRANSPORT	-0.155374	-0.00186395	-14.3216	3.73393e-41	1.29516e-40	82.4355
GOMF_PROTEIN_SERINE_THREONINE_KINASE_INHIBITOR_ACTIVITY	-0.264178	0.0232263	-14.3182	3.87943e-41	1.34491e-40	82.3975
GOBP_RESPONSE_TO_X_RAY	0.236326	-0.00149919	14.3062	4.4376e-41	1.5376e-40	82.2638
GOBP_INSULIN_LIKE_GROWTH_FACTOR_RECEPTOR_SIGNALING_PATHWAY	-0.227858	0.0021505	-14.306	4.44655e-41	1.53988e-40	82.2618
GOBP_ACID_SECRETION	-0.202443	0.000885348	-14.3056	4.47058e-41	1.54738e-40	82.2564
GOBP_REGULATION_OF_BICELLULAR_TIGHT_JUNCTION_ASSEMBLY	-0.282143	0.00820709	-14.3028	4.60969e-41	1.59468e-40	82.2259
GOMF_LIPID_TRANSPORTER_ACTIVITY	-0.150044	0.00353757	-14.3022	4.64323e-41	1.60544e-40	82.2187
GOBP_REGULATION_OF_NITRIC_OXIDE_SYNTHASE_ACTIVITY	-0.178401	0.00763736	-14.3021	4.64761e-41	1.6061e-40	82.2178
GOBP_NEGATIVE_REGULATION_OF_G_PROTEIN_COUPLED_RECEPTOR_SIGNALING_PATHWAY	-0.191877	0.0105429	-14.2984	4.84247e-41	1.67255e-40	82.1769
GOBP_GMP_METABOLIC_PROCESS	0.2316	-0.0138006	14.2908	5.27791e-41	1.82198e-40	82.0913
GOBP_REGULATION_OF_MACROAUTOPHAGY	-0.180749	0.0103233	-14.2881	5.43442e-41	1.87502e-40	82.0622
GOBP_NEGATIVE_REGULATION_OF_MACROPHAGE_ACTIVATION	-0.304576	-0.000792496	-14.2854	5.60394e-41	1.93249e-40	82.0317
GOBP_INSULIN_SECRETION_INVOLVED_IN_CELLULAR_RESPONSE_TO_GLUCOSE_STIMULUS	-0.172956	0.00743958	-14.2844	5.66622e-41	1.95293e-40	82.0207
GOCC_INO80_TYPE_COMPLEX	0.266083	-0.00388875	14.2835	5.7266e-41	1.9727e-40	82.0101
GOBP_RESPONSE_TO_ESTROGEN	-0.167325	0.00572094	-14.2757	6.2486e-41	2.15138e-40	81.9234
GOBP_FEVER_GENERATION	-0.316587	0.0103625	-14.2728	6.45637e-41	2.22174e-40	81.8908
GOBP_EPITHELIAL_CELL_DEVELOPMENT	-0.172802	0.00375311	-14.2651	7.03872e-41	2.42086e-40	81.8049
GOCC_JUXTAPARANODE_REGION_OF_AXON	-0.364382	0.0117436	-14.2649	7.05376e-41	2.42475e-40	81.8028
GOBP_POSITIVE_REGULATION_OF_LYMPHOCYTE_MIGRATION	-0.312375	0.00320485	-14.2645	7.08422e-41	2.43394e-40	81.7985
GOBP_CHROMATIN_ORGANIZATION	0.169072	-8.97698e-05	14.2576	7.65319e-41	2.62804e-40	81.7217
GOBP_AMINOGLYCAN_BIOSYNTHETIC_PROCESS	-0.163729	0.00389179	-14.255	7.88122e-41	2.70492e-40	81.6925
GOBP_REGULATION_OF_ERBB_SIGNALING_PATHWAY	-0.174828	0.000479132	-14.2506	8.27046e-41	2.83702e-40	81.6445
GOBP_TYROSINE_PHOSPHORYLATION_OF_STAT_PROTEIN	-0.211999	0.000196591	-14.243	9.00488e-41	3.08732e-40	81.5599
GOBP_REGULATION_OF_RECEPTOR_CATABOLIC_PROCESS	-0.302789	0.00306111	-14.2382	9.5037e-41	3.25663e-40	81.5063
GOBP_REGULATION_OF_INFLAMMATORY_RESPONSE_TO_ANTIGENIC_STIMULUS	-0.275545	0.00275187	-14.2367	9.66515e-41	3.31021e-40	81.4895
GOBP_CLATHRIN_COAT_ASSEMBLY	-0.272363	0.0161508	-14.2341	9.94751e-41	3.40513e-40	81.4609
GOMF_RNA_POLYMERASE_CORE_ENZYME_BINDING	0.236994	-0.00501778	14.2333	1.00355e-40	3.43345e-40	81.4521
GOBP_RIBONUCLEOSIDE_MONOPHOSPHATE_CATABOLIC_PROCESS	-0.260174	0.0113445	-14.233	1.00707e-40	3.4437e-40	81.4486
GOCC_CHROMAFFIN_GRANULE	-0.361047	0.0233836	-14.2292	1.0511e-40	3.59237e-40	81.4061
GOBP_MORPHOGENESIS_OF_AN_EPITHELIAL_SHEET	-0.211642	0.00672601	-14.2278	1.06816e-40	3.64876e-40	81.3901
GOBP_REGULATION_OF_BODY_FLUID_LEVELS	-0.170274	-0.000172433	-14.2163	1.21454e-40	4.1466e-40	81.2623
GOBP_STEROL_HOMEOSTASIS	-0.166941	-0.00341953	-14.2157	1.22244e-40	4.17138e-40	81.2559
GOBP_MICROVILLUS_ORGANIZATION	-0.195811	0.00730192	-14.2118	1.27614e-40	4.35237e-40	81.2131
GOMF_CCR_CHEMOKINE_RECEPTOR_BINDING	-0.298381	0.00817813	-14.2085	1.3254e-40	4.51799e-40	81.1754
GOBP_REGULATION_OF_CHROMATIN_ORGANIZATION	0.252551	-0.000140318	14.2083	1.32731e-40	4.52215e-40	81.174
GOBP_PIGMENTATION	-0.147966	0.00547533	-14.2047	1.38289e-40	4.70904e-40	81.1332
GOMF_SEMAPHORIN_RECEPTOR_ACTIVITY	-0.324384	0.0202782	-14.2036	1.39872e-40	4.76045e-40	81.1219
GOBP_DEVELOPMENTAL_CELL_GROWTH	-0.164349	0.00801709	-14.2031	1.40758e-40	4.78813e-40	81.1156
GOBP_REGULATION_OF_CELLULAR_EXTRAVASATION	-0.299729	0.00578483	-14.1856	1.71139e-40	5.81854e-40	80.9212
GOMF_G_PROTEIN_BETA_SUBUNIT_BINDING	-0.224283	0.0146341	-14.182	1.7814e-40	6.05342e-40	80.8813
GOCC_PROTON_TRANSPORTING_TWO_SECTOR_ATPASE_COMPLEX_PROTON_TRANSPORTING_DOMAIN	-0.352351	0.0141323	-14.1795	1.83078e-40	6.21474e-40	80.8541
GOCC_PROTON_TRANSPORTING_V_TYPE_ATPASE_V0_DOMAIN	-0.352351	0.0141323	-14.1795	1.83078e-40	6.21474e-40	80.8541
GOBP_NEGATIVE_REGULATION_OF_MEIOTIC_CELL_CYCLE	0.253557	-0.00488882	14.1787	1.84851e-40	6.27167e-40	80.8446
GOBP_POSITIVE_REGULATION_OF_MITOCHONDRIAL_TRANSLATION	0.356351	-0.0127481	14.1782	1.85812e-40	6.30098e-40	80.8394
GOBP_GTP_METABOLIC_PROCESS	0.241513	-0.0101551	14.1695	2.0482e-40	6.94195e-40	80.7425
GOBP_SARCOPLASMIC_RETICULUM_CALCIUM_ION_TRANSPORT	-0.195793	0.00543512	-14.1654	2.14272e-40	7.25854e-40	80.6977
GOBP_CENTROSOME_SEPARATION	0.279918	-0.00212453	14.1643	2.16944e-40	7.34523e-40	80.6853
GOBP_PATTERN_RECOGNITION_RECEPTOR_SIGNALING_PATHWAY	-0.245759	-0.000477603	-14.1568	2.36006e-40	7.98649e-40	80.6016
GOBP_DNA_TEMPLATED_TRANSCRIPTION_TERMINATION	0.285592	-0.0135803	14.1559	2.38385e-40	8.06279e-40	80.5916
GOBP_REGULATION_OF_HISTONE_H3_K4_METHYLATION	0.260759	-0.000742454	14.1541	2.43044e-40	8.21614e-40	80.5723
GOBP_RESPONSE_TO_MUSCLE_STRETCH	-0.23013	0.00364642	-14.1524	2.47682e-40	8.36859e-40	80.5535
GOCC_PROTON_TRANSPORTING_V_TYPE_ATPASE_COMPLEX	-0.312059	0.0149008	-14.1487	2.58062e-40	8.71478e-40	80.5127
GOBP_RUFFLE_ORGANIZATION	-0.247246	0.00367684	-14.1466	2.64264e-40	8.91961e-40	80.4891
GOBP_POSITIVE_REGULATION_OF_LEUKOCYTE_PROLIFERATION	-0.258289	-0.00227678	-14.1361	2.9708e-40	1.0022e-39	80.3727
GOBP_SPLICEOSOMAL_COMPLEX_ASSEMBLY	0.21048	0.00207544	14.1339	3.04522e-40	1.02678e-39	80.348
GOMF_TRANSMEMBRANE_RECEPTOR_PROTEIN_TYROSINE_KINASE_ACTIVITY	-0.210704	0.00883062	-14.1314	3.13108e-40	1.05518e-39	80.3204
GOBP_FOREBRAIN_GENERATION_OF_NEURONS	-0.16529	0.00673402	-14.1211	3.51235e-40	1.18306e-39	80.2061
GOBP_POSITIVE_REGULATION_OF_T_CELL_PROLIFERATION	-0.28188	-0.00540119	-14.1183	3.62262e-40	1.21957e-39	80.1754
GOBP_NATURAL_KILLER_CELL_PROLIFERATION	-0.360387	-0.00228756	-14.115	3.7576e-40	1.26436e-39	80.139
GOMF_PEPTIDASE_ACTIVATOR_ACTIVITY_INVOLVED_IN_APOPTOTIC_PROCESS	-0.317846	-0.00350789	-14.1145	3.77937e-40	1.27103e-39	80.1332
GOBP_CD4_POSITIVE_OR_CD8_POSITIVE_ALPHA_BETA_T_CELL_LINEAGE_COMMITMENT	-0.317837	-0.0024092	-14.1139	3.80434e-40	1.27877e-39	80.1267
GOBP_CYTOLYSIS	-0.303798	-0.0032781	-14.1129	3.84514e-40	1.29182e-39	80.1161
GOBP_REGULATION_OF_RESPONSE_TO_CYTOKINE_STIMULUS	-0.227639	0.000556551	-14.1046	4.22056e-40	1.41721e-39	80.0234
GOBP_NEGATIVE_REGULATION_OF_INTERLEUKIN_2_PRODUCTION	-0.275284	0.00145314	-14.1024	4.32153e-40	1.45037e-39	79.9999
GOCC_FICOLIN_1_RICH_GRANULE	-0.235518	0.00523109	-14.1012	4.38298e-40	1.47024e-39	79.9859
GOBP_STRIATED_MUSCLE_CONTRACTION	-0.151468	0.000994397	-14.1011	4.38816e-40	1.47122e-39	79.9847
GOBP_RESPONSE_TO_INTERLEUKIN_1	-0.220167	-0.00197541	-14.0999	4.44424e-40	1.48926e-39	79.9721
GOBP_POSITIVE_REGULATION_OF_FEEDING_BEHAVIOR	-0.297053	0.0110263	-14.0939	4.75406e-40	1.59226e-39	79.905
GOBP_ICOSANOID_BIOSYNTHETIC_PROCESS	-0.212995	0.00323634	-14.0935	4.77092e-40	1.59708e-39	79.9015
GOCC_STEREOCILIUM_BUNDLE	-0.141397	0.00489733	-14.0878	5.08465e-40	1.70123e-39	79.8382
GOMF_TUMOR_NECROSIS_FACTOR_ACTIVATED_RECEPTOR_ACTIVITY	-0.334791	0.0119234	-14.0873	5.11159e-40	1.70937e-39	79.8329
GOMF_OXIDOREDUCTASE_ACTIVITY_ACTING_ON_A_SULFUR_GROUP_OF_DONORS_NAD_P_AS_ACCEPTOR	0.289063	-0.00727878	14.0812	5.47414e-40	1.82967e-39	79.7648
GOBP_PHOSPHOLIPID_METABOLIC_PROCESS	-0.119004	0.00310654	-14.0806	5.5098e-40	1.84065e-39	79.7583
GOBP_CARDIAC_MUSCLE_CONTRACTION	-0.162664	0.000348193	-14.0789	5.61437e-40	1.87462e-39	79.7396
GOBP_REGULATION_OF_HEMATOPOIETIC_STEM_CELL_DIFFERENTIATION	0.249068	-0.00843276	14.0765	5.7657e-40	1.92416e-39	79.7132
GOBP_CELL_JUNCTION_MAINTENANCE	-0.208066	0.0083813	-14.0715	6.09313e-40	2.0324e-39	79.6582
GOBP_REGULATION_OF_DNA_DAMAGE_CHECKPOINT	0.333334	-0.00812269	14.0707	6.14638e-40	2.04911e-39	79.6496
GOBP_REGULATION_OF_PROTEIN_GLYCOSYLATION	-0.3333	0.0168372	-14.0629	6.7051e-40	2.23423e-39	79.563
GOBP_HEMOSTASIS	-0.211664	0.000187009	-14.0565	7.20382e-40	2.39919e-39	79.4917
GOBP_POSITIVE_REGULATION_OF_INTERFERON_GAMMA_PRODUCTION	-0.305705	-0.00333243	-14.056	7.23758e-40	2.4092e-39	79.487
GOMF_PHOSPHATIDYLINOSITOL_TRANSFER_ACTIVITY	-0.30076	0.00884922	-14.0542	7.38966e-40	2.45857e-39	79.4664
GOBP_REGULATION_OF_CARDIAC_MUSCLE_CONTRACTION_BY_REGULATION_OF_THE_RELEASE_OF_SEQUESTERED_CALCIUM_ION	-0.247391	0.00846139	-14.0526	7.51759e-40	2.49986e-39	79.4493
GOBP_REGULATION_OF_MUSCLE_CONTRACTION	-0.163363	-0.000904467	-14.0435	8.31412e-40	2.76332e-39	79.3491
GOBP_REGULATION_OF_NOTCH_SIGNALING_PATHWAY	-0.154782	0.00585377	-14.0425	8.41285e-40	2.79471e-39	79.3374
GOBP_REVERSE_CHOLESTEROL_TRANSPORT	-0.289948	-0.0109935	-14.0413	8.52365e-40	2.83008e-39	79.3244
GOBP_PROTEIN_MATURATION_BY_IRON_SULFUR_CLUSTER_TRANSFER	0.337995	-0.0119831	14.0406	8.59345e-40	2.8518e-39	79.3163
GOBP_T_HELPER_CELL_LINEAGE_COMMITMENT	-0.360339	-0.0066152	-14.0394	8.70523e-40	2.88743e-39	79.3034
GOBP_INTEGRIN_ACTIVATION	-0.284745	0.00364105	-14.036	9.04137e-40	2.99739e-39	79.2657
GOBP_REGULATION_OF_BIOLOGICAL_PROCESS_INVOLVED_IN_SYMBIOTIC_INTERACTION	-0.2734	-0.00138064	-14.0322	9.43283e-40	3.12482e-39	79.2236
GOBP_T_CELL_EXTRAVASATION	-0.350272	0.00599106	-14.0321	9.43531e-40	3.12482e-39	79.2233
GOBP_PROTEIN_LIPID_COMPLEX_SUBUNIT_ORGANIZATION	-0.200567	-0.00257391	-14.0316	9.49188e-40	3.14196e-39	79.2174
GOBP_PEPTIDYL_ARGININE_METHYLATION	0.307298	-0.00392526	14.0299	9.67138e-40	3.19975e-39	79.1987
GOCC_SITE_OF_DOUBLE_STRAND_BREAK	0.201797	-0.00754992	14.0263	1.0067e-39	3.32896e-39	79.1589
GOBP_T_HELPER_17_CELL_LINEAGE_COMMITMENT	-0.370961	-0.00323172	-14.0175	1.11017e-39	3.66923e-39	79.0616
GOBP_SKELETAL_MUSCLE_TISSUE_REGENERATION	-0.211027	0.00517372	-14.014	1.15341e-39	3.81024e-39	79.0236
GOBP_SYNAPTONEMAL_COMPLEX_ORGANIZATION	0.241574	-0.00580948	14.0121	1.17848e-39	3.89106e-39	79.0022
GOBP_DOPAMINE_TRANSPORT	-0.246878	0.00331035	-14.0074	1.24123e-39	4.09618e-39	78.9506
GOMF_ATP_DEPENDENT_ACTIVITY	0.115011	0.000609048	14.0055	1.26715e-39	4.17959e-39	78.93
GOBP_MAINTENANCE_OF_PROTEIN_LOCATION	-0.146567	0.00695289	-14.0014	1.32684e-39	4.37428e-39	78.8843
GOBP_PROTEIN_LOCALIZATION_TO_CELL_SURFACE	-0.161213	0.00467372	-14	1.34738e-39	4.43974e-39	78.869
GOBP_MACROPHAGE_CHEMOTAXIS	-0.271839	0.00149096	-13.9982	1.37506e-39	4.52867e-39	78.8488
GOBP_RESPONSE_TO_MOLECULE_OF_BACTERIAL_ORIGIN	-0.225108	-0.0010813	-13.9943	1.43523e-39	4.72445e-39	78.8062
GOBP_POSITIVE_T_CELL_SELECTION	-0.318076	-0.00591052	-13.9869	1.5585e-39	5.12763e-39	78.7242
GOBP_ACUTE_INFLAMMATORY_RESPONSE_TO_ANTIGENIC_STIMULUS	-0.263591	0.00513079	-13.9858	1.57648e-39	5.18417e-39	78.7128
GOBP_POSITIVE_REGULATION_OF_NEUTROPHIL_MIGRATION	-0.282591	-0.00159343	-13.9807	1.6677e-39	5.4814e-39	78.6569
GOBP_MITOCHONDRION_DISTRIBUTION	-0.281726	0.0134465	-13.977	1.73872e-39	5.71194e-39	78.6154
GOBP_NEGATIVE_REGULATION_OF_CYTOKINE_PRODUCTION_INVOLVED_IN_IMMUNE_RESPONSE	-0.291399	0.00624519	-13.9734	1.80913e-39	5.94024e-39	78.5759
GOBP_PROTEIN_CATABOLIC_PROCESS_IN_THE_VACUOLE	-0.211095	0.0133406	-13.9732	1.81354e-39	5.95175e-39	78.5735
GOBP_REGULATION_OF_LIPASE_ACTIVITY	-0.186059	-0.000737323	-13.9617	2.05926e-39	6.75476e-39	78.4471
GOBP_NEGATIVE_REGULATION_OF_SYNAPTIC_TRANSMISSION	-0.182388	0.00645027	-13.9597	2.10418e-39	6.89864e-39	78.4257
GOBP_HISTONE_EXCHANGE	0.261308	-0.0100273	13.9534	2.25797e-39	7.3991e-39	78.3555
GOBP_DEVELOPMENTAL_GROWTH_INVOLVED_IN_MORPHOGENESIS	-0.149962	0.00727284	-13.9521	2.28839e-39	7.49502e-39	78.3422
GOCC_MULTIVESICULAR_BODY_MEMBRANE	-0.248543	0.00820766	-13.9418	2.56556e-39	8.39859e-39	78.2285
GOBP_BONE_DEVELOPMENT	-0.16424	0.00631808	-13.9368	2.71058e-39	8.8689e-39	78.1738
GOBP_NEGATIVE_REGULATION_OF_I_KAPPAB_KINASE_NF_KAPPAB_SIGNALING	-0.202605	0.00340761	-13.9347	2.77548e-39	9.07667e-39	78.1503
GOBP_RESPIRATORY_BURST	-0.265257	0.000322716	-13.9341	2.793e-39	9.12939e-39	78.144
GOBP_GLYCOSYL_COMPOUND_BIOSYNTHETIC_PROCESS	0.288211	-0.0170055	13.9339	2.80093e-39	9.15075e-39	78.1412
GOBP_NEURONAL_ION_CHANNEL_CLUSTERING	-0.323835	0.016057	-13.9291	2.95192e-39	9.63921e-39	78.089
GOMF_GAMMA_CATENIN_BINDING	-0.276883	0.0166212	-13.9195	3.28378e-39	1.07175e-38	77.9831
GOBP_NUCLEUS_ORGANIZATION	0.127986	-0.00121112	13.9185	3.31737e-39	1.08217e-38	77.9729
[truncated: 2,448 more rows]

## Sheet: c2.cp.kegg.v7.4.symbols.gmt
id	logFC	AveExpr	t	P.Value	adj.P.Val	B
KEGG_BASE_EXCISION_REPAIR	0.458849	-0.017344	25.0076	4.164e-100	4.5072e-98	217.682
KEGG_SPLICEOSOME	0.379102	-0.0123673	24.9744	6.5146e-100	4.5072e-98	217.236
KEGG_NUCLEOTIDE_EXCISION_REPAIR	0.392657	-0.0164222	24.9651	7.38886e-100	4.5072e-98	217.11
KEGG_DNA_REPLICATION	0.585332	-0.0190436	24.0484	1.66968e-94	7.63878e-93	204.829
KEGG_RNA_DEGRADATION	0.400912	-0.0129977	23.9861	3.85598e-94	1.41129e-92	203.995
KEGG_DORSO_VENTRAL_AXIS_FORMATION	-0.36864	0.0188652	-23.6845	2.19893e-92	6.70674e-91	199.967
KEGG_CELL_ADHESION_MOLECULES_CAMS	-0.396794	0.00516245	-23.3927	1.09487e-90	2.86231e-89	196.074
KEGG_PYRIMIDINE_METABOLISM	0.302293	-0.0117493	23.2111	1.24116e-89	2.83916e-88	193.655
KEGG_CYSTEINE_AND_METHIONINE_METABOLISM	0.31955	-0.018897	22.0971	3.41567e-83	6.94519e-82	178.884
KEGG_VIRAL_MYOCARDITIS	-0.397347	0.00827117	-21.7724	2.50849e-81	4.59054e-80	174.604
KEGG_RNA_POLYMERASE	0.399645	-0.0219834	21.748	3.46174e-81	5.75908e-80	174.283
KEGG_CHEMOKINE_SIGNALING_PATHWAY	-0.283903	0.00853484	-21.3216	9.5624e-79	1.45827e-77	168.684
KEGG_FC_GAMMA_R_MEDIATED_PHAGOCYTOSIS	-0.283911	0.0118797	-21.2297	3.20029e-78	4.50502e-77	167.481
KEGG_HOMOLOGOUS_RECOMBINATION	0.441837	-0.0142389	20.8976	2.49488e-76	3.26117e-75	163.142
KEGG_ONE_CARBON_POOL_BY_FOLATE	0.404751	-0.0246802	20.5223	3.3563e-74	4.09468e-73	158.26
KEGG_ALDOSTERONE_REGULATED_SODIUM_REABSORPTION	-0.256718	0.00802978	-19.9517	5.53175e-71	6.32694e-70	150.882
KEGG_AXON_GUIDANCE	-0.228956	0.0128947	-19.7588	6.67901e-70	7.18976e-69	148.401
KEGG_MISMATCH_REPAIR	0.449117	-0.00689976	19.5636	8.24478e-69	8.38219e-68	145.899
KEGG_EPITHELIAL_CELL_SIGNALING_IN_HELICOBACTER_PYLORI_INFECTION	-0.286275	0.0136022	-19.5488	9.96906e-69	9.60178e-68	145.709
KEGG_REGULATION_OF_ACTIN_CYTOSKELETON	-0.213799	0.00875693	-19.4052	6.30336e-68	5.76757e-67	143.873
KEGG_JAK_STAT_SIGNALING_PATHWAY	-0.228779	0.000621517	-18.8199	1.10388e-64	9.61956e-64	136.436
KEGG_ARRHYTHMOGENIC_RIGHT_VENTRICULAR_CARDIOMYOPATHY_ARVC	-0.255377	0.0156238	-18.6621	8.16348e-64	6.66698e-63	134.444
KEGG_LEUKOCYTE_TRANSENDOTHELIAL_MIGRATION	-0.278332	0.00548943	-18.66	8.37926e-64	6.66698e-63	134.418
KEGG_PHOSPHATIDYLINOSITOL_SIGNALING_SYSTEM	-0.225288	0.00775162	-18.4737	8.82479e-63	6.72891e-62	132.074
KEGG_HEMATOPOIETIC_CELL_LINEAGE	-0.388805	0.00284573	-18.4519	1.16141e-62	8.5015e-62	131.8
KEGG_GAP_JUNCTION	-0.249434	0.0138308	-18.4143	1.86502e-62	1.31268e-61	131.329
KEGG_HYPERTROPHIC_CARDIOMYOPATHY_HCM	-0.239262	0.0111718	-18.3484	4.27765e-62	2.8993e-61	130.502
KEGG_ENDOCYTOSIS	-0.201367	0.00830427	-18.1717	3.93366e-61	2.57093e-60	128.293
KEGG_MAPK_SIGNALING_PATHWAY	-0.159951	0.00422095	-18.0822	1.20708e-60	7.61709e-60	127.177
KEGG_DILATED_CARDIOMYOPATHY	-0.238563	0.0115737	-18.0049	3.17566e-60	1.93715e-59	126.214
KEGG_FC_EPSILON_RI_SIGNALING_PATHWAY	-0.212765	0.00756761	-17.7191	1.11724e-58	6.59531e-58	122.669
KEGG_NON_HOMOLOGOUS_END_JOINING	0.356217	-0.00571811	17.3369	1.26006e-56	7.20597e-56	117.966
KEGG_CELL_CYCLE	0.302219	-0.0058789	17.3331	1.31994e-56	7.31965e-56	117.919
KEGG_GNRH_SIGNALING_PATHWAY	-0.193182	0.00752518	-17.3111	1.73171e-56	9.32068e-56	117.649
KEGG_NOD_LIKE_RECEPTOR_SIGNALING_PATHWAY	-0.349848	0.0047382	-17.2572	3.35894e-56	1.75624e-55	116.99
KEGG_TYPE_I_DIABETES_MELLITUS	-0.424438	-0.000849239	-16.9623	1.2429e-54	6.31809e-54	113.396
KEGG_PATHOGENIC_ESCHERICHIA_COLI_INFECTION	-0.306308	0.020896	-16.9538	1.37824e-54	6.8167e-54	113.293
KEGG_ASTHMA	-0.417564	0.00262032	-16.8635	4.13776e-54	1.99266e-53	112.199
KEGG_ADHERENS_JUNCTION	-0.230949	0.0161348	-16.8276	6.40417e-54	3.00503e-53	111.764
KEGG_NATURAL_KILLER_CELL_MEDIATED_CYTOTOXICITY	-0.290281	0.00210231	-16.7595	1.46557e-53	6.70496e-53	110.94
KEGG_PURINE_METABOLISM	0.16989	-0.00918679	16.6	1.01112e-52	4.51307e-52	109.018
KEGG_LEISHMANIA_INFECTION	-0.383156	-0.00116475	-16.5694	1.46309e-52	6.37489e-52	108.65
KEGG_APOPTOSIS	-0.225664	0.00749801	-16.4642	5.20025e-52	2.21313e-51	107.388
KEGG_T_CELL_RECEPTOR_SIGNALING_PATHWAY	-0.274884	0.00205548	-16.4306	7.79174e-52	3.24065e-51	106.986
KEGG_LYSOSOME	-0.299772	0.00483885	-16.4223	8.61676e-52	3.50415e-51	106.886
KEGG_GRAFT_VERSUS_HOST_DISEASE	-0.467974	-0.00303121	-16.23	8.64764e-51	3.44026e-50	104.591
KEGG_AUTOIMMUNE_THYROID_DISEASE	-0.39035	-6.82393e-05	-16.2205	9.6861e-51	3.7714e-50	104.478
KEGG_NEUROTROPHIN_SIGNALING_PATHWAY	-0.189079	0.0118092	-16.0756	5.46357e-50	2.08299e-49	102.757
KEGG_FOCAL_ADHESION	-0.255011	0.0088243	-15.8319	9.84016e-49	3.675e-48	99.8806
KEGG_ALLOGRAFT_REJECTION	-0.460305	-0.00554834	-15.7206	3.66023e-48	1.33964e-47	98.5738
KEGG_CYTOKINE_CYTOKINE_RECEPTOR_INTERACTION	-0.265236	0.00172447	-15.4884	5.59222e-47	2.00662e-46	95.8616
KEGG_ANTIGEN_PROCESSING_AND_PRESENTATION	-0.323256	0.000937861	-15.1111	4.49463e-45	1.58176e-44	91.4985
KEGG_INTESTINAL_IMMUNE_NETWORK_FOR_IGA_PRODUCTION	-0.379854	-0.00792769	-14.894	5.46828e-44	1.88811e-43	89.0136
KEGG_NICOTINATE_AND_NICOTINAMIDE_METABOLISM	-0.244262	0.0125861	-14.7528	2.74968e-43	9.31837e-43	87.4076
KEGG_VASCULAR_SMOOTH_MUSCLE_CONTRACTION	-0.175103	0.00507368	-14.6652	7.45496e-43	2.48047e-42	86.4158
KEGG_AMINOACYL_TRNA_BIOSYNTHESIS	0.326906	-0.00796418	14.6109	1.3811e-42	4.51325e-42	85.8027
KEGG_ADIPOCYTOKINE_SIGNALING_PATHWAY	-0.180646	0.00391951	-14.5836	1.884e-42	6.04863e-42	85.494
KEGG_BIOSYNTHESIS_OF_UNSATURATED_FATTY_ACIDS	0.288039	-0.0147831	14.5794	1.97528e-42	6.23236e-42	85.447
KEGG_MELANOGENESIS	-0.13697	0.00702338	-14.4085	1.36295e-41	4.22745e-41	83.5266
KEGG_B_CELL_RECEPTOR_SIGNALING_PATHWAY	-0.261573	-0.00115918	-14.2747	6.12828e-41	1.86913e-40	82.0322
KEGG_TOLL_LIKE_RECEPTOR_SIGNALING_PATHWAY	-0.238745	0.00242716	-14.2294	1.01703e-40	3.05108e-40	81.5286
KEGG_ECM_RECEPTOR_INTERACTION	-0.30443	0.0115912	-14.146	2.58271e-40	7.62315e-40	80.6022
KEGG_VEGF_SIGNALING_PATHWAY	-0.15884	0.00189209	-13.76	1.849e-38	5.3709e-38	76.3573
KEGG_REGULATION_OF_AUTOPHAGY	-0.202143	0.0186083	-13.4976	3.24055e-37	9.26596e-37	73.5117
KEGG_ABC_TRANSPORTERS	-0.188699	0.0110484	-13.4144	7.9801e-37	2.2467e-36	72.6163
KEGG_GLYOXYLATE_AND_DICARBOXYLATE_METABOLISM	0.254482	-0.0124717	13.0223	5.34294e-35	1.48145e-34	68.4402
KEGG_AMYOTROPHIC_LATERAL_SCLEROSIS_ALS	-0.158119	0.00504885	-13.0032	6.54136e-35	1.78667e-34	68.2392
KEGG_BASAL_TRANSCRIPTION_FACTORS	0.221142	0.00210005	12.8503	3.29526e-34	8.86813e-34	66.6333
KEGG_LONG_TERM_POTENTIATION	-0.154398	0.0077073	-12.7196	1.30075e-33	3.44983e-33	65.2698
KEGG_SNARE_INTERACTIONS_IN_VESICULAR_TRANSPORT	-0.214998	0.00545554	-12.6933	1.71173e-33	4.47496e-33	64.9972
KEGG_TIGHT_JUNCTION	-0.114411	0.00388275	-12.6657	2.28457e-33	5.88841e-33	64.7106
KEGG_INOSITOL_PHOSPHATE_METABOLISM	-0.162407	0.00623826	-12.4977	1.31075e-32	3.3315e-32	62.9761
KEGG_SELENOAMINO_ACID_METABOLISM	0.190124	-0.00558057	12.428	2.69553e-32	6.7573e-32	62.2603
KEGG_COMPLEMENT_AND_COAGULATION_CASCADES	-0.248993	-0.00935209	-12.1943	2.96016e-31	7.32041e-31	59.8818
KEGG_RIBOSOME	0.320479	-0.00418742	12.1658	3.95736e-31	9.65596e-31	59.5936
KEGG_CALCIUM_SIGNALING_PATHWAY	-0.132585	0.00282933	-11.8181	1.31707e-29	3.17135e-29	56.1157
KEGG_SYSTEMIC_LUPUS_ERYTHEMATOSUS	-0.292883	-0.00761087	-11.79	1.74469e-29	4.14646e-29	55.8368
KEGG_RIG_I_LIKE_RECEPTOR_SIGNALING_PATHWAY	-0.170164	-0.000583099	-11.7187	3.54508e-29	8.3173e-29	55.1334
KEGG_HUNTINGTONS_DISEASE	0.146777	-0.00949187	11.7004	4.2501e-29	9.84517e-29	54.9535
KEGG_PATHWAYS_IN_CANCER	-0.114006	0.00402553	-11.3763	1.02659e-27	2.34834e-27	51.7952
KEGG_PRIMARY_IMMUNODEFICIENCY	-0.300728	-0.0178572	-11.3599	1.20473e-27	2.7218e-27	51.6366
KEGG_PROXIMAL_TUBULE_BICARBONATE_RECLAMATION	-0.187767	-0.0121505	-11.3576	1.23242e-27	2.7504e-27	51.614
KEGG_PRION_DISEASES	-0.191522	0.00452004	-11.3066	2.02068e-27	4.45524e-27	51.1238
KEGG_LYSINE_DEGRADATION	0.175513	-0.00438071	11.196	5.8828e-27	1.28161e-26	50.0643
KEGG_THYROID_CANCER	-0.177858	0.00864397	-10.9939	4.06505e-26	8.75181e-26	48.1483
KEGG_NOTCH_SIGNALING_PATHWAY	-0.167129	0.00148072	-10.9177	8.37396e-26	1.7819e-25	47.4321
KEGG_ACUTE_MYELOID_LEUKEMIA	-0.158299	0.00178478	-10.7487	4.10594e-25	8.63664e-25	45.8568
KEGG_LONG_TERM_DEPRESSION	-0.112931	0.0021257	-10.673	8.32141e-25	1.73048e-24	45.157
KEGG_PROTEIN_EXPORT	0.208397	-0.00435916	10.5778	2.01255e-24	4.09219e-24	44.2821
KEGG_GLYCINE_SERINE_AND_THREONINE_METABOLISM	0.167329	-0.020112	10.3679	1.3825e-23	2.7802e-23	42.3737
KEGG_VIBRIO_CHOLERAE_INFECTION	-0.150118	0.00961685	-10.1932	6.73341e-23	1.33936e-22	40.8064
KEGG_GLYCOSAMINOGLYCAN_BIOSYNTHESIS_KERATAN_SULFATE	-0.19622	0.00792642	-10.0069	3.56281e-22	7.01069e-22	39.1575
KEGG_TYPE_II_DIABETES_MELLITUS	-0.116192	0.00349823	-9.93992	6.45039e-22	1.25577e-21	38.5702
KEGG_OTHER_GLYCAN_DEGRADATION	-0.248645	-0.0120622	-9.92366	7.44652e-22	1.43443e-21	38.4281
KEGG_CYTOSOLIC_DNA_SENSING_PATHWAY	-0.164129	-0.00192457	-9.7579	3.18796e-21	6.07705e-21	36.9896
KEGG_P53_SIGNALING_PATHWAY	0.132835	-0.0018737	9.70253	5.16042e-21	9.73564e-21	36.5133
KEGG_CIRCADIAN_RHYTHM_MAMMAL	-0.181629	-0.00368464	-8.99248	2.06382e-18	3.85387e-18	30.5928
KEGG_VASOPRESSIN_REGULATED_WATER_REABSORPTION	-0.132369	0.00994423	-8.50072	1.06277e-16	1.96452e-16	26.7038
KEGG_RENAL_CELL_CARCINOMA	-0.11393	0.00848803	-8.36693	3.01258e-16	5.51302e-16	25.6766
KEGG_PANTOTHENATE_AND_COA_BIOSYNTHESIS	-0.14014	0.00574956	-8.33879	3.74447e-16	6.78453e-16	25.4623
KEGG_PPAR_SIGNALING_PATHWAY	-0.108167	-0.00865256	-8.28931	5.48062e-16	9.83288e-16	25.0869
KEGG_N_GLYCAN_BIOSYNTHESIS	0.137231	-0.012996	8.16562	1.40926e-15	2.50383e-15	24.1565
KEGG_ETHER_LIPID_METABOLISM	-0.103239	-0.00243528	-8.05239	3.31211e-15	5.82804e-15	23.315
KEGG_GLYCOSYLPHOSPHATIDYLINOSITOL_GPI_ANCHOR_BIOSYNTHESIS	0.1561	-0.00448817	7.69632	4.56736e-14	7.96026e-14	20.7332
KEGG_GLYCOSAMINOGLYCAN_BIOSYNTHESIS_HEPARAN_SULFATE	-0.13179	-0.00897477	-7.44557	2.7342e-13	4.63295e-13	18.9746
KEGG_SMALL_CELL_LUNG_CANCER	-0.103425	0.00403476	-7.43086	3.03216e-13	5.09069e-13	18.873
KEGG_COLORECTAL_CANCER	-0.107309	0.0137817	-7.42349	3.19337e-13	5.31261e-13	18.8222
KEGG_O_GLYCAN_BIOSYNTHESIS	-0.110274	0.0069621	-7.30862	7.1171e-13	1.17336e-12	18.0353
KEGG_GLYCOSAMINOGLYCAN_BIOSYNTHESIS_CHONDROITIN_SULFATE	-0.130441	-0.00784296	-7.09542	3.06422e-12	4.96241e-12	16.603
KEGG_ENDOMETRIAL_CANCER	-0.100736	0.00983231	-7.09217	3.1324e-12	5.02833e-12	16.5814
KEGG_PRIMARY_BILE_ACID_BIOSYNTHESIS	-0.134612	-0.0213341	-6.97679	6.79712e-12	1.0723e-11	15.822
KEGG_PENTOSE_PHOSPHATE_PATHWAY	0.112195	-0.00499884	6.58154	8.90569e-11	1.39294e-10	13.3034
KEGG_FOLATE_BIOSYNTHESIS	0.141963	-0.0101773	6.45245	2.00749e-10	3.11331e-10	12.5091
KEGG_STEROID_BIOSYNTHESIS	0.161504	-0.0163835	6.40545	2.68966e-10	4.13621e-10	12.2233
KEGG_PARKINSONS_DISEASE	0.107491	-0.00885585	6.21637	8.56654e-10	1.2956e-09	11.0927
KEGG_ALANINE_ASPARTATE_AND_GLUTAMATE_METABOLISM	0.101695	-0.017938	6.10978	1.62454e-09	2.4368e-09	10.4688
KEGG_TASTE_TRANSDUCTION	-0.105613	-0.000684944	-6.04011	2.45572e-09	3.65363e-09	10.0662
KEGG_PROTEASOME	0.126127	-0.00463887	5.15865	3.2103e-07	4.48462e-07	5.33854
