# Supplementary material for: Construction of a novel anoikis-related prognostic model and analysis of its correlation with infiltration of immune cells in neuroblastoma
Source: Front Immunol. 2023 Apr 4;14:1135617. doi: 10.3389/fimmu.2023.1135617 (PMC10111050; doi:10.3389/fimmu.2023.1135617)
Supplement: Supplementary file 7 [file Table_7.xlsx]

## Sheet: Sheet1
Mixture	SEQC_NB001	SEQC_NB002	SEQC_NB003	SEQC_NB004	SEQC_NB005	SEQC_NB006	SEQC_NB007	SEQC_NB008	SEQC_NB009	SEQC_NB010	SEQC_NB011	SEQC_NB012	SEQC_NB013	SEQC_NB014	SEQC_NB015	SEQC_NB016	SEQC_NB017	SEQC_NB018	SEQC_NB019	SEQC_NB020	SEQC_NB021	SEQC_NB022	SEQC_NB023	SEQC_NB024	SEQC_NB025	SEQC_NB026	SEQC_NB027	SEQC_NB028	SEQC_NB029	SEQC_NB030	SEQC_NB031	SEQC_NB032	SEQC_NB033	SEQC_NB034	SEQC_NB035	SEQC_NB036	SEQC_NB037	SEQC_NB038	SEQC_NB039	SEQC_NB040	SEQC_NB041	SEQC_NB042	SEQC_NB043	SEQC_NB044	SEQC_NB045	SEQC_NB046	SEQC_NB047	SEQC_NB048	SEQC_NB049
Activated.B.cell	0.703408	0.473074	0.198496	0.309556	0.119671	0.204269	0.448446	0.167913	0.292016	0.189446	0.217977	0.239311	0.221445	0.34878	0.254384	0.256151	0.413312	0.210794	0.269227	0.606879	0.731924	0.265819	0.42944	0.380876	0.144883	0.658474	0.435383	0.317993	0.220546	0.285059	0.217292	0.649989	0.22098	0.232085	0.522639	0.408104	0.255901	0.457879	0.29214	0.576183	0.356859	0.304049	0.30828	0.176913	0.46869	0.617337	0.282064	0.342749	0.391935
Activated.CD4.T.cell	0.760346	0.653192	0.599361	0.59108	0.579424	0.629518	0.705448	0.570609	0.646152	0.580304	0.640991	0.553525	0.53022	0.502073	0.422858	0.416667	0.581767	0.540976	0.631431	0.698901	0.67039	0.596126	0.582148	0.577373	0.537857	0.67453	0.627587	0.565773	0.511692	0.637388	0.452109	0.644046	0.558729	0.456258	0.720007	0.594172	0.579109	0.605712	0.526633	0.655492	0.629814	0.493378	0.631062	0.433764	0.666571	0.654342	0.417913	0.589297	0.568442
Activated.CD8.T.cell	0.748136	0.628669	0.483635	0.533906	0.479644	0.463375	0.82432	0.502824	0.510287	0.474299	0.638335	0.530265	0.558986	0.625437	0.525824	0.553895	0.669326	0.523946	0.541204	0.784287	0.862922	0.603433	0.66713	0.61134	0.54336	0.763483	0.717178	0.593382	0.546652	0.692861	0.477316	0.788679	0.475146	0.537732	0.819477	0.714335	0.588086	0.723456	0.583258	0.769067	0.595094	0.573093	0.706831	0.484196	0.749582	0.759335	0.571304	0.613362	0.618672
Activated.dendritic.cell	0.668134	0.628991	0.581019	0.597669	0.599429	0.593566	0.674822	0.54553	0.582264	0.527232	0.692572	0.623184	0.640089	0.695166	0.536511	0.582496	0.685248	0.633476	0.632928	0.725844	0.735332	0.67029	0.634461	0.656841	0.657523	0.7139	0.6797	0.600511	0.640006	0.643059	0.611774	0.689308	0.590335	0.597218	0.681668	0.655633	0.637264	0.667202	0.592912	0.678226	0.605646	0.69651	0.658918	0.597341	0.647576	0.667619	0.642245	0.727608	0.691367
CD56bright.natural.killer.cell	0.632779	0.595754	0.625497	0.636441	0.653022	0.613461	0.655477	0.622925	0.636201	0.624189	0.671883	0.637485	0.650406	0.70246	0.660841	0.635423	0.66721	0.663606	0.675444	0.696653	0.657869	0.675363	0.653357	0.652834	0.664091	0.667541	0.663336	0.617831	0.637318	0.642117	0.643836	0.651722	0.630947	0.632308	0.666727	0.668296	0.644002	0.666738	0.636344	0.635771	0.611463	0.654916	0.64855	0.604902	0.642368	0.653045	0.630113	0.688406	0.667402
CD56dim.natural.killer.cell	0.63501	0.60423	0.597147	0.607597	0.642168	0.637316	0.626112	0.629683	0.601335	0.611212	0.666985	0.626037	0.597165	0.673718	0.610779	0.62292	0.628624	0.606137	0.657269	0.63623	0.675022	0.624694	0.638427	0.616845	0.627092	0.707	0.635145	0.610304	0.654681	0.619703	0.625946	0.656617	0.614162	0.639961	0.651955	0.612623	0.64455	0.636418	0.62724	0.637543	0.603504	0.609713	0.616768	0.664985	0.662257	0.663806	0.629392	0.608755	0.645056
Eosinophil	0.247725	0.144953	0.322255	0.296509	0.282785	0.21181	0.357463	0.288103	0.275697	0.281641	0.40154	0.201912	0.300812	0.406417	0.159387	0.361235	0.277273	0.400004	0.315045	0.509337	0.42297	0.433184	0.470933	0.487597	0.424227	0.481885	0.378592	0.24486	0.287547	0.385276	0.333178	0.519799	0.284848	0.231339	0.410356	0.508115	0.358925	0.361912	0.47554	0.424228	0.3874	0.447315	0.31626	0.226622	0.419817	0.353266	0.2407	0.374113	0.47612
Gamma.delta.T.cell	0.668827	0.618214	0.635306	0.609574	0.622743	0.65478	0.661305	0.619027	0.649727	0.559525	0.623258	0.623947	0.643218	0.632375	0.605454	0.618856	0.649922	0.672004	0.679082	0.696721	0.659512	0.646054	0.601541	0.650395	0.629791	0.692314	0.665902	0.640814	0.64118	0.61076	0.627252	0.673848	0.575547	0.611466	0.670962	0.642079	0.612276	0.656624	0.643982	0.668566	0.592131	0.659323	0.665632	0.662329	0.603843	0.65148	0.663987	0.737955	0.658136
Immature.B.cell	0.522748	0.250938	0.0990585	0.152	0.109767	0.179715	0.284009	0.0850156	0.148767	0.106917	0.251745	0.194306	0.183533	0.29269	0.150153	0.121359	0.267748	0.146044	0.188142	0.40519	0.527831	0.205703	0.250176	0.252697	0.160963	0.43197	0.294695	0.174001	0.169629	0.160454	0.186816	0.437843	0.159734	0.164805	0.388489	0.281567	0.208326	0.319251	0.207024	0.386791	0.214718	0.2735	0.24353	0.178962	0.333964	0.386036	0.205797	0.239132	0.291223
Immature.dendritic.cell	0.648031	0.619618	0.612479	0.629579	0.62995	0.645752	0.633647	0.613965	0.61684	0.632699	0.687935	0.680196	0.672808	0.699319	0.595991	0.668354	0.676431	0.672244	0.677503	0.665975	0.707861	0.693672	0.690862	0.678307	0.699147	0.696701	0.651989	0.660885	0.650082	0.654279	0.669122	0.664621	0.659039	0.657836	0.657284	0.706295	0.680756	0.664636	0.667834	0.614929	0.646264	0.725933	0.686179	0.648969	0.677081	0.665534	0.681554	0.742159	0.682121
MDSC	0.590316	0.549203	0.54507	0.565482	0.507983	0.484127	0.645939	0.501403	0.600002	0.479954	0.599192	0.521286	0.668729	0.656347	0.36546	0.464809	0.612129	0.568929	0.56971	0.737744	0.666861	0.605855	0.522298	0.631043	0.522566	0.707814	0.60393	0.461989	0.600589	0.572721	0.51914	0.638418	0.457681	0.483975	0.602676	0.716997	0.525308	0.650908	0.509369	0.678412	0.506377	0.643773	0.585618	0.449454	0.546165	0.609438	0.636498	0.784556	0.67807
Macrophage	0.434422	0.419284	0.457692	0.501817	0.437767	0.393258	0.470127	0.403397	0.45625	0.427567	0.512239	0.449855	0.462977	0.529479	0.403091	0.443547	0.498004	0.481034	0.487685	0.525421	0.508727	0.48846	0.444463	0.503106	0.493868	0.533109	0.500572	0.431026	0.448658	0.449411	0.460225	0.495971	0.437836	0.453629	0.495021	0.552491	0.485384	0.501819	0.438723	0.478205	0.42644	0.513767	0.492677	0.397197	0.427247	0.499853	0.488694	0.569262	0.488763
Mast.cell	0.393028	0.387979	0.35549	0.389906	0.339374	0.414399	0.420789	0.377466	0.400255	0.332427	0.506771	0.353066	0.471284	0.465361	0.294322	0.338077	0.400881	0.424238	0.380307	0.60625	0.485424	0.461858	0.410762	0.550985	0.367344	0.608752	0.466842	0.334802	0.395657	0.410012	0.379202	0.471408	0.325443	0.351873	0.462165	0.567789	0.407757	0.471564	0.40046	0.533375	0.433517	0.517514	0.4296	0.388	0.391916	0.429013	0.430139	0.55252	0.535621
Monocyte	0.759812	0.726462	0.703016	0.710815	0.71336	0.746079	0.768054	0.67296	0.713886	0.718478	0.789003	0.740005	0.737273	0.760713	0.747363	0.768818	0.759441	0.763535	0.77461	0.799855	0.781965	0.780929	0.775899	0.761758	0.736463	0.792305	0.784277	0.757151	0.786615	0.771127	0.767399	0.781422	0.744676	0.756856	0.781037	0.758344	0.763892	0.776934	0.762775	0.792803	0.761687	0.754658	0.759264	0.757554	0.764115	0.773855	0.757011	0.786867	0.752129
Natural.killer.T.cell	0.413258	0.407634	0.347663	0.364699	0.401013	0.380994	0.458451	0.336998	0.360415	0.300196	0.472563	0.407129	0.420152	0.469057	0.32611	0.34408	0.459243	0.398664	0.419312	0.476951	0.462029	0.407319	0.409109	0.448224	0.436855	0.474992	0.46362	0.354703	0.410017	0.408922	0.386533	0.46684	0.367476	0.39813	0.46325	0.458841	0.4363	0.449354	0.379792	0.457174	0.394015	0.443342	0.42307	0.444862	0.408191	0.44265	0.435009	0.462313	0.442747
Natural.killer.cell	0.568175	0.517281	0.466323	0.563978	0.571257	0.472493	0.60419	0.443261	0.529777	0.483235	0.650446	0.530608	0.599891	0.628308	0.49211	0.523265	0.585874	0.546451	0.541846	0.626713	0.621758	0.604775	0.578312	0.61666	0.566672	0.625663	0.612133	0.531514	0.542478	0.542816	0.584518	0.612675	0.521702	0.551667	0.595182	0.645336	0.614446	0.569794	0.541953	0.586722	0.533585	0.64056	0.564154	0.536199	0.543225	0.595152	0.554512	0.663121	0.613725
Neutrophil	0.207729	0.181381	0.147619	0.158025	0.093132	0.216954	0.224186	0.166238	0.190431	0.0932026	0.197834	0.211391	0.244074	0.234363	0.117623	0.105017	0.18427	0.271921	0.15502	0.268304	0.227181	0.210626	0.186107	0.186071	0.177037	0.250648	0.212578	0.178565	0.194312	0.200393	0.223066	0.219158	0.169167	0.161093	0.23323	0.24102	0.153854	0.230382	0.225725	0.225513	0.159966	0.20395	0.18328	0.181157	0.210554	0.215607	0.216466	0.286486	0.225482
Plasmacytoid.dendritic.cell	0.662831	0.604431	0.605876	0.602207	0.615005	0.616165	0.65638	0.620699	0.613065	0.558653	0.646347	0.608238	0.693155	0.667381	0.579923	0.617631	0.610902	0.628399	0.634472	0.684213	0.700412	0.646467	0.641119	0.684231	0.656674	0.686269	0.66275	0.603581	0.656327	0.639294	0.640118	0.682464	0.587278	0.630175	0.670951	0.697203	0.619861	0.645356	0.625738	0.682171	0.612544	0.700935	0.633662	0.629529	0.609571	0.647094	0.631529	0.678107	0.671711
Regulatory.T.cell	0.546234	0.426433	0.289202	0.424371	0.386331	0.391685	0.482524	0.306204	0.424429	0.365932	0.455067	0.461127	0.388738	0.544327	0.251188	0.320575	0.442148	0.442756	0.466965	0.536822	0.476307	0.466613	0.410187	0.458947	0.500101	0.570529	0.528195	0.339057	0.447226	0.42955	0.366882	0.488274	0.394832	0.383883	0.451081	0.535447	0.449894	0.471299	0.337393	0.427618	0.354822	0.487154	0.433214	0.405639	0.384433	0.439569	0.482716	0.636061	0.489248
T.follicular.helper.cell	0.551524	0.519511	0.464835	0.513774	0.49314	0.482812	0.562617	0.442211	0.493057	0.453919	0.585375	0.544301	0.524616	0.57459	0.457232	0.521846	0.572978	0.541867	0.529063	0.61063	0.61764	0.562586	0.549494	0.55994	0.533326	0.594947	0.613863	0.511347	0.570276	0.548264	0.555157	0.621336	0.497491	0.522759	0.598491	0.590655	0.54386	0.581505	0.513103	0.57279	0.50643	0.588724	0.561259	0.507314	0.550616	0.589613	0.57325	0.600665	0.585407
Type.1.T.helper.cell	0.53917	0.472143	0.434175	0.508172	0.491046	0.481793	0.611485	0.414645	0.458903	0.430412	0.575107	0.476058	0.528398	0.571573	0.414735	0.499026	0.518062	0.524768	0.511078	0.61987	0.61851	0.556906	0.540962	0.588925	0.540711	0.628621	0.566474	0.480518	0.539424	0.527477	0.519657	0.610373	0.452363	0.520542	0.592511	0.626118	0.535663	0.555773	0.505213	0.600127	0.504838	0.587811	0.525026	0.485607	0.50903	0.573017	0.524168	0.581377	0.604104
Type.17.T.helper.cell	0.267838	0.235024	0.217811	0.239664	0.23647	0.284735	0.310737	0.224867	0.231874	0.231498	0.322564	0.282183	0.354277	0.34647	0.29233	0.282699	0.281552	0.31657	0.306489	0.3213	0.348846	0.280234	0.289535	0.310859	0.299691	0.350084	0.29281	0.260361	0.265247	0.250592	0.263034	0.305235	0.276967	0.282045	0.337573	0.335641	0.251686	0.295145	0.325845	0.330232	0.231651	0.366517	0.286294	0.301013	0.279022	0.303301	0.266161	0.373198	0.310376
Type.2.T.helper.cell	0.608751	0.575881	0.609443	0.61122	0.599827	0.636464	0.608295	0.607191	0.614996	0.62034	0.596959	0.595446	0.514908	0.550093	0.535607	0.50509	0.566284	0.558036	0.616801	0.5837	0.495176	0.562418	0.542196	0.560049	0.572375	0.583212	0.576203	0.581531	0.548285	0.592987	0.546424	0.542453	0.643503	0.559778	0.615334	0.581091	0.586555	0.564742	0.504483	0.528023	0.591779	0.481113	0.565647	0.582839	0.558133	0.571225	0.511603	0.561827	0.540043
[truncated: 672 more columns]
