# Supplementary material for: Construction of a novel anoikis-related prognostic model and analysis of its correlation with infiltration of immune cells in neuroblastoma
Source: Front Immunol. 2023 Apr 4;14:1135617. doi: 10.3389/fimmu.2023.1135617 (PMC10111050; doi:10.3389/fimmu.2023.1135617)
Supplement: Supplementary file 8 [file Table_8.xlsx]

## Sheet: Sheet1
Mixture	StromalScore	ImmuneScore	ESTIMATEScore	TumorPurity
SEQC_NB001	-129.577	1417.92	1288.34	0.700926
SEQC_NB002	-599.886	249.364	-350.522	0.850672
SEQC_NB003	-488.924	-1108.5	-1597.42	0.932145
SEQC_NB004	110.701	-138.502	-27.8008	0.824824
SEQC_NB005	607.705	-632.876	-25.1713	0.824605
SEQC_NB006	-713.576	-623.182	-1336.76	0.917612
SEQC_NB007	650.073	1538.9	2188.98	0.600793
SEQC_NB008	-1072.6	-1307.86	-2380.46	0.967521
SEQC_NB009	-429.612	-441.365	-870.977	0.888313
SEQC_NB010	-921.355	-1297.74	-2219.1	0.961262
SEQC_NB011	216.222	953.977	1170.2	0.713189
SEQC_NB012	-523.663	-25.0418	-548.705	0.865603
SEQC_NB013	422.366	306.271	728.637	0.757094
SEQC_NB014	460.154	935.314	1395.47	0.689625
SEQC_NB015	-1312.32	-1107.26	-2419.57	0.968956
SEQC_NB016	-35.8157	-350.314	-386.13	0.853408
SEQC_NB017	-567.415	934.423	367.008	0.790691
SEQC_NB018	-571.732	141.047	-430.685	0.856799
SEQC_NB019	-82.4228	244.353	161.93	0.808759
SEQC_NB020	689.706	1883.02	2572.73	0.554833
SEQC_NB021	385.469	2232.7	2618.17	0.549271
SEQC_NB022	333.954	501.499	835.453	0.746758
SEQC_NB023	-157.125	585.646	428.521	0.785131
SEQC_NB024	793.487	710.547	1504.03	0.677997
SEQC_NB025	114.977	19.4833	134.46	0.811124
SEQC_NB026	627.072	1830.68	2457.75	0.568795
SEQC_NB027	283.194	1502.63	1785.83	0.647021
SEQC_NB028	-481.843	-171.797	-653.64	0.873213
SEQC_NB029	-389.667	376.295	-13.3718	0.823624
SEQC_NB030	-198.399	503.536	305.137	0.796218
SEQC_NB031	39.7234	-221.919	-182.196	0.837424
SEQC_NB032	509.281	1817.07	2326.35	0.584552
SEQC_NB033	-286.622	-727.01	-1013.63	0.897734
SEQC_NB034	38.1673	-234.306	-196.139	0.838541
SEQC_NB035	228.7	1666.59	1895.29	0.634686
SEQC_NB036	1125.08	1505.57	2630.65	0.547739
SEQC_NB037	194.614	306.489	501.103	0.778488
SEQC_NB038	69.4602	1187.96	1257.42	0.704157
SEQC_NB039	-588.105	33.6237	-554.481	0.866027
SEQC_NB040	731.84	1592.75	2324.59	0.584762
SEQC_NB041	-219.276	75.8539	-143.422	0.8343
SEQC_NB042	661.987	855.969	1517.96	0.676493
SEQC_NB043	-209.953	887.733	677.779	0.76195
SEQC_NB044	-588.103	-613.206	-1201.31	0.909528
SEQC_NB045	-522.374	1017.3	494.929	0.779056
SEQC_NB046	327.551	1386.63	1714.18	0.655003
SEQC_NB047	-349.282	543.352	194.07	0.805976
SEQC_NB048	222.91	1433.11	1656.02	0.661431
SEQC_NB049	843.754	1030.48	1874.24	0.637071
SEQC_NB050	507.034	1351.97	1859	0.638794
SEQC_NB051	-157.848	17.8281	-140.02	0.834025
SEQC_NB052	83.4161	-238.662	-155.246	0.835256
SEQC_NB053	-900.93	-1255.34	-2156.27	0.95868
SEQC_NB054	-37.9191	926.326	888.407	0.741566
SEQC_NB055	63.2755	133.397	196.672	0.80575
SEQC_NB056	-471.517	256.714	-214.802	0.840031
SEQC_NB057	-368.972	820.832	451.861	0.783004
SEQC_NB058	-407.992	-31.2857	-439.278	0.857448
SEQC_NB059	-78.4987	637.796	559.298	0.773098
SEQC_NB060	235.831	939.91	1175.74	0.712619
SEQC_NB061	-459.593	757.475	297.882	0.796862
SEQC_NB062	787.181	2016.17	2803.35	0.526356
SEQC_NB063	151.65	-90.5004	61.1496	0.817371
SEQC_NB064	-809.295	-313.365	-1122.66	0.904669
SEQC_NB065	682.8	1877.72	2560.52	0.556323
SEQC_NB066	-881.298	-0.996491	-882.294	0.889075
SEQC_NB067	-727.044	-73.4426	-800.487	0.883514
SEQC_NB068	529.282	973.344	1502.63	0.678149
SEQC_NB069	-331.475	-704.135	-1035.61	0.899151
SEQC_NB070	797.414	1729.75	2527.17	0.560385
SEQC_NB071	157.309	-362.832	-205.523	0.839291
SEQC_NB072	-617.257	-22.8738	-640.131	0.872244
SEQC_NB073	-141.954	435.28	293.326	0.797266
SEQC_NB074	3.78518	-155.893	-152.108	0.835002
SEQC_NB075	-539.512	39.5173	-499.994	0.862
SEQC_NB076	-743.76	-246.943	-990.703	0.896246
SEQC_NB077	336.754	104.557	441.311	0.783967
SEQC_NB078	-585.178	300.678	-284.501	0.845537
SEQC_NB079	-308.675	-137.406	-446.081	0.857962
SEQC_NB080	-551.93	-1144.57	-1696.5	0.937312
SEQC_NB081	168.95	-487.119	-318.168	0.848165
SEQC_NB082	-1115.6	-549.682	-1665.28	0.935705
SEQC_NB083	-1061.96	-1025.94	-2087.9	0.955776
SEQC_NB084	-440.832	854.884	414.051	0.786444
SEQC_NB085	1165.34	1357.94	2523.28	0.560857
SEQC_NB086	-150.458	711.765	561.308	0.772911
SEQC_NB087	519.718	596.648	1116.37	0.718706
SEQC_NB088	-592.196	-373.493	-965.689	0.894612
SEQC_NB089	-676.792	-516.614	-1193.41	0.909045
SEQC_NB090	-305.5	-599.886	-905.387	0.890621
SEQC_NB091	1391.09	2261.58	3652.67	0.416543
SEQC_NB092	661.566	1680.27	2341.84	0.582706
SEQC_NB093	834.07	1941.42	2775.49	0.52983
SEQC_NB094	163.211	1144.18	1307.39	0.698929
SEQC_NB095	-37.7121	1205.85	1168.13	0.713402
SEQC_NB096	-640.289	132.37	-507.919	0.862589
SEQC_NB097	135.437	709.555	844.992	0.745826
SEQC_NB098	-790.417	-576.599	-1367.02	0.919368
SEQC_NB099	-104.275	-75.7312	-180.006	0.837249
SEQC_NB100	425.021	469.54	894.561	0.740959
SEQC_NB101	712.85	912.89	1625.74	0.664758
SEQC_NB102	212.227	1224.37	1436.6	0.68524
SEQC_NB103	-267.572	-40.1548	-307.727	0.847353
SEQC_NB104	86.4504	-235.297	-148.847	0.834739
SEQC_NB105	614.833	440.578	1055.41	0.724898
SEQC_NB106	447.34	466.315	913.655	0.739074
SEQC_NB107	-275.111	768.951	493.839	0.779157
SEQC_NB108	-142.362	-390.854	-533.216	0.864462
SEQC_NB109	-376.443	895.365	518.922	0.776843
SEQC_NB110	-71.1021	81.8645	10.7624	0.82161
SEQC_NB111	-893.431	-392.325	-1285.76	0.91461
SEQC_NB112	-348.522	922.845	574.323	0.771697
SEQC_NB113	-1075.21	-1198.35	-2273.55	0.963435
SEQC_NB114	-169.209	184.191	14.9822	0.821257
SEQC_NB115	-81.0433	867.188	786.144	0.751552
SEQC_NB116	216.149	1186.73	1402.88	0.688836
SEQC_NB117	-506.04	398.422	-107.618	0.831391
SEQC_NB118	183.229	194.499	377.728	0.789726
SEQC_NB119	77.6532	465.77	543.423	0.774574
SEQC_NB120	-535.541	201.509	-334.032	0.849397
SEQC_NB121	617.049	1491	2108.05	0.610247
SEQC_NB122	-69.1731	714.248	645.075	0.76505
SEQC_NB123	-524.046	243.884	-280.161	0.845197
SEQC_NB124	241.767	497.567	739.334	0.756067
SEQC_NB125	-477.914	-18.4216	-496.336	0.861728
SEQC_NB126	415.366	3.62036	418.987	0.785997
SEQC_NB127	-571.315	1142.23	570.92	0.772015
SEQC_NB128	132.151	23.5314	155.682	0.809298
SEQC_NB129	-662.943	-463.039	-1125.98	0.904877
SEQC_NB130	-177.248	232.777	55.5285	0.817846
SEQC_NB131	174.857	597.804	772.662	0.752857
SEQC_NB132	-255.01	114.1	-140.91	0.834097
SEQC_NB133	892.077	2156.54	3048.61	0.495411
SEQC_NB134	61.6942	-2.41284	59.2814	0.817529
SEQC_NB135	687.582	1036.46	1724.04	0.65391
SEQC_NB136	706.232	653.494	1359.73	0.693414
SEQC_NB137	273.949	-696.28	-422.331	0.856166
SEQC_NB138	-348.252	-950.869	-1299.12	0.915402
SEQC_NB139	271.862	732.855	1004.72	0.730004
SEQC_NB140	-336.584	-315.052	-651.636	0.873069
SEQC_NB141	-150.326	1071.37	921.041	0.738344
SEQC_NB142	-342.478	818.953	476.475	0.780752
SEQC_NB143	-741.499	-124.424	-865.924	0.887972
SEQC_NB144	649.716	1793.67	2443.39	0.570527
SEQC_NB145	658.234	1468.16	2126.4	0.608111
SEQC_NB146	276.643	380.527	657.171	0.763906
SEQC_NB147	-1090.33	-227.915	-1318.25	0.916528
SEQC_NB148	-612.03	33.4666	-578.563	0.867789
SEQC_NB149	-708.571	-545.314	-1253.89	0.912709
SEQC_NB150	592.052	-9.58092	582.471	0.770936
SEQC_NB151	-947.743	-1085.3	-2033.05	0.953377
SEQC_NB152	-293.8	-100.718	-394.518	0.854049
SEQC_NB153	-635.328	368.673	-266.655	0.844136
SEQC_NB154	119.318	387.97	507.288	0.777918
SEQC_NB155	204.997	8.92303	213.92	0.804248
SEQC_NB156	-646.314	-1100.92	-1747.23	0.939881
SEQC_NB157	82.8273	1700.34	1783.17	0.647318
SEQC_NB158	-435.956	-191.188	-627.144	0.871311
SEQC_NB159	911.683	1293.91	2205.59	0.598842
SEQC_NB160	-253.773	-218.9	-472.673	0.85996
SEQC_NB161	-105.535	207.74	102.205	0.813884
SEQC_NB162	340.73	291.992	632.722	0.766217
SEQC_NB163	-238.741	-368.689	-607.43	0.869887
SEQC_NB164	-171.108	738.251	567.144	0.772367
SEQC_NB165	-554.247	-220.953	-775.199	0.881769
SEQC_NB166	40.5685	17.9447	58.5132	0.817594
SEQC_NB167	510.202	1534.22	2044.42	0.617619
SEQC_NB168	516.908	1144.17	1661.07	0.660874
SEQC_NB169	-449.958	-683.685	-1133.64	0.905355
SEQC_NB170	224.464	-99.4468	125.018	0.811934
SEQC_NB171	-414.865	33.4924	-381.373	0.853044
SEQC_NB172	-473.206	-234.606	-707.812	0.87706
SEQC_NB173	-28.6663	-706.703	-735.369	0.878996
SEQC_NB174	-532.599	370.714	-161.885	0.835791
SEQC_NB175	-441.047	-314.058	-755.105	0.880374
SEQC_NB176	324.363	628.873	953.236	0.735148
SEQC_NB177	-182.409	-137.603	-320.012	0.848309
SEQC_NB178	-1075.17	-126.194	-1201.36	0.909531
SEQC_NB179	-398.619	219.115	-179.504	0.837208
SEQC_NB180	-229.879	188.556	-41.3227	0.825944
SEQC_NB181	-128.418	570.638	442.22	0.783884
SEQC_NB182	-515.652	638.043	122.391	0.812159
SEQC_NB183	-954.809	-35.8681	-990.677	0.896245
SEQC_NB184	71.0002	1338.64	1409.64	0.688117
SEQC_NB185	78.223	369.85	448.073	0.78335
SEQC_NB186	421.453	892.753	1314.21	0.698213
SEQC_NB187	-629.378	-608.623	-1238	0.911754
SEQC_NB188	-38.8701	-133.654	-172.525	0.836648
SEQC_NB189	-338.73	-871.665	-1210.39	0.910082
SEQC_NB190	-443.303	169.285	-274.018	0.844715
SEQC_NB191	-400.703	1058.45	657.746	0.763851
SEQC_NB192	-376.111	-31.9713	-408.082	0.855083
SEQC_NB193	391.457	1374.7	1766.16	0.649219
SEQC_NB194	-135.009	-57.7779	-192.787	0.838273
SEQC_NB195	-460.174	-1093.74	-1553.91	0.929813
SEQC_NB196	-553.077	-573.306	-1126.38	0.904902
SEQC_NB197	-1281.79	-1756.1	-3037.89	0.987377
SEQC_NB198	587.061	321.076	908.137	0.73962
SEQC_NB199	258.76	789.84	1048.6	0.725587
SEQC_NB200	-244.817	-143.046	-387.863	0.85354
SEQC_NB201	609.187	460.068	1069.26	0.723497
SEQC_NB202	-502.551	-965.934	-1468.49	0.925125
SEQC_NB203	-365.028	805.436	440.408	0.784049
SEQC_NB204	-68.5702	-407.252	-475.822	0.860196
SEQC_NB205	-295.858	-101.377	-397.235	0.854256
SEQC_NB206	-134.305	-1.05503	-135.36	0.833647
SEQC_NB207	56.5919	654.682	711.274	0.758757
SEQC_NB208	-217.269	-175.387	-392.656	0.853907
SEQC_NB209	-145.968	308.948	162.979	0.808669
SEQC_NB210	-803.922	300.568	-503.355	0.86225
SEQC_NB211	-13.4828	880.822	867.339	0.743637
SEQC_NB212	-703.745	430.744	-273.002	0.844635
SEQC_NB213	-80.303	821.08	740.777	0.755929
SEQC_NB214	-1297.33	-1166.5	-2463.83	0.970542
SEQC_NB215	-201.98	277.174	75.1944	0.816182
SEQC_NB216	-386.428	511.597	125.169	0.811921
SEQC_NB217	-115.517	293.301	177.784	0.807388
SEQC_NB218	-194.977	-406.889	-601.865	0.869484
SEQC_NB219	-61.2618	-160.362	-221.623	0.840573
SEQC_NB220	950.936	1184.66	2135.6	0.607038
SEQC_NB221	379.244	682.555	1061.8	0.724252
SEQC_NB222	461.652	893.156	1354.81	0.693934
SEQC_NB223	-372.668	689.333	316.665	0.795193
SEQC_NB224	-955.489	-431.192	-1386.68	0.9205
SEQC_NB225	-69.8363	24.0293	-45.807	0.826315
SEQC_NB226	-58.5493	381.271	322.721	0.794654
SEQC_NB227	-451.468	416.134	-35.3343	0.825448
SEQC_NB228	-902.458	84.2699	-818.189	0.884728
SEQC_NB229	1050.44	1767.07	2817.51	0.524588
SEQC_NB230	-397.372	228.971	-168.401	0.836316
SEQC_NB231	-1279.1	-1065.84	-2344.94	0.96619
SEQC_NB232	57.3801	1052.55	1109.93	0.719362
SEQC_NB233	-209.201	265.015	55.8141	0.817822
SEQC_NB234	-27.3311	-200.408	-227.739	0.841059
SEQC_NB235	555.89	3253.87	3809.76	0.39547
SEQC_NB236	54.4044	41.8093	96.2137	0.814395
SEQC_NB237	-310.639	627.487	316.849	0.795177
SEQC_NB238	1183.4	368.285	1551.69	0.672839
SEQC_NB239	-588.226	326.736	-261.49	0.843729
SEQC_NB240	99.2061	189.112	288.318	0.79771
SEQC_NB241	-1041.64	-725.474	-1767.11	0.940874
SEQC_NB242	-985.475	-708.67	-1694.14	0.937192
SEQC_NB243	-416.765	-723.831	-1140.6	0.905788
SEQC_NB244	153.949	635.761	789.71	0.751207
SEQC_NB245	1463.88	2586.28	4050.16	0.36282
SEQC_NB246	666.103	1224.44	1890.54	0.635224
SEQC_NB247	732.338	613.977	1346.31	0.694832
SEQC_NB248	247.539	1665.43	1912.97	0.632679
SEQC_NB249	-134.864	1372.18	1237.32	0.706248
SEQC_NB250	-398.125	-326.637	-724.762	0.878253
SEQC_NB251	676.058	454.963	1131.02	0.717209
SEQC_NB252	-1110.53	-928.709	-2039.23	0.953651
SEQC_NB253	763.439	585.562	1349	0.694548
SEQC_NB254	-383.269	87.2652	-296.004	0.846438
SEQC_NB255	227.191	-233.643	-6.45208	0.823048
SEQC_NB256	-835.549	-1445.88	-2281.43	0.963744
SEQC_NB257	-293.841	-200.959	-494.801	0.861614
SEQC_NB258	309.239	-127.222	182.017	0.807022
SEQC_NB259	-1878.19	-1723.97	-3602.16	0.997096
SEQC_NB260	-17.2755	-138.436	-155.712	0.835293
SEQC_NB261	-284.034	-779.317	-1063.35	0.900925
SEQC_NB262	-1126.35	-295.611	-1421.97	0.922511
SEQC_NB263	-199.634	306.872	107.238	0.813455
SEQC_NB264	938.179	484.965	1423.14	0.686677
SEQC_NB265	403.536	116.412	519.949	0.776749
SEQC_NB266	-611.741	-455.188	-1066.93	0.901153
SEQC_NB267	-86.9385	-848.681	-935.62	0.892631
SEQC_NB268	-1031.33	-1147.97	-2179.31	0.959636
SEQC_NB269	899.649	356.831	1256.48	0.704254
SEQC_NB270	-587.42	-1022.87	-1610.29	0.932827
SEQC_NB271	94.0017	217.542	311.544	0.795649
SEQC_NB272	-120.389	-286.07	-406.459	0.854959
SEQC_NB273	850.103	424.346	1274.45	0.702379
SEQC_NB274	638.624	72.8409	711.465	0.758739
SEQC_NB275	287.478	45.4903	332.968	0.79374
SEQC_NB276	177.366	542.024	719.391	0.75798
SEQC_NB277	-294.054	-422.859	-716.913	0.877701
SEQC_NB278	3.4183	-914.976	-911.557	0.891033
SEQC_NB279	61.8536	220.558	282.412	0.798232
SEQC_NB280	14.0596	1905.1	1919.16	0.631975
SEQC_NB281	-145.551	462.785	317.234	0.795143
SEQC_NB282	89.1056	759.379	848.485	0.745484
SEQC_NB283	121.153	-234.928	-113.775	0.831893
SEQC_NB284	-241.311	-278.645	-519.956	0.863482
SEQC_NB285	271.95	790.105	1062.06	0.724226
SEQC_NB286	-49.6902	-407.039	-456.729	0.858764
SEQC_NB287	485.151	146.322	631.473	0.766335
SEQC_NB288	-293.584	321.895	28.3106	0.820139
SEQC_NB289	433.692	980.901	1414.59	0.687589
SEQC_NB290	-431.027	-626.289	-1057.32	0.90054
SEQC_NB291	372.561	258.116	630.677	0.76641
SEQC_NB292	394.607	132.305	526.912	0.776104
SEQC_NB293	574.213	491.577	1065.79	0.723848
SEQC_NB294	-58.8345	783.936	725.101	0.757433
SEQC_NB295	-443.89	-229.918	-673.809	0.874651
SEQC_NB296	381.581	388.871	770.452	0.75307
SEQC_NB297	400.823	714.097	1114.92	0.718854
SEQC_NB298	191.488	359.939	551.427	0.77383
SEQC_NB299	347.672	1154.51	1502.18	0.678197
SEQC_NB300	439.004	-45.0017	394.002	0.788259
SEQC_NB301	894.727	1769.79	2664.52	0.543574
SEQC_NB302	197.879	1351.07	1548.95	0.673136
SEQC_NB303	9.39022	1647.26	1656.65	0.661361
SEQC_NB304	-713.916	-873.864	-1587.78	0.931632
SEQC_NB305	-773.482	-570.875	-1344.36	0.918055
SEQC_NB306	-484.08	-499.369	-983.449	0.895773
SEQC_NB307	-57.4916	22.7611	-34.7305	0.825398
SEQC_NB308	7.19508	-403.332	-396.137	0.854173
SEQC_NB309	-38.1712	-435.15	-473.321	0.860009
SEQC_NB310	89.1213	524.125	613.247	0.768051
SEQC_NB311	-583.254	-438.604	-1021.86	0.898265
SEQC_NB312	506.213	1002.83	1509.05	0.677456
SEQC_NB313	-480.377	-1071.8	-1552.17	0.929719
SEQC_NB314	-195.222	-884.222	-1079.44	0.901948
SEQC_NB315	648.496	1445.54	2094.03	0.611875
SEQC_NB316	166.908	42.695	209.603	0.804624
SEQC_NB317	-329.307	-184.095	-513.403	0.862996
SEQC_NB318	16.2482	1344.36	1360.61	0.693321
SEQC_NB319	-236.801	1780.44	1543.64	0.673713
SEQC_NB320	-1040.16	-1129.28	-2169.44	0.959228
SEQC_NB321	-647.212	-1156.55	-1803.76	0.942683
SEQC_NB322	-1180.94	-1376.22	-2557.16	0.973751
SEQC_NB323	-64.3825	131.678	67.2954	0.816851
SEQC_NB324	-779.357	-1108.14	-1887.49	0.946713
SEQC_NB325	353.145	1593.27	1946.41	0.62887
SEQC_NB326	-498.972	-656.936	-1155.91	0.906738
SEQC_NB327	1098.67	2618.68	3717.34	0.407894
SEQC_NB328	-1896.67	-1987.5	-3884.18	0.999393
SEQC_NB329	-1357.79	-927.371	-2285.16	0.96389
SEQC_NB330	807.371	1130.29	1937.66	0.629868
SEQC_NB331	-841.432	-1173.21	-2014.64	0.952558
SEQC_NB332	-1069.56	-1110.54	-2180.1	0.959669
SEQC_NB333	439.04	775.279	1214.32	0.708635
SEQC_NB334	-530.899	548.343	17.4434	0.82105
SEQC_NB335	-405.093	595.821	190.727	0.806266
SEQC_NB336	-552.073	-721.3	-1273.37	0.913874
SEQC_NB337	-1478.14	-926.648	-2404.78	0.968417
SEQC_NB338	-1742.1	-1885.92	-3628.02	0.997378
SEQC_NB339	306.665	-478.299	-171.634	0.836576
SEQC_NB340	71.021	315.875	386.896	0.7889
SEQC_NB341	-1102.65	-1646.5	-2749.15	0.979779
SEQC_NB342	-1496.42	-1326.75	-2823.17	0.981895
SEQC_NB343	209.599	1329.46	1539.06	0.674209
SEQC_NB344	-632.212	-1131.21	-1763.42	0.94069
SEQC_NB345	311.14	505.493	816.633	0.748593
SEQC_NB346	-335.032	744.855	409.823	0.786828
SEQC_NB347	-405.634	-444.807	-850.441	0.886925
SEQC_NB348	-325.885	673.708	347.823	0.792412
SEQC_NB349	-876.08	-77.9282	-954.008	0.893844
SEQC_NB350	-1329.11	-780.066	-2109.18	0.95669
SEQC_NB351	-383.301	169.78	-213.52	0.839928
SEQC_NB352	-194.849	472.821	277.971	0.798624
SEQC_NB353	592.952	833.991	1426.94	0.686272
SEQC_NB354	-349.476	-105.857	-455.333	0.858659
SEQC_NB355	-316.622	798.529	481.906	0.780253
SEQC_NB356	65.8682	2379.41	2445.28	0.570299
SEQC_NB357	357.605	917.317	1274.92	0.70233
SEQC_NB358	625.731	637.132	1262.86	0.703589
SEQC_NB359	1038.21	1555.04	2593.25	0.552324
SEQC_NB360	-864.827	-49.4262	-914.253	0.891212
SEQC_NB361	-124.04	96.8915	-27.1481	0.824769
SEQC_NB362	835.879	2087.28	2923.16	0.511323
SEQC_NB363	729.903	262.385	992.289	0.73125
SEQC_NB364	143.288	217.078	360.366	0.791287
SEQC_NB365	188.468	757.619	946.088	0.735859
SEQC_NB366	-197.503	792.308	594.805	0.769781
SEQC_NB367	-278.399	-188.914	-467.313	0.859559
SEQC_NB368	-384.024	469.934	85.91	0.815272
SEQC_NB369	76.3102	1988.44	2064.75	0.615269
SEQC_NB370	-331.205	-375.369	-706.575	0.876973
SEQC_NB371	-217.11	1277.15	1060.04	0.72443
SEQC_NB372	-916.495	-932.724	-1849.22	0.944888
SEQC_NB373	-877.695	-581.135	-1458.83	0.924586
SEQC_NB374	-1720.38	-1452.82	-3173.2	0.990327
SEQC_NB375	213.841	-49.6986	164.143	0.808568
SEQC_NB376	370.671	1053.15	1423.83	0.686604
SEQC_NB377	-580.638	332.613	-248.025	0.842666
SEQC_NB378	-860.516	-1213.16	-2073.68	0.95516
SEQC_NB379	-396.71	212.461	-184.249	0.837589
SEQC_NB380	-629.457	587.305	-42.1519	0.826013
SEQC_NB381	-1558.91	-1194.79	-2753.7	0.979912
SEQC_NB382	-1084.57	-708.832	-1793.4	0.942174
SEQC_NB383	-702.688	-930.985	-1633.67	0.934058
SEQC_NB384	-1041.55	-221.487	-1263.03	0.913257
SEQC_NB385	390.064	936.245	1326.31	0.696941
SEQC_NB386	1421.49	1526.61	2948.1	0.508173
SEQC_NB387	-110.384	633.391	523.007	0.776466
SEQC_NB388	-793.375	-47.8374	-841.213	0.886298
SEQC_NB389	-1376.71	-1441.19	-2817.9	0.981748
SEQC_NB390	-669.277	-571.837	-1241.11	0.911941
SEQC_NB391	-513.488	702.466	188.979	0.806418
SEQC_NB392	-1223.84	-801.942	-2025.79	0.953055
SEQC_NB393	-884.227	287.967	-596.26	0.869077
SEQC_NB394	937.882	1984.26	2922.14	0.511451
SEQC_NB395	611.466	176.83	788.295	0.751344
SEQC_NB396	249.001	506.018	755.018	0.754559
SEQC_NB397	-167.286	733.506	566.22	0.772453
SEQC_NB398	-76.2383	7.75015	-68.4881	0.828186
SEQC_NB399	-357.774	-344.914	-702.688	0.876699
SEQC_NB400	-46.5866	-208.705	-255.292	0.84324
SEQC_NB401	-696.335	-118.514	-814.849	0.884499
SEQC_NB402	1244.29	515.406	1759.69	0.649941
SEQC_NB403	-759.425	-1352.8	-2112.23	0.956821
SEQC_NB404	278.769	1445.26	1724.03	0.65391
SEQC_NB405	-1042.24	-1164.64	-2206.88	0.960767
SEQC_NB406	305.497	791.802	1097.3	0.720649
SEQC_NB407	-1008.55	-1198.29	-2206.84	0.960765
SEQC_NB408	-802.346	-610.437	-1412.78	0.92199
SEQC_NB409	913.336	512.573	1425.91	0.686382
SEQC_NB410	-813.73	-28.878	-842.608	0.886393
SEQC_NB411	474.855	1802.23	2277.08	0.590404
SEQC_NB412	139.23	311.259	450.489	0.78313
SEQC_NB413	-564.3	-1126.51	-1690.81	0.937021
SEQC_NB414	-1234.05	-1493.32	-2727.37	0.979134
SEQC_NB415	355.136	902.999	1258.13	0.704082
SEQC_NB416	-576.358	453.787	-122.57	0.832609
SEQC_NB417	775.882	2021.69	2797.57	0.527078
SEQC_NB418	-592.71	87.3999	-505.31	0.862396
SEQC_NB419	60.1891	515.857	576.046	0.771536
SEQC_NB420	-735.133	883.795	148.662	0.809903
SEQC_NB421	-320.406	-223.73	-544.136	0.865267
SEQC_NB422	536.502	1681.67	2218.17	0.597362
SEQC_NB423	549.688	2834.32	3384.01	0.452062
SEQC_NB424	-228.52	-344.934	-573.453	0.867416
SEQC_NB425	-326.208	-623.85	-950.058	0.893584
SEQC_NB426	-878.536	-43.059	-921.595	0.891701
SEQC_NB427	435.566	907.551	1343.12	0.695169
SEQC_NB428	356.105	349.091	705.196	0.759338
SEQC_NB429	74.2231	586.609	660.832	0.763559
SEQC_NB430	261.555	1158.6	1420.15	0.686996
SEQC_NB431	-682.075	-824.267	-1506.34	0.927221
SEQC_NB432	-850.701	-719.629	-1570.33	0.930698
SEQC_NB433	795.497	903.553	1699.05	0.65668
SEQC_NB434	-1124.87	303.877	-820.99	0.884919
SEQC_NB435	-487.727	-343.151	-830.877	0.885594
SEQC_NB436	-797.444	351.58	-445.864	0.857945
SEQC_NB437	-1270.54	-1723.54	-2994.07	0.986337
SEQC_NB438	-789.594	-1116.05	-1905.65	0.947568
SEQC_NB439	-406.631	134.897	-271.734	0.844535
SEQC_NB440	-1559.37	-1624.63	-3184	0.990546
SEQC_NB441	-1037.66	-605.791	-1643.45	0.93457
SEQC_NB442	-299.09	213.376	-85.7145	0.8296
SEQC_NB443	-1038.71	-1171.32	-2210.03	0.960895
SEQC_NB444	-349.759	984.503	634.743	0.766026
SEQC_NB445	-1237.92	-1529.72	-2767.64	0.980318
SEQC_NB446	-364.312	833.752	469.44	0.781397
SEQC_NB447	-883.491	-505.649	-1389.14	0.920641
SEQC_NB448	-1154.17	387.28	-766.885	0.881193
SEQC_NB449	-1761.95	-1731.66	-3493.62	0.995756
SEQC_NB450	-1188.92	288.328	-900.589	0.890301
SEQC_NB451	433.051	797.944	1230.99	0.706905
SEQC_NB452	-1265.69	189.218	-1076.47	0.901759
SEQC_NB453	311.421	1168.44	1479.86	0.680601
SEQC_NB454	288.013	446.012	734.026	0.756577
SEQC_NB455	-893.256	-803.454	-1696.71	0.937323
SEQC_NB456	-1399.8	-961.525	-2361.32	0.966807
SEQC_NB457	-1666.52	-856.781	-2523.3	0.972608
SEQC_NB458	64.7729	2210.38	2275.15	0.590633
SEQC_NB459	-405.776	-520.111	-925.887	0.891986
SEQC_NB460	657.827	468.335	1126.16	0.717705
SEQC_NB461	-420.806	-223.347	-644.153	0.872533
SEQC_NB462	-267.277	-528.82	-796.097	0.883212
SEQC_NB463	-51.1299	577.449	526.319	0.776159
SEQC_NB464	-382.355	-557.969	-940.323	0.892942
SEQC_NB465	-1368.77	-1779.73	-3148.5	0.989818
SEQC_NB466	380.425	215.892	596.317	0.76964
SEQC_NB467	-206.714	-51.2055	-257.92	0.843448
SEQC_NB468	62.1751	-225.73	-163.555	0.835926
SEQC_NB469	-118.514	937.806	819.292	0.748334
SEQC_NB470	149.432	798.767	948.199	0.735649
SEQC_NB471	-1.2185	145.816	144.598	0.810253
SEQC_NB472	-675.657	270.96	-404.698	0.854825
SEQC_NB473	-784.126	268.132	-515.993	0.863188
SEQC_NB474	770.867	167.461	938.328	0.73663
SEQC_NB475	-840.095	-657.968	-1498.06	0.926765
SEQC_NB476	-696.115	556.281	-139.834	0.83401
SEQC_NB477	-125.599	1874.72	1749.12	0.651119
SEQC_NB478	-167.193	-660.812	-828.005	0.885399
SEQC_NB479	-164.356	230.426	66.0707	0.816955
SEQC_NB480	-103.193	-359.73	-462.923	0.859229
SEQC_NB481	-573.055	-180.781	-753.836	0.880285
SEQC_NB482	557.286	1378.33	1935.61	0.630101
SEQC_NB483	-153.217	-278.217	-431.434	0.856855
SEQC_NB484	-51.4245	65.6942	14.2697	0.821316
SEQC_NB485	623.874	1485.82	2109.7	0.610055
SEQC_NB486	-28.7872	-681.346	-710.134	0.877224
SEQC_NB487	-545.973	-797.423	-1343.4	0.917999
SEQC_NB488	238.173	462.234	700.407	0.759795
SEQC_NB489	-804.787	-1036.22	-1841.01	0.944493
SEQC_NB490	-126.08	571.141	445.062	0.783625
SEQC_NB491	-662.632	1316.6	653.97	0.764209
SEQC_NB492	452.823	450.795	903.618	0.740066
SEQC_NB493	-852.13	-458.308	-1310.44	0.916069
SEQC_NB494	320.939	476.729	797.669	0.750435
SEQC_NB495	238.665	880.622	1119.29	0.718408
SEQC_NB496	-250.115	-678.578	-928.693	0.892172
SEQC_NB497	289.772	750.262	1040.03	0.726451
SEQC_NB498	584.583	1397.4	1981.99	0.624801
NBC-1	303.541	846.058	1149.6	0.715306
NBC-10	853.183	2032.4	2885.58	0.516056
NBC-100	-843.049	-722.767	-1565.82	0.930455
NBC-101	-605.301	-640.067	-1245.37	0.912197
NBC-102	-643.36	-513.238	-1156.6	0.906781
NBC-103	14.4966	1575.6	1590.1	0.668657
NBC-104	-158.05	127.496	-30.5539	0.825052
NBC-105	-309.657	-180.224	-489.881	0.861247
NBC-106	-750.795	88.1978	-662.597	0.873853
NBC-107	-1060.58	-827.227	-1887.81	0.946727
NBC-108	-677.044	542.359	-134.684	0.833592
NBC-109	155.452	198.849	354.301	0.791831
NBC-11	244.225	576.328	820.553	0.748211
NBC-111	-559.711	764.436	204.725	0.805049
NBC-112	-826.233	-1464.4	-2290.63	0.964104
NBC-113	-147.694	-254.198	-401.892	0.854612
NBC-114	-685.274	-721.219	-1406.49	0.921632
NBC-115	-432.794	-16.2012	-448.995	0.858181
NBC-118	-376.512	54.6113	-321.9	0.848456
NBC-12	-276.133	-584.164	-860.297	0.887592
NBC-120	-569.008	358.477	-210.531	0.83969
NBC-122	138.028	474.404	612.432	0.768127
NBC-123	865.914	1183.39	2049.31	0.617055
NBC-124	-198.493	859.45	660.958	0.763547
NBC-125	126.463	318.057	444.52	0.783674
NBC-126	-829.005	-83.3806	-912.385	0.891088
NBC-128	-67.7344	651.676	583.942	0.770798
NBC-129	-620.664	-521.314	-1141.98	0.905874
NBC-130	-59.7226	-274.469	-334.191	0.849409
NBC-131	-764.661	120.145	-644.515	0.872559
NBC-133	-280.641	478.138	197.497	0.805678
NBC-134	-159.583	-82.7419	-242.325	0.842216
NBC-135	-1054.17	-815.29	-1869.46	0.945857
NBC-136	-99.5596	-198.735	-298.295	0.846617
NBC-138	220.122	1181.68	1401.8	0.688951
NBC-139	-409.819	-447.596	-857.415	0.887397
NBC-141	-109.256	-51.848	-161.104	0.835728
NBC-142	-253.962	1234.77	980.81	0.732398
NBC-143	-160.216	-80.2713	-240.487	0.84207
NBC-144	-790.734	-308.822	-1099.56	0.903219
NBC-145	124.135	187.246	311.38	0.795663
NBC-146	-79.1083	-138.172	-217.28	0.840228
NBC-148	-680.887	-1051.4	-1732.29	0.93913
NBC-149	-391.792	-378.95	-770.742	0.88146
NBC-150	-531.34	-884.108	-1415.45	0.922142
NBC-151	-248.544	-99.6571	-348.201	0.850493
NBC-152	-442.183	-934.162	-1376.35	0.919906
NBC-153	-564.997	-344.318	-909.315	0.890883
NBC-154	67.6754	137.023	204.698	0.805051
NBC-155	-106.065	180.876	74.8114	0.816214
NBC-156	-397.088	-201.369	-598.457	0.869236
NBC-157	-517.348	-1019.54	-1536.89	0.928891
NBC-158	-635.471	-699.4	-1334.87	0.917502
NBC-159	597.586	278.023	875.609	0.742825
NBC-16	-290.521	-217.209	-507.73	0.862575
NBC-160	244.093	45.425	289.518	0.797603
NBC-164	-105.822	-189.284	-295.106	0.846367
NBC-166	-361.64	-396.649	-758.288	0.880595
NBC-167	269.344	1177.67	1447.02	0.684125
NBC-168	-498.188	-667.544	-1165.73	0.907345
NBC-169	357.621	949.15	1306.77	0.698994
NBC-17	872.281	585.15	1457.43	0.68301
NBC-170	-745.935	-904.397	-1650.33	0.934929
NBC-171	-112.33	637.792	525.463	0.776239
NBC-172	-1147.36	-1353.92	-2501.28	0.971852
NBC-173	-514.409	826.375	311.966	0.795611
NBC-174	-545.968	-1028.36	-1574.32	0.930912
NBC-175	-1273.76	-1647.56	-2921.32	0.984522
NBC-176	-533.609	-108.086	-641.696	0.872357
NBC-177	-38.711	131.27	92.5589	0.814706
NBC-178	-7.83382	-561.105	-568.939	0.867086
NBC-179	682.622	-78.589	604.033	0.768916
NBC-18	-161.912	41.7828	-120.13	0.83241
NBC-180	600.227	1488.42	2088.64	0.612501
NBC-181	-885.383	-864.457	-1749.84	0.940012
NBC-182	-570.237	-811.501	-1381.74	0.920216
NBC-183	-786.583	200.516	-586.067	0.868336
NBC-185	138.974	-331.72	-192.746	0.83827
NBC-187	-273.361	-371.6	-644.961	0.872591
NBC-188	546.211	774.328	1320.54	0.697548
NBC-189	-366.811	-570.814	-937.625	0.892763
NBC-190	-1081.05	-1321.88	-2402.93	0.968349
NBC-191	-1013.47	-1124.39	-2137.85	0.957907
NBC-193	-659.523	-415.957	-1075.48	0.901696
NBC-194	328.513	698.011	1026.52	0.727813
NBC-195	-169.317	-403.669	-572.985	0.867382
NBC-197	765.681	1557.41	2323.09	0.58494
NBC-199	-486.007	-332.071	-818.078	0.88472
NBC-20	-134.649	1374.89	1240.24	0.705945
NBC-200	516.183	159.466	675.649	0.762153
NBC-201	-784.558	-132.468	-917.027	0.891397
NBC-202	-600.981	-623.205	-1224.19	0.910919
NBC-204	-159.166	-74.9988	-234.165	0.841569
NBC-205	547.366	89.4432	636.809	0.765831
NBC-206	-1053.63	-318.987	-1372.61	0.919691
NBC-207	835.91	494.675	1330.59	0.69649
NBC-21	771.662	1736.99	2508.65	0.562633
NBC-210	-42.2079	-565.363	-607.571	0.869897
NBC-211	-408.948	-576.715	-985.663	0.895918
NBC-212	625.586	538.601	1164.19	0.713808
NBC-215	-1048.18	-437.471	-1485.65	0.926079
NBC-217	-61.1448	-7.08071	-68.2255	0.828164
NBC-218	-127.786	-373.772	-501.558	0.862117
NBC-219	511.762	1014.37	1526.13	0.67561
NBC-22	-1162.36	-359.088	-1521.45	0.928049
NBC-220	-35.8511	-37.2975	-73.1486	0.828569
NBC-221	175.568	697.867	873.435	0.743038
NBC-223	-872.622	-172.684	-1045.31	0.899773
NBC-224	-855.272	-734.313	-1589.58	0.931728
NBC-225	540.107	3171.82	3711.93	0.408619
NBC-226	26.2867	-54.7426	-28.4558	0.824878
NBC-227	-110.723	87.9309	-22.7921	0.824408
NBC-228	1382.88	2526.18	3909.07	0.382041
NBC-229	-301.608	310.842	9.23387	0.821738
NBC-23	-466.624	628.043	161.42	0.808803
NBC-230	509.784	655.764	1165.55	0.713668
NBC-231	-450.29	755.848	305.559	0.796181
NBC-233	1715.71	1057.34	2773.05	0.530133
NBC-234	135.405	393.459	528.864	0.775924
NBC-235	514.559	1677.11	2191.67	0.600477
NBC-236	-374.788	680.004	305.216	0.796211
NBC-237	-694.444	-123.701	-818.145	0.884725
NBC-239	-268.569	1252.13	983.556	0.732124
NBC-24	-412.254	-565.579	-977.833	0.895407
NBC-240	-233.32	5.27636	-228.044	0.841084
NBC-241	-356.261	-465.068	-821.329	0.884943
NBC-242	-1389.24	-1009.96	-2399.2	0.968213
NBC-243	662.786	1206.47	1869.26	0.637635
NBC-246	-984.218	28.2011	-956.017	0.893976
NBC-247	220.6	192.608	413.209	0.786521
NBC-248	228.751	1413.05	1641.8	0.662994
NBC-249	-993.238	-770.555	-1763.79	0.940709
NBC-25	-106.799	966.593	859.795	0.744377
NBC-250	-440.362	235.944	-204.418	0.839203
NBC-251	688.988	1031.49	1720.48	0.654305
NBC-252	756.454	123.466	879.92	0.742401
NBC-255	-1154.05	-856.157	-2010.2	0.95236
NBC-256	452.836	943.129	1395.97	0.689572
NBC-257	-1017.87	-426.335	-1444.2	0.923766
NBC-258	-255.585	-179.121	-434.706	0.857103
NBC-259	-8.54921	551.013	542.464	0.774663
NBC-26	-252.301	-939.709	-1192.01	0.90896
NBC-260	-690.412	-304.621	-995.033	0.896528
NBC-263	-1630.36	-1212.34	-2842.7	0.982434
NBC-264	-33.776	-108.172	-141.948	0.834181
NBC-265	369.328	-271.103	98.2253	0.814224
NBC-266	-88.307	-262.628	-350.935	0.850704
NBC-269	448.003	1454.33	1902.34	0.633887
NBC-27	-1061.37	-948.751	-2010.12	0.952357
NBC-270	-888.547	-319.659	-1208.21	0.909948
NBC-273	374.766	699.129	1073.9	0.723027
NBC-29	1305.05	1912.02	3217.07	0.473782
NBC-3	456.936	1794.65	2251.58	0.593421
NBC-30	-1073.11	-1395.04	-2468.15	0.970695
NBC-31	-508.545	362.311	-146.235	0.834528
NBC-32	778.9	904.995	1683.9	0.658356
NBC-34	1067.69	1510.78	2578.47	0.554132
NBC-35	-475.759	131.932	-343.827	0.850155
NBC-36	-233.987	-600.306	-834.292	0.885827
NBC-37	-213.042	192.951	-20.0916	0.824183
NBC-38	-646.918	28.8748	-618.044	0.870654
NBC-39	16.8302	-788.273	-771.443	0.881509
NBC-4	-563.775	168.807	-394.969	0.854083
NBC-40	-157.772	790.232	632.46	0.766242
NBC-41	-505.302	232.003	-273.3	0.844658
NBC-42	-100.21	506.544	406.334	0.787144
NBC-43	-421.93	80.0089	-341.921	0.850007
NBC-44	-517.145	379.863	-137.283	0.833803
NBC-45	-267.405	853.187	585.782	0.770626
NBC-46	-434.439	-383.941	-818.38	0.884741
NBC-47	-383.545	-504.609	-888.154	0.889468
NBC-48	586.24	261.145	847.385	0.745592
NBC-49	-205.155	277.003	71.8486	0.816465
NBC-5	-754.263	54.8367	-699.427	0.876468
NBC-50	-465.518	694.647	229.128	0.802919
NBC-51	-387.124	242.792	-144.332	0.834374
NBC-52	85.9104	449.153	535.064	0.775349
NBC-53	103.75	584.202	687.951	0.760982
NBC-54	-23.1332	-325.718	-348.851	0.850543
NBC-55	198.143	818.387	1016.53	0.728818
NBC-56	-356.707	316.687	-40.0197	0.825836
NBC-57	145.855	308.475	454.329	0.782779
NBC-58	-693.21	920.686	227.477	0.803063
NBC-59	-863.883	-960.572	-1824.45	0.943692
NBC-60	-495.666	-106.901	-602.567	0.869534
NBC-61	-44.5798	105.175	60.5948	0.817418
NBC-62	-1201.38	-1022.39	-2223.78	0.961452
NBC-63	-782.243	106.474	-675.769	0.874791
NBC-64	-108.93	769.479	660.549	0.763586
NBC-66	705.087	646.875	1351.96	0.694235
NBC-67	643.744	1254.6	1898.34	0.63434
NBC-68	-163.397	298.95	135.553	0.81103
NBC-69	-298.172	-131.189	-429.36	0.856698
NBC-70	1172.82	2081.72	3254.53	0.468932
NBC-71	-610.866	352.68	-258.186	0.843469
NBC-72	727.428	1993.54	2720.97	0.5366
NBC-73	-507.47	528.506	21.0363	0.820749
NBC-75	788.376	1817.74	2606.12	0.550749
NBC-77	771.962	770.221	1542.18	0.67387
NBC-78	-28.0205	1429.58	1401.56	0.688977
NBC-79	-536.77	-484.533	-1021.3	0.898229
NBC-8	287.64	1146.36	1434	0.685518
NBC-80	-320.307	-596.988	-917.295	0.891415
NBC-81	-100.306	1873.35	1773.04	0.64845
NBC-82	-527.266	462.622	-64.6444	0.827869
NBC-83	61.187	588.985	650.172	0.764568
NBC-84	-276.716	581.08	304.364	0.796287
NBC-85	764.233	1991.68	2755.92	0.532264
NBC-86	-340.585	403.103	62.518	0.817255
NBC-87	99.7264	1587.13	1686.85	0.658029
NBC-88	-364.22	-660.576	-1024.8	0.898455
NBC-89	-418.56	637.283	218.723	0.803828
NBC-9	-1110.85	-1168.13	-2278.97	0.963648
NBC-90	837.967	539.955	1377.92	0.691488
NBC-91	-30.7572	635.918	605.161	0.76881
NBC-92	-4.19112	1601.18	1596.99	0.667904
NBC-93	-992.006	-400.12	-1392.13	0.920812
NBC-94	-652.973	-401.435	-1054.41	0.900355
NBC-95	-225.692	522.075	296.384	0.796995
NBC-96	652.49	1429.41	2081.9	0.613283
NBC-97	-563.479	-669.506	-1232.99	0.911451
NBC-98	-246.497	982.096	735.599	0.756426
NBC-99	-695.196	183.877	-511.319	0.862842
