# Supplementary material for: Construction of a novel anoikis-related prognostic model and analysis of its correlation with infiltration of immune cells in neuroblastoma
Source: Front Immunol. 2023 Apr 4;14:1135617. doi: 10.3389/fimmu.2023.1135617 (PMC10111050; doi:10.3389/fimmu.2023.1135617)
Supplement: Supplementary file 9 [file Table_9.xlsx]

## Sheet: GS_MM
probes	moduleColor	GS.Con	p.GS.Con	GS.Treat	p.GS.Treat	MMlightcyan	p.MMlightcyan	MMcyan	p.MMcyan	MMgreen	p.MMgreen	MMtan	p.MMtan	MMsalmon	p.MMsalmon	MMgreenyellow	p.MMgreenyellow	MMgrey60	p.MMgrey60	MMturquoise	p.MMturquoise	MMblue	p.MMblue	MMmagenta	p.MMmagenta	MMblack	p.MMblack	MMpink	p.MMpink	MMyellow	p.MMyellow	MMgrey	p.MMgrey
AADAC	black	0.0641	0.0854395	-0.0641	0.0854395	-0.056679	0.128387	-0.0845309	0.0232135	-0.0303912	0.415175	0.111677	0.00267424	-0.0236181	0.526624	-0.125207	0.000753259	-0.0739811	0.0470583	-0.0086624	0.816384	0.0140523	0.706405	0.179713	1.19315e-06	0.703346	1.12936e-108	0.0435994	0.24231	0.0459293	0.218032	-0.185881	4.99839e-07
ABCC2	black	-0.0929524	0.0125255	0.0929524	0.0125255	-0.16215	1.21212e-05	0.106475	0.00420731	0.00907715	0.80776	-0.0143244	0.70099	0.103647	0.00534062	-0.0257932	0.489253	-0.0762436	0.0406896	-0.212954	7.71509e-09	0.0662821	0.075299	0.0850811	0.0223287	0.541321	3.96694e-56	0.0488263	0.190343	0.00469778	0.899792	-0.0959462	0.00994397
ABCG5	black	-0.0509265	0.171951	0.0509265	0.171951	0.282707	1.02376e-14	-0.0620878	0.0957411	-0.329311	1.06939e-19	-0.239369	7.4586e-11	-0.229129	4.8224e-10	-0.0831862	0.025505	-0.192529	1.89325e-07	-0.119751	0.00127514	-0.119378	0.00132085	0.00512468	0.890741	0.487733	2.34483e-44	0.0742826	0.0461641	0.247503	1.59015e-11	-0.152511	3.92053e-05
ACMSD	black	-0.0483284	0.194909	0.0483284	0.194909	0.00362399	0.922615	-0.0822131	0.0272827	-0.156766	2.35511e-05	-0.113193	0.00233518	0.0243299	0.514236	-0.137141	0.000221178	-0.0960087	0.00989547	-0.114621	0.00205218	-0.0091746	0.805737	0.0747744	0.0447361	0.759767	1.48144e-136	0.23741	1.07322e-10	0.152381	3.98134e-05	0.0771049	0.0384647
ACSM2	black	0.00866368	0.816357	-0.00866368	0.816357	0.197433	9.04875e-08	-0.0138665	0.71011	0.0109026	0.770094	0.056639	0.128657	0.0726167	0.051289	0.342192	3.0953e-21	0.175308	2.1815e-06	-0.037431	0.315531	-0.0201077	0.589861	0.0115735	0.756382	0.712631	8.53213e-113	-0.212328	8.55228e-09	-0.243858	3.2008e-11	-0.168487	5.39484e-06
ADH4	black	-0.0685059	0.0659958	0.0685059	0.0659958	0.448554	5.56594e-37	0.0538356	0.14871	-0.291783	1.28692e-15	-0.144145	0.000102717	0.000733741	0.984308	0.0770233	0.0386711	-0.0570734	0.125747	-0.16593	7.50559e-06	-0.0586476	0.115627	0.0298266	0.423898	0.713141	5.0115e-113	0.0381928	0.305776	0.0867905	0.0197636	-0.0861545	0.0206863
ADH6	black	-0.0442604	0.235237	0.0442604	0.235237	0.280961	1.51233e-14	-0.0265161	0.477155	-0.297969	2.99857e-16	-0.186921	4.30349e-07	-0.0109834	0.768439	-0.0860739	0.0208059	-0.0797516	0.0322626	-0.100139	0.00712415	-0.0641347	0.0852702	0.0324929	0.383647	0.735002	1.95375e-123	0.267218	2.9687e-13	0.194305	1.45227e-07	-0.0435219	0.243149
AFM	black	-0.0789319	0.0340849	0.0789319	0.0340849	-0.0186964	0.616232	-0.0458926	0.2184	-0.106409	0.00423114	-0.0730831	0.0498085	0.076827	0.039171	-0.111122	0.00280923	-0.0684513	0.0662127	-0.103818	0.00526475	-0.0588954	0.114094	0.0256896	0.490999	0.745405	9.22979e-129	0.280959	1.51326e-14	0.119588	0.00129492	0.0685481	0.0658292
AGXT	black	-0.253079	5.33635e-12	0.253079	5.33635e-12	-0.0493524	0.185606	0.0269887	0.469336	-0.0334364	0.369981	0.0219639	0.555988	0.0579419	0.120082	-0.0165149	0.657977	-0.00530734	0.886872	-0.275749	4.77124e-14	-0.166324	7.13621e-06	-0.00316241	0.932446	0.526873	9.59149e-53	0.0906528	0.0148939	0.0159202	0.669551	0.0873124	0.0190334
AGXT2	black	0.00401121	0.914376	-0.00401121	0.914376	-0.0644611	0.0836892	0.0635821	0.0880015	0.00310143	0.933745	0.0564485	0.12995	0.140414	0.000155239	-0.0531227	0.154171	-0.0115457	0.756949	-0.0263514	0.479897	-0.0203333	0.585694	0.0323738	0.385393	0.715584	3.85207e-114	0.262079	8.65647e-13	-0.00662925	0.85896	0.00480468	0.897524
AGXT2L1	black	-0.0125656	0.736243	0.0125656	0.736243	-0.146872	7.54622e-05	-0.0187598	0.615036	0.427956	1.79955e-33	0.355062	7.5874e-23	0.0462942	0.214394	0.0111616	0.764792	0.139014	0.000180796	-0.0275189	0.460647	-0.0340739	0.360921	-0.0120967	0.745741	0.46482	6.29615e-40	-0.0789006	0.0341562	-0.182908	7.63026e-07	-0.0242429	0.515742
AHSG	black	-0.159376	1.71136e-05	0.159376	1.71136e-05	0.24832	1.35731e-11	0.0732908	0.0491607	-0.015647	0.674894	0.0346845	0.352375	0.0714937	0.0550054	0.203598	3.48224e-08	0.0688936	0.064475	-0.209373	1.38496e-08	-0.117132	0.00162964	-0.087632	0.018598	0.771431	2.65952e-143	-0.0367078	0.324978	-0.131217	0.000411606	0.0569072	0.126854
AKR1B10	black	0.00853742	0.818987	-0.00853742	0.818987	0.072338	0.0521912	-0.00845416	0.820722	0.080188	0.031327	0.0350698	0.347048	0.0985266	0.00811046	0.19365	1.60194e-07	0.129158	0.00050775	0.0241708	0.516992	-0.0222737	0.550429	0.142362	0.000125283	0.548439	7.41988e-58	-0.12368	0.000874668	-0.148557	6.2203e-05	0.128356	0.000550552
ALB	black	-0.0854465	0.0217573	0.0854465	0.0217573	-0.0605935	0.104015	-0.0531307	0.154109	-0.284126	7.43929e-15	-0.238687	8.46801e-11	-0.0727567	0.0508408	-0.337002	1.31623e-20	-0.217647	3.5282e-09	-0.166066	7.37606e-06	-0.0670924	0.0717927	0.0923131	0.0131479	0.789155	2.3313e-154	0.438697	2.85181e-35	0.367323	1.88439e-24	0.0192351	0.606104
ALDH1L1	black	-0.122847	0.000948342	0.122847	0.000948342	-0.19383	1.55939e-07	0.129126	0.00050942	0.392366	5.95893e-28	0.180802	1.02543e-06	0.140798	0.00014885	0.090515	0.0150475	0.156712	2.37041e-05	-0.0983374	0.0082339	-0.111828	0.0026386	-0.0416701	0.263803	0.430784	6.13074e-34	0.0412308	0.268876	-0.18543	5.33164e-07	0.0840445	0.0240209
ALDOB	black	0.0966535	0.0094079	-0.0966535	0.0094079	0.0312399	0.402264	-0.156844	2.3328e-05	-0.275653	4.87154e-14	-0.204798	2.88124e-08	-0.124513	0.00080638	-0.205649	2.51771e-08	-0.158205	1.97614e-05	0.070728	0.0576654	-0.0225594	0.545327	0.107456	0.0038681	0.839108	2.65878e-192	0.150344	5.05625e-05	0.27089	1.36236e-13	-0.173256	2.87508e-06
AMBP	black	-0.0267666	0.473002	0.0267666	0.473002	0.0317913	0.394005	-0.157717	2.09759e-05	-0.219307	2.6639e-09	-0.163887	9.73795e-06	-0.0994858	0.00751008	-0.218376	3.11917e-09	-0.157415	2.17625e-05	-0.0833278	0.0252549	0.00612585	0.86957	0.0952551	0.0104937	0.859352	1.34552e-211	0.198772	7.37253e-08	0.237062	1.14449e-10	0.0236024	0.526898
ANGPTL3	black	-0.0400854	0.282413	0.0400854	0.282413	-0.0789216	0.0341085	-0.0623473	0.0943591	-0.271093	1.30431e-13	-0.259044	1.61118e-12	0.0262793	0.481101	-0.284634	6.63291e-15	-0.179256	1.27111e-06	-0.0967743	0.00931895	0.017048	0.647669	0.072629	0.0512494	0.718839	1.20903e-115	0.466766	2.72817e-40	0.320237	1.17414e-18	0.121921	0.00103691
ANXA10	black	0.00907409	0.807824	-0.00907409	0.807824	-0.148818	6.03571e-05	0.0602756	0.105846	0.466021	3.76058e-40	0.322887	5.88163e-19	0.221681	1.7751e-09	0.120291	0.00121155	0.168672	5.26646e-06	0.0256359	0.491907	-0.0577108	0.121569	-0.0236101	0.526764	0.627132	4.52468e-80	-0.0388663	0.297319	-0.26487	4.85431e-13	0.0253368	0.496974
ANXA13	black	0.0330235	0.375924	-0.0330235	0.375924	-0.01556	0.676599	0.0102272	0.783972	0.376182	1.17972e-25	0.430832	6.01972e-34	0.224085	1.17154e-09	0.257017	2.42896e-12	0.21808	3.27959e-09	-0.00605478	0.87107	0.00156351	0.966571	0.057903	0.120331	0.690946	2.05649e-103	-0.264284	5.48432e-13	-0.392752	5.23291e-28	-0.0505749	0.174933
ANXA4	black	0.404034	1.09229e-29	-0.404034	1.09229e-29	-0.114506	0.00207374	-0.316653	2.9585e-18	-0.105565	0.00454549	-0.0929482	0.0125295	-0.0147041	0.693461	-0.169811	4.53745e-06	-0.0619077	0.0967095	0.265365	4.37841e-13	0.536444	5.73917e-55	0.642334	3.96649e-85	0.583172	6.47595e-67	-0.0729615	0.0501911	0.050859	0.17252	-0.115929	0.001821
ANXA9	black	0.0321257	0.389047	-0.0321257	0.389047	-0.150315	5.07337e-05	-0.0174218	0.640482	0.400953	3.18981e-29	0.228106	5.78413e-10	0.022229	0.551229	0.198136	8.12783e-08	0.0960958	0.00982835	0.0323097	0.386335	-0.052075	0.16247	-0.0548141	0.141456	0.505155	5.89287e-48	-0.316738	2.89453e-18	-0.29758	3.28934e-16	-0.0958714	0.0100021
APCS	black	0.0297092	0.425726	-0.0297092	0.425726	0.213144	7.47772e-09	0.154727	3.01172e-05	0.284403	6.98815e-15	0.292687	1.0424e-15	0.321958	7.50049e-19	0.584051	3.69537e-67	0.396037	1.72268e-28	0.0315641	0.397396	-0.100022	0.00719186	-0.0595161	0.110325	0.645722	2.70439e-86	-0.340988	4.34113e-21	-0.508768	9.94102e-49	-0.100885	0.00670576
APOA1	black	0.127694	0.00058844	-0.127694	0.00058844	-0.148684	6.12966e-05	-0.0680206	0.0679411	0.289061	2.41597e-15	0.250759	8.43347e-12	0.0603946	0.105158	-0.013791	0.711619	0.0791971	0.0334859	0.091954	0.0135095	0.0394668	0.289912	0.140825	0.000148411	0.783209	1.5611e-150	-0.0766021	0.0397506	-0.126651	0.000652982	-0.125816	0.000709309
APOA2	black	0.022535	0.545762	-0.022535	0.545762	-0.0294929	0.429104	0.0314912	0.398487	0.198014	8.28073e-08	0.287239	3.66855e-15	0.243278	3.57346e-11	0.108366	0.00357596	0.150837	4.77316e-05	0.0201209	0.589615	-0.0320806	0.389713	0.00303435	0.935175	0.758521	7.38916e-136	0.00553361	0.882083	-0.20382	3.36254e-08	-0.0211827	0.570127
APOA5	black	0.0215203	0.563997	-0.0215203	0.563997	-0.0912302	0.0142648	-0.00488959	0.895723	0.594175	5.10479e-70	0.361155	1.23382e-23	0.207418	1.89802e-08	0.229667	4.38162e-10	0.261674	9.40924e-13	-0.00428222	0.908616	-0.0687545	0.0650174	-0.0542675	0.145474	0.523345	6.07226e-52	-0.280972	1.50864e-14	-0.366252	2.61939e-24	-0.0766405	0.0396511
APOB	black	-0.0123921	0.739753	0.0123921	0.739753	-0.049637	0.18308	-0.124923	0.000774574	-0.20462	2.9636e-08	-0.185441	5.32355e-07	-0.0484191	0.194071	-0.266702	3.30867e-13	-0.172786	3.06142e-06	-0.0539289	0.148006	0.00608551	0.870422	0.107013	0.00401806	0.843776	1.66429e-196	0.310364	1.45319e-17	0.273888	7.14824e-14	0.0138623	0.710194
APOC2	black	0.290881	1.58701e-15	-0.290881	1.58701e-15	0.105409	0.00460585	-0.28126	1.41487e-14	-0.235508	1.52323e-10	-0.156012	2.58027e-05	-0.120528	0.00118459	-0.0846898	0.0229549	-0.0927052	0.012763	0.240009	6.61835e-11	0.274527	6.22388e-14	0.353857	1.0815e-22	0.526169	1.38828e-52	0.00976113	0.79359	0.0967979	0.00930168	-0.109057	0.00336781
APOC3	black	0.0547893	0.141636	-0.0547893	0.141636	-0.16179	1.2681e-05	-0.0139191	0.709061	0.38334	1.17997e-26	0.338076	9.77769e-21	0.0588323	0.114483	0.053377	0.152206	0.105397	0.00461055	0.0220071	0.555212	-0.0177585	0.634039	0.0192835	0.605199	0.753442	4.67332e-133	-0.174147	2.55147e-06	-0.218955	2.82769e-09	-0.141224	0.000142053
APOC4	black	0.0335446	0.368433	-0.0335446	0.368433	-0.280135	1.8173e-14	-0.04851	0.193235	0.0909424	0.0145754	-0.00746046	0.841497	-0.0602196	0.106171	-0.244581	2.78871e-11	-0.00837656	0.82234	-0.0800012	0.0317245	0.0855889	0.021538	0.11047	0.00297584	0.644834	5.48583e-86	0.14439	9.99328e-05	0.138791	0.000185217	-0.0310829	0.404634
APOF	black	0.0530041	0.155094	-0.0530041	0.155094	0.334055	2.95782e-20	-0.0181846	0.625921	-0.14707	7.37798e-05	-0.0573758	0.123751	0.0212178	0.569489	0.243714	3.28978e-11	0.0746511	0.0450907	0.056185	0.131754	-0.0311637	0.403412	-0.00345811	0.926146	0.578695	1.09736e-65	-0.132231	0.000370736	-0.0681993	0.0672197	-0.0805115	0.0306483
APOH	black	0.0524629	0.159359	-0.0524629	0.159359	0.210775	1.10283e-08	-0.062628	0.0928826	-0.107388	0.00389103	-0.0167973	0.652509	0.0519521	0.163466	0.0260307	0.48526	0.00507776	0.891735	0.0218332	0.558342	-0.0188507	0.613323	0.0973333	0.0089171	0.834404	3.36391e-188	-0.0202608	0.587031	3.38848e-05	0.999275	-0.0633309	0.0892662
APOM	black	-0.349564	3.77782e-22	0.349564	3.77782e-22	0.0595463	0.110144	0.125862	0.000706147	-0.202487	4.14511e-08	-0.177476	1.62407e-06	-0.0761296	0.040992	-0.187671	3.86177e-07	-0.156187	2.52604e-05	-0.440016	1.69692e-35	-0.29759	3.28174e-16	-0.191391	2.24084e-07	0.64554	3.12688e-86	0.287783	3.23984e-15	0.285841	5.0449e-15	-0.028589	0.44339
ARG1	black	0.107882	0.00372888	-0.107882	0.00372888	0.0773144	0.0379395	-0.195857	1.14945e-07	-0.274017	6.95064e-14	-0.209785	1.29545e-08	-0.175045	2.26052e-06	-0.222711	1.48657e-09	-0.154821	2.97773e-05	-0.0174315	0.640296	0.171299	3.73002e-06	0.214704	5.7753e-09	0.64517	4.19771e-86	0.0766832	0.0395408	0.248267	1.37153e-11	-0.142712	0.000120515
ARHGEF16	black	0.10814	0.00364673	-0.10814	0.00364673	-0.0381981	0.305708	-0.286676	4.17224e-15	-0.282988	9.61159e-15	-0.232786	2.50114e-10	-0.12557	0.000726793	-0.216001	4.65182e-09	-0.147133	7.32495e-05	0.0644868	0.0835661	0.147779	6.80273e-05	0.40276	1.7038e-29	0.442728	5.79267e-36	0.161053	1.39025e-05	0.278167	2.8085e-14	-0.0947367	0.0109237
ARL14	black	-0.103876	0.00523922	0.103876	0.00523922	0.0352896	0.344033	-0.101059	0.00661119	-0.387012	3.54126e-27	-0.33918	7.19377e-21	-0.106311	0.00426658	-0.377338	8.16391e-26	-0.288861	2.52991e-15	-0.153979	3.29351e-05	-0.0662834	0.0752936	0.0132501	0.722452	0.583304	5.95425e-67	0.56779	9.04442e-63	0.448199	6.43019e-37	0.104986	0.00477363
ASGR2	black	0.108306	0.0035948	-0.108306	0.0035948	0.26409	5.71073e-13	-0.0824262	0.0268847	-0.0617909	0.0973416	-0.000440348	0.990582	0.193526	1.63178e-07	0.0796743	0.032431	0.135253	0.000270327	-0.0545403	0.143458	0.259843	1.36901e-12	0.242921	3.82446e-11	0.833813	1.07934e-187	-0.0616476	0.0981215	-0.0879966	0.0181119	-0.0312283	0.402438
AZGP1	black	-0.0869931	0.0194772	0.0869931	0.0194772	0.39702	1.2323e-28	0.0160761	0.666508	-0.274846	5.80702e-14	-0.137079	0.000222644	0.017319	0.642455	0.0166638	0.65509	0.0223537	0.548999	-0.168312	5.51865e-06	-0.0313718	0.400278	0.133686	0.000318707	0.667188	4.81096e-94	0.0362357	0.331244	0.0951691	0.010564	0.110455	0.00297967
B3GNT3	black	-0.000693964	0.985159	0.000693964	0.985159	0.452114	1.30108e-37	-0.0526137	0.158162	-0.312256	9.03874e-18	-0.201645	4.72796e-08	0.0385913	0.300753	0.00416716	0.911061	-0.00608608	0.87041	-0.16225	1.19705e-05	0.176069	1.9678e-06	0.0642203	0.0848532	0.56579	3.01425e-62	0.0301526	0.418849	0.0959195	0.00996465	-0.0214342	0.565558
BAAT	black	-0.083121	0.0256209	0.083121	0.0256209	-0.044214	0.235729	-0.0701871	0.0596085	-0.0574895	0.123007	0.0861886	0.0206358	-0.000411806	0.991193	-0.15029	5.08819e-05	-0.0915124	0.013966	-0.12327	0.000910276	-0.16953	4.70787e-06	-0.0864425	0.0202639	0.765784	5.49717e-140	0.178765	1.36037e-06	0.124528	0.000805197	-0.0821272	0.0274448
BHMT	black	-0.236475	1.27527e-10	0.236475	1.27527e-10	0.144437	9.9405e-05	0.00866675	0.816293	-0.246554	1.91017e-11	-0.196442	1.05204e-07	-0.0822134	0.0272822	-0.126864	0.000639312	-0.0975126	0.00879152	-0.283827	7.95736e-15	-0.111902	0.00262125	0.0551017	0.139377	0.537596	3.06651e-55	0.129974	0.000467394	0.205865	2.43259e-08	0.159185	1.75209e-05
C11orf52	black	0.294979	6.08944e-16	-0.294979	6.08944e-16	-0.0543857	0.144598	-0.220026	2.35657e-09	-0.298629	2.56109e-16	-0.246664	1.86993e-11	-0.106544	0.00418269	-0.281587	1.3154e-14	-0.272593	9.45384e-14	0.30884	2.12528e-17	0.122982	0.00093599	0.344372	1.67148e-21	0.433248	2.37951e-34	0.17547	2.13435e-06	0.315641	3.83223e-18	-0.248179	1.395e-11
C14orf105	black	0.00811307	0.82784	-0.00811307	0.82784	-0.0802153	0.0312691	-0.154761	2.99919e-05	-0.134292	0.000299107	-0.107039	0.00400929	0.00589394	0.874467	-0.188181	3.58614e-07	-0.130102	0.000461328	-0.0240889	0.518413	-0.0280764	0.45161	0.050224	0.177949	0.630756	2.98993e-81	0.202839	3.92295e-08	0.175371	2.16323e-06	0.0308702	0.407858
C1orf168	black	-0.119575	0.00129653	0.119575	0.00129653	-0.0923109	0.0131502	-0.0561159	0.13223	-0.271833	1.11315e-13	-0.284571	6.72705e-15	-0.00382865	0.918259	-0.349591	3.74846e-22	-0.168508	5.37951e-06	-0.211245	1.02142e-08	0.0460677	0.216647	0.132355	0.000366033	0.636458	3.86292e-83	0.449023	4.60032e-37	0.37449	2.01582e-25	0.170088	4.37569e-06
C1orf172	black	0.0641352	0.0852676	-0.0641352	0.0852676	-0.224747	1.04391e-09	-0.179151	1.28975e-06	-0.119498	0.00130605	-0.0851162	0.0222733	-0.141169	0.000142914	-0.394718	2.69502e-28	-0.132786	0.000350034	-0.0374388	0.315429	0.290137	1.88525e-15	0.152183	4.0753e-05	0.554371	2.50117e-59	0.208724	1.53819e-08	0.299954	1.86456e-16	0.0391204	0.29417
C20orf56	black	-0.0689729	0.0641678	0.0689729	0.0641678	0.00126203	0.973014	-0.0244796	0.51165	-0.184538	6.05587e-07	-0.126204	0.00068262	0.00627613	0.8664	-0.201478	4.85256e-08	-0.124749	0.000787907	-0.104428	0.00500282	-0.0770423	0.0386228	0.0392614	0.292432	0.755385	4.03878e-134	0.368771	1.20521e-24	0.214089	6.39583e-09	0.00889366	0.811572
C2orf54	black	-0.0498041	0.181608	0.0498041	0.181608	-0.0201295	0.589456	0.00166996	0.964296	-0.0157311	0.673246	0.00475434	0.898592	-0.00980052	0.792776	-0.00286304	0.938828	0.0224292	0.547648	-0.0540263	0.147275	0.0210629	0.572311	0.0194028	0.602967	0.435257	1.09321e-34	0.0393217	0.29169	0.00644472	0.862847	0.00733744	0.844077
C4BPA	black	-0.0288848	0.438685	0.0288848	0.438685	0.579465	6.7683e-66	0.0427673	0.251424	-0.223448	1.30836e-09	-0.0570617	0.125824	0.0786759	0.0346719	0.194361	1.44006e-07	0.122677	0.000964048	-0.115346	0.00192088	-0.0163439	0.661296	0.0377134	0.311891	0.729885	6.58474e-121	-0.0401021	0.282212	-0.0329093	0.377577	-0.0926972	0.0127708
C4BPB	black	0.0971081	0.00907711	-0.0971081	0.00907711	0.138008	0.000201534	-0.0244152	0.512762	0.211481	9.82688e-09	0.259858	1.36501e-12	0.239438	7.36361e-11	0.288259	2.90486e-15	0.257728	2.10408e-12	0.0166098	0.656137	0.102369	0.0059372	0.103221	0.00553332	0.674501	7.80225e-97	-0.233198	2.32137e-10	-0.348799	4.71247e-22	-0.0256326	0.491963
C4orf19	black	0.091009	0.0145029	-0.091009	0.0145029	-0.0869985	0.0194697	0.0438789	0.239301	0.37263	3.62017e-25	0.275278	5.28662e-14	0.158779	1.84176e-05	0.0834162	0.0250998	0.137962	0.000202526	0.103862	0.00524558	0.0376557	0.312633	0.0948526	0.0108263	0.624548	3.07329e-79	-0.0746639	0.0450535	-0.207009	2.02657e-08	-0.0126723	0.734087
C5	black	-0.090431	0.0151418	0.090431	0.0151418	-0.0451507	0.225943	-0.0683259	0.0667122	-0.206835	2.08359e-08	-0.164358	9.174e-06	-0.117095	0.00163525	-0.25632	2.7943e-12	-0.184999	5.67026e-07	-0.0983359	0.00823485	-0.0777789	0.0367964	0.00373298	0.920295	0.556653	6.66625e-60	0.219951	2.38699e-09	0.294329	7.09691e-16	-0.00333421	0.928785
C6	black	0.271409	1.21894e-13	-0.271409	1.21894e-13	-0.134758	0.000284814	-0.189123	3.12673e-07	-0.0576552	0.121929	-0.0458085	0.219246	-0.0581865	0.118523	-0.082868	0.026075	-0.0444631	0.233098	0.203475	3.5504e-08	0.295924	4.87256e-16	0.313298	6.94795e-18	0.549291	4.57913e-58	-0.0746483	0.0450987	-0.00255674	0.945361	-0.0927626	0.0127075
C8A	black	0.0247762	0.506546	-0.0247762	0.506546	0.389204	1.7142e-27	0.0241024	0.518178	0.085444	0.0217612	0.110104	0.00307321	0.071161	0.0561484	0.19483	1.34205e-07	0.141908	0.00013174	-0.0362353	0.331249	-0.0640992	0.0854437	-0.00345409	0.926232	0.762167	6.52993e-138	-0.174921	2.29865e-06	-0.151333	4.50375e-05	-0.153464	3.50182e-05
C8B	black	-0.0923393	0.0131219	0.0923393	0.0131219	0.146506	7.86754e-05	-0.0549434	0.140519	-0.274965	5.65897e-14	-0.217878	3.39336e-09	-0.00766284	0.837256	-0.15991	1.6021e-05	-0.137448	0.000214022	-0.165134	8.31062e-06	-0.0351412	0.346066	0.0837749	0.0244788	0.747332	8.91362e-130	0.326217	2.44266e-19	0.255436	3.33681e-12	-0.0129454	0.72858
C8G	black	-0.036336	0.329906	0.036336	0.329906	0.122757	0.000956641	-0.0619196	0.0966452	-0.312272	9.00304e-18	-0.227796	6.10944e-10	-0.0366977	0.325111	-0.178513	1.40834e-06	-0.138803	0.000184976	-0.109936	0.00311881	-0.00450067	0.903976	0.090671	0.0148736	0.667782	2.87466e-94	0.166384	7.08117e-06	0.257033	2.42099e-12	-0.121327	0.00109771
C8orf47	black	-0.0963896	0.00960482	0.0963896	0.00960482	-0.0581912	0.118493	-0.0146359	0.69481	-0.124177	0.000833275	-0.114432	0.00208775	-0.0827971	0.0262034	-0.186714	4.43416e-07	-0.126261	0.000678753	-0.221056	1.97627e-09	0.0880398	0.0180551	0.0617073	0.0977959	0.484161	1.21019e-43	0.139307	0.000175134	0.179646	1.20434e-06	0.142446	0.000124119
C9	black	0.0955369	0.0102663	-0.0955369	0.0102663	0.0356078	0.339696	0.119525	0.00130273	0.545566	3.74013e-57	0.574333	1.65888e-64	0.359577	1.98244e-23	0.505509	4.9559e-48	0.405422	6.71566e-30	0.0868667	0.0196555	-0.0181127	0.627287	0.0127821	0.731872	0.480797	5.57505e-43	-0.471163	4.04004e-41	-0.665132	2.83511e-93	-0.12297	0.000937121
CA5A	black	0.0215092	0.564197	-0.0215092	0.564197	-0.167132	6.43074e-06	-0.15252	3.91653e-05	0.0195233	0.600717	-0.0660533	0.0763143	0.0856191	0.0214918	-0.0109503	0.769118	0.0527783	0.156863	-0.0599239	0.107902	0.0568893	0.126973	0.0822219	0.0272663	0.549847	3.33845e-58	0.114296	0.00211377	0.0316881	0.395543	0.132361	0.000365778
CBLC	black	-0.0700173	0.0602295	0.0700173	0.0602295	-0.04777	0.200124	-0.0629265	0.0913325	0.0956719	0.010159	-0.0162523	0.663077	0.070379	0.058913	-0.0080573	0.829005	-0.0544774	0.143921	-0.0848545	0.0226895	-0.0511408	0.170151	-0.0118606	0.750535	0.545598	3.67478e-57	0.0513319	0.168558	-0.00463351	0.901156	0.0349782	0.34831
CCL16	black	0.182625	7.94103e-07	-0.182625	7.94103e-07	-0.174133	2.55627e-06	-0.143924	0.000105285	-0.0768613	0.0390834	0.00289771	0.938088	0.0192735	0.605385	-0.21196	9.08448e-09	-0.0524204	0.159698	0.116365	0.00174928	0.272239	1.02013e-13	0.303166	8.57798e-17	0.54983	3.37193e-58	0.193349	1.67554e-07	0.126873	0.000638723	-0.0886863	0.0172227
CES1	black	-0.0204768	0.583051	0.0204768	0.583051	-0.0736674	0.0480042	-0.0795144	0.0327811	0.255595	3.23218e-12	0.0994578	0.00752699	0.0706186	0.0580544	0.0842543	0.0236697	0.303518	7.87426e-17	-0.107991	0.00369405	0.0808162	0.0300207	0.132772	0.000350522	0.582974	7.34683e-67	-0.136674	0.000232503	-0.154058	3.26239e-05	0.13172	0.000390821
CFHR1	black	0.180233	1.10992e-06	-0.180233	1.10992e-06	-0.0775608	0.0373295	-0.0640888	0.0854942	0.305629	4.69843e-17	0.188671	3.33957e-07	0.169657	4.63038e-06	0.0898221	0.0158416	0.184175	6.37719e-07	0.081046	0.0295547	0.308691	2.20503e-17	0.408336	2.4009e-30	0.703215	1.28882e-108	-0.224341	1.12044e-09	-0.23832	9.06556e-11	0.00391473	0.916428
CFHR2	black	-0.00784225	0.833501	0.00784225	0.833501	-0.0713931	0.0553491	-0.0554565	0.136843	-0.190214	2.66516e-07	-0.156784	2.34997e-05	-0.00757681	0.839058	-0.242524	4.12291e-11	-0.135749	0.000256522	-0.0609322	0.102091	-0.0195338	0.600522	0.0725701	0.0514389	0.827697	1.43692e-182	0.367593	1.7342e-24	0.256477	2.70753e-12	0.0447172	0.230436
CFHR5	black	-0.0539629	0.14775	0.0539629	0.14775	-0.181937	8.74767e-07	-0.0374459	0.315338	-0.279666	2.01679e-14	-0.260406	1.22026e-12	-0.0692176	0.0632265	-0.400279	4.02646e-29	-0.179173	1.28569e-06	-0.0861241	0.0207313	-0.0319778	0.391236	0.0621826	0.0952346	0.554285	2.62914e-59	0.57842	1.30416e-65	0.431121	5.39018e-34	0.108432	0.00355572
CFTR	black	-0.0139456	0.708532	0.0139456	0.708532	0.229541	4.48145e-10	-0.0162813	0.662513	0.0592156	0.112137	0.112116	0.00257171	0.16482	8.65024e-06	0.130918	0.000424399	0.053796	0.14901	-0.0551127	0.139298	-0.0886019	0.0173294	-0.00750295	0.840606	0.664195	6.33469e-93	-0.0316307	0.3964	-0.130959	0.000422634	-0.1209	0.00114334
CHST4	black	0.0387412	0.298878	-0.0387412	0.298878	-0.155488	2.7485e-05	0.088486	0.0174769	0.585677	1.30343e-67	0.333653	3.30128e-20	0.296138	4.63198e-16	0.239993	6.63709e-11	0.334844	2.38359e-20	-0.0243357	0.514136	-0.0681516	0.0674116	-0.0556991	0.135132	0.48094	5.22758e-43	-0.249717	1.03412e-11	-0.363003	7.05792e-24	-0.141138	0.000143396
CLDN1	black	0.213229	7.3732e-09	-0.213229	7.3732e-09	-0.0497387	0.182183	-0.206376	2.24226e-08	-0.202142	4.37532e-08	-0.199727	6.36463e-08	-0.0366229	0.3261	-0.180336	1.09421e-06	-0.0857605	0.0212765	0.137655	0.000209333	0.286897	3.96737e-15	0.444887	2.44474e-36	0.528643	3.76673e-53	0.0958769	0.00999792	0.159661	1.65232e-05	-0.0401272	0.281911
CLDN10	black	-0.333562	3.38394e-20	0.333562	3.38394e-20	-0.0684563	0.0661928	0.0377365	0.311595	0.117047	0.00164249	0.156803	2.34464e-05	-0.0276803	0.458021	-0.0678439	0.0686608	0.00406485	0.913236	-0.384576	7.88094e-27	-0.133989	0.000308761	-0.119653	0.00128701	0.423372	1.00936e-32	0.00203581	0.956481	-0.0267866	0.472671	0.297182	3.6158e-16
CNGA1	black	-0.0816797	0.0283017	0.0816797	0.0283017	-0.046563	0.211742	-0.0989007	0.00787142	-0.250604	8.69326e-12	-0.268829	2.11241e-13	-0.0853832	0.0218553	-0.337295	1.21374e-20	-0.185755	5.08903e-07	-0.136406	0.000239218	0.0497684	0.181922	0.134233	0.000300966	0.49036	6.9267e-45	0.37091	6.20038e-25	0.351133	2.39726e-22	0.195072	1.29414e-07
COLEC11	black	-0.126285	0.000677154	0.126285	0.000677154	0.0403973	0.278681	-0.0133074	0.721303	-0.108227	0.00361935	-0.106477	0.00420667	-0.0603396	0.105475	-0.114058	0.00215981	0.00555244	0.881685	-0.176731	1.7981e-06	-0.0551609	0.138952	0.188207	3.57295e-07	0.534588	1.56916e-54	0.0896099	0.016092	0.123031	0.000931585	0.232401	2.68161e-10
CP	black	-0.060404	0.105103	0.060404	0.105103	-0.0289049	0.438368	-0.0303481	0.415837	-0.0595146	0.110333	-0.0430783	0.247991	-0.0106502	0.775272	-0.0829153	0.0259896	-0.0545985	0.143031	-0.192778	1.82437e-07	0.285358	5.62945e-15	0.0978525	0.00855775	0.525303	2.18674e-52	0.0379347	0.309058	0.0225951	0.54469	0.204918	2.82703e-08
CPB2	black	0.084178	0.0237969	-0.084178	0.0237969	0.038228	0.30533	-0.038513	0.301736	0.069184	0.0633548	0.0912215	0.0142741	0.147744	6.82985e-05	0.100308	0.00702719	0.0636237	0.0877934	0.0345936	0.353639	0.0270427	0.468446	0.0662793	0.0753116	0.748007	3.91445e-130	-0.118846	0.00138871	-0.131929	0.000382509	-0.0187737	0.614774
CPS1	black	-0.106582	0.00416899	0.106582	0.00416899	0.0173096	0.642637	-0.010721	0.77382	-0.0973174	0.0089283	-0.056186	0.131747	-0.119815	0.00126746	-0.0491969	0.186997	-0.0827094	0.0263633	-0.179441	1.23899e-06	-0.0379282	0.309141	0.171649	3.56108e-06	0.531	1.07662e-53	-0.052382	0.160004	0.0517037	0.165491	0.0179199	0.630958
CRP	black	-0.0612352	0.100395	0.0612352	0.100395	0.613438	9.47938e-76	0.101611	0.00631941	3.59871e-05	0.99923	0.132951	0.000344064	0.230413	3.83429e-10	0.477753	2.19061e-42	0.312987	7.51692e-18	-0.0514698	0.167416	-0.121671	0.00106211	-0.0805018	0.0306685	0.383252	1.21398e-26	-0.306834	3.49234e-17	-0.332719	4.25733e-20	-0.0863625	0.0203805
CXCL6	black	0.0860219	0.0208833	-0.0860219	0.0208833	0.174709	2.36539e-06	-0.122746	0.000957611	-0.167341	6.25882e-06	-0.116465	0.00173325	-0.0703769	0.0589208	0.00236821	0.949385	-0.0511769	0.169849	-0.0292807	0.432435	0.120343	0.00120561	0.102037	0.00610214	0.543487	1.19433e-56	-0.103114	0.00558238	0.0377889	0.310923	-0.08248	0.0267848
CYP2A13	black	0.0253812	0.49622	-0.0253812	0.49622	-0.018847	0.613393	0.103911	0.00522402	0.618447	2.63663e-77	0.42046	2.9759e-32	0.263144	6.94747e-13	0.288915	2.49835e-15	0.401431	2.70277e-29	-0.0140879	0.705697	-0.071516	0.0549294	-0.0684414	0.0662518	0.52931	2.64613e-53	-0.283461	8.64141e-15	-0.423475	9.71016e-33	-0.0706158	0.0580641
CYP2A6	black	0.0339963	0.362017	-0.0339963	0.362017	-0.0543353	0.144971	-0.0561464	0.13202	0.105161	0.00470337	0.352896	1.43344e-22	0.00454908	0.902948	-0.0176334	0.636429	0.0407316	0.274719	0.0301619	0.418705	-0.0838822	0.0242957	0.022143	0.552771	0.597441	5.8008e-71	-0.0124624	0.738329	-0.0858043	0.0212101	-0.170243	4.28739e-06
CYP2A7	black	-0.0331905	0.373513	0.0331905	0.373513	-0.145666	8.65495e-05	0.0487848	0.190721	0.264666	5.06555e-13	0.322424	6.64027e-19	-0.00176976	0.962164	-0.0651503	0.0804292	0.0649386	0.0814193	-0.0632657	0.0895965	-0.102006	0.00611781	-0.000994941	0.978724	0.594684	3.64363e-70	-0.0237805	0.523783	-0.0781948	0.035798	-0.156603	2.40212e-05
CYP2C19	black	0.0375116	0.314489	-0.0375116	0.314489	0.0572196	0.124779	-0.0336202	0.367355	-0.168078	5.68879e-06	-0.0973684	0.00889239	-0.0671937	0.0713637	-0.070277	0.0592817	-0.0906906	0.014852	0.0160623	0.666777	-0.0897177	0.0159643	0.00641774	0.863415	0.680229	4.46431e-99	0.0455238	0.222127	0.118068	0.00149365	-0.0740771	0.0467721
CYP2C9	black	0.0595383	0.110191	-0.0595383	0.110191	-0.0692924	0.0629408	0.0451664	0.225782	0.4029	1.62257e-29	0.366172	2.68466e-24	0.208539	1.58482e-08	0.245085	2.53224e-11	0.192115	2.01328e-07	0.031113	0.404179	0.00104425	0.977669	0.0663375	0.075055	0.67081	2.04398e-95	-0.332803	4.16174e-20	-0.386111	4.76537e-27	-0.0492756	0.186292
CYP2E1	black	-0.157008	2.28693e-05	0.157008	2.28693e-05	0.046541	0.211958	0.0036342	0.922397	-0.125268	0.000748766	-0.0632077	0.0898918	-0.0459458	0.217867	-0.0599183	0.107935	-0.050956	0.171702	-0.174171	2.54316e-06	-0.103649	0.00533938	0.05874	0.115054	0.491081	4.94523e-45	0.0722044	0.0526282	0.0998503	0.00729257	0.140254	0.000157984
CYP2J2	black	0.0818917	0.027893	-0.0818917	0.027893	-0.0767382	0.0393992	-0.1536	3.4453e-05	-0.0874174	0.0188894	-0.00319054	0.931846	-0.0370641	0.320301	-0.145576	8.7428e-05	-0.11116	0.0027998	0.13932	0.000174883	0.0214621	0.565052	0.0259039	0.48739	0.49103	5.0659e-45	0.151109	4.62406e-05	0.116236	0.00177026	0.120045	0.00124013
CYP4F11	black	0.0315192	0.398067	-0.0315192	0.398067	-0.196001	1.12476e-07	-0.0515042	0.167131	-0.0254614	0.49486	-0.113611	0.00224899	0.0955094	0.0102883	-0.141143	0.000143327	-0.0108393	0.771392	-0.000274777	0.994123	0.1089	0.00341418	0.11421	0.00213029	0.503976	1.04833e-47	0.313275	6.99015e-18	0.114256	0.00212144	0.106408	0.00423148
CYP4F3	black	-0.0486727	0.191744	0.0486727	0.191744	-0.0807144	0.0302293	-0.035075	0.346977	0.217576	3.57077e-09	0.18422	6.33625e-07	0.105187	0.00469333	0.039599	0.288299	0.0552223	0.138511	-0.0536073	0.150443	0.0188609	0.613132	0.0563751	0.13045	0.583899	4.07356e-67	-0.0253844	0.496167	-0.138718	0.000186669	0.0786626	0.0347026
CYP4F8	black	0.0895243	0.0161939	-0.0895243	0.0161939	-0.0227417	0.542083	0.0392118	0.293042	0.223388	1.32216e-09	0.161233	1.35941e-05	0.122942	0.000939681	0.252422	6.07831e-12	0.383989	9.54685e-27	0.0115298	0.757272	0.149253	5.74001e-05	0.141303	0.000140814	0.46282	1.47947e-39	-0.233171	2.33261e-10	-0.302652	9.71904e-17	-0.00234043	0.949977
CYP8B1	black	-0.0256429	0.491788	0.0256429	0.491788	0.255667	3.18616e-12	-0.0312488	0.402129	-0.261184	1.04054e-12	-0.147709	6.85743e-05	0.0186824	0.616496	-0.0785827	0.0348875	-0.0778195	0.036698	-0.0620689	0.0958423	-0.0818038	0.0280618	0.0168859	0.650796	0.78757	2.51027e-153	0.243449	3.45942e-11	0.177676	1.58016e-06	-0.0459252	0.218073
DAO	black	0.0273708	0.463065	-0.0273708	0.463065	0.296199	4.56528e-16	-0.0775862	0.0372669	-0.39263	5.45207e-28	-0.29869	2.52434e-16	0.067384	0.0705639	-0.0824571	0.0268274	-0.0955891	0.0102247	-0.0841671	0.0238152	0.0942801	0.0113153	0.143802	0.000106737	0.639621	3.32595e-84	0.215615	4.96188e-09	0.227202	6.78592e-10	0.014304	0.701397
DCDC2	black	0.0338872	0.36356	-0.0338872	0.36356	-0.0962611	0.00970199	-0.17631	1.90421e-06	-0.340567	4.88495e-21	-0.322819	5.98747e-19	-0.113901	0.00219085	-0.38617	4.67378e-27	-0.248457	1.32186e-11	0.00831284	0.823669	0.0403457	0.279296	0.141402	0.000139289	0.61644	1.11647e-76	0.433838	1.89429e-34	0.40702	3.8252e-30	0.133792	0.000315207
DEFB1	black	0.0370626	0.32032	-0.0370626	0.32032	0.38276	1.42474e-26	0.0890118	0.0168165	-0.0157913	0.672069	0.0723003	0.0523143	0.206017	2.37437e-08	0.200063	6.04344e-08	0.170791	3.98925e-06	-0.0485774	0.192616	-0.0490522	0.188298	0.0688106	0.0647983	0.709997	1.3092e-111	-0.171098	3.83064e-06	-0.16795	5.78456e-06	-0.169943	4.45984e-06
DMKN	black	0.0914179	0.0140655	-0.0914179	0.0140655	-0.112555	0.00247279	-0.145683	8.63778e-05	-0.115872	0.00183046	-0.0543768	0.144664	-0.0310551	0.405055	-0.201035	5.19814e-08	-0.0767488	0.0393718	-0.0257921	0.489271	0.306309	3.97464e-17	0.402715	1.73054e-29	0.475666	5.55199e-42	0.0326221	0.381758	0.114232	0.00212603	-0.0931724	0.0123174
DPYS	black	0.287798	3.22828e-15	-0.287798	3.22828e-15	-0.0248006	0.506128	-0.219526	2.56622e-09	-0.221439	1.85046e-09	-0.159349	1.71707e-05	-0.100386	0.00698333	-0.15719	2.23689e-05	-0.143131	0.000115027	0.367152	1.98642e-24	0.0960249	0.00988293	0.0930864	0.0123983	0.436	8.18824e-35	0.129454	0.000492754	0.189906	2.7884e-07	-0.144482	9.88991e-05
DSP	black	0.184787	5.84445e-07	-0.184787	5.84445e-07	0.131315	0.000407472	-0.0969656	0.00917964	-0.289634	2.11723e-15	-0.226151	8.16529e-10	0.0484037	0.194213	-0.0820427	0.0276048	-0.0965467	0.00948712	0.0436982	0.241244	0.312922	7.64216e-18	0.441225	1.05233e-35	0.406487	4.61749e-30	0.102828	0.00571663	0.119327	0.00132729	-0.233455	2.21542e-10
ELF3	black	-0.0156542	0.674754	0.0156542	0.674754	-0.210309	1.1897e-08	-0.277951	2.94547e-14	-0.177958	1.5202e-06	-0.240665	5.852e-11	-0.161068	1.38766e-05	-0.418867	5.3543e-32	-0.328563	1.30678e-19	-0.0889054	0.0169483	-0.0202866	0.586555	0.060856	0.102522	0.662642	2.38362e-92	0.269348	1.89191e-13	0.392259	6.17783e-28	-0.0720159	0.0532504
EPS8L2	black	-0.178451	1.42054e-06	0.178451	1.42054e-06	-0.0963948	0.00960086	-0.0924629	0.0129997	-0.306201	4.08217e-17	-0.288384	2.82273e-15	-0.134745	0.000285208	-0.366908	2.1414e-24	-0.168357	5.48651e-06	-0.31288	7.72243e-18	0.213064	7.57701e-09	0.147238	7.23734e-05	0.513658	8.64376e-50	0.292049	1.2096e-15	0.37015	7.85669e-25	0.262569	7.82453e-13
F11	black	-0.0429899	0.248963	0.0429899	0.248963	-0.193172	1.72047e-07	0.149372	5.66126e-05	0.421337	2.15157e-32	0.243329	3.53923e-11	0.113874	0.0021961	0.0702847	0.059254	0.135228	0.000271052	-0.0475247	0.202446	-0.0943615	0.0112446	-0.0698417	0.0608773	0.450544	2.47475e-37	-0.0110883	0.766291	-0.203765	3.39204e-08	-0.0298541	0.423471
F13B	black	-0.0777238	0.0369305	0.0777238	0.0369305	-0.136485	0.000237225	-0.0317087	0.395235	-0.226812	7.26897e-10	-0.177855	1.54168e-06	0.0281999	0.449623	-0.310337	1.46326e-17	-0.184322	6.24464e-07	-0.125705	0.000717164	-0.051184	0.16979	0.0376186	0.31311	0.734382	3.98194e-123	0.537801	2.7416e-55	0.321126	9.31805e-19	0.0698924	0.0606895
F2	black	0.00704161	0.850287	-0.00704161	0.850287	-0.13046	0.000444757	-0.11223	0.00254574	0.12617	0.000684922	0.0382291	0.305316	-0.0131221	0.725025	-0.106152	0.00432464	-0.0500887	0.179122	-0.0409641	0.271987	-0.0265275	0.476966	0.0357572	0.337673	0.809593	1.62543e-168	0.0557731	0.134614	0.0487725	0.190833	-0.054706	0.142244
F5	black	0.235627	1.49034e-10	-0.235627	1.49034e-10	-0.00401097	0.914381	-0.0981616	0.00834997	-0.00382916	0.918248	0.00310714	0.933624	0.0820594	0.0275731	0.101568	0.0063417	0.0927655	0.0127047	0.182234	8.39008e-07	0.258052	1.9705e-12	0.273556	7.68109e-14	0.47768	2.26312e-42	-0.134192	0.000302254	-0.115983	0.00181186	-0.156599	2.40317e-05
F7	black	-0.0321802	0.388242	0.0321802	0.388242	-0.0444148	0.233607	0.153763	3.37924e-05	0.614643	4.0273e-76	0.443683	3.9584e-36	0.529949	1.88394e-53	0.306535	3.7602e-17	0.347542	6.76531e-22	-0.0295912	0.427568	-0.143908	0.000105481	-0.0682451	0.0670357	0.473689	1.33154e-41	-0.19486	1.3361e-07	-0.434242	1.62024e-34	-0.0177682	0.633853
F9	black	0.00643895	0.862968	-0.00643895	0.862968	0.492913	2.09544e-45	0.0976358	0.00870611	0.00617662	0.868499	0.136057	0.000248279	0.19195	2.06321e-07	0.515326	3.72246e-50	0.243628	3.34416e-11	-0.00718401	0.847297	-0.0745278	0.0454473	-0.0456572	0.220774	0.592745	1.31221e-69	-0.318231	1.97234e-18	-0.350285	3.0663e-22	-0.147486	7.03492e-05
FABP1	black	-0.075499	0.0426999	0.075499	0.0426999	-0.0358119	0.336934	-0.103226	0.00553062	-0.248804	1.23555e-11	-0.192629	1.8654e-07	-0.0728129	0.0506616	-0.270444	1.49821e-13	-0.176408	1.87894e-06	-0.0855623	0.0215789	-0.0817976	0.0280738	0.0680519	0.0678142	0.760871	3.5411e-137	0.302099	1.11133e-16	0.301472	1.29339e-16	0.0605051	0.104521
FAM110C	black	-0.0616828	0.0979299	0.0616828	0.0979299	0.00637485	0.864319	-0.0208821	0.575614	-0.176904	1.75625e-06	-0.14712	7.33612e-05	-0.0645779	0.0831295	-0.157122	2.25525e-05	-0.069795	0.0610505	-0.137829	0.00020546	0.0450737	0.226737	0.190009	2.74648e-07	0.471885	2.94509e-41	0.0783646	0.035397	0.156913	2.31329e-05	0.0583502	0.117489
FCN3	black	0.0761098	0.0410448	-0.0761098	0.0410448	0.269719	1.74866e-13	0.109626	0.00320451	0.00361901	0.922721	0.0673575	0.0706746	0.178056	1.49981e-06	0.189954	2.76854e-07	0.193527	1.63154e-07	-0.0235768	0.527348	0.0114084	0.759748	0.211341	1.0054e-08	0.579677	5.92263e-66	-0.106247	0.00428991	-0.172178	3.31975e-06	-0.133248	0.000333601
FGA	black	-0.0624046	0.0940564	0.0624046	0.0940564	0.0835074	0.0249406	-0.066449	0.0745655	-0.164217	9.33973e-06	-0.0969514	0.00918994	0.0502337	0.177865	-0.144026	0.000104093	-0.0661015	0.0760994	-0.153674	3.41532e-05	-0.0223639	0.548815	0.109989	0.00310434	0.901548	8.33786e-264	0.224041	1.18054e-09	0.166616	6.87298e-06	0.00572355	0.878067
FGB	black	-0.0163811	0.660572	0.0163811	0.660572	0.0129683	0.72812	-0.0527429	0.157141	-0.17892	1.33144e-06	-0.125951	0.000699916	0.0197547	0.596407	-0.173756	2.68899e-06	-0.115988	0.00181115	-0.0600561	0.107125	-0.0292317	0.433206	0.0770045	0.0387186	0.881201	3.82869e-236	0.311617	1.06162e-17	0.196449	1.05101e-07	-0.00739351	0.842901
FGFR2	black	-0.279383	2.14726e-14	0.279383	2.14726e-14	0.0146568	0.694398	-0.0595732	0.109983	-0.198716	7.43615e-08	-0.173766	2.68547e-06	-0.0917865	0.0136811	-0.215864	4.75939e-09	-0.171265	3.74702e-06	-0.319889	1.28492e-18	-0.183895	6.63508e-07	-0.0441575	0.236329	0.452562	1.08202e-37	0.244083	3.06641e-11	0.263852	5.99966e-13	0.165073	8.37566e-06
FGFR3	black	0.0481096	0.19694	-0.0481096	0.19694	-0.0451038	0.226426	-0.242925	3.82121e-11	-0.0951754	0.0105589	-0.0989016	0.00787086	-0.0171662	0.645394	-0.174421	2.4591e-06	-0.0157545	0.67279	-0.0972719	0.00896044	0.21484	5.64613e-09	0.35598	5.78555e-23	0.659036	5.01866e-91	0.0376506	0.312699	0.119858	0.00126228	0.045978	0.217544
FGG	black	0.00223348	0.952261	-0.00223348	0.952261	0.063884	0.0865007	-0.00929894	0.803158	0.11487	0.00200628	0.135707	0.00025766	0.18085	1.0185e-06	0.131635	0.000394277	0.0996121	0.00743408	-0.0274222	0.462226	-0.0484274	0.193995	0.020301	0.58629	0.83018	1.26338e-184	-0.0334143	0.370298	-0.174434	2.45495e-06	-0.0434388	0.244051
FGL1	black	-0.0341407	0.35998	0.0341407	0.35998	0.0528798	0.156066	-5.60013e-05	0.998802	0.286421	4.42151e-15	0.240881	5.61968e-11	0.159244	1.73933e-05	0.258211	1.90776e-12	0.179064	1.30532e-06	-0.0223697	0.548713	-0.0910311	0.0144791	0.0016522	0.964676	0.672796	3.54561e-96	-0.207796	1.78635e-08	-0.30313	8.65411e-17	-0.0178005	0.633235
FLJ13236	black	-0.0302397	0.417506	0.0302397	0.417506	0.570548	1.69448e-63	0.116518	0.00172483	0.0245722	0.510054	0.268521	2.25489e-13	0.162092	1.221e-05	0.495944	5.00509e-46	0.3434	2.20129e-21	-0.0298178	0.424036	-0.175372	2.16277e-06	-0.0221423	0.552784	0.525316	2.17128e-52	-0.325633	2.85234e-19	-0.355369	6.93054e-23	-0.169687	4.61181e-06
FLJ20581	black	0.343246	2.29921e-21	-0.343246	2.29921e-21	-0.187364	4.0368e-07	-0.329369	1.05293e-19	-0.264384	5.37186e-13	-0.289844	2.01718e-15	-0.199452	6.64063e-08	-0.288122	2.99786e-15	-0.185229	5.48738e-07	0.250939	8.13943e-12	0.491919	3.34123e-45	0.509332	7.51526e-49	0.426405	3.23446e-33	0.0811913	0.0292633	0.254609	3.93655e-12	-0.0663535	0.0749846
FLJ34651	black	0.0290862	0.435498	-0.0290862	0.435498	0.16403	9.56391e-06	-0.167201	6.37377e-06	-0.241907	4.63232e-11	-0.14067	0.000150958	0.110968	0.00284794	-0.055336	0.1377	-0.111717	0.00266489	0.0667853	0.0731055	-0.0223701	0.548706	0.124344	0.000819804	0.596931	8.16091e-71	0.289633	2.11768e-15	0.150515	4.95629e-05	-0.00768226	0.83685
FLJ40504	black	-0.0910911	0.0144142	0.0910911	0.0144142	0.0662488	0.0754463	-0.0423487	0.256099	-0.0741914	0.046433	-0.0563254	0.13079	0.110262	0.00303081	-0.0892794	0.0164889	0.0492406	0.186605	-0.278486	2.61759e-14	0.0817338	0.028197	0.2514	7.43448e-12	0.720968	1.22405e-116	0.0238457	0.522646	0.0818956	0.0278855	0.0277371	0.457099
FMO5	black	0.206368	2.24498e-08	-0.206368	2.24498e-08	-0.0292993	0.432141	-0.276454	4.09011e-14	-0.195841	1.15224e-07	-0.201942	4.51383e-08	-0.142977	0.000117021	-0.142049	0.000129705	-0.148773	6.06705e-05	0.0834785	0.0249909	0.349634	3.70289e-22	0.39352	4.0411e-28	0.657639	1.61518e-90	-0.0736464	0.048068	0.12523	0.000751561	-0.10837	0.00357485
FOXA1	black	0.0482828	0.195331	-0.0482828	0.195331	0.190899	2.40985e-07	0.10474	0.00487345	0.406587	4.45642e-30	0.509686	6.30603e-49	0.342715	2.67134e-21	0.479237	1.12597e-42	0.280137	1.81681e-14	0.0446061	0.231597	-0.0504945	0.175621	-0.0374761	0.314948	0.582704	8.72367e-67	-0.393073	4.69821e-28	-0.597685	4.92541e-71	-0.129171	0.000507065
FTCD	black	0.202254	4.29925e-08	-0.202254	4.29925e-08	-0.00616359	0.868774	-0.108009	0.00368823	-0.00639538	0.863887	0.0299264	0.422349	0.183269	7.25058e-07	-0.0280929	0.451345	0.0491058	0.187816	0.274999	5.61754e-14	-0.0262196	0.482097	0.0711931	0.0560372	0.46521	5.32706e-40	0.0698851	0.0607166	0.0239397	0.521009	-0.0929053	0.0125704
FXYD2	black	0.158509	1.90392e-05	-0.158509	1.90392e-05	0.0800043	0.0317179	-0.0918719	0.0135934	0.0314687	0.398824	0.0877785	0.0184014	0.213608	6.92612e-09	0.0362332	0.331278	0.0893287	0.0164291	0.0360053	0.33433	0.132322	0.000367262	0.137605	0.000210444	0.802306	2.81159e-163	-0.0316756	0.395729	-0.0856001	0.0215209	-0.191175	2.31352e-07
G6PC	black	-0.0395585	0.288792	0.0395585	0.288792	0.271153	1.28761e-13	0.11493	0.00199537	0.206239	2.29181e-08	0.23052	3.76208e-10	0.192898	1.79225e-07	0.441344	1.00354e-35	0.230448	3.81048e-10	-0.0794449	0.0329344	-0.0749756	0.0441627	-0.00298448	0.936238	0.726207	3.98167e-119	-0.306818	3.50661e-17	-0.375457	1.48469e-25	-0.129595	0.000485757
GATA4	black	-0.17289	3.01951e-06	0.17289	3.01951e-06	-0.148641	6.16072e-05	0.0804019	0.0308768	0.180868	1.01602e-06	0.0198157	0.595275	0.174071	2.5775e-06	-0.0544898	0.14383	0.0512571	0.16918	-0.243848	3.20706e-11	-0.0988382	0.00791088	0.0520475	0.162693	0.579773	5.57372e-66	0.137992	0.000201878	-0.00415	0.911425	0.0315328	0.397865
GATA5	black	-0.0493252	0.185849	0.0493252	0.185849	0.0308032	0.408877	-0.0641222	0.0853314	0.0272238	0.465473	0.0157726	0.672434	0.0989643	0.00783136	0.0385906	0.300762	-0.0142884	0.701707	-0.072259	0.0524492	0.0143434	0.700614	0.0978047	0.00859029	0.411976	6.5476e-31	-0.0734436	0.0486887	-0.0657185	0.0778191	0.0217506	0.559832
GBP7	black	0.0209408	0.574541	-0.0209408	0.574541	-0.00317616	0.932153	0.0221483	0.552677	0.0942019	0.0113836	0.14834	6.37812e-05	0.181788	8.93338e-07	0.123242	0.000912746	0.102582	0.00583374	0.0195443	0.600325	0.0466813	0.210582	0.0521047	0.16223	0.567733	9.3562e-63	-0.0152068	0.683539	-0.179321	1.25974e-06	0.0482126	0.195982
GC	black	0.0472434	0.205134	-0.0472434	0.205134	0.413317	4.04059e-31	-0.0712501	0.0558403	-0.13728	0.000217914	-0.00810056	0.828101	-0.0104739	0.778896	0.0854857	0.0216968	-0.00893892	0.810632	-0.0313062	0.401264	-0.0391725	0.293526	0.0728577	0.0505196	0.781456	1.98487e-149	-0.166695	6.8035e-06	-0.0397197	0.28683	-0.210207	1.20962e-08
GCKR	black	0.230132	4.03213e-10	-0.230132	4.03213e-10	0.214484	5.98945e-09	-0.221523	1.82396e-09	-0.288426	2.79563e-15	-0.180037	1.14062e-06	-0.176628	1.82367e-06	0.0110683	0.7667	-0.0908175	0.014712	0.335362	2.068e-20	0.0301104	0.4195	0.0795337	0.0327388	0.442864	5.48608e-36	-0.00982495	0.792271	0.124186	0.000832583	-0.0505764	0.174921
GJB1	black	-0.00266722	0.943004	0.00266722	0.943004	0.41085	9.80246e-31	-0.0242526	0.515574	-0.173208	2.89391e-06	-0.0368724	0.322812	-0.0150173	0.687273	0.112234	0.00254481	0.0348412	0.350203	-0.081128	0.02939	-0.0746412	0.0451192	-0.0118818	0.750105	0.784803	1.51277e-151	-0.101819	0.00621222	-0.0327071	0.380517	-0.110681	0.00292088
GLYAT	black	0.0825018	0.0267445	-0.0825018	0.0267445	0.378486	5.65664e-26	0.0545489	0.143395	-0.0788816	0.0341995	0.0660062	0.0765244	0.142241	0.000126972	0.231687	3.05023e-10	0.154378	3.14009e-05	0.0567002	0.128244	-0.0993376	0.00760018	-0.0607764	0.102972	0.593608	7.42471e-70	-0.115283	0.00193198	-0.143873	0.000105888	-0.124269	0.00082588
GLYATL1	black	-0.211868	9.2239e-09	0.211868	9.2239e-09	-0.0627412	0.0922924	-0.0852514	0.0220608	-0.167527	6.10996e-06	-0.189709	2.87011e-07	-0.164581	8.91663e-06	-0.232639	2.5687e-10	-0.24324	3.59945e-11	-0.347132	7.60793e-22	-0.11075	0.00290331	-0.0861892	0.0206349	0.677047	7.97345e-98	0.167302	6.29048e-06	0.271163	1.28493e-13	0.0224694	0.546931
HABP2	black	-0.0507251	0.173654	0.0507251	0.173654	-0.134765	0.000284607	-0.106234	0.00429472	0.19633	1.07015e-07	0.043642	0.24185	-0.0520579	0.162609	-0.17031	4.24982e-06	-0.0405294	0.277111	-0.129014	0.000515197	-0.0527335	0.157215	0.0242414	0.515768	0.7236	7.00467e-118	0.0967902	0.00930733	0.0811549	0.029336	-0.0614398	0.0992619
HAL	black	0.0633346	0.0892474	-0.0633346	0.0892474	0.336222	1.63206e-20	0.0331637	0.373899	-0.17118	3.78909e-06	-0.0674291	0.0703752	0.0823968	0.0269392	0.165939	7.49727e-06	0.0649186	0.0815133	0.0271864	0.466086	0.0950683	0.0106469	0.14741	7.09641e-05	0.498849	1.25126e-46	-0.0752722	0.0433287	-0.0264267	0.478643	-0.138572	0.000189654
HAMP	black	-0.142018	0.000130149	0.142018	0.000130149	0.418687	5.72074e-32	-0.0111856	0.764301	-0.239274	7.59108e-11	-0.148592	6.19522e-05	0.0917977	0.0136695	0.0304528	0.41423	0.121057	0.00112634	-0.290364	1.78857e-15	0.0934443	0.0120644	0.106732	0.00411604	0.494204	1.14064e-45	0.113906	0.00218968	0.0934342	0.0120737	0.178785	1.35656e-06
HAO1	black	0.0851643	0.0221975	-0.0851643	0.0221975	0.0447906	0.22967	0.051559	0.16668	0.145646	8.67447e-05	0.121029	0.00112936	0.0919948	0.013468	0.31654	3.04536e-18	0.195925	1.13781e-07	0.0539966	0.147497	-0.0643138	0.0843998	-0.00495844	0.894264	0.616732	9.05312e-77	-0.276575	3.98305e-14	-0.266177	3.69435e-13	-0.144897	9.4399e-05
HAO2	black	0.117371	0.00159387	-0.117371	0.00159387	0.0202945	0.58641	-0.114236	0.00212535	0.17458	2.40691e-06	0.386984	3.57452e-27	0.121031	0.00112913	0.115449	0.00190287	0.0837101	0.0245901	0.0918106	0.0136563	0.0103178	0.782108	0.0290763	0.435656	0.511375	2.71716e-49	-0.228938	4.98987e-10	-0.241994	4.55742e-11	-0.225065	9.87584e-10
HGD	black	0.105929	0.00440753	-0.105929	0.00440753	-0.051045	0.170954	-0.069025	0.0639663	-0.00765686	0.837381	-0.00158991	0.966007	0.201636	4.73418e-08	-0.0169225	0.650091	-0.0298336	0.42379	0.0818209	0.0280289	-0.01428	0.701873	0.0813594	0.0289292	0.805769	9.71914e-166	0.14185	0.000132584	0.0156086	0.675647	-0.145113	9.21269e-05
HKDC1	black	0.345143	1.34285e-21	-0.345143	1.34285e-21	0.130894	0.000425475	-0.248621	1.28024e-11	-0.141239	0.000141812	-0.0468587	0.208851	-0.0438073	0.24007	-0.0752761	0.0433179	-0.0509174	0.172027	0.252637	5.82509e-12	0.339307	6.9444e-21	0.344435	1.64202e-21	0.578006	1.6904e-65	-0.0387631	0.298605	0.0423049	0.256591	-0.112445	0.0024973
HMCN1	black	0.133775	0.000315742	-0.133775	0.000315742	0.157289	2.21005e-05	-0.203395	3.59493e-08	-0.363602	5.88325e-24	-0.328969	1.17201e-19	-0.0870726	0.0193659	-0.216684	4.14885e-09	-0.199734	6.35806e-08	0.0565435	0.129304	0.0951474	0.0105818	0.500686	5.17251e-47	0.36472	4.18508e-24	0.153185	3.61989e-05	0.308056	2.58199e-17	-0.126804	0.000643134
HNF1A	black	-0.308891	2.09844e-17	0.308891	2.09844e-17	0.134502	0.000292575	0.0883294	0.017678	-0.0367576	0.324322	-0.0126655	0.734224	-0.0374447	0.315354	0.0814309	0.0287882	0.0407648	0.274329	-0.300285	1.72198e-16	-0.315679	3.79547e-18	-0.224262	1.13599e-09	0.538068	2.36922e-55	0.049229	0.186709	0.00301637	0.935558	0.0645558	0.0832352
HP	black	-0.0600395	0.107223	0.0600395	0.107223	0.138938	0.000182284	0.00789741	0.832347	-0.134378	0.000296422	-0.128383	0.000549077	0.0433445	0.245078	-0.069259	0.0630683	0.0458418	0.21891	-0.236262	1.32626e-10	0.219769	2.46229e-09	0.227746	6.16467e-10	0.680444	3.66973e-99	0.0670471	0.071985	0.0644509	0.0837383	0.11193	0.00261482
HPD	black	0.0293715	0.431007	-0.0293715	0.431007	-0.194211	1.47276e-07	0.0142285	0.702898	0.429395	1.04186e-33	0.224426	1.10399e-09	0.134941	0.000279374	0.014786	0.691841	0.166146	7.30061e-06	-0.0418297	0.261978	-0.0204505	0.583534	0.0155001	0.677773	0.636979	2.58534e-83	-0.050482	0.175728	-0.148189	6.48978e-05	-0.0465835	0.21154
HPN	black	0.0629948	0.0909808	-0.0629948	0.0909808	0.202527	4.11949e-08	-0.14863	6.16825e-05	-0.363864	5.43289e-24	-0.263063	7.06578e-13	-0.104035	0.00517036	-0.220019	2.35969e-09	-0.148363	6.3613e-05	-0.0385934	0.300727	0.106009	0.00437764	0.209896	1.27245e-08	0.793119	5.59197e-157	0.188484	3.43184e-07	0.286849	4.01049e-15	-0.0646712	0.0826841
HPR	black	-0.0874048	0.0189067	0.0874048	0.0189067	0.160553	1.47941e-05	-0.0319226	0.392054	-0.282797	1.00319e-14	-0.244721	2.71479e-11	-0.159382	1.71005e-05	-0.156964	2.29916e-05	-0.0740204	0.0469409	-0.252117	6.45566e-12	0.192465	1.91146e-07	0.197312	9.21675e-08	0.650981	3.90354e-88	0.086131	0.020721	0.201869	4.56553e-08	0.0605091	0.104498
HPX	black	0.100161	0.00711142	-0.100161	0.00711142	-0.119767	0.00127331	-0.102924	0.00567095	-0.0220147	0.555076	0.0400998	0.282239	0.0211347	0.571003	-0.143467	0.000110808	-0.0321974	0.387989	0.104728	0.00487838	-0.0710608	0.0564965	0.0284972	0.444856	0.723927	4.89429e-118	0.0984415	0.00816577	0.10595	0.00439942	-0.163381	1.03825e-05
HRG	black	0.003722	0.920529	-0.003722	0.920529	0.584318	3.11515e-67	0.0747509	0.0448035	-0.0390531	0.295002	0.113766	0.0022176	0.146229	8.11907e-05	0.367603	1.72852e-24	0.186888	4.32407e-07	-0.0490936	0.187925	-0.0472499	0.205071	0.00860057	0.817671	0.715106	6.37928e-114	-0.281729	1.27437e-14	-0.280951	1.51577e-14	-0.110845	0.00287891
HSD17B2	black	-0.126925	0.000635428	0.126925	0.000635428	-0.124404	0.000814992	0.0368	0.323764	0.340366	5.16777e-21	0.162935	1.09832e-05	0.0250442	0.501959	0.0842643	0.0236532	0.0715998	0.054645	-0.196045	1.11724e-07	-0.118598	0.00142147	-0.063524	0.0882926	0.670207	3.46931e-95	-0.129449	0.000492993	-0.166062	7.37971e-06	-0.0134433	0.718577
HSD17B6	black	-0.357297	3.91479e-23	0.357297	3.91479e-23	0.119097	0.00135636	0.0961367	0.00979693	-0.252066	6.5209e-12	-0.174695	2.37009e-06	-0.177389	1.64341e-06	-0.147728	6.84278e-05	-0.210964	1.06936e-08	-0.460057	4.76919e-39	-0.302801	9.37322e-17	-0.0607888	0.102902	0.577045	3.08149e-65	0.157776	2.08265e-05	0.261411	9.93134e-13	0.013311	0.721231
IGFALS	black	0.0676577	0.0694262	-0.0676577	0.0694262	-0.0868991	0.0196097	-0.162373	1.17876e-05	-0.0592938	0.111664	-0.0722308	0.0525417	0.0390138	0.295488	-0.144351	0.000100373	-0.0656106	0.0783097	0.116036	0.00180307	-0.09391	0.0116417	-0.00606479	0.870859	0.600804	6.0194e-72	0.155865	2.62649e-05	0.157195	2.23555e-05	-0.0655525	0.0785745
IGFBP1	black	0.0328028	0.379124	-0.0328028	0.379124	0.273354	8.02316e-14	-0.101028	0.0066279	-0.20549	2.58214e-08	-0.0999696	0.00722258	-0.103961	0.00520237	-0.0316673	0.395854	-0.0886953	0.0172113	-0.0312513	0.402091	-0.057666	0.121859	0.105308	0.00464531	0.783779	6.79067e-151	-0.0200488	0.59095	0.0971341	0.00905848	-0.107848	0.00373975
IL22RA1	black	-0.0466421	0.210965	0.0466421	0.210965	0.513315	1.0272e-49	-0.0169933	0.648724	-0.334039	2.97119e-20	-0.173961	2.61608e-06	-0.0185709	0.618601	-0.0133245	0.720959	-0.0611917	0.100637	-0.0998236	0.00730827	-0.0888757	0.0169853	-0.0392901	0.292078	0.614596	4.16704e-76	0.155013	2.9102e-05	0.129401	0.000495391	0.06237	0.0942391
ITIH1	black	0.126981	0.000631873	-0.126981	0.000631873	-0.161695	1.28317e-05	-0.105238	0.00467295	0.30529	5.10649e-17	0.168338	5.50029e-06	0.00670781	0.857307	0.0767048	0.039485	0.169185	4.92548e-06	0.0581522	0.11874	0.119124	0.00135287	0.0979166	0.00851432	0.742847	1.98833e-127	-0.169007	5.04111e-06	-0.197003	9.66094e-08	-0.04478	0.229781
ITIH2	black	0.0865687	0.0200812	-0.0865687	0.0200812	0.270673	1.42678e-13	-0.118827	0.00139114	-0.146801	7.60809e-05	-0.0834657	0.0250133	0.0567011	0.128238	0.0293774	0.430915	-0.011933	0.749063	0.0149533	0.688535	-0.0227485	0.541961	0.126198	0.000683047	0.783734	7.25441e-151	-0.0547773	0.141724	0.0242139	0.516245	-0.138012	0.000201449
ITIH3	black	0.152929	3.73148e-05	-0.152929	3.73148e-05	-0.100685	0.00681536	-0.11364	0.00224314	0.113452	0.00228133	0.0635008	0.088409	0.158087	2.00497e-05	-0.0236842	0.525468	0.133476	0.00032578	0.00116638	0.975058	0.317449	2.41205e-18	0.365611	3.18804e-24	0.771275	3.29531e-143	-0.0553925	0.137298	-0.0923789	0.0130827	-0.011032	0.767445
ITIH4	black	0.303441	8.02232e-17	-0.303441	8.02232e-17	-0.0683702	0.0665352	-0.204126	3.20424e-08	-0.0277802	0.4564	-0.0142338	0.702793	0.230391	3.84968e-10	-0.0960256	0.00988244	-0.0188259	0.613791	0.256244	2.83743e-12	0.245701	2.25052e-11	0.329606	9.87938e-20	0.602138	2.43286e-72	0.0555928	0.13588	0.0391574	0.293713	-0.206328	2.25954e-08
KCNJ16	black	0.179212	1.27887e-06	-0.179212	1.27887e-06	-0.0374665	0.315071	-0.183604	6.91523e-07	0.0604683	0.104733	0.121759	0.0010532	-0.145573	8.74639e-05	0.0155426	0.676941	0.0145919	0.695683	0.152789	3.79355e-05	0.0642582	0.0846693	0.0440643	0.237321	0.468557	1.25755e-40	-0.195527	1.20831e-07	-0.116058	0.00179945	-0.0749152	0.0443341
KIF12	black	0.00802708	0.829636	-0.00802708	0.829636	-0.152329	4.00562e-05	-0.0518311	0.16445	0.224648	1.06212e-09	0.247754	1.5148e-11	0.141761	0.00013389	-0.0143047	0.701382	0.0799033	0.0319347	0.00639559	0.863882	-0.018429	0.621285	0.0355232	0.340846	0.61561	2.02206e-76	-8.82409e-05	0.998113	-0.128805	0.000526192	-0.00136777	0.970754
KLB	black	0.110533	0.00295932	-0.110533	0.00295932	0.182405	8.1914e-07	-0.0301269	0.419247	-0.169726	4.58876e-06	-0.100674	0.00682172	-0.0698911	0.0606944	0.0913819	0.0141035	-0.0486152	0.192269	0.118986	0.0013706	-0.0738614	0.0474175	-0.0793663	0.0331086	0.475232	6.73129e-42	-0.00110062	0.976464	0.0260134	0.48555	-0.172286	3.27255e-06
KLKB1	black	0.304048	6.91992e-17	-0.304048	6.91992e-17	0.161721	1.279e-05	-0.0214863	0.564612	0.0706931	0.0577893	0.16967	4.62249e-06	0.162142	1.21332e-05	0.169124	4.96463e-06	0.149384	5.65315e-05	0.33953	6.52568e-21	0.0429344	0.249576	0.0602695	0.105882	0.431942	3.93274e-34	-0.153053	3.67662e-05	-0.181871	8.82935e-07	-0.286497	4.3453e-15
KNG1	black	-0.00477772	0.898096	0.00477772	0.898096	-0.170489	4.15117e-06	-0.119016	0.0013667	-0.109385	0.0032729	-0.16848	5.39943e-06	-0.0950415	0.0106691	-0.297707	3.19185e-16	-0.133624	0.000320776	-0.0719181	0.0535754	-0.0249809	0.50304	0.0703429	0.0590433	0.845789	2.32218e-198	0.342486	2.84977e-21	0.277358	3.3551e-14	-0.0203634	0.585139
KRT18	black	-0.11614	0.00178596	0.11614	0.00178596	0.0754167	0.0429273	-0.0149318	0.688959	0.00295575	0.936851	-0.0150432	0.686762	0.192462	1.91211e-07	-0.0242159	0.51621	0.12587	0.000705585	-0.295623	5.23106e-16	0.0630473	0.0907116	0.231245	3.30254e-10	0.71354	3.30415e-113	0.0307429	0.409795	0.0155955	0.675903	0.0460559	0.216765
KRT18P12	black	-0.0744953	0.045542	0.0744953	0.045542	0.0857914	0.0212297	0.176689	1.80843e-06	-0.0273192	0.46391	0.00476552	0.898355	0.0395948	0.28835	-0.00832163	0.823486	0.135044	0.000276367	-0.240777	5.73057e-11	0.0469294	0.208165	0.196292	1.07625e-07	0.652436	1.19071e-88	-0.0629518	0.0912023	0.00321464	0.931333	-0.0587984	0.114693
KRT18P19	black	-0.0970738	0.00910166	0.0970738	0.00910166	0.0127506	0.732507	-0.00344658	0.926392	-0.177571	1.60296e-06	-0.179218	1.27785e-06	-0.0281162	0.45097	-0.175364	2.16519e-06	-0.0168699	0.651105	-0.263542	6.39779e-13	0.114805	0.00201824	0.333556	3.39e-20	0.611442	3.88328e-75	0.0855873	0.0215405	0.185772	5.07669e-07	0.0858372	0.0211605
KRT18P20	black	-0.0668999	0.0726134	0.0668999	0.0726134	0.0992858	0.00763185	0.132172	0.000373017	0.0212707	0.568526	0.0290224	0.436507	0.190264	2.64574e-07	0.0372172	0.318306	0.197481	8.98222e-08	-0.228858	5.0612e-10	0.111371	0.00274806	0.305781	4.52607e-17	0.649817	1.00464e-87	-0.0534101	0.151952	-0.0617457	0.0975871	0.060654	0.103669
KRT18P21	black	-0.0992358	0.00766261	0.0992358	0.00766261	0.063566	0.088082	0.0782364	0.0356993	-0.0909796	0.0145349	-0.0776412	0.0371323	0.0514611	0.167487	-0.117121	0.00163123	0.0843667	0.0234834	-0.26427	5.50105e-13	0.0285515	0.443988	0.203478	3.54832e-08	0.681219	1.80738e-99	0.0668018	0.0730344	0.125675	0.000719299	0.000220686	0.99528
KRT18P23	black	-0.109597	0.00321262	0.109597	0.00321262	0.0801861	0.031331	0.02686	0.471458	0.00956292	0.797689	0.0162555	0.663014	0.109479	0.00324598	-0.0123266	0.741078	0.134099	0.000305217	-0.289784	2.04515e-15	0.0770928	0.0384954	0.267678	2.69444e-13	0.698528	1.34639e-106	-0.0556847	0.135233	-0.013687	0.713697	0.0402638	0.280274
KRT18P28	black	-0.0249976	0.502755	0.0249976	0.502755	0.0826399	0.0264903	-0.00722217	0.846496	-0.0131804	0.723853	0.0122684	0.742258	0.109673	0.00319157	-0.00184976	0.960455	0.083753	0.0245164	-0.162024	1.23141e-05	0.0346952	0.352227	0.189921	2.78236e-07	0.694112	9.89997e-105	-0.060781	0.102946	0.0066508	0.858506	-0.0966944	0.00937767
KRT18P32	black	-0.0951436	0.0105849	0.0951436	0.0105849	0.0877118	0.0184907	0.141533	0.000137305	0.0565804	0.129053	0.0471953	0.205596	0.212564	8.22727e-09	0.0235502	0.527813	0.183723	6.79977e-07	-0.254103	4.35437e-12	-0.00048057	0.989722	0.136283	0.000242387	0.665396	2.26039e-93	0.00120783	0.974173	-0.0263455	0.479995	-0.016802	0.652416
KRT18P34	black	-0.134842	0.000282297	0.134842	0.000282297	0.107072	0.00399797	0.136087	0.000247481	0.0234952	0.528777	0.0276256	0.458911	0.108731	0.00346475	0.00104637	0.977624	0.185049	5.63051e-07	-0.311147	1.19457e-17	-0.010779	0.772628	0.143715	0.000107784	0.631207	2.12689e-81	-0.0428436	0.25058	0.00839704	0.821913	-0.0242776	0.515141
KRT18P40	black	-0.167199	6.3754e-06	0.167199	6.3754e-06	0.162714	1.1292e-05	0.193559	1.62388e-07	-0.130405	0.00044728	-0.0822525	0.0272088	0.0113037	0.761887	-0.0555417	0.13624	0.0512024	0.169636	-0.297675	3.21567e-16	-0.0896137	0.0160875	0.0245627	0.510218	0.57717	2.85087e-65	0.107324	0.00391251	0.109435	0.00325848	-0.0232391	0.533281
KRT18P41	black	-0.109273	0.0033051	0.109273	0.0033051	0.0473844	0.203783	0.0712395	0.0558771	-0.0573564	0.123878	-0.0433463	0.245057	0.0231039	0.535666	-0.0856338	0.0214694	0.0362837	0.330603	-0.264842	4.8828e-13	0.0315082	0.398232	0.21289	7.79725e-09	0.678139	2.97605e-98	0.0378601	0.310011	0.0829888	0.0258573	-0.0198703	0.59426
KRT18P45	black	-0.0782455	0.0356778	0.0782455	0.0356778	0.00558471	0.881003	0.00565437	0.879529	-0.0706353	0.0579946	-0.0722463	0.0524909	0.0688372	0.0646946	-0.118756	0.00140053	0.0146328	0.694872	-0.238286	9.12335e-11	0.0255823	0.492813	0.179796	1.17949e-06	0.710575	7.20825e-112	0.0657005	0.0779008	0.118304	0.00146112	-0.0320661	0.389928
KRT8P14	black	-0.0207283	0.57843	0.0207283	0.57843	-0.193937	1.53465e-07	-0.0387415	0.298874	-0.0145857	0.695807	-0.0230733	0.536206	-0.0894687	0.0162604	-0.304837	5.70571e-17	-0.117316	0.00160196	-0.130524	0.000441858	0.0130668	0.726137	0.117052	0.00164171	0.638995	5.41777e-84	0.164952	8.50612e-06	0.213592	6.9436e-09	-0.0676119	0.0696157
KRT8P24	black	0.0630999	0.090442	-0.0630999	0.090442	0.00672106	0.857028	0.110385	0.00299807	-0.0318492	0.393145	-0.0103226	0.782009	0.0764531	0.0401387	-0.028341	0.447357	0.00411605	0.912147	0.0398522	0.285224	-0.113234	0.00232674	-0.0449884	0.227618	0.398431	7.60418e-29	0.0278468	0.455321	0.0236101	0.526764	-0.104277	0.00506673
KRT8P8	black	-0.0106842	0.774574	0.0106842	0.774574	-0.174645	2.38598e-06	-0.171242	3.75818e-06	-0.377484	7.79285e-26	-0.36199	9.58961e-24	-0.29779	3.12886e-16	-0.465692	4.33074e-40	-0.323815	4.60891e-19	-0.0522387	0.161152	-0.0591747	0.112386	0.0585968	0.115944	0.586549	7.436e-68	0.345494	1.21512e-21	0.519539	4.34299e-51	-0.0893881	0.0163574
LBP	black	-0.0756004	0.0424213	0.0756004	0.0424213	-0.232365	2.69903e-10	-0.0194063	0.602901	0.306663	3.64263e-17	0.186189	4.78217e-07	0.189282	3.05491e-07	-0.0834598	0.0250235	0.10751	0.00385041	-0.153225	3.60268e-05	0.0655315	0.0786704	0.0872934	0.0190596	0.601462	3.85357e-72	0.0514879	0.167266	-0.0664436	0.0745894	0.106234	0.00429441
LEAP2	black	-0.159322	1.72271e-05	0.159322	1.72271e-05	0.0438131	0.240007	0.112127	0.00256937	-0.113551	0.00226119	-0.0787853	0.0344201	0.0721777	0.0527162	-0.0838629	0.0243285	-0.175143	2.2308e-06	-0.244818	2.66512e-11	-0.165622	7.80837e-06	-0.0575642	0.12252	0.504437	8.37419e-48	0.1092	0.00332613	0.132582	0.000357503	-0.319521	1.41364e-18
LECT2	black	-0.010963	0.768857	0.010963	0.768857	0.31839	1.89321e-18	0.127249	0.000615189	0.185773	5.07617e-07	0.261202	1.0368e-12	0.327322	1.82087e-19	0.439602	1.99796e-35	0.323462	5.05772e-19	-0.0475013	0.202669	-0.0826903	0.0263981	-0.0177461	0.634275	0.624106	4.2558e-79	-0.319103	1.57493e-18	-0.417926	7.5625e-32	-0.021544	0.563568
LHX2	black	-0.168105	5.66905e-06	0.168105	5.66905e-06	-0.1104	0.00299423	-0.125969	0.000698666	-0.00817575	0.826531	-0.0999629	0.0072265	-0.126726	0.000648097	-0.217897	3.38223e-09	-0.103317	0.00548937	-0.236899	1.17939e-10	-0.037107	0.319741	-0.0768439	0.0391279	0.432788	2.84044e-34	0.138044	0.000200757	0.174338	2.48689e-06	0.127473	0.000601551
LINCR	black	0.302759	9.47075e-17	-0.302759	9.47075e-17	-0.180388	1.08638e-06	-0.265445	4.30563e-13	-0.0618702	0.0969121	-0.0166992	0.654404	-0.0367017	0.325059	-0.187938	3.71524e-07	-0.102364	0.00593996	0.236718	1.21933e-10	0.387837	2.69688e-27	0.231812	2.98218e-10	0.412332	5.76067e-31	0.00051885	0.988904	0.053923	0.148051	-0.0331887	0.373539
LIPC	black	0.188259	3.54599e-07	-0.188259	3.54599e-07	-0.190062	2.72525e-07	-0.271456	1.20682e-13	-0.281026	1.49073e-14	-0.316435	3.12806e-18	-0.0933258	0.0121741	-0.364548	4.41114e-24	-0.227145	6.85496e-10	0.0702484	0.0593855	0.365189	3.62657e-24	0.404339	9.81907e-30	0.58856	2.02497e-68	0.197429	9.05381e-08	0.339979	5.7574e-21	0.0757109	0.0421195
LOC123876	black	-0.0294348	0.430015	0.0294348	0.430015	0.214348	6.12639e-09	-0.0881286	0.0179388	-0.244662	2.74572e-11	-0.139176	0.000177644	0.0115918	0.756009	-0.076692	0.0395182	-0.0111588	0.764849	-0.153156	3.63209e-05	0.0733702	0.0489148	0.126776	0.000644895	0.825337	1.20352e-180	0.138881	0.00018341	0.146373	7.98787e-05	-0.082824	0.0261546
LOC132205	black	-0.169198	4.91708e-06	0.169198	4.91708e-06	-0.155987	2.58791e-05	0.0190923	0.608781	-0.229915	4.19193e-10	-0.274823	5.83687e-14	-0.106402	0.00423347	-0.350903	2.56322e-22	-0.159445	1.69695e-05	-0.238307	9.08822e-11	-0.0405244	0.277171	0.0587548	0.114962	0.565181	4.343e-62	0.264236	5.53944e-13	0.394073	3.35201e-28	0.0379763	0.308528
LOC139060	black	-0.0925583	0.0129061	0.0925583	0.0129061	0.0922686	0.0131923	0.0182662	0.624371	-0.0126248	0.735047	0.0241104	0.51804	0.129282	0.00050142	-0.0317386	0.39479	0.114338	0.00210567	-0.276891	3.71686e-14	0.0924367	0.0130256	0.263331	6.68414e-13	0.731835	7.28373e-122	-0.00696256	0.851949	-0.00172523	0.963115	0.032502	0.383512
LOC146439	black	-0.208901	1.49482e-08	0.208901	1.49482e-08	0.32225	6.94826e-19	-0.186482	4.58447e-07	-0.365547	3.25139e-24	-0.310577	1.37779e-17	-0.139328	0.000174748	-0.141268	0.00014136	-0.131189	0.000412774	-0.295275	5.6792e-16	-0.173322	2.85003e-06	-0.0774169	0.0376845	0.426207	3.48606e-33	0.192028	2.03946e-07	0.360818	1.36576e-23	-0.0378855	0.309687
LOC222103	black	-0.0570538	0.125877	0.0570538	0.125877	-0.0547835	0.141679	-0.0192747	0.605363	-0.220161	2.30297e-09	-0.217362	3.70168e-09	-0.0174942	0.639095	-0.245504	2.33724e-11	-0.128701	0.000531736	-0.141219	0.000142133	0.0367192	0.324828	0.0990869	0.00775476	0.533507	2.80932e-54	0.3143	5.39118e-18	0.27766	3.13991e-14	0.0178633	0.632038
LOC285733	black	0.0703932	0.0588621	-0.0703932	0.0588621	-0.0172933	0.642949	-0.0641584	0.0851547	-0.00230495	0.950735	-0.0261205	0.483754	0.027386	0.462817	0.033273	0.372326	-0.00429792	0.908282	0.0164488	0.659258	0.00546046	0.883631	0.0803104	0.0310686	0.760797	3.89866e-137	0.00858839	0.817925	-0.00306933	0.93443	-0.109723	0.00317743
LOC388503	black	-0.0629919	0.0909961	0.0629919	0.0909961	0.0380081	0.308122	0.0168471	0.651546	0.0890659	0.0167498	0.0458168	0.219162	0.081539	0.028576	0.247508	1.58888e-11	0.104853	0.00482734	-0.0909107	0.0146099	-0.0670193	0.0721033	-0.035121	0.346345	0.611364	4.10081e-75	-0.149247	5.7435e-05	-0.176454	1.86726e-06	-0.0567942	0.127611
LOC391271	black	-0.104786	0.00485474	0.104786	0.00485474	0.0397488	0.286477	0.0457667	0.219667	0.0586985	0.115311	0.044144	0.236472	0.122244	0.00100518	0.0257103	0.490651	0.135543	0.000262166	-0.264225	5.55186e-13	0.0278127	0.455874	0.185887	4.99376e-07	0.677801	4.04175e-98	-0.072479	0.051733	-0.0582474	0.118137	0.00437588	0.906626
LOC442249	black	-0.122951	0.000938856	0.122951	0.000938856	0.1001	0.0071471	0.0736952	0.0479198	-0.0229044	0.539196	-0.0071071	0.848912	0.0775631	0.0373238	-0.0117216	0.753364	0.13084	0.000427812	-0.30562	4.70926e-17	0.0773066	0.0379588	0.266752	3.27402e-13	0.689977	5.16753e-103	-0.0456505	0.220842	-0.00272762	0.941716	0.0560312	0.132816
LOC442405	black	-0.129063	0.000512636	0.129063	0.000512636	0.0385176	0.301678	-0.0184588	0.620722	-0.105476	0.00457979	-0.0909909	0.0145227	0.0291849	0.433942	-0.126133	0.000687437	0.0343539	0.356986	-0.300524	1.62586e-16	-0.000480384	0.989726	0.171318	3.72091e-06	0.705419	1.40194e-109	0.0669403	0.0724403	0.136121	0.000246587	-0.0201704	0.5887
LOC553137	black	0.146024	8.31033e-05	-0.146024	8.31033e-05	0.114406	0.00209277	-0.126078	0.000691219	-0.239572	7.18114e-11	-0.183257	7.26346e-07	-0.0273568	0.463294	-0.12362	0.000879847	-0.103745	0.00529715	0.0451432	0.22602	0.128001	0.000570593	0.121038	0.00112841	0.567769	9.15673e-63	0.0729557	0.0502091	0.174924	2.29775e-06	-0.00751222	0.840412
LOC55908	black	0.0945925	0.0110461	-0.0945925	0.0110461	0.112354	0.0025177	-0.0432774	0.245809	0.123509	0.00088936	0.182587	7.98314e-07	0.229135	4.81716e-10	0.22575	8.76028e-10	0.153989	3.28939e-05	0.0463762	0.213582	-0.00912769	0.806711	0.0724888	0.0517014	0.620816	4.73582e-78	-0.177934	1.5252e-06	-0.286786	4.06836e-15	-0.0138785	0.709872
LOC643447	black	-0.146955	7.47483e-05	0.146955	7.47483e-05	-0.161977	1.23862e-05	-0.0869433	0.0195473	-0.00702001	0.850741	0.0551703	0.138884	-0.0601469	0.106595	-0.300002	1.84344e-16	-0.109732	0.00317495	-0.183841	6.68646e-07	-0.0958157	0.0100458	-0.0304514	0.414251	0.410655	1.05122e-30	0.26883	2.11171e-13	0.238122	9.40648e-11	-0.050427	0.1762
LOC644030	black	-0.186241	4.74622e-07	0.186241	4.74622e-07	0.0570633	0.125814	0.0374165	0.315718	-0.186755	4.40792e-07	-0.173238	2.88217e-06	-0.0160176	0.66765	-0.154577	3.06611e-05	-0.0105939	0.776428	-0.356618	4.78878e-23	0.0391939	0.293263	0.234633	1.78775e-10	0.611741	3.14506e-75	0.119492	0.00130672	0.184912	5.74132e-07	0.105605	0.00453036
LOC646282	black	-0.0488581	0.190054	0.0488581	0.190054	-0.0788255	0.0343279	-0.0376587	0.312593	-0.33035	8.08628e-20	-0.253277	5.13102e-12	-0.103877	0.00523871	-0.373021	3.20246e-25	-0.19905	7.0647e-08	-0.0896572	0.0160358	-0.0312058	0.402778	0.0451031	0.226433	0.648982	1.9746e-87	0.571486	9.55639e-64	0.418051	7.22432e-32	0.067006	0.0721601
LOC647057	black	-0.0371896	0.318664	0.0371896	0.318664	0.364713	4.1941e-24	-0.0740457	0.0468655	-0.348677	4.88098e-22	-0.248728	1.25404e-11	-0.00400078	0.914598	0.0474054	0.203583	0.0497081	0.182452	-0.0897146	0.0159679	-0.0321478	0.38872	0.0244287	0.512528	0.427159	2.43369e-33	0.0757614	0.0419823	0.131432	0.000402612	0.013509	0.71726
LOC647913	black	-0.169811	4.53797e-06	0.169811	4.53797e-06	0.08353	0.0249012	0.0748081	0.0446397	-0.0961909	0.00975549	-0.0894551	0.0162768	0.0605939	0.104012	-0.0965625	0.00947536	0.085275	0.0220238	-0.361536	1.10007e-23	0.0143564	0.700354	0.228359	5.53035e-10	0.672169	6.1721e-96	0.0583322	0.117602	0.119898	0.00125758	0.081225	0.0291962
LOC649233	black	-0.0340679	0.361005	0.0340679	0.361005	0.086188	0.0206368	-0.00928456	0.803456	0.0364349	0.328591	0.0365738	0.326749	0.282669	1.03245e-14	0.043585	0.242466	0.147328	7.16359e-05	-0.169347	4.82232e-06	0.0803763	0.0309303	0.21231	8.5783e-09	0.628482	1.65179e-80	0.0225821	0.544923	-0.0546407	0.142722	0.0266418	0.475069
LOC649344	black	-0.0637912	0.0869596	0.0637912	0.0869596	0.070917	0.0569993	-0.0826515	0.0264691	-0.0415321	0.26539	-0.0317082	0.395243	0.175642	2.08527e-06	-0.0792003	0.0334788	-0.0533638	0.152308	-0.131646	0.000393823	-0.108173	0.0036362	-0.0184332	0.621206	0.487298	2.86647e-44	0.125981	0.000697869	0.0937635	0.0117732	-0.0648781	0.0817044
LOC649545	black	-0.161676	1.28618e-05	0.161676	1.28618e-05	-0.0234388	0.529769	-0.196669	1.01649e-07	-0.416794	1.14414e-31	-0.404577	9.03235e-30	-0.364186	4.926e-24	-0.503426	1.37048e-47	-0.392765	5.21012e-28	-0.228401	5.48854e-10	-0.147813	6.77657e-05	-0.0463778	0.213566	0.507966	1.47843e-48	0.370361	7.35701e-25	0.599591	1.36738e-71	-0.0323235	0.386133
LOC651439	black	-0.0599507	0.107744	0.0599507	0.107744	0.0494086	0.185105	0.115569	0.00188213	0.0477571	0.200246	0.0353379	0.343372	0.169437	4.76588e-06	0.00845949	0.820611	0.102801	0.00572922	-0.134296	0.000298973	-0.110825	0.00288396	-0.0986217	0.0080491	0.312943	7.60119e-18	0.0858044	0.0212101	0.0223498	0.549068	-0.100015	0.00719633
LOC651696	black	-0.0939955	0.0115656	0.0939955	0.0115656	0.0893551	0.0163972	0.0682661	0.0669513	-0.0708312	0.0573008	-0.0589489	0.113766	-0.00301268	0.935637	-0.0333568	0.371123	0.0948782	0.0108048	-0.249742	1.02901e-11	0.0637446	0.0871909	0.256719	2.57889e-12	0.629264	9.19023e-81	-0.0839433	0.0241919	0.0482146	0.195964	-0.0377399	0.311551
LOC651929	black	-0.0923465	0.0131148	0.0923465	0.0131148	0.0441773	0.236119	0.0781989	0.0357883	0.0847526	0.0228533	0.224139	1.16053e-09	0.0310379	0.405315	0.0302647	0.41712	0.101098	0.0065898	-0.214731	5.74913e-09	-0.00134358	0.971271	0.162707	1.13022e-05	0.670884	1.91551e-95	-0.133027	0.000341352	-0.116537	0.00172184	-0.0373772	0.316227
LOC729170	black	0.0749677	0.0441852	-0.0749677	0.0441852	0.0607014	0.103399	0.00603096	0.871573	0.0602252	0.106139	0.088127	0.0179408	0.142543	0.000122803	0.101717	0.00626452	0.138898	0.000183079	0.070897	0.0570693	-0.0355386	0.340637	0.0894603	0.0162705	0.576211	5.17918e-65	-0.047926	0.198656	-0.105871	0.00442915	-0.0506133	0.174606
LOC731794	black	-0.0873009	0.0190493	0.0873009	0.0190493	0.0571397	0.125307	-0.0346798	0.35244	-0.0806354	0.0303919	-0.0563463	0.130647	-0.00544346	0.883991	-0.0880953	0.0179823	0.0331512	0.374079	-0.242735	3.96113e-11	0.066623	0.0738074	0.209946	1.26203e-08	0.680801	2.64825e-99	-0.0156596	0.674647	0.0914073	0.0140766	-0.0344223	0.356029
LOXL4	black	-0.055478	0.136691	0.055478	0.136691	-0.145532	8.78673e-05	-0.0360743	0.333404	-0.100028	0.00718874	-0.165842	7.59122e-06	0.0536548	0.150081	-0.257122	2.37785e-12	-0.0566291	0.128724	-0.236161	1.35103e-10	0.15146	4.4372e-05	0.379062	4.70304e-26	0.473683	1.33519e-41	0.221602	1.79935e-09	0.215054	5.44791e-09	0.121558	0.00107367
LPA	black	0.0710382	0.0565754	-0.0710382	0.0565754	-0.00341044	0.927161	0.0705439	0.0583211	0.507993	1.45943e-48	0.4818	3.54163e-43	0.322665	6.23312e-19	0.410561	1.08728e-30	0.367531	1.76745e-24	0.0473243	0.204358	-0.0342877	0.357913	-0.016219	0.663725	0.603026	1.32737e-72	-0.359771	1.87033e-23	-0.534838	1.3709e-54	-0.110975	0.00284618
LRG1	black	0.0271488	0.466704	-0.0271488	0.466704	0.519539	4.34196e-51	0.127934	0.000574407	0.0993472	0.00759428	0.217894	3.38392e-09	0.416401	1.32034e-31	0.484918	8.55913e-44	0.3649	3.96217e-24	-0.0336225	0.367323	0.0912445	0.0142495	0.0846238	0.0230621	0.628657	1.44874e-80	-0.257392	2.25167e-12	-0.42791	1.83155e-33	-0.0397412	0.286569
LSR	black	0.0819554	0.0277711	-0.0819554	0.0277711	0.0898524	0.015806	-0.277852	3.01003e-14	-0.357043	4.2217e-23	-0.305105	5.34308e-17	-0.1588	1.83706e-05	-0.269413	1.86632e-13	-0.102699	0.00577782	-0.051978	0.163256	0.235281	1.58802e-10	0.22655	7.61155e-10	0.49682	3.30005e-46	0.181559	9.22386e-07	0.348269	5.48924e-22	-0.133399	0.000328411
MARVELD2	black	0.00275013	0.941236	-0.00275013	0.941236	0.0929361	0.0125411	-0.175317	2.17888e-06	-0.404323	9.8729e-30	-0.375287	1.56678e-25	-0.0977259	0.00864418	-0.352568	1.57786e-22	-0.219562	2.55044e-09	-0.0556972	0.135146	0.0599807	0.107568	0.09154	0.0139371	0.582317	1.11537e-66	0.397177	1.16797e-28	0.450918	2.12447e-37	-0.0174165	0.640585
MARVELD3	black	-0.0267634	0.473054	0.0267634	0.473054	-0.238275	9.14301e-11	0.131874	0.000384666	0.0526645	0.15776	-0.000260642	0.994426	0.37281	3.42129e-25	-0.201079	5.1629e-08	-0.00714835	0.848045	-0.0783934	0.0353294	-0.0763297	0.0404625	-0.00842726	0.821283	0.45858	8.87633e-39	0.489405	1.07994e-44	0.129365	0.000497237	0.100549	0.00689138
MASP1	black	-0.120918	0.00114143	0.120918	0.00114143	-0.114632	0.00205022	-0.0311883	0.403042	-0.136801	0.000229361	-0.165692	7.73827e-06	0.0324639	0.384071	-0.290962	1.55726e-15	-0.0962036	0.00974579	-0.183945	6.58853e-07	-0.0668466	0.072842	0.0874731	0.0188135	0.655388	1.04883e-89	0.399081	6.08329e-29	0.272968	8.71991e-14	0.118514	0.00143265
MAT1A	black	0.0236683	0.525745	-0.0236683	0.525745	0.102047	0.00609722	0.0833237	0.0252621	0.342856	2.56719e-21	0.558055	2.94309e-60	0.20142	4.89656e-08	0.294515	6.79333e-16	0.273491	7.78884e-14	0.0107657	0.772901	-0.0914545	0.0140269	-0.00428448	0.908568	0.697759	2.86097e-106	-0.300695	1.5602e-16	-0.415366	1.92453e-31	-0.129943	0.000468876
MBL2	black	-0.00777198	0.834971	0.00777198	0.834971	0.132791	0.00034983	0.0053572	0.885816	-0.0182338	0.624987	0.0796268	0.0325346	0.227809	6.09607e-10	0.081518	0.0286172	0.0934857	0.0120263	-0.069939	0.0605178	-0.00708339	0.84941	0.0783904	0.0353364	0.836255	8.46686e-190	0.0147836	0.691889	-0.0854982	0.0216775	-0.0496122	0.183298
MIA2	black	-0.0531345	0.15408	0.0531345	0.15408	-0.19055	2.5369e-07	0.0725111	0.0516293	0.276196	4.32713e-14	0.295843	4.96666e-16	0.37307	3.15305e-25	0.00440131	0.906086	0.119452	0.00131167	-0.0472879	0.204707	-0.084418	0.0233988	-0.0552526	0.138295	0.497817	2.05079e-46	0.19866	7.50024e-08	-0.139534	0.000170867	0.102784	0.00573734
MLXIPL	black	0.0374734	0.314982	-0.0374734	0.314982	0.0600114	0.107387	0.144146	0.000102709	0.382413	1.59477e-26	0.354959	7.82187e-23	0.480437	6.5594e-43	0.308989	2.04761e-17	0.379812	3.69626e-26	0.0158736	0.67046	0.00862315	0.817201	0.100065	0.00716734	0.543028	1.54125e-56	-0.188422	3.46292e-07	-0.418132	7.01287e-32	0.0197697	0.59613
MMP7	black	0.00735922	0.84362	-0.00735922	0.84362	-0.139467	0.000172114	-0.152061	4.13454e-05	0.0270354	0.468568	-0.0239643	0.520579	-0.072972	0.050158	-0.169352	4.81857e-06	-0.0721251	0.0528891	-0.103424	0.00544053	0.280197	1.79266e-14	0.166399	7.06701e-06	0.529662	2.19427e-53	-0.00485374	0.896484	0.0624986	0.0935612	0.0414376	0.26648
MTTP	black	-0.115609	0.00187531	0.115609	0.00187531	-0.143401	0.000111626	-0.00539269	0.885065	0.0642877	0.0845261	0.0282783	0.448363	-0.0664798	0.074431	-0.16053	1.48365e-05	-0.0640151	0.0858553	-0.144246	0.000101557	-0.143753	0.000107326	-0.131198	0.000412406	0.680379	3.89186e-99	0.173662	2.72298e-06	0.132456	0.000362197	0.12073	0.001162
MUPCDH	black	-0.12949	0.00049093	0.12949	0.00049093	-0.144996	9.33474e-05	-0.0420994	0.258911	0.0632886	0.0894805	0.121154	0.00111601	0.307856	2.71315e-17	-0.152053	4.13828e-05	0.0149025	0.689538	-0.157977	2.03205e-05	-0.128968	0.000517583	-0.0202259	0.587676	0.565684	3.21322e-62	0.259888	1.35655e-12	0.0879744	0.0181412	0.0686681	0.0653562
NAT8	black	0.0274535	0.461715	-0.0274535	0.461715	0.611861	2.88956e-75	0.0863431	0.0204089	0.0610502	0.101428	0.213031	7.61826e-09	0.18429	6.27318e-07	0.556823	6.03935e-60	0.273775	7.32523e-14	0.0235981	0.526975	-0.0914326	0.01405	-0.0749185	0.0443249	0.529567	2.30858e-53	-0.424497	6.62686e-33	-0.437114	5.30429e-35	-0.185127	5.56782e-07
NR0B2	black	0.0299998	0.421211	-0.0299998	0.421211	0.346364	9.48e-22	0.0178364	0.63255	-0.094263	0.0113302	-0.0311131	0.404177	0.148622	6.17382e-05	0.313133	7.24392e-18	0.141398	0.000139355	0.0274678	0.461482	-0.124506	0.000806943	0.0475758	0.201961	0.617485	5.27241e-77	-0.0989802	0.00782142	-0.107093	0.00399079	-0.0778525	0.036618
NR1H4	black	0.0042985	0.90827	-0.0042985	0.90827	0.0583828	0.117283	-0.0788758	0.0342128	-0.0928142	0.0126578	-0.040081	0.282466	-0.0289178	0.438163	0.00351682	0.924896	-0.071296	0.0556823	-0.0355581	0.340372	-0.107749	0.00377201	0.0915464	0.0139304	0.592207	1.87005e-69	-0.0903178	0.0152698	0.0177997	0.633251	-0.210904	1.07992e-08
NR1I2	black	0.0149416	0.688766	-0.0149416	0.688766	-0.167397	6.21362e-06	-0.148873	5.99772e-05	-0.219593	2.53727e-09	-0.180105	1.12986e-06	-0.128413	0.000547404	-0.272457	9.73374e-14	-0.176364	1.89033e-06	0.148432	6.3109e-05	-0.0237566	0.524202	0.0311996	0.402871	0.380002	3.47725e-26	0.322629	6.29236e-19	0.302655	9.71216e-17	0.332249	4.83705e-20
ONECUT1	black	0.0147782	0.691994	-0.0147782	0.691994	-0.119435	0.00131382	0.022643	0.543837	0.476839	3.29455e-42	0.456692	1.95575e-38	0.314662	4.91725e-18	0.198116	8.15224e-08	0.215366	5.17168e-09	0.0117863	0.752047	-0.0569244	0.126739	-0.010078	0.787048	0.539758	9.38535e-56	-0.227226	6.75688e-10	-0.380943	2.56724e-26	-0.00823473	0.825299
ORM1	black	-0.0997455	0.00735449	0.0997455	0.00735449	0.132797	0.000349638	-0.0107651	0.772913	-0.0759066	0.0415894	-0.0101285	0.786008	0.0543967	0.144517	0.0312487	0.40213	0.00401763	0.91424	-0.179875	1.16661e-06	-0.0684441	0.0662412	0.0688202	0.064761	0.794994	3.0799e-158	0.0274543	0.461702	0.0119419	0.748882	-0.137146	0.000221056
ORM2	black	0.00703341	0.85046	-0.00703341	0.85046	0.186485	4.58276e-07	0.0864658	0.0202301	0.278735	2.47765e-14	0.365298	3.50842e-24	0.258139	1.93596e-12	0.366951	2.11286e-24	0.279342	2.16675e-14	-0.0477447	0.200362	-0.071207	0.0559893	0.0327878	0.379342	0.81183	3.61469e-170	-0.277968	2.93434e-14	-0.425765	4.11651e-33	-0.17902	1.31318e-06
OSTalpha	black	0.164813	8.65784e-06	-0.164813	8.65784e-06	0.037619	0.313104	-0.108177	0.00363513	-0.147997	6.63475e-05	-0.061822	0.0971728	0.0181966	0.625694	-0.0749517	0.0442304	-0.0461312	0.216014	0.0727882	0.0507404	0.135187	0.000272219	0.152163	4.08505e-05	0.598244	3.38492e-71	0.0548342	0.14131	0.0742568	0.04624	-0.158787	1.83996e-05
OTC	black	0.00396391	0.915382	-0.00396391	0.915382	-0.091106	0.0143981	-0.00716961	0.847599	0.0910635	0.014444	0.141872	0.000132264	-0.0148033	0.691498	0.038103	0.306916	0.0871916	0.0192002	0.0231416	0.535001	-0.0417219	0.26321	-0.0585362	0.116322	0.583154	6.54995e-67	-0.0727855	0.050749	-0.0978479	0.00856084	0.0918343	0.0136319
PAH	black	0.234457	1.84615e-10	-0.234457	1.84615e-10	-0.107232	0.00394337	-0.149731	5.43032e-05	-0.055315	0.137849	-0.0306914	0.41058	-0.101139	0.00656813	-0.131859	0.000385261	-0.145647	8.67282e-05	0.240471	6.06884e-11	0.0649459	0.0813851	0.124521	0.000805736	0.470618	5.12798e-41	-0.0888848	0.016974	0.0913043	0.0141859	-0.254095	4.36122e-12
PCK1	black	-0.113265	0.00232022	0.113265	0.00232022	0.326565	2.2269e-19	-0.00385295	0.917742	-0.41065	1.05292e-30	-0.306188	4.09524e-17	-0.084108	0.0239142	-0.129883	0.000471747	-0.0929803	0.0124989	-0.204018	3.25935e-08	-0.0383095	0.304299	0.103586	0.00536773	0.660217	1.85865e-91	0.237828	9.93337e-11	0.276889	3.71901e-14	0.0236747	0.525633
PCSK9	black	-0.101442	0.00640709	0.101442	0.00640709	-0.121729	0.00105617	-0.0146967	0.693608	0.0819917	0.0277018	0.0400133	0.283279	0.0630007	0.0909509	-0.0428853	0.250117	0.0068802	0.85368	-0.123445	0.000894924	-0.0427331	0.251804	0.108509	0.00353217	0.445482	1.92505e-36	0.0704611	0.0586177	-0.023296	0.532279	0.127581	0.000595122
PDZK1IP1	black	-0.150342	5.05738e-05	0.150342	5.05738e-05	0.245996	2.12665e-11	-7.48231e-05	0.9984	-0.18583	5.0349e-07	-0.109399	0.00326894	0.058576	0.116073	0.0620635	0.0958712	0.0525703	0.158506	-0.250076	9.64079e-12	-0.0232368	0.533322	0.124895	0.000776749	0.420916	2.51446e-32	-0.0338134	0.364606	0.0293935	0.430663	0.013525	0.716939
PGLYRP2	black	-0.00238155	0.9491	0.00238155	0.9491	0.0704855	0.0585299	0.0715568	0.0547906	0.0964065	0.00959207	0.111722	0.00266371	0.378312	5.98212e-26	0.17221	3.30546e-06	0.229575	4.45401e-10	-0.103011	0.00563045	0.023021	0.537132	0.131164	0.000413839	0.615925	1.61397e-76	-0.122245	0.00100509	-0.210394	1.17346e-08	-0.0483753	0.194476
PIGR	black	0.0979592	0.00848554	-0.0979592	0.00848554	-0.226867	7.19835e-10	0.00322971	0.931012	0.581135	2.36022e-66	0.409726	1.46434e-30	0.16347	1.02658e-05	0.205815	2.45187e-08	0.178646	1.38291e-06	0.0712632	0.0557953	0.125405	0.000738699	-0.019789	0.59577	0.456122	2.47976e-38	-0.252609	5.8573e-12	-0.404854	8.19708e-30	-0.0332159	0.373148
PIK3C2G	black	-0.016697	0.654449	0.016697	0.654449	-0.170112	4.36176e-06	-0.0266197	0.475435	0.363949	5.29424e-24	0.184901	5.75081e-07	0.128578	0.000538398	-0.00963667	0.796163	0.122145	0.00101479	-0.0432099	0.246547	-0.0400051	0.283379	0.0125074	0.73742	0.57037	1.88948e-63	0.0236421	0.526203	-0.105697	0.00449496	0.076532	0.0399329
PLA2G12B	black	-0.0316949	0.395442	0.0316949	0.395442	-0.174869	2.31499e-06	-0.043718	0.241031	0.121388	0.00109132	-0.000905648	0.980633	0.0269871	0.469363	-0.157787	2.0799e-05	-0.0376742	0.312394	-0.104942	0.00479107	-0.021566	0.56317	0.030615	0.411746	0.616566	1.02026e-76	0.13606	0.000248187	0.105475	0.00458018	0.0973636	0.00889574
PLG	black	0.071539	0.0548512	-0.071539	0.0548512	-0.00268215	0.942686	0.0858263	0.021177	0.450731	2.29329e-37	0.381426	2.19607e-26	0.26569	4.09071e-13	0.393296	4.35808e-28	0.304687	5.91829e-17	0.0607292	0.103241	-0.00986485	0.791447	0.0160512	0.666993	0.729336	1.22042e-120	-0.349088	4.33455e-22	-0.466784	2.70746e-40	-0.106723	0.00411905
PLGLB2	black	-0.0644353	0.0838136	0.0644353	0.0838136	-0.0780569	0.0361264	0.0270215	0.468796	-0.278756	2.46635e-14	-0.253647	4.76784e-12	-0.18671	4.43679e-07	-0.309343	1.87521e-17	-0.330079	8.69936e-20	-0.0891179	0.0166859	-0.208504	1.59394e-08	-0.000908625	0.980569	0.518205	8.60156e-51	0.205866	2.43207e-08	0.401883	2.31112e-29	-0.253476	4.9322e-12
PON1	black	-0.0352559	0.344493	0.0352559	0.344493	-0.0484833	0.19348	0.0746064	0.0452198	0.0991329	0.00772616	0.194054	1.5079e-07	0.0594629	0.110644	0.147062	7.38472e-05	0.0985469	0.00809737	-0.0276069	0.459215	-0.093815	0.0117269	-0.0165124	0.658024	0.569952	2.43692e-63	0.0285356	0.444244	-0.201639	4.73231e-08	-0.0245581	0.510297
PON3	black	0.236668	1.23062e-10	-0.236668	1.23062e-10	0.175596	2.09815e-06	-0.0793745	0.0330905	-0.153921	3.31608e-05	-0.0606102	0.103919	0.141017	0.000145314	-0.0006375	0.986366	0.011342	0.761104	0.124238	0.000828324	0.202439	4.17672e-08	0.524048	4.21142e-52	0.63617	4.82357e-83	-0.0119029	0.749677	0.0159271	0.669415	-0.174804	2.33554e-06
PPP1R14A	black	-0.181411	9.41799e-07	0.181411	9.41799e-07	0.0183387	0.622998	-0.03282	0.378874	-0.167002	6.53921e-06	-0.144921	9.41378e-05	0.0250009	0.502699	-0.161328	1.3433e-05	0.00081822	0.982502	-0.266974	3.12489e-13	0.00396199	0.915423	0.319459	1.43641e-18	0.217231	3.78444e-09	0.180439	1.07856e-06	0.1781	1.49083e-06	0.201681	4.70135e-08
PRAP1	black	-0.00383253	0.918177	0.00383253	0.918177	0.0329124	0.377533	0.195046	1.29917e-07	0.642661	3.06446e-85	0.468748	1.15761e-40	0.31149	1.0959e-17	0.344726	1.51159e-21	0.417838	7.80921e-32	-0.0263818	0.479391	-0.0703765	0.058922	-0.0716218	0.0545705	0.509788	5.99392e-49	-0.293007	9.67499e-16	-0.493694	1.45103e-45	-0.00721691	0.846606
PROC	black	0.132415	0.000363769	-0.132415	0.000363769	0.0396577	0.287584	-0.272666	9.307e-14	-0.199893	6.20403e-08	-0.126776	0.000644906	-0.184128	6.41973e-07	-0.137448	0.000214021	-0.0743445	0.0459822	0.216851	4.0337e-09	0.106555	0.00417883	0.190607	2.51539e-07	0.422297	1.50639e-32	0.0383579	0.303689	0.146882	7.53805e-05	0.118408	0.00144695
PROZ	black	-0.0287227	0.44126	0.0287227	0.44126	-0.150061	5.2259e-05	-0.126752	0.000646453	-0.310761	1.31568e-17	-0.299375	2.14271e-16	-0.0785833	0.0348861	-0.405521	6.48647e-30	-0.23654	1.25999e-10	-0.0852845	0.022009	0.0092741	0.803673	0.0953354	0.0104285	0.689668	6.9226e-103	0.520003	3.42005e-51	0.433317	2.31701e-34	0.109274	0.00330477
RAB17	black	-0.052297	0.160685	0.052297	0.160685	0.177032	1.72584e-06	-0.0690972	0.0636881	-0.355294	7.08527e-23	-0.271935	1.08901e-13	0.0668884	0.0726624	-0.206605	2.16161e-08	-0.1295	0.000490436	-0.109195	0.00332766	0.012869	0.730119	0.174811	2.33312e-06	0.642297	4.084e-85	0.365872	2.94311e-24	0.306696	3.61341e-17	0.104795	0.00485104
RBP4	black	-0.22067	2.11126e-09	0.22067	2.11126e-09	-0.0425082	0.254311	0.0159666	0.668645	-0.0236829	0.525491	-0.0666801	0.0735599	0.0190784	0.609043	-0.129556	0.000487694	-0.0205819	0.581117	-0.357968	3.20633e-23	-0.0400809	0.282466	0.160904	1.41634e-05	0.600777	6.13143e-72	0.111258	0.00277573	0.0912758	0.0142161	0.146741	7.65975e-05
RTP3	black	-0.0120295	0.747103	0.0120295	0.747103	0.500691	5.15944e-47	0.040864	0.273162	-0.242239	4.35078e-11	-0.0793021	0.0332515	0.0793727	0.0330944	0.177089	1.71228e-06	0.0448341	0.229218	-0.0687356	0.0650913	-0.0605373	0.104337	0.0102775	0.782936	0.677705	4.40661e-98	-0.0243583	0.513746	-0.0230886	0.535936	-0.122295	0.00100028
SAA1	black	-0.100791	0.00675717	0.100791	0.00675717	-0.0948993	0.0107872	-0.0671465	0.0715631	-0.122159	0.00101343	-0.0581902	0.118499	-0.154816	2.9797e-05	-0.228881	5.03994e-10	-0.0785133	0.035049	-0.165846	7.5875e-06	0.0744382	0.0457082	0.171741	3.51784e-06	0.442001	7.73297e-36	0.139794	0.000166114	0.17864	1.38393e-06	0.0966069	0.0094424
SAA4	black	-0.0572146	0.124811	0.0572146	0.124811	0.188178	3.58802e-07	-0.0954628	0.0103258	-0.24955	1.06842e-11	-0.169408	4.7839e-06	0.00469141	0.899927	-0.0787486	0.0345044	-0.0571825	0.125024	-0.0757567	0.041995	0.00467543	0.900266	0.0931329	0.0123545	0.754525	1.19796e-133	0.152271	4.03308e-05	0.163663	1.00188e-05	0.0832447	0.0254015
SALL1	black	-0.0250569	0.501742	0.0250569	0.501742	-0.0987837	0.00794551	-0.134263	0.000300019	-0.173832	2.66173e-06	-0.147048	7.39638e-05	-0.00999572	0.788745	-0.271219	1.26975e-13	-0.183514	7.00393e-07	-0.00597165	0.872825	-0.0301227	0.41931	0.0298082	0.424185	0.614496	4.47431e-76	0.422518	1.38716e-32	0.265109	4.6185e-13	0.116212	0.00177413
SDC1	black	-0.26463	5.10353e-13	0.26463	5.10353e-13	0.0296517	0.426623	0.111806	0.00264395	0.322433	6.62377e-19	0.173336	2.8446e-06	0.0325186	0.38327	0.188612	3.36856e-07	0.210335	1.18476e-08	-0.304671	5.94167e-17	-0.232367	2.69804e-10	-0.113749	0.00222105	0.390976	9.4949e-28	-0.147913	6.69909e-05	-0.200823	5.37193e-08	0.168486	5.39556e-06
SEBOX	black	0.134101	0.000305165	-0.134101	0.000305165	0.229362	4.6269e-10	-0.221133	1.95027e-09	-0.322955	5.77669e-19	-0.204706	2.92372e-08	-0.124008	0.000847135	-0.13637	0.000240139	-0.107299	0.00392073	0.12396	0.000851128	-0.0239641	0.520584	0.0760892	0.0410997	0.753598	3.84289e-133	0.146756	7.64652e-05	0.225776	8.72079e-10	-0.178758	1.3616e-06
SEC14L4	black	0.0105526	0.777277	-0.0105526	0.777277	0.264026	5.78677e-13	-0.0888409	0.0170287	-0.328818	1.22057e-19	-0.234676	1.77373e-10	-0.0769907	0.0387536	-0.153737	3.38963e-05	-0.0774324	0.0376464	-0.0903982	0.0151789	0.0370167	0.32092	0.104519	0.00496484	0.604215	5.88486e-73	0.0795813	0.0326343	0.22176	1.75125e-09	0.0301304	0.419192
SERPINA1	black	0.302542	9.98261e-17	-0.302542	9.98261e-17	0.131988	0.000380184	-0.239299	7.55603e-11	-0.0046484	0.90084	0.0358854	0.335942	-0.0317714	0.394302	0.0855895	0.0215372	0.0966075	0.00944195	0.174775	2.34456e-06	0.434068	1.7333e-34	0.284719	6.50569e-15	0.65506	1.37593e-89	-0.253023	5.39635e-12	-0.155991	2.58682e-05	-0.140336	0.000156578
SERPINA10	black	-0.0271417	0.466819	0.0271417	0.466819	-0.156691	2.37673e-05	0.0977107	0.00865459	0.423484	9.68019e-33	0.264973	4.75129e-13	0.445598	1.83718e-36	0.0963982	0.00959833	0.214602	5.87331e-09	-0.0512163	0.169521	-0.0509946	0.171377	0.0105339	0.777661	0.626149	9.39712e-80	0.0293683	0.431058	-0.222011	1.67728e-09	0.0512642	0.169121
SERPINA11	black	0.0462927	0.214409	-0.0462927	0.214409	-0.0590399	0.113208	-0.0472084	0.20547	0.144231	0.000101732	0.128874	0.000522537	0.0790619	0.0337901	0.166314	7.14521e-06	0.0763302	0.0404613	0.0227908	0.541211	0.0458372	0.218957	0.0327053	0.380543	0.599305	1.65859e-71	-0.145349	8.97083e-05	-0.21749	3.62244e-09	-0.0381597	0.306195
SERPINA3	black	0.121784	0.00105058	-0.121784	0.00105058	-0.0678466	0.0686499	-0.20375	3.40005e-08	-0.145136	9.18843e-05	-0.143949	0.000104997	-0.101125	0.00657579	-0.154991	2.91773e-05	-0.0716648	0.0544252	0.0500892	0.179118	0.227942	5.95402e-10	0.314535	5.0787e-18	0.649223	1.62527e-87	0.0531167	0.154218	0.127516	0.000598969	0.0973905	0.00887687
SERPINA6	black	0.0258385	0.48849	-0.0258385	0.48849	0.16119	1.36666e-05	-0.0430628	0.248161	0.141127	0.000143568	0.254226	4.24917e-12	0.155107	2.87738e-05	0.180394	1.08545e-06	0.203354	3.61817e-08	0.0242282	0.515996	-0.0663875	0.0748354	-0.0246985	0.507881	0.764942	1.68387e-139	-0.120176	0.00122486	-0.243241	3.59871e-11	-0.0247446	0.507088
SERPINA7	black	0.0628969	0.0914853	-0.0628969	0.0914853	0.277674	3.13043e-14	0.0379634	0.308692	0.168769	5.19994e-06	0.358275	2.92589e-23	0.155919	2.60934e-05	0.239338	7.50149e-11	0.206759	2.10929e-08	0.0501093	0.178943	-0.068052	0.0678137	-0.0160139	0.667721	0.724979	1.54316e-118	-0.2117	9.48138e-09	-0.296618	4.13402e-16	-0.159615	1.66156e-05
SERPINC1	black	0.128039	0.000568378	-0.128039	0.000568378	-0.164463	9.05203e-06	-0.202539	4.11164e-08	-0.166005	7.4338e-06	-0.127318	0.000610976	-0.171143	3.80806e-06	-0.287576	3.39676e-15	-0.210527	1.14826e-08	0.119378	0.00132085	0.0403397	0.279369	0.105912	0.0044137	0.710256	1.00214e-111	0.174258	2.51372e-06	0.272147	1.04049e-13	-0.107227	0.00394499
SERPIND1	black	-0.0149971	0.68767	0.0149971	0.68767	-0.0570776	0.125719	-0.0541228	0.146552	0.23853	8.71966e-11	0.240997	5.49833e-11	0.0711352	0.0562378	0.0543475	0.144881	0.0748827	0.0444266	-0.0641824	0.0850375	-0.0509027	0.172151	0.00641982	0.863371	0.806628	2.3388e-166	-0.04507	0.226774	-0.16527	8.16747e-06	-0.0670719	0.0718798
SERPINF2	black	-0.0489397	0.189315	0.0489397	0.189315	0.111263	0.00277447	-0.189121	3.12761e-07	-0.36131	1.17737e-23	-0.310857	1.28456e-17	-0.111684	0.00267271	-0.174708	2.36586e-06	-0.106366	0.0042464	-0.0735639	0.0483197	-0.0222906	0.550127	0.0179503	0.630379	0.60293	1.41813e-72	0.261351	1.00544e-12	0.320085	1.22132e-18	0.0107794	0.772621
SLC13A5	black	-0.0780936	0.0360388	0.0780936	0.0360388	0.517492	1.23769e-50	-0.081223	0.0292002	-0.346835	8.28452e-22	-0.19139	2.24129e-07	-0.138287	0.000195571	0.0602198	0.10617	-0.0344824	0.355189	-0.171349	3.70565e-06	-0.0591647	0.112447	0.0702527	0.0593698	0.618507	2.52473e-77	-0.0750783	0.0438724	0.112775	0.00242454	-0.0848953	0.0226241
SLC23A1	black	0.0116677	0.754462	-0.0116677	0.754462	0.268762	2.1426e-13	-0.102328	0.00595743	-0.529461	2.44135e-53	-0.430601	6.57507e-34	-0.0612152	0.100506	-0.293763	8.10471e-16	-0.223397	1.32016e-09	-0.136719	0.000231387	0.170387	4.20723e-06	0.0794328	0.0329612	0.48853	1.6213e-44	0.446845	1.11165e-36	0.444994	2.34132e-36	0.00239431	0.948827
SLC27A5	black	-0.298648	2.54968e-16	0.298648	2.54968e-16	0.058843	0.114417	0.0973643	0.00889525	-0.140622	0.000151748	-0.0957478	0.0100991	-0.102085	0.00607793	-0.13761	0.000210331	0.0317539	0.394563	-0.277976	2.92933e-14	-0.184476	6.10993e-07	-0.12079	0.00115543	0.427937	1.81304e-33	0.27163	1.16265e-13	0.188197	3.57797e-07	0.426769	2.82025e-33
SLC2A2	black	-0.027817	0.455804	0.027817	0.455804	0.182802	7.74509e-07	0.010846	0.771255	-0.0868896	0.019623	-0.00864556	0.816734	0.0563705	0.130481	0.166758	6.74789e-06	0.0618753	0.0968842	-0.052419	0.159709	-0.0993888	0.00756896	-0.0113554	0.760832	0.799821	1.53163e-161	0.0365077	0.327624	-0.063987	0.0859934	-0.11724	0.00161329
SLC38A4	black	0.0504009	0.176424	-0.0504009	0.176424	0.265268	4.46802e-13	0.0169759	0.649059	-0.116689	0.0016978	-0.0222847	0.550232	0.0289989	0.436879	0.195294	1.25149e-07	0.117265	0.00160968	-0.079485	0.032846	0.0719675	0.0534108	0.105287	0.00465359	0.642831	2.68082e-85	-0.159187	1.75161e-05	-0.127829	0.00058052	-0.122001	0.00102891
SLC39A5	black	0.0220202	0.554976	-0.0220202	0.554976	-0.176284	1.91111e-06	0.102958	0.00565537	0.546293	2.48705e-57	0.304564	6.09921e-17	0.185065	5.61749e-07	0.17689	1.75952e-06	0.289567	2.15011e-15	-0.00645507	0.862629	-0.0925993	0.012866	-0.0554687	0.136757	0.552437	7.60856e-59	-0.166787	6.72323e-06	-0.303409	8.08553e-17	-0.0576109	0.122217
SLC4A4	black	0.0361512	0.332373	-0.0361512	0.332373	-0.237896	9.8089e-11	-0.170698	4.0381e-06	-0.0210863	0.571885	-0.0349472	0.348738	-0.0280499	0.452037	-0.156641	2.39116e-05	-0.0906344	0.0149143	0.0540414	0.147162	0.0150293	0.687035	0.250709	8.51567e-12	0.434236	1.62412e-34	0.0851625	0.0222003	0.106583	0.00416865	0.0235448	0.527908
SLCO1B1	black	-0.111011	0.00283712	0.111011	0.00283712	-0.024762	0.506791	-0.0517002	0.16552	-0.155136	2.86739e-05	-0.153088	3.66152e-05	-0.0542153	0.145862	-0.197254	9.29902e-08	-0.127271	0.000613832	-0.112155	0.00256284	-0.0712299	0.0559099	-0.093059	0.0124243	0.610729	6.40994e-75	0.256111	2.91445e-12	0.232703	2.53915e-10	0.245861	2.18221e-11
SLCO1B3	black	-0.112512	0.00248246	0.112512	0.00248246	0.409187	1.77455e-30	0.108684	0.00347892	-0.0605462	0.104286	0.0589856	0.11354	0.097046	0.00912165	0.163337	1.04395e-05	0.0715921	0.0546711	-0.134596	0.000289705	-0.148943	5.94942e-05	-0.109823	0.0031497	0.640797	1.32703e-84	0.037265	0.317683	-0.11194	0.00261238	0.0293106	0.431965
SLPI	black	-0.107424	0.00387883	0.107424	0.00387883	0.469252	9.2978e-41	0.0418356	0.26191	-0.0673497	0.0707076	0.0182847	0.624022	0.171747	3.51535e-06	0.269885	1.68801e-13	0.19899	7.12976e-08	-0.20672	2.12229e-08	0.0996718	0.00739839	0.109325	0.00328995	0.484957	8.40869e-44	-0.14112	0.000143679	-0.198728	7.42256e-08	0.0734613	0.0486342
SPP2	black	-0.00932867	0.802542	0.00932867	0.802542	0.550413	2.41913e-58	-0.0556549	0.135443	-0.216946	3.96997e-09	-0.0649728	0.0812586	-0.0593146	0.111538	0.214971	5.52423e-09	0.078817	0.0343473	-0.0796084	0.0325749	-0.0610598	0.101374	0.0242355	0.515871	0.67567	2.74638e-97	-0.225036	9.9251e-10	-0.066279	0.0753129	-0.135848	0.000253846
SRD5A2	black	-0.0934	0.0121053	0.0934	0.0121053	-0.0161317	0.665425	0.0332935	0.372031	-0.00268286	0.942671	-0.0575091	0.122879	0.0635488	0.0881681	0.133638	0.000320293	0.0718474	0.0538115	-0.117272	0.00160862	-0.0496234	0.183199	0.0278881	0.454653	0.474923	7.71739e-42	-0.040609	0.276169	-0.0664705	0.0744717	0.0782722	0.0356148
TAT	black	-0.109472	0.00324798	0.109472	0.00324798	0.227107	6.90075e-10	0.0477824	0.200007	-0.435484	1.00116e-34	-0.350337	3.02037e-22	-0.188325	3.51206e-07	-0.277321	3.38219e-14	-0.200891	5.31611e-08	-0.2034	3.59243e-08	-0.0822686	0.0271785	0.0143331	0.700817	0.53701	4.21957e-55	0.375638	1.40201e-25	0.43868	2.87154e-35	0.00129994	0.972204
TCF2	black	-0.143808	0.000106658	0.143808	0.000106658	0.192932	1.78309e-07	-0.00936139	0.801863	-0.198008	8.28782e-08	-0.167374	6.23248e-06	0.196292	1.07632e-07	-0.00644541	0.862832	-0.00305019	0.934837	-0.171953	3.42066e-06	-0.130319	0.000451231	-0.0638031	0.086901	0.705334	1.52733e-109	0.395187	2.29914e-28	0.126496	0.00066309	0.118107	0.00148819
TF	black	0.252523	5.95741e-12	-0.252523	5.95741e-12	-0.155946	2.60093e-05	-0.159513	1.6826e-05	-0.168054	5.70653e-06	-0.153465	3.50119e-05	-0.044343	0.234364	-0.272947	8.75851e-14	-0.156589	2.40612e-05	0.285731	5.17274e-15	0.0913544	0.0141326	0.130523	0.000441939	0.677374	5.94223e-98	0.263475	6.48796e-13	0.256247	2.83599e-12	-0.21733	3.7218e-09
TM4SF4	black	-0.13792	0.000203453	0.13792	0.000203453	0.0222924	0.550094	0.00377267	0.91945	-0.0521441	0.161913	-0.0219933	0.555459	-0.124382	0.000816742	-0.0861847	0.0206416	-0.0554732	0.136726	-0.142745	0.000120079	-0.158195	1.97851e-05	-0.00733687	0.844089	0.449996	3.09561e-37	0.0573681	0.123801	0.0977287	0.0086422	-0.100788	0.00675881
TM4SF5	black	0.0746343	0.0451392	-0.0746343	0.0451392	-0.063781	0.0870104	0.0852245	0.0221028	0.602328	2.13819e-72	0.423294	1.0391e-32	0.219426	2.61032e-09	0.284339	7.08967e-15	0.311724	1.03342e-17	0.0265601	0.476424	-0.0181603	0.626382	0.0391368	0.293967	0.627073	4.72964e-80	-0.360012	1.73985e-23	-0.436772	6.06087e-35	-0.143829	0.000106408
TMEM139	black	0.250574	8.74388e-12	-0.250574	8.74388e-12	0.0466883	0.210513	-0.173764	2.68597e-06	-0.310247	1.49642e-17	-0.241662	4.85188e-11	-0.0656254	0.078242	-0.156595	2.40436e-05	-0.176262	1.91688e-06	0.287258	3.65303e-15	0.119795	0.00126989	0.230981	3.46354e-10	0.425745	4.14735e-33	0.135508	0.000263141	0.247596	1.56206e-11	-0.100358	0.00699898
TMPRSS6	black	-0.0971545	0.00904394	0.0971545	0.00904394	0.44614	1.47756e-36	-0.0284795	0.44514	-0.276152	4.36924e-14	-0.142373	0.000125134	0.0412611	0.268523	0.12438	0.000816911	0.0841137	0.0239046	-0.12788	0.000577558	-0.0426262	0.252993	-0.0704798	0.0585507	0.535657	8.79909e-55	0.0927893	0.0126818	0.0390316	0.295268	0.130397	0.000447665
TRIM15	black	-0.108586	0.00350846	0.108586	0.00350846	-0.0491927	0.187035	0.00993314	0.790037	0.0843638	0.0234883	0.00227535	0.951367	0.298474	2.65773e-16	0.082984	0.025866	0.0847545	0.0228504	-0.144033	0.000104015	-0.093935	0.0116194	-0.0125473	0.736614	0.567487	1.08601e-62	0.0788213	0.0343375	-0.056592	0.128975	0.147309	7.17856e-05
TST	black	-0.280859	1.54733e-14	0.280859	1.54733e-14	0.21505	5.4517e-09	0.0411259	0.270097	-0.329256	1.08515e-19	-0.271865	1.10542e-13	0.028775	0.440429	-0.129681	0.000481507	-0.0572749	0.124414	-0.479585	9.6307e-43	-0.0447755	0.229828	0.128699	0.000531847	0.510944	3.36872e-49	0.260018	1.32103e-12	0.267465	2.81789e-13	0.122172	0.00101219
TTR	black	0.195457	1.22119e-07	-0.195457	1.22119e-07	0.123423	0.000896849	-0.164895	8.56713e-06	-0.207186	1.96992e-08	-0.119824	0.00126636	-0.0228278	0.540554	-0.0743733	0.045898	-0.0603678	0.105312	0.215374	5.16563e-09	0.069762	0.0611732	0.203306	3.64568e-08	0.714332	1.44041e-113	0.0956872	0.0101469	0.113585	0.00225428	-0.0547885	0.141643
UGT1A6	black	-0.0366733	0.325434	0.0366733	0.325434	0.195639	1.18807e-07	-0.00882048	0.813094	0.123596	0.000881853	0.122039	0.00102517	-0.00683855	0.854556	0.124703	0.000791525	0.129059	0.000512856	-0.107406	0.00388507	-0.0717782	0.0540433	-0.0420616	0.259339	0.688194	2.78465e-102	-0.198698	7.45635e-08	-0.153505	3.48444e-05	-0.00398366	0.914962
UGT1A8	black	-0.158301	1.95313e-05	0.158301	1.95313e-05	0.37585	1.31077e-25	0.0458767	0.21856	-0.422529	1.38192e-32	-0.30686	3.46998e-17	-0.0355224	0.340858	-0.105726	0.00448385	-0.147133	7.32478e-05	-0.198602	7.56694e-08	-0.174978	2.28131e-06	-0.138231	0.000196763	0.344885	1.44485e-21	0.347269	7.31638e-22	0.307936	2.65985e-17	0.187242	4.10884e-07
UGT2A3	black	0.0312238	0.402506	-0.0312238	0.402506	-0.0302054	0.418035	-0.0826111	0.0265431	-0.117778	0.00153457	-0.113545	0.00226242	-0.0141022	0.70541	-0.135324	0.000268311	-0.0428707	0.250279	-0.036916	0.32224	0.0261037	0.484036	0.0602553	0.105964	0.630552	3.48797e-81	0.165953	7.48356e-06	0.141259	0.000141504	-0.0241976	0.516527
UGT2B10	black	0.0943675	0.0112394	-0.0943675	0.0112394	0.13032	0.000451191	0.153579	3.45402e-05	0.342502	2.83647e-21	0.31608	3.42599e-18	0.272708	9.2215e-14	0.349226	4.16566e-22	0.323716	4.73042e-19	0.0640791	0.085542	-0.0112706	0.762563	0.0293983	0.430587	0.758162	1.17241e-135	-0.269662	1.77012e-13	-0.3932	4.50161e-28	-0.130174	0.000457945
UGT2B11	black	0.0513039	0.168791	-0.0513039	0.168791	0.555462	1.33078e-59	0.0596976	0.109241	-0.0294626	0.429579	0.112318	0.00252593	0.202395	4.20545e-08	0.379048	4.72455e-26	0.233299	2.27912e-10	0.0018561	0.96032	-0.0243864	0.51326	0.0186909	0.616336	0.679146	1.19537e-98	-0.264401	5.35286e-13	-0.299233	2.21648e-16	-0.0760767	0.0411332
UGT2B15	black	-0.00921068	0.804989	0.00921068	0.804989	0.382335	1.63552e-26	-0.0831702	0.0255334	-0.231423	3.19904e-10	-0.127162	0.000620559	-0.0508882	0.172273	0.0460003	0.21732	0.0345884	0.353712	-0.112672	0.00244715	-0.0292505	0.43291	0.0201122	0.589778	0.760679	4.54142e-137	-0.0893376	0.0164183	0.0592334	0.112029	-0.0582282	0.118259
UGT2B17	black	-0.109995	0.00310274	0.109995	0.00310274	-0.0895454	0.0161687	0.0113494	0.760953	0.0157344	0.673183	0.0256943	0.490921	-0.00122172	0.973876	-0.130668	0.000435409	0.00364147	0.922243	-0.229673	4.37678e-10	0.0974894	0.00880766	0.0397742	0.286169	0.74824	2.94194e-130	0.155945	2.60123e-05	0.0483031	0.195143	0.111103	0.00281413
UGT2B28	black	-0.0720702	0.0530704	0.0720702	0.0530704	0.0427503	0.251613	-0.0301787	0.418447	-0.0566485	0.128593	-0.0972102	0.00900423	-0.0798615	0.0320248	0.15577	2.65654e-05	0.132117	0.000375144	-0.156	2.58405e-05	-0.109059	0.00336733	-0.028337	0.447421	0.539645	9.98618e-56	-0.0603854	0.105211	-0.0112522	0.76294	-0.0331466	0.374146
UGT2B4	black	0.0179446	0.630488	-0.0179446	0.630488	-0.0349002	0.349386	-0.0684279	0.0663055	-0.0433616	0.244891	-0.0209514	0.574348	0.020501	0.582604	-0.0923126	0.0131485	-0.0157689	0.672507	-0.0450423	0.227061	-0.00516044	0.889983	0.104979	0.00477641	0.843068	7.37492e-196	0.0936696	0.0118583	0.0724114	0.0519524	-0.0592881	0.111698
UGT2B7	black	0.0220176	0.555022	-0.0220176	0.555022	0.420253	3.21244e-32	0.0849045	0.0226094	-0.121892	0.00103976	0.0269602	0.469805	0.111479	0.00272184	0.248157	1.40102e-11	0.103145	0.00556801	-0.000708346	0.984851	-0.0824244	0.0268879	0.00576763	0.877135	0.615816	1.74535e-76	-0.041952	0.260584	-0.116472	0.00173215	-0.108252	0.00361142
UNC93A	black	-0.137478	0.000213348	0.137478	0.000213348	0.488189	1.89833e-44	-0.033639	0.367086	-0.02333	0.531681	0.0221113	0.55334	0.0900669	0.0155569	0.143204	0.000114106	0.0983033	0.00825629	-0.2052	2.70378e-08	-0.106115	0.00433814	-0.0668344	0.0728942	0.609889	1.15482e-74	0.000825854	0.982339	-0.0640366	0.0857498	0.0197125	0.597193
UROC1	black	-0.0465552	0.211818	0.0465552	0.211818	0.356948	4.34188e-23	0.136681	0.00023233	0.0850554	0.0223693	0.0599276	0.10788	0.147786	6.79744e-05	0.348035	5.87071e-22	0.225249	9.56313e-10	-0.0664187	0.0746982	-0.15425	3.18855e-05	-0.0789081	0.0341392	0.429434	1.02668e-33	-0.300101	1.79978e-16	-0.246227	2.03427e-11	-0.138751	0.000186006
VIL1	black	0.103966	0.00520026	-0.103966	0.00520026	-0.0215525	0.563413	0.0777716	0.0368142	0.544776	5.82089e-57	0.55773	3.5594e-60	0.255987	2.98796e-12	0.359614	1.96081e-23	0.271838	1.11193e-13	0.111606	0.00269136	-0.0850389	0.0223955	-0.00617126	0.868612	0.563642	1.08889e-61	-0.434867	1.27207e-34	-0.520898	2.15719e-51	-0.201339	4.95802e-08
VNN1	black	0.184827	5.81192e-07	-0.184827	5.81192e-07	0.0460552	0.216772	-0.192024	2.04074e-07	-0.107012	0.0040185	-0.0670258	0.0720756	-0.0522966	0.160688	-0.097884	0.00853639	-0.109471	0.00324829	0.0169135	0.650263	0.343759	1.98885e-21	0.246615	1.88763e-11	0.511057	3.18422e-49	-0.0188189	0.613922	0.0529783	0.155296	-0.0791368	0.0336214
A4GALT	blue	0.0520805	0.162426	-0.0520805	0.162426	-0.16686	6.66035e-06	-0.173087	2.94105e-06	-0.0375158	0.314435	-0.153021	3.69081e-05	0.181966	8.71195e-07	-0.209074	1.45378e-08	0.0470251	0.207237	-0.0350413	0.34744	0.413912	3.25893e-31	0.46663	2.89243e-40	-0.0896195	0.0160805	0.185839	5.02864e-07	0.140273	0.000157648	0.299364	2.14814e-16
AADACL1	blue	0.341307	3.97026e-21	-0.341307	3.97026e-21	-0.187634	3.88207e-07	-0.253609	4.80369e-12	-0.105667	0.00450651	-0.154984	2.9202e-05	-0.0720843	0.0530239	-0.177726	1.56927e-06	-0.0189715	0.611051	0.25725	2.31741e-12	0.599126	1.87085e-71	0.39784	9.31022e-29	-0.0585776	0.116063	-0.00413416	0.911762	0.0775019	0.0374745	0.0112357	0.763276
ABCA7	blue	0.3822	1.70902e-26	-0.3822	1.70902e-26	-0.198511	7.674e-08	-0.231707	3.03911e-10	-0.047028	0.207209	-0.0824887	0.0267688	0.00943582	0.800321	-0.191528	2.19597e-07	0.0229317	0.538712	0.342095	3.18145e-21	0.451496	1.67637e-37	0.225551	9.07126e-10	-0.0274486	0.461795	0.0389682	0.296054	0.0907159	0.014824	-0.177632	1.58974e-06
ABCC3	blue	0.575086	1.04104e-64	-0.575086	1.04104e-64	-0.178381	1.43418e-06	-0.310907	1.26847e-17	-0.0923192	0.0131419	-0.120981	0.00113455	-0.00421494	0.910045	-0.14462	9.73852e-05	-0.0323189	0.3862	0.46454	7.09836e-40	0.637527	1.69207e-83	0.554478	2.35065e-59	0.242705	3.9843e-11	-0.109161	0.00333754	0.0368037	0.323715	-0.335479	2.00211e-20
ABI3BP	blue	0.362681	7.77955e-24	-0.362681	7.77955e-24	-0.0544056	0.144451	-0.14973	5.43056e-05	-0.0679567	0.0682007	-0.0862824	0.0204977	0.0687859	0.0648948	-0.0430865	0.2479	-0.0322432	0.387313	0.259895	1.35469e-12	0.547503	1.25861e-57	0.490061	7.96086e-45	-0.116326	0.00175557	-0.0902171	0.0153845	-0.0263867	0.479309	-0.0831781	0.0255195
ACP5	blue	0.305988	4.30201e-17	-0.305988	4.30201e-17	-0.118349	0.00145495	-0.218205	3.21098e-09	0.0512697	0.169075	0.019756	0.596383	0.0387307	0.299009	-0.0211305	0.571078	0.0771454	0.0383628	0.211392	9.97033e-09	0.567784	9.073e-63	0.364414	4.5948e-24	-0.0536863	0.149841	-0.135269	0.000269867	-0.133711	0.000317867	-0.00959906	0.796941
ACSL5	blue	0.409072	1.84872e-30	-0.409072	1.84872e-30	-0.239352	7.48234e-11	-0.313622	6.40163e-18	-0.250479	8.90868e-12	-0.279975	1.8832e-14	-0.159367	1.71333e-05	-0.346913	8.10039e-22	-0.160361	1.51508e-05	0.185277	5.44985e-07	0.850136	1.84716e-202	0.572463	5.24976e-64	0.158045	2.01533e-05	0.0125487	0.736586	0.229082	4.86327e-10	-0.0534826	0.151396
ACSS1	blue	0.362137	9.17298e-24	-0.362137	9.17298e-24	-0.184423	6.15608e-07	-0.215261	5.26312e-09	-0.187967	3.69958e-07	-0.219093	2.76244e-09	-0.0187064	0.616044	-0.230783	3.58857e-10	-0.153546	3.46783e-05	0.113788	0.00221332	0.693252	2.26558e-104	0.609031	2.1028e-74	0.0885419	0.0174056	0.00848308	0.820119	0.128891	0.00052166	-0.134173	0.000302862
ACTL8	blue	-0.35561	6.45475e-23	0.35561	6.45475e-23	-0.0274789	0.4613	0.00417906	0.910808	0.100946	0.00667208	-0.00608614	0.870408	-0.125185	0.000754899	-0.0371594	0.319057	-0.0435242	0.243124	-0.289384	2.24279e-15	-0.296848	3.91482e-16	-0.274885	5.75845e-14	-0.0916543	0.0138179	0.0957278	0.0101148	0.0594875	0.110496	0.2017	4.68766e-08
ACVR2B	blue	-0.0156956	0.673942	0.0156956	0.673942	0.00423391	0.909642	0.0568014	0.127563	0.00165045	0.964713	0.000164471	0.996482	-0.0539942	0.147515	-0.0306223	0.411636	-0.151123	4.61648e-05	-0.0667772	0.0731405	-0.300018	1.83618e-16	-0.245607	2.29158e-11	0.00960178	0.796885	0.0016275	0.965203	0.0678859	0.0684894	-0.507421	1.93556e-48
ADA	blue	0.327546	1.7153e-19	-0.327546	1.7153e-19	-0.14171	0.000134648	-0.247552	1.57518e-11	-0.104857	0.00482578	-0.14419	0.0001022	-0.00590052	0.874328	-0.171914	3.4381e-06	-0.0148292	0.690987	0.0662157	0.0755925	0.780776	5.29517e-149	0.597195	6.84084e-71	0.0131761	0.72394	-0.0611559	0.100837	0.0485925	0.192478	-0.0219193	0.55679
ADAM12	blue	0.0926856	0.0127821	-0.0926856	0.0127821	-0.0577439	0.121355	-0.0656023	0.0783475	0.0192629	0.605584	-0.0679917	0.0680584	0.016	0.667993	0.0361568	0.332298	0.0306702	0.410904	-0.0861368	0.0207124	0.405296	7.01947e-30	0.415461	1.8593e-31	-0.177295	1.66481e-06	-0.161899	1.25088e-05	-0.0724631	0.0517845	-0.0570414	0.125959
ADAM28	blue	0.438248	3.4024e-35	-0.438248	3.4024e-35	-0.274558	6.18266e-14	-0.325928	2.63736e-19	-0.178264	1.45752e-06	-0.237203	1.11511e-10	-0.106042	0.00436526	-0.3087	2.20022e-17	-0.166696	6.80254e-06	0.286994	3.87974e-15	0.805784	9.47811e-166	0.550869	1.86584e-58	-0.0668524	0.0728169	0.000972764	0.979198	0.176392	1.88307e-06	-0.0600562	0.107125
ADAM8	blue	0.270089	1.61605e-13	-0.270089	1.61605e-13	-0.125798	0.000710571	-0.14568	8.64071e-05	0.0469564	0.207903	0.0124294	0.738998	0.216822	4.05357e-09	-0.0400634	0.282677	0.013141	0.724645	0.182037	8.62645e-07	0.487179	3.02715e-44	0.315506	3.96681e-18	-0.0387926	0.298237	-0.0915882	0.0138867	-0.0651163	0.0805874	-0.0606255	0.103832
ADAMDEC1	blue	0.433044	2.57394e-34	-0.433044	2.57394e-34	-0.17091	3.92707e-06	-0.257349	2.27125e-12	0.0252465	0.498509	-0.0446937	0.230681	-0.0577001	0.121639	-0.0545906	0.143089	0.0130845	0.72578	0.348096	5.76991e-22	0.625327	1.72875e-79	0.247706	1.52903e-11	-0.213409	7.15739e-09	-0.144643	9.71348e-05	-0.0696078	0.0617492	-0.115884	0.00182845
ADAMTS1	blue	0.189703	2.87232e-07	-0.189703	2.87232e-07	-0.128481	0.000543664	-0.160609	1.46913e-05	-0.0868589	0.0196665	-0.0700902	0.0599623	0.0398633	0.28509	-0.139345	0.000174417	-0.0924688	0.0129939	0.201313	4.97868e-08	0.230725	3.62626e-10	0.537154	3.90126e-55	-0.0469753	0.207719	-0.00376827	0.919544	0.0756259	0.0423517	-0.0364481	0.328416
ADAMTS4	blue	0.0283727	0.446849	-0.0283727	0.446849	0.0362472	0.33109	0.0903224	0.0152647	0.170145	4.34311e-06	0.114992	0.00198408	0.267467	2.81683e-13	0.252202	6.34802e-12	0.216151	4.53635e-09	0.0395086	0.289401	0.0377611	0.311279	0.313939	5.90755e-18	-0.15629	2.49479e-05	-0.149614	5.50473e-05	-0.260074	1.30613e-12	0.0412558	0.268585
ADFP	blue	-0.0228923	0.53941	0.0228923	0.53941	0.0522655	0.160937	0.025032	0.502167	0.0525183	0.158918	0.0501296	0.178767	-0.0739589	0.0471248	0.0387946	0.298212	0.0559993	0.133037	-0.193884	1.54671e-07	0.284398	6.99601e-15	0.266716	3.29915e-13	0.191877	2.08546e-07	-0.203488	3.54294e-08	-0.114571	0.00206164	-0.013371	0.720027
ADORA3	blue	0.167395	6.21539e-06	-0.167395	6.21539e-06	-0.18884	3.25819e-07	-0.199588	6.50301e-08	-0.0481821	0.196265	-0.0788755	0.0342135	-0.218268	3.17657e-09	-0.2106	1.13468e-08	-0.0394316	0.290343	0.0816202	0.0284174	0.286449	4.39377e-15	0.43235	3.36246e-34	0.00267132	0.942917	-0.00618746	0.868271	0.131086	0.000417152	-0.0733854	0.0488681
ADRA2A	blue	0.25529	3.43559e-12	-0.25529	3.43559e-12	-0.0787091	0.0345952	-0.156166	2.53274e-05	-0.0131999	0.723461	-0.00779115	0.83457	-0.0693474	0.0627318	-0.0446964	0.230652	0.0790977	0.0337094	0.313604	6.43078e-18	0.370916	6.18906e-25	0.119745	0.00127587	-0.0514832	0.167305	-0.0355986	0.339822	-0.0169128	0.650277	0.25249	5.99669e-12
AGBL2	blue	0.179093	1.30012e-06	-0.179093	1.30012e-06	-0.102964	0.00565247	-0.113292	0.00231445	-0.0315477	0.397641	-0.0369362	0.321975	0.144631	9.72614e-05	0.0416045	0.264556	-0.0556881	0.13521	0.224348	1.11903e-09	0.300146	1.78045e-16	0.0855517	0.0215952	0.051824	0.164508	-0.0101931	0.784676	-0.0482817	0.195341	0.171048	3.85592e-06
AGMAT	blue	-0.0258181	0.488834	0.0258181	0.488834	0.143978	0.000104654	-0.0896996	0.0159856	-0.32421	4.15357e-19	-0.279597	2.04778e-14	-0.202964	3.84698e-08	-0.245555	2.31429e-11	-0.0938344	0.0117095	-0.189943	2.77304e-07	0.412356	5.71206e-31	0.102843	0.00570934	0.433509	2.15168e-34	0.167917	5.80909e-06	0.26347	6.49357e-13	0.168866	5.13437e-06
AGPAT2	blue	0.00983979	0.791964	-0.00983979	0.791964	-0.107858	0.00373659	-0.349061	4.36898e-22	-0.326731	2.13124e-19	-0.297734	3.1713e-16	-0.306602	3.69828e-17	-0.400017	4.40601e-29	-0.16707	6.48221e-06	-0.0944314	0.0111842	0.341295	3.98353e-21	0.420494	2.93907e-32	0.297374	3.45444e-16	0.209535	1.34912e-08	0.371618	4.96994e-25	0.158773	1.84322e-05
AGTRL1	blue	0.308464	2.33289e-17	-0.308464	2.33289e-17	0.0861712	0.0206616	-0.265105	4.62252e-13	-0.318329	1.92362e-18	-0.29766	3.22779e-16	-0.0191541	0.607623	-0.15148	4.42677e-05	-0.117566	0.00156517	0.118686	0.00140973	0.407162	3.63768e-30	0.448776	5.086e-37	0.107723	0.00378029	0.0696717	0.0615099	0.218319	3.14936e-09	-0.280435	1.70017e-14
AHR	blue	0.554277	2.6399e-59	-0.554277	2.6399e-59	-0.178317	1.44691e-06	-0.278992	2.34116e-14	-0.0148194	0.69118	-0.0333974	0.37054	0.000414777	0.991129	-0.0654474	0.0790558	0.032228	0.387537	0.460462	4.01894e-39	0.768814	9.40332e-142	0.691139	1.71251e-103	-0.0474856	0.202818	-0.204372	3.08206e-08	-0.0908936	0.0146287	-0.0832212	0.025443
AHSA2	blue	0.316661	2.95286e-18	-0.316661	2.95286e-18	-0.147087	7.36349e-05	-0.120847	0.00114917	0.0522552	0.16102	0.0175428	0.638164	0.269968	1.65849e-13	-0.0407511	0.274489	-0.0182638	0.624418	0.273647	7.5308e-14	0.360384	1.55601e-23	0.415862	1.6068e-31	-0.0161254	0.665546	-0.0753418	0.0431351	-0.0583341	0.11759	-0.0512082	0.169588
AIF1	blue	0.565743	3.10049e-62	-0.565743	3.10049e-62	-0.163019	1.0867e-05	-0.330465	7.83795e-20	-0.0174178	0.64056	-0.0655854	0.0784242	0.0513974	0.168015	-0.099366	0.0075828	0.0602914	0.105754	0.413306	4.0563e-31	0.875271	4.98864e-229	0.647379	7.17993e-87	0.00507309	0.891834	-0.151916	4.20551e-05	-0.068134	0.0674826	-0.0993124	0.0076156
AIM1	blue	0.506684	2.78243e-48	-0.506684	2.78243e-48	-0.213471	7.08438e-09	-0.309021	2.03131e-17	-0.124458	0.000810742	-0.174055	2.58307e-06	-0.0998131	0.00731449	-0.203476	3.54963e-08	-0.0687339	0.0650982	0.302134	1.1019e-16	0.921588	1.03428e-297	0.519865	3.67304e-51	-0.0462948	0.214387	-0.0924531	0.0130094	0.0543375	0.144955	-0.0906706	0.0148741
AIM2	blue	0.165657	7.77289e-06	-0.165657	7.77289e-06	-0.238184	9.29756e-11	-0.207131	1.98727e-08	-0.238669	8.49726e-11	-0.30402	6.96618e-17	-0.130264	0.000453776	-0.375676	1.38497e-25	-0.136651	0.000233066	0.00672683	0.856906	0.664916	3.41352e-93	0.244241	2.97548e-11	-0.0631689	0.0900894	0.218214	3.20611e-09	0.301854	1.17929e-16	0.270253	1.56066e-13
AKNA	blue	0.267905	2.56842e-13	-0.267905	2.56842e-13	0.00478023	0.898043	-0.176837	1.77236e-06	-0.229393	4.6012e-10	-0.232663	2.55767e-10	-0.0408357	0.273494	-0.225767	8.73348e-10	-0.0711944	0.0560328	0.0215962	0.562623	0.694886	4.68781e-105	0.386497	4.19645e-27	0.037473	0.314988	0.044246	0.23539	0.171831	3.47636e-06	-0.0411656	0.269634
ALOX15B	blue	0.211409	9.94342e-09	-0.211409	9.94342e-09	-0.140071	0.000161169	-0.18519	5.51769e-07	0.00494578	0.894532	-0.0438137	0.240001	-0.0895036	0.0162187	-0.0951142	0.0106091	-0.0014787	0.968383	0.193455	1.64915e-07	0.22661	7.53203e-10	-0.0128017	0.731476	-0.207281	1.94015e-08	0.0642175	0.0848671	0.0312982	0.401386	-0.0265075	0.477298
ALOX5	blue	0.411192	8.67279e-31	-0.411192	8.67279e-31	-0.129192	0.000506003	-0.264463	5.28433e-13	-0.0697213	0.0613249	-0.0889671	0.0168718	0.0322944	0.386561	-0.1032	0.00554298	0.0132307	0.722841	0.222399	1.56869e-09	0.820923	3.99787e-177	0.548631	6.65518e-58	-0.00281508	0.93985	-0.152084	4.12338e-05	-0.0365025	0.327693	-0.120626	0.00117358
ALOX5AP	blue	0.342407	2.91342e-21	-0.342407	2.91342e-21	-0.134189	0.000302355	-0.269135	1.9796e-13	-0.0305836	0.412227	-0.0730269	0.0499848	-0.0382203	0.305427	-0.0886531	0.0172647	0.0123261	0.741088	0.174975	2.28204e-06	0.793027	6.44309e-157	0.457907	1.17712e-38	-0.0134802	0.717837	-0.128024	0.000569245	-0.0629006	0.0914666	-0.0302654	0.417109
ALPK2	blue	0.0171476	0.645752	-0.0171476	0.645752	-0.131988	0.000380185	-0.0420719	0.259222	-0.13861	0.000188872	-0.199959	6.14113e-08	0.0252679	0.498146	-0.169161	4.94098e-06	-0.138973	0.000181597	-0.149267	5.73073e-05	0.299896	1.89061e-16	0.261236	1.02956e-12	0.348745	4.78623e-22	0.100997	0.00664444	0.156948	2.30346e-05	-0.0201537	0.58901
ALX3	blue	-0.336106	1.68498e-20	0.336106	1.68498e-20	-0.00486818	0.896177	0.0645529	0.0832488	0.0819979	0.02769	-0.00310178	0.933738	0.0223416	0.549214	0.0274673	0.46149	0.0234285	0.529949	-0.31475	4.80866e-18	-0.269485	1.83774e-13	-0.287593	3.38351e-15	-0.00844697	0.820872	0.126447	0.000666328	0.039323	0.291675	0.2522	6.35025e-12
AMH	blue	-0.318914	1.65394e-18	0.318914	1.65394e-18	0.126075	0.00069141	0.142288	0.000126313	-0.104698	0.00489063	-0.052433	0.159597	0.112943	0.00238827	0.00622886	0.867397	0.0250368	0.502085	-0.31217	9.237e-18	-0.34161	3.64553e-21	-0.153028	3.68774e-05	0.021014	0.573203	0.153163	3.62904e-05	0.0902151	0.0153868	0.0152219	0.683242
AMICA1	blue	0.495497	6.18732e-46	-0.495497	6.18732e-46	-0.178275	1.45537e-06	-0.292089	1.19848e-15	-0.106163	0.00432057	-0.171175	3.79185e-06	-0.0304485	0.414297	-0.193295	1.68905e-07	-0.0338655	0.363868	0.329048	1.1475e-19	0.89138	2.717e-249	0.453691	6.79355e-38	0.0394198	0.290488	-0.0521869	0.161568	0.0487086	0.191415	-0.0312317	0.402387
AMPD3	blue	0.356046	5.67252e-23	-0.356046	5.67252e-23	-0.130797	0.000429687	-0.18043	1.08001e-06	-0.118549	0.00142794	-0.12724	0.000615757	0.0219047	0.557053	-0.148782	6.06106e-05	-0.01355	0.716439	0.296397	4.35597e-16	0.542057	2.64038e-56	0.373371	2.86872e-25	-0.067048	0.0719811	-0.019033	0.609896	0.0688986	0.0644558	0.0357962	0.337145
ANK2	blue	-0.1296	0.000485482	0.1296	0.000485482	-0.0894953	0.0162286	-0.0811637	0.0293185	-0.125442	0.000736038	-0.0930352	0.0124468	-0.16402	9.57542e-06	-0.137628	0.000209931	-0.300422	1.66621e-16	0.0167698	0.65304	-0.378705	5.27443e-26	-0.112259	0.00253917	-0.140038	0.000161756	0.0467973	0.209449	0.202974	3.84085e-08	-0.214812	5.6719e-09
ANKRD22	blue	0.173638	2.73178e-06	-0.173638	2.73178e-06	-0.205998	2.38171e-08	-0.226758	7.33794e-10	-0.104975	0.00477798	-0.15284	3.77092e-05	-0.0988928	0.00787639	-0.244782	2.68366e-11	-0.0792538	0.0333591	0.0491436	0.187476	0.509738	6.14467e-49	0.22181	1.73632e-09	-0.00864776	0.816689	0.079539	0.0327271	0.156444	2.44884e-05	0.187124	4.17916e-07
ANKRD29	blue	0.447833	7.4555e-37	-0.447833	7.4555e-37	-0.198874	7.25838e-08	-0.192472	1.90939e-07	0.169443	4.76167e-06	0.122269	0.00100274	0.0825992	0.0265651	-0.00855693	0.81858	0.0356639	0.338936	0.468485	1.29749e-40	0.439258	2.288e-35	0.286415	4.42776e-15	-0.160256	1.535e-05	-0.196451	1.05056e-07	-0.125088	0.000762138	-0.225958	8.44574e-10
ANKRD44	blue	0.193959	1.52947e-07	-0.193959	1.52947e-07	-0.183774	6.75045e-07	-0.0179672	0.630056	-0.212759	7.9677e-09	-0.244965	2.5911e-11	-0.108734	0.00346365	-0.266646	3.34825e-13	-0.227797	6.1084e-10	0.138444	0.000192276	0.276301	4.22904e-14	0.204506	3.01767e-08	-0.0648791	0.0816996	0.0584567	0.116819	0.270864	1.3697e-13	-0.277196	3.47637e-14
ANKRD55	blue	0.184083	6.46037e-07	-0.184083	6.46037e-07	-0.113525	0.00226646	-0.120318	0.00120843	-0.258321	1.86578e-12	-0.253342	5.06508e-12	-0.160462	1.49617e-05	-0.292179	1.17356e-15	-0.183602	6.91748e-07	0.0700869	0.0599741	0.457361	1.47934e-38	0.144146	0.000102699	-0.000568834	0.987835	0.159824	1.61933e-05	0.250623	8.66095e-12	-0.00723046	0.846322
ANO5	blue	-0.0714292	0.0552253	0.0714292	0.0552253	-0.0190197	0.610145	0.0716216	0.054571	-0.0333788	0.370807	0.00966391	0.7956	-0.112946	0.00238763	0.0021017	0.955074	-0.137443	0.000214141	0.0962685	0.00969636	-0.32321	5.40359e-19	-0.195838	1.15281e-07	-0.151333	4.50415e-05	0.00930683	0.802994	0.0332946	0.372015	-0.0668982	0.0726206
ANPEP	blue	0.0858674	0.021115	-0.0858674	0.021115	-0.124016	0.000846528	-0.260742	1.13914e-12	-0.265282	4.4552e-13	-0.253475	4.93363e-12	-0.0797139	0.0323446	-0.33897	7.62667e-21	-0.1535	3.48661e-05	-0.118281	0.00146422	0.43962	1.98408e-35	0.490405	6.7815e-45	0.422822	1.23912e-32	0.122195	0.00100994	0.283199	9.16658e-15	-0.0142226	0.703016
ANXA11	blue	0.356383	5.13423e-23	-0.356383	5.13423e-23	-0.199798	6.29593e-08	-0.26871	2.16628e-13	-0.218808	2.8994e-09	-0.243563	3.38518e-11	-0.0423251	0.256364	-0.314565	5.03941e-18	-0.0981462	0.00836025	0.131974	0.000380735	0.803353	5.12509e-164	0.781883	1.07078e-149	0.124291	0.000824097	0.0598763	0.108182	0.182815	7.73054e-07	0.0496107	0.183311
ANXA3	blue	0.305052	5.41286e-17	-0.305052	5.41286e-17	-0.111455	0.00272751	-0.375839	1.31521e-25	-0.283368	8.8247e-15	-0.236136	1.35721e-10	-0.190885	2.41461e-07	-0.252614	5.85139e-12	-0.184766	5.86264e-07	0.288353	2.84323e-15	0.389375	1.61947e-27	0.442309	6.84235e-36	0.23946	7.33313e-11	0.0574472	0.123283	0.207943	1.74467e-08	0.0219363	0.556485
AOAH	blue	0.59335	8.8037e-70	-0.59335	8.8037e-70	-0.112882	0.00240145	-0.330904	6.96376e-20	0.0039811	0.915017	-0.0140259	0.706932	-0.120131	0.0012301	0.00444703	0.905115	0.0395121	0.289359	0.501157	4.11959e-47	0.805211	2.4393e-165	0.462002	2.09404e-39	-0.0759495	0.0414738	-0.297352	3.47242e-16	-0.150873	4.75353e-05	-0.221321	1.88835e-09
APBB1IP	blue	0.496929	3.13306e-46	-0.496929	3.13306e-46	-0.114928	0.00199564	-0.261475	9.80278e-13	-0.0319845	0.391136	-0.0718381	0.0538425	-0.0154573	0.678615	-0.102135	0.00605279	0.0596055	0.10979	0.278855	2.41319e-14	0.924774	6.26215e-304	0.503902	1.08705e-47	0.0413431	0.267572	-0.193461	1.64772e-07	-0.0524205	0.159697	-0.111368	0.00274881
APLN	blue	-0.195512	1.21109e-07	0.195512	1.21109e-07	0.268075	2.4776e-13	0.138991	0.000181244	0.203101	3.76495e-08	0.182465	8.12256e-07	0.250912	8.1827e-12	0.381701	2.00892e-26	0.276127	4.39363e-14	-0.179377	1.24997e-06	-0.270807	1.38652e-13	0.0228477	0.540202	-0.0887674	0.0171207	-0.186254	4.73769e-07	-0.31992	1.27495e-18	0.0639035	0.0864043
APOB48R	blue	0.455595	3.08811e-38	-0.455595	3.08811e-38	-0.236416	1.28908e-10	-0.311703	1.03883e-17	-0.12199	0.00102999	-0.166011	7.42814e-06	-0.0834191	0.0250947	-0.237157	1.12454e-10	-0.0421918	0.257866	0.294188	7.33474e-16	0.807077	1.10952e-166	0.476953	3.13096e-42	-0.0526782	0.157652	-0.0315075	0.398243	0.0847329	0.0228852	-0.126238	0.000680302
APOBEC3A	blue	0.0381293	0.306581	-0.0381293	0.306581	0.026253	0.481539	-0.103072	0.00560201	-0.185589	5.21202e-07	-0.175425	2.14721e-06	-0.0521636	0.161756	-0.0887582	0.0171323	-0.0472404	0.205163	-0.0917806	0.0136872	0.416505	1.27144e-31	0.296354	4.40135e-16	0.0210949	0.571729	0.0134312	0.718818	0.105769	0.00446779	0.111813	0.00264214
APOBEC3C	blue	0.33035	8.08636e-20	-0.33035	8.08636e-20	-0.197444	9.03416e-08	-0.312937	7.61208e-18	-0.294378	7.01515e-16	-0.30273	9.537e-17	-0.2504	9.04867e-12	-0.38232	1.64395e-26	-0.170784	3.99289e-06	0.169478	4.74019e-06	0.691352	1.39744e-103	0.546237	2.56665e-57	0.00753206	0.839996	0.0816891	0.0282835	0.309856	1.64998e-17	-0.037242	0.317982
APOBEC3F	blue	0.322034	7.35272e-19	-0.322034	7.35272e-19	-0.210258	1.19978e-08	-0.306293	3.99055e-17	-0.272335	9.99388e-14	-0.28902	2.43876e-15	-0.300324	1.70593e-16	-0.369069	1.09901e-24	-0.185133	5.56296e-07	0.158585	1.88634e-05	0.683804	1.67419e-100	0.538937	1.47287e-55	-0.00698217	0.851536	0.0423402	0.256195	0.289999	1.94619e-15	-0.0506963	0.173899
APOBEC3G	blue	0.445352	2.02781e-36	-0.445352	2.02781e-36	-0.195815	1.1569e-07	-0.314706	4.86227e-18	-0.231938	2.91509e-10	-0.247722	1.52431e-11	-0.111499	0.00271692	-0.264341	5.41958e-13	-0.115591	0.00187829	0.348458	5.19914e-22	0.743845	6.02852e-128	0.45621	2.39121e-38	0.0309179	0.407133	0.00768011	0.836894	0.191793	2.11165e-07	-0.0255527	0.493314
APOBEC3H	blue	0.399699	4.91744e-29	-0.399699	4.91744e-29	-0.255903	3.03881e-12	-0.297694	3.2015e-16	-0.279919	1.9067e-14	-0.325482	2.96861e-19	-0.137207	0.00021963	-0.381594	2.07979e-26	-0.20206	4.43122e-08	0.252874	5.55735e-12	0.686651	1.18548e-101	0.33255	4.45808e-20	0.00876166	0.814318	0.172206	3.30728e-06	0.302591	9.86528e-17	0.0288937	0.438544
APOC1	blue	0.419969	3.5673e-32	-0.419969	3.5673e-32	-0.110005	0.00310007	-0.192163	1.99885e-07	0.000593239	0.987313	-0.0157348	0.673174	-0.0166968	0.654451	-0.0405491	0.276878	0.0796431	0.032499	0.312951	7.586e-18	0.555777	1.10846e-59	0.423825	8.52259e-33	0.289993	1.94884e-15	-0.124395	0.000815747	-0.0702077	0.0595336	-0.176296	1.9078e-06
APOD	blue	0.335786	1.84041e-20	-0.335786	1.84041e-20	-0.0257945	0.489231	-0.16523	8.20901e-06	-0.144419	9.96066e-05	-0.132145	0.000374071	0.00891732	0.811081	-0.0879121	0.0182235	0.00842525	0.821325	0.287538	3.42677e-15	0.456292	2.31068e-38	0.506809	2.61662e-48	-0.166973	6.56382e-06	-0.0400141	0.28327	0.0357142	0.338255	0.0520117	0.162982
APOE	blue	0.470783	4.77105e-41	-0.470783	4.77105e-41	0.00828494	0.824251	-0.238005	9.61132e-11	0.0219853	0.555604	0.0233438	0.531439	0.261361	1.00348e-12	0.0893971	0.0163466	0.331462	5.98764e-20	0.329858	9.23172e-20	0.676129	1.82022e-97	0.583161	6.52295e-67	0.207577	1.8501e-08	-0.158312	1.95054e-05	-0.18694	4.29173e-07	-0.0926886	0.0127791
APOL3	blue	0.481915	3.36242e-43	-0.481915	3.36242e-43	-0.193965	1.5281e-07	-0.261672	9.41213e-13	-0.11446	0.00208245	-0.150228	5.12516e-05	0.0398805	0.284882	-0.197458	9.01366e-08	0.00872727	0.815033	0.293671	8.28148e-16	0.900714	1.47923e-262	0.615046	3.02226e-76	0.041485	0.265933	-0.0574849	0.123037	0.0430754	0.248023	0.00883504	0.812791
APOL6	blue	0.385865	5.16575e-27	-0.385865	5.16575e-27	-0.18846	3.44389e-07	-0.290096	1.90292e-15	-0.128733	0.000530042	-0.146118	8.22239e-05	-0.127193	0.000618678	-0.176941	1.74741e-06	-0.0281726	0.450061	0.272461	9.72682e-14	0.74242	3.30825e-127	0.497244	2.69571e-46	0.119831	0.00126563	-0.0444928	0.232786	0.0684779	0.0661069	-0.00612748	0.869536
APOLD1	blue	0.240621	5.90091e-11	-0.240621	5.90091e-11	-0.0914145	0.014069	-0.150839	4.77259e-05	-0.0195817	0.599629	-0.0113468	0.761007	0.0545647	0.143279	-0.0433125	0.245426	-0.0567458	0.127936	0.200775	5.41201e-08	0.19347	1.6456e-07	0.441405	9.79665e-36	-0.122053	0.0010238	-0.0829126	0.0259945	-0.000679004	0.985479	-0.203828	3.35856e-08
AQP3	blue	0.11659	0.00171339	-0.11659	0.00171339	-0.0529352	0.155632	-0.191821	2.10301e-07	-0.139095	0.000179204	-0.178712	1.37024e-06	-0.123702	0.000872845	-0.244671	2.74129e-11	-0.0475106	0.202581	-0.121057	0.00112635	0.585463	1.49573e-67	0.304098	6.83552e-17	0.392291	6.11104e-28	0.039058	0.294941	0.1646	8.89499e-06	0.0229091	0.539113
AQP9	blue	-0.11849	0.00143593	0.11849	0.00143593	0.0324823	0.383802	-0.0503365	0.176978	-0.0997538	0.0073496	-0.0923853	0.0130763	-0.0779508	0.0363808	-0.0524724	0.159284	-0.0294895	0.429158	-0.210148	1.22131e-08	0.156724	2.36718e-05	0.159564	1.67203e-05	0.34999	3.33984e-22	0.0225034	0.546325	0.0399559	0.283972	0.120785	0.00115601
ARC	blue	-0.261585	9.58205e-13	0.261585	9.58205e-13	0.109107	0.00335305	0.0480711	0.197299	-0.0508991	0.172181	-0.0278089	0.455935	0.00196695	0.957952	0.0386703	0.299764	0.0478692	0.19919	-0.197908	8.41538e-08	-0.2578	2.07365e-12	-0.0743148	0.0460695	-0.0846748	0.0229792	0.0510777	0.17068	0.00652728	0.861107	0.26967	1.76702e-13
AREG	blue	0.111606	0.00269135	-0.111606	0.00269135	-0.089985	0.0156516	-0.0490091	0.188688	0.0810992	0.0294477	0.102224	0.0060087	-0.0655432	0.0786171	-0.0163472	0.661232	0.0721751	0.0527245	0.110591	0.0029443	0.217558	3.58168e-09	0.261617	9.51967e-13	-0.107474	0.00386219	-0.140805	0.000148743	-0.0851011	0.022297	-0.0134947	0.717546
ARHGAP15	blue	0.531362	8.87506e-54	-0.531362	8.87506e-54	-0.171717	3.52943e-06	-0.34788	6.13877e-22	-0.120682	0.0011674	-0.159584	1.66807e-05	-0.0525746	0.158472	-0.185128	5.56735e-07	-0.0686503	0.0654261	0.387671	2.84868e-27	0.87967	2.85698e-234	0.622442	1.44437e-78	-0.030289	0.416746	-0.119063	0.00136071	0.0439666	0.238363	-0.0839551	0.0241719
ARHGAP24	blue	0.219966	2.38108e-09	-0.219966	2.38108e-09	-0.191937	2.06723e-07	-0.26803	2.50144e-13	-0.233923	2.03453e-10	-0.292541	1.0786e-15	-0.172444	3.20438e-06	-0.328255	1.41902e-19	-0.273461	7.84034e-14	0.150214	5.13345e-05	0.389185	1.72481e-27	0.500935	4.58683e-47	0.0408285	0.273578	0.0873517	0.0189795	0.272794	9.05386e-14	0.00328437	0.929847
ARHGAP30	blue	0.455055	3.86406e-38	-0.455055	3.86406e-38	-0.103218	0.00553467	-0.159181	1.75295e-05	0.246368	1.9798e-11	0.343845	1.94116e-21	0.16867	5.26736e-06	0.144244	0.000101581	0.247807	1.49944e-11	0.302341	1.04798e-16	0.773171	2.42104e-144	0.350755	2.67514e-22	-0.00724926	0.845927	-0.370305	7.48731e-25	-0.383696	1.05045e-26	-0.165855	7.57872e-06
ARHGAP4	blue	0.423596	9.28225e-33	-0.423596	9.28225e-33	-0.175248	2.19954e-06	-0.224058	1.17691e-09	-0.00681171	0.85512	-0.0586311	0.11573	0.15867	1.86675e-05	-0.14406	0.000103697	0.0666845	0.0735407	0.235084	1.64627e-10	0.799576	2.26304e-161	0.500281	6.28802e-47	-0.0265625	0.476384	-0.0409587	0.27205	-0.00941136	0.800828	-0.0214061	0.566068
ARHGAP9	blue	0.421703	1.87844e-32	-0.421703	1.87844e-32	-0.162001	1.23505e-05	-0.202027	4.4545e-08	-0.0450179	0.227313	-0.100452	0.0069456	0.085924	0.0210298	-0.115583	0.00187968	0.0327786	0.379476	0.205916	2.4127e-08	0.90162	6.51083e-264	0.443894	3.63794e-36	-0.018826	0.613789	-0.0786053	0.0348351	-0.0435345	0.243013	-0.00342333	0.926887
ARHGDIB	blue	0.567519	1.06487e-62	-0.567519	1.06487e-62	-0.159195	1.7499e-05	-0.333371	3.56504e-20	-0.0123122	0.74137	-0.0631308	0.090284	0.0484857	0.193458	-0.0598236	0.108494	0.060619	0.103869	0.381063	2.46947e-26	0.911168	4.47516e-279	0.667395	4.02266e-94	-0.0237951	0.52353	-0.20769	1.81706e-08	-0.0985275	0.00810991	-0.161282	1.35114e-05
ARHGEF3	blue	0.491972	3.25982e-45	-0.491972	3.25982e-45	-0.110705	0.00291479	-0.29108	1.5152e-15	-0.0286099	0.443057	-0.0336587	0.366806	-0.162252	1.19669e-05	-0.0688449	0.0646648	-0.123349	0.000903292	0.49338	1.68254e-45	0.369049	1.10581e-24	0.181505	9.29385e-07	-0.0674856	0.0701396	-0.168187	5.60923e-06	0.0093185	0.802753	-0.295544	5.33044e-16
ARID5A	blue	0.444612	2.72909e-36	-0.444612	2.72909e-36	-0.133659	0.000319612	-0.268159	2.43426e-13	-0.0342998	0.357745	-0.0742107	0.046376	0.111678	0.00267419	-0.124116	0.000838328	0.110089	0.00307725	0.282004	1.19835e-14	0.78753	2.66375e-153	0.684079	1.29883e-100	-0.0124832	0.737909	-0.0989115	0.00786459	-0.0161455	0.665155	0.0188205	0.613892
ARID5B	blue	0.287556	3.4123e-15	-0.287556	3.4123e-15	-0.129905	0.000470654	-0.137626	0.00020998	0.0713437	0.0555184	0.012406	0.739471	0.0853257	0.0219447	-0.00114182	0.975584	0.0667082	0.0734383	0.212286	8.61105e-09	0.494947	8.02966e-46	0.554616	2.17124e-59	-0.0467552	0.209859	-0.152011	4.15877e-05	-0.119641	0.00128847	-0.0847836	0.0228035
ARL11	blue	0.204963	2.80716e-08	-0.204963	2.80716e-08	0.0756943	0.0421647	-0.202782	3.95839e-08	-0.385143	6.54724e-27	-0.352928	1.42017e-22	-0.164724	8.75649e-06	-0.210569	1.14056e-08	-0.144067	0.000103612	0.0261951	0.482507	0.63313	4.94313e-82	0.38239	1.60683e-26	-0.0200971	0.590057	0.117186	0.00162148	0.23229	2.73566e-10	0.0349223	0.349081
ARNTL	blue	0.469172	9.62824e-41	-0.469172	9.62824e-41	-0.212736	7.99672e-09	-0.272449	9.75028e-14	-0.101674	0.00628654	-0.110485	0.00297196	-0.177887	1.53503e-06	-0.218019	3.31317e-09	-0.176818	1.777e-06	0.461354	2.75682e-39	0.38774	2.785e-27	0.25226	6.27562e-12	-0.017623	0.636628	-0.00532434	0.886512	0.149895	5.32746e-05	-0.101706	0.00627023
ARPC1B	blue	0.44941	3.93082e-37	-0.44941	3.93082e-37	-0.0457405	0.219932	-0.368466	1.3244e-24	-0.0174918	0.639141	0.00724382	0.846041	-0.0816043	0.0284484	-0.0131127	0.725213	0.1307	0.000434014	0.326521	2.25358e-19	0.790976	1.48328e-155	0.620582	5.61274e-78	-0.0152354	0.682976	-0.278186	2.79638e-14	-0.136743	0.000230797	0.0435997	0.242307
ARRDC2	blue	0.525026	2.52743e-52	-0.525026	2.52743e-52	-0.195676	1.18146e-07	-0.30644	3.84909e-17	-0.0558256	0.134246	-0.0939041	0.011647	0.0406732	0.275409	-0.197645	8.76058e-08	0.0161066	0.665914	0.338116	9.67085e-21	0.86065	6.16335e-213	0.667257	4.532e-94	0.0918495	0.0136163	-0.0655336	0.0786608	0.0117866	0.752041	-0.0792627	0.0333393
ARRDC5	blue	0.286081	4.77686e-15	-0.286081	4.77686e-15	-0.0229798	0.537861	-0.282723	1.01995e-14	-0.35354	1.18704e-22	-0.353685	1.13745e-22	-0.207029	2.01992e-08	-0.323767	4.66804e-19	-0.176905	1.756e-06	0.114832	0.00201322	0.689517	7.98936e-103	0.318996	1.6194e-18	-0.0418539	0.261702	0.0557344	0.134885	0.287	3.87459e-15	0.00875217	0.814515
ART4	blue	0.306141	4.14305e-17	-0.306141	4.14305e-17	-0.152713	3.82789e-05	-0.123322	0.000905659	0.157744	2.09085e-05	0.117583	0.00156279	0.0165205	0.657866	-0.0227082	0.542679	0.0712905	0.0557013	0.2577	2.11575e-12	0.43744	4.66882e-35	0.283209	9.14449e-15	0.204044	3.2459e-08	-0.225244	9.57064e-10	-0.144985	9.34609e-05	-0.240457	6.08498e-11
AS3MT	blue	-0.158245	1.96646e-05	0.158245	1.96646e-05	-0.0873014	0.0190485	0.0897713	0.0159011	-0.198827	7.3109e-08	-0.184264	6.29628e-07	-0.265088	4.63862e-13	-0.265893	3.92046e-13	-0.322269	6.91477e-19	-0.110759	0.00290081	-0.396511	1.46574e-28	-0.292842	1.00553e-15	0.0389384	0.296423	0.249407	1.09856e-11	0.364457	4.53553e-24	-0.229979	4.14422e-10
ASB2	blue	0.380217	3.24437e-26	-0.380217	3.24437e-26	-0.0613788	0.0995985	-0.273434	7.88485e-14	-0.124345	0.000819748	-0.138593	0.000189222	0.0250412	0.50201	-0.0934389	0.0120694	0.0228794	0.539638	0.323136	5.50854e-19	0.70652	4.59353e-110	0.251364	7.48772e-12	-0.0281688	0.450122	-0.0197008	0.597411	0.017349	0.641879	0.0732726	0.0492172
ATF3	blue	0.287907	3.14932e-15	-0.287907	3.14932e-15	-0.0681344	0.0674808	-0.126245	0.00067983	-0.00236526	0.949448	0.00853892	0.818955	-0.0286437	0.442518	-0.029209	0.433562	0.0176121	0.636836	0.325733	2.7775e-19	0.251653	7.07297e-12	0.403024	1.55371e-29	-0.0985139	0.00811871	-0.120966	0.00113617	-0.045865	0.218677	-0.0601377	0.106648
ATF7IP2	blue	0.063295	0.0894479	-0.063295	0.0894479	-0.105002	0.004767	-0.0550514	0.139739	-0.176166	1.94183e-06	-0.195008	1.3066e-07	-0.152508	3.9219e-05	-0.248217	1.38477e-11	-0.133573	0.000322485	-0.117829	0.00152742	0.275715	4.80658e-14	0.130785	0.000430257	0.0405401	0.276984	0.142725	0.000120346	0.214117	6.36624e-09	0.163694	9.97968e-06
ATHL1	blue	0.422245	1.53557e-32	-0.422245	1.53557e-32	-0.17622	1.92762e-06	-0.227202	6.78663e-10	0.0412162	0.269046	-0.0292769	0.432494	0.13326	0.000333191	-0.132123	0.000374907	0.0505669	0.175002	0.246101	2.08385e-11	0.781301	2.48278e-149	0.487632	2.45622e-44	0.053658	0.150056	-0.093615	0.0119079	-0.0345097	0.354808	-0.105293	0.00465125
ATP2A3	blue	0.432783	2.84688e-34	-0.432783	2.84688e-34	-0.205932	2.40662e-08	-0.33737	1.18897e-20	-0.0545438	0.143432	-0.0251272	0.500542	-0.147044	7.39978e-05	-0.189114	3.13051e-07	-0.00240278	0.948647	0.401025	3.11064e-29	0.592507	1.53437e-69	0.209645	1.32529e-08	-0.0861079	0.0207554	-0.099638	0.00741857	0.0523617	0.160167	-0.110329	0.00301293
ATP6V1B1	blue	-0.403908	1.14157e-29	0.403908	1.14157e-29	0.418028	7.2852e-32	0.294683	6.53028e-16	-0.132381	0.000365025	-0.0420072	0.259956	0.216725	4.12012e-09	0.289011	2.44381e-15	0.0845352	0.0232064	-0.457309	1.51155e-38	-0.338464	8.7785e-21	-0.105844	0.00443941	0.00517352	0.889706	0.0342981	0.357768	-0.0668909	0.072652	0.0722755	0.0523953
ATP8B4	blue	0.345719	1.13971e-21	-0.345719	1.13971e-21	-0.254923	3.69744e-12	-0.334696	2.48196e-20	-0.305697	4.62057e-17	-0.295883	4.91992e-16	-0.264163	5.62374e-13	-0.394295	3.11016e-28	-0.304474	6.23471e-17	0.233551	2.17702e-10	0.638957	5.57912e-84	0.54714	1.54507e-57	0.00472108	0.899298	0.084359	0.0234961	0.29421	7.29719e-16	-0.061958	0.0964379
ATRNL1	blue	-0.120465	0.00119169	0.120465	0.00119169	-0.118364	0.00145293	-0.0333519	0.371193	-0.180992	9.98616e-07	-0.165892	7.54296e-06	-0.352604	1.56131e-22	-0.224609	1.06935e-09	-0.368494	1.31295e-24	-0.0649238	0.0814892	-0.349594	3.74594e-22	-0.349346	4.02414e-22	-0.113166	0.00234084	0.134343	0.000297525	0.279237	2.21737e-14	-0.241172	5.3209e-11
AXUD1	blue	0.227258	6.71956e-10	-0.227258	6.71956e-10	-0.109985	0.00310529	-0.227932	5.96495e-10	-0.10774	0.00377478	-0.109338	0.00328623	-0.113544	0.00226248	-0.147201	7.26844e-05	-0.0368742	0.322789	0.209697	1.31418e-08	0.362428	8.3998e-24	0.515905	2.77555e-50	-0.0681991	0.0672201	-0.0504605	0.175912	0.0765239	0.0399539	0.0237565	0.524203
B2M	blue	0.573105	3.53831e-64	-0.573105	3.53831e-64	-0.168933	5.08979e-06	-0.369351	1.00687e-24	0.0568151	0.127471	0.0380543	0.307535	-0.00845979	0.820605	0.00925954	0.803975	0.0687775	0.0649276	0.490306	7.10277e-45	0.781924	1.009e-149	0.571159	1.16692e-63	-0.0507181	0.173714	-0.276455	4.08918e-14	-0.178276	1.4552e-06	-0.0164307	0.659609
B3GAT2	blue	-0.284368	7.04376e-15	0.284368	7.04376e-15	-0.157477	2.16005e-05	-0.0985733	0.00808029	-0.193295	1.68906e-07	-0.145395	8.92348e-05	-0.0939776	0.0115815	-0.382349	1.62827e-26	-0.166581	6.90389e-06	-0.26048	1.20191e-12	-0.270162	1.59124e-13	-0.207721	1.80801e-08	-0.031669	0.395828	0.419357	4.46977e-32	0.41272	5.01153e-31	0.151489	4.42207e-05
BAI1	blue	-0.394549	2.85428e-28	0.394549	2.85428e-28	0.052979	0.15529	0.177752	1.56378e-06	0.019858	0.594488	0.0329835	0.376503	0.0104338	0.77972	0.00284897	0.939128	0.040202	0.281013	-0.377909	6.805e-26	-0.299795	1.93727e-16	-0.191878	2.08524e-07	-0.00608013	0.870535	0.126723	0.000648309	0.0420708	0.259235	0.303888	7.19511e-17
BANK1	blue	0.218367	3.12431e-09	-0.218367	3.12431e-09	-0.144537	9.82928e-05	-0.0835393	0.0248851	-0.0309194	0.407111	-0.0567151	0.128144	-0.0331119	0.374647	-0.101237	0.00651569	0.00285634	0.93897	0.0613889	0.0995425	0.673288	2.29457e-96	0.241735	4.78564e-11	-0.0785639	0.0349313	-0.109408	0.0032662	-0.0270244	0.468748	0.0493018	0.186057
BAPX1	blue	-0.0704787	0.0585546	0.0704787	0.0585546	0.0361227	0.332755	-0.05611	0.132271	-0.278571	2.56905e-14	-0.26278	7.49031e-13	0.00468002	0.900169	-0.202907	3.88128e-08	-0.136328	0.000241211	-0.178486	1.41361e-06	0.281702	1.282e-14	0.217471	3.6345e-09	-0.028756	0.44073	0.204691	2.93054e-08	0.220797	2.06596e-09	0.111329	0.00275821
BATF	blue	0.305594	4.73943e-17	-0.305594	4.73943e-17	-0.144759	9.58716e-05	-0.276638	3.92869e-14	-0.0998263	0.0073067	-0.160142	1.55684e-05	0.0523664	0.160129	-0.187821	3.77874e-07	0.0267973	0.472494	0.0959274	0.00995852	0.856699	6.67581e-209	0.407307	3.45619e-30	-0.00377962	0.919302	0.0337242	0.365873	0.0517978	0.164722	0.168222	5.58348e-06
BATF2	blue	0.109256	0.00330995	-0.109256	0.00330995	0.084677	0.0229757	-0.131306	0.000407846	-0.172854	3.03409e-06	-0.152223	4.05603e-05	0.0217239	0.560314	-0.0603486	0.105423	0.05557	0.136041	0.0246069	0.509457	0.528376	4.3389e-53	0.358065	3.11484e-23	0.174475	2.44139e-06	0.0168335	0.651808	0.029765	0.424857	0.350153	3.18611e-22
BCAT1	blue	-0.244814	2.66711e-11	0.244814	2.66711e-11	-0.0142862	0.70175	0.163928	9.68746e-06	-0.00065716	0.985946	-0.0554282	0.137045	-0.0950472	0.0106643	-0.0483179	0.195006	-0.0968006	0.00929969	-0.275331	5.22641e-14	-0.315033	4.4741e-18	-0.146983	7.45133e-05	-0.0656552	0.0781064	0.0120746	0.746188	0.101339	0.00646155	-0.214662	5.81556e-09
BCL2A1	blue	0.0751953	0.0435438	-0.0751953	0.0435438	-0.108537	0.00352334	-0.0854084	0.0218162	-0.0759487	0.0414759	-0.146256	8.09447e-05	-0.100987	0.00665003	-0.12526	0.000749308	-0.0239616	0.520628	-0.0935419	0.0119748	0.59078	4.76721e-69	0.15624	2.51014e-05	-0.136132	0.000246298	-0.034217	0.358907	0.0409762	0.271846	0.143679	0.000108207
BCL2L14	blue	0.143836	0.000106333	-0.143836	0.000106333	0.137842	0.000205163	-0.0205083	0.58247	-0.0833093	0.0252874	-0.0531336	0.154086	0.137884	0.000204237	0.105816	0.00444986	0.0434244	0.244208	-0.0200855	0.59027	0.529197	2.80921e-53	0.0775905	0.0372565	0.0561571	0.131946	-0.0276031	0.459276	-0.145577	8.74203e-05	0.0923928	0.0130689
BCL3	blue	0.461605	2.4787e-39	-0.461605	2.4787e-39	-0.135341	0.000267839	-0.251002	8.04034e-12	0.0151281	0.685087	-0.0146302	0.694923	0.170482	4.15495e-06	-0.0405627	0.276716	0.11143	0.00273368	0.284118	7.45309e-15	0.798706	9.04256e-161	0.691636	1.06517e-103	0.0557807	0.13456	-0.150717	4.8409e-05	-0.106156	0.00432309	-0.0638331	0.0867523
BDNF	blue	-0.30011	1.79589e-16	0.30011	1.79589e-16	0.10646	0.00421254	0.0646126	0.0829635	-0.120295	0.0012111	-0.113174	0.0023392	-0.137291	0.000217656	-0.0320771	0.389765	-0.0351938	0.345345	-0.26889	2.0852e-13	-0.260991	1.08259e-12	-0.128108	0.00056445	-0.0321298	0.388986	0.0994666	0.00752168	0.108194	0.00362962	0.380538	2.92574e-26
BFSP2	blue	0.113053	0.00236487	-0.113053	0.00236487	-0.306194	4.08895e-17	-0.13486	0.000281779	0.260682	1.15336e-12	0.0479113	0.198795	-0.0377836	0.310991	-0.134388	0.000296109	0.0550325	0.139875	0.0250936	0.501116	0.488518	1.6304e-44	0.0615501	0.0986556	-0.114349	0.00210353	-0.0855351	0.0216207	-0.0396955	0.287124	0.135008	0.000277412
BHLHB2	blue	0.344823	1.47068e-21	-0.344823	1.47068e-21	-0.0530399	0.154815	-0.183779	6.74607e-07	0.00651057	0.861459	0.0192395	0.606023	0.114273	0.0021182	0.0265555	0.476502	0.0825465	0.0266621	0.348252	5.51655e-22	0.441478	9.51754e-36	0.55938	1.35457e-60	-0.119669	0.00128515	-0.151765	4.28091e-05	-0.115742	0.00185245	-0.0490827	0.188024
BHLHB5	blue	0.365781	3.02638e-24	-0.365781	3.02638e-24	0.0673146	0.0708548	-0.170265	4.27511e-06	-0.107303	0.00391961	-0.0947061	0.0109496	0.115084	0.00196752	0.0138274	0.710892	0.122915	0.000942069	0.259488	1.47187e-12	0.530429	1.45932e-53	0.415144	2.08596e-31	0.00961287	0.796656	-0.0788756	0.0342134	-0.0605796	0.104094	0.0156933	0.673987
BIC	blue	0.149373	5.66053e-05	-0.149373	5.66053e-05	-0.36048	1.51196e-23	-0.202985	3.83406e-08	-0.0174441	0.640056	-0.179054	1.30705e-06	-0.224566	1.07746e-09	-0.321312	8.8763e-19	-0.157525	2.14726e-05	-0.0337385	0.365671	0.603647	8.68282e-73	0.266431	3.50258e-13	-0.138193	0.000197562	0.00229202	0.951011	0.175171	2.22252e-06	0.0810216	0.0296039
BIN2	blue	0.530267	1.59109e-53	-0.530267	1.59109e-53	-0.15357	3.45792e-05	-0.280408	1.71052e-14	-0.0692747	0.0630084	-0.0786938	0.0346304	-0.0680438	0.067847	-0.112554	0.00247314	-0.0112776	0.76242	0.359079	2.301e-23	0.893386	4.89227e-252	0.475205	6.81071e-42	-0.0478772	0.199115	-0.192762	1.82874e-07	-0.0378297	0.3104	-0.196019	1.12163e-07
BIRC3	blue	0.547459	1.29084e-57	-0.547459	1.29084e-57	-0.184836	5.80373e-07	-0.279993	1.87547e-14	-0.0174929	0.639119	-0.0725628	0.0514623	0.013182	0.723822	-0.100496	0.00692093	-0.000236443	0.994943	0.431069	5.49863e-34	0.854543	9.46448e-207	0.346573	8.92839e-22	-0.0422023	0.257748	-0.13089	0.000425648	-0.0620767	0.0958005	-0.0602693	0.105883
BLK	blue	0.27206	1.06012e-13	-0.27206	1.06012e-13	-0.162572	1.14954e-05	-0.138246	0.000196433	-0.021812	0.558724	-0.0462624	0.214708	-0.0146437	0.694658	-0.152902	3.74325e-05	0.0461139	0.216185	0.106324	0.00426194	0.714603	1.08321e-113	0.247452	1.60603e-11	-0.0200457	0.591008	-0.0435994	0.242311	0.00606645	0.870824	0.00705768	0.84995
BLNK	blue	0.336593	1.47361e-20	-0.336593	1.47361e-20	-0.238695	8.45618e-11	-0.303722	7.49151e-17	-0.249726	1.0323e-11	-0.293037	9.60617e-16	-0.186588	4.51532e-07	-0.352995	1.39259e-22	-0.1592	1.74897e-05	0.124075	0.000841646	0.784258	3.36796e-151	0.494649	9.24277e-46	0.18876	3.29644e-07	0.0395007	0.289497	0.248239	1.37885e-11	0.00592112	0.873893
BLVRB	blue	0.352172	1.77134e-22	-0.352172	1.77134e-22	-0.0352034	0.345213	-0.241147	5.34575e-11	-0.0580986	0.119082	-0.0135713	0.716011	-0.0608285	0.102677	-0.0881164	0.0179547	0.178419	1.4267e-06	0.286015	4.8499e-15	0.609783	1.24377e-74	0.545508	3.86428e-57	0.152219	4.05788e-05	-0.0995221	0.00748814	-0.0308347	0.408398	0.142402	0.00012473
BMX	blue	-0.120193	0.00122285	0.120193	0.00122285	-0.0604587	0.104789	-0.0107275	0.773685	-0.111702	0.00266843	-0.16212	1.21671e-05	-0.0218191	0.558596	-0.16696	6.57515e-06	-0.0666444	0.0737145	-0.287412	3.52637e-15	0.346761	8.4615e-22	0.320741	1.03006e-18	-0.0510647	0.170788	0.0872976	0.0190538	0.104059	0.00515981	0.266698	3.31172e-13
BPI	blue	0.288368	2.83313e-15	-0.288368	2.83313e-15	-0.218346	3.13513e-09	-0.192309	1.95626e-07	0.0442866	0.23496	0.0449847	0.227656	-0.131573	0.000396817	-0.134428	0.00029488	0.00880311	0.813455	0.240336	6.22523e-11	0.326377	2.34098e-19	0.349981	3.34898e-22	-0.0119684	0.748346	-0.122852	0.000947866	0.0104087	0.780235	-0.169415	4.77939e-06
BRSK1	blue	-0.0649687	0.0812782	0.0649687	0.0812782	-0.0869697	0.0195102	0.183547	6.97071e-07	0.00397589	0.915127	0.0110383	0.767315	0.0810281	0.0295909	0.0154586	0.678588	0.0669633	0.0723421	0.137211	0.000219531	-0.387633	2.88449e-27	-0.309824	1.66334e-17	-0.193663	1.59872e-07	0.234421	1.85807e-10	0.0280034	0.452788	-0.0876755	0.0185394
BTBD14A	blue	0.022628	0.544104	-0.022628	0.544104	-0.105228	0.00467715	-0.0311872	0.403059	0.102044	0.00609859	0.0161282	0.665494	0.225964	8.43773e-10	-0.0543764	0.144667	0.138433	0.000192506	-0.117911	0.00151569	0.413766	3.43656e-31	0.536413	5.83649e-55	0.090611	0.0149403	0.0406984	0.275111	-0.0693051	0.0628927	0.231936	2.91655e-10
BTG2	blue	0.386891	3.68591e-27	-0.386891	3.68591e-27	-0.10373	0.00530364	-0.267702	2.68051e-13	-0.0356944	0.338523	-0.0327522	0.379861	0.0156905	0.674041	-0.0336462	0.366985	-0.00329029	0.929721	0.36184	1.00335e-23	0.548992	5.42421e-58	0.460804	3.47847e-39	-0.0753082	0.0432283	-0.160117	1.56169e-05	-0.0650104	0.0810824	-0.0201792	0.588539
BTG3	blue	-0.212496	8.31963e-09	0.212496	8.31963e-09	-0.0498289	0.18139	0.124657	0.000795106	0.0241752	0.516915	0.0258268	0.488687	-0.0801361	0.0314369	-0.00683788	0.85457	-0.151785	4.27082e-05	-0.161342	1.34097e-05	-0.400106	4.27389e-29	-0.173483	2.78909e-06	-0.107188	0.00395823	0.0360044	0.334341	0.0663202	0.075131	-0.230626	3.69117e-10
BTK	blue	0.311196	1.17988e-17	-0.311196	1.17988e-17	-0.218316	3.1511e-09	-0.373789	2.51509e-25	-0.213223	7.38036e-09	-0.244876	2.63574e-11	-0.231904	2.93315e-10	-0.331068	6.66185e-20	-0.165552	7.87806e-06	0.128848	0.000523932	0.845456	4.72664e-198	0.430457	6.94694e-34	-0.0715677	0.0547538	0.0167735	0.652968	0.191991	2.05057e-07	0.0510084	0.171261
BTLA	blue	0.332565	4.44012e-20	-0.332565	4.44012e-20	-0.0114594	0.758707	-0.18487	5.77635e-07	-0.2291	4.84811e-10	-0.233042	2.38769e-10	-0.107797	0.00375632	-0.194476	1.41542e-07	-0.105439	0.00459438	0.136348	0.000240719	0.756153	1.52413e-134	0.24653	1.9188e-11	-0.0322825	0.386735	0.0354296	0.34212	0.139519	0.000171146	-0.0428764	0.250216
BTN3A1	blue	0.280534	1.66324e-14	-0.280534	1.66324e-14	-0.196143	1.10075e-07	-0.193119	1.73401e-07	-0.244085	3.06538e-11	-0.268625	2.20557e-13	-0.102448	0.00589881	-0.340738	4.65657e-21	-0.094948	0.0107466	0.16333	1.0449e-05	0.561238	4.53288e-61	0.426993	2.59146e-33	-0.0262412	0.481737	0.130811	0.000429077	0.272983	8.69073e-14	0.25831	1.87008e-12
BTN3A2	blue	0.463765	9.88798e-40	-0.463765	9.88798e-40	-0.151347	4.49639e-05	-0.226576	7.57749e-10	-0.103773	0.00528441	-0.117348	0.00159721	0.0463012	0.214324	-0.131529	0.000398587	0.0530739	0.15455	0.344712	1.51778e-21	0.72022	2.74578e-116	0.537992	2.46936e-55	-0.022397	0.548224	-0.0649568	0.0813341	0.0237591	0.524159	0.127006	0.000630296
BTN3A3	blue	0.464875	6.15009e-40	-0.464875	6.15009e-40	-0.205501	2.5773e-08	-0.204618	2.96476e-08	-0.207073	2.00584e-08	-0.200188	5.92728e-08	-0.0890011	0.0168297	-0.247295	1.65545e-11	-0.046602	0.211359	0.356691	4.68628e-23	0.698779	1.05216e-106	0.585818	1.191e-67	-0.041581	0.264827	0.0133221	0.721008	0.145493	8.82566e-05	0.101691	0.00627782
BVES	blue	-0.344079	1.81639e-21	0.344079	1.81639e-21	0.0473975	0.203658	0.037539	0.314135	-0.0534509	0.151638	-0.0836535	0.0246874	-0.0957737	0.0100787	0.0366983	0.325103	-0.0710712	0.0564604	-0.260232	1.26458e-12	-0.347433	6.97885e-22	-0.241886	4.65119e-11	-0.0771224	0.0384207	0.051031	0.171071	0.0771114	0.0384484	0.173286	2.86393e-06
C10orf11	blue	0.410145	1.26113e-30	-0.410145	1.26113e-30	-0.179272	1.26826e-06	-0.285506	5.44328e-15	-0.217702	3.49551e-09	-0.262888	7.32567e-13	-0.129499	0.000490511	-0.282167	1.15528e-14	-0.115616	0.0018741	0.310783	1.30861e-17	0.598975	2.07128e-71	0.643269	1.8963e-85	0.155384	2.78302e-05	0.0736924	0.0479284	0.220846	2.04873e-09	-0.00535917	0.885775
C10orf125	blue	0.225078	9.85383e-10	-0.225078	9.85383e-10	-0.0883875	0.0176032	-0.210596	1.13542e-08	-0.14418	0.00010231	-0.162555	1.15211e-05	-0.0393787	0.290991	-0.19539	1.23359e-07	0.0254086	0.495756	0.0702151	0.0595066	0.576294	4.91952e-65	0.431042	5.55444e-34	0.340621	4.81141e-21	0.0987492	0.00796748	0.119564	0.00129797	0.174979	2.28074e-06
C10orf64	blue	0.0678688	0.0685592	-0.0678688	0.0685592	0.273975	7.01449e-14	0.0381401	0.306444	-0.340964	4.37057e-21	-0.248969	1.19641e-11	-0.0777009	0.0369862	-0.0847134	0.0229166	-0.0719297	0.0535366	-0.0736839	0.0479539	0.360622	1.4484e-23	0.0962481	0.00971187	-0.0429164	0.249774	0.126171	0.000684847	0.151504	4.41468e-05	-0.0532463	0.153214
C11orf21	blue	0.411921	6.67911e-31	-0.411921	6.67911e-31	-0.097621	0.00871631	-0.183609	6.91015e-07	-0.0846849	0.0229629	-0.130406	0.000447251	-0.0709664	0.0568262	-0.169603	4.66285e-06	-0.0569182	0.12678	0.257604	2.15729e-12	0.749043	1.0999e-130	0.285443	5.52178e-15	-0.024035	0.519349	-0.119959	0.00125034	0.0508518	0.172581	-0.189481	2.96725e-07
C11orf75	blue	0.273853	7.20279e-14	-0.273853	7.20279e-14	-0.077103	0.0384694	-0.232912	2.44467e-10	-0.0547225	0.142124	-0.107494	0.00385571	0.0250115	0.502517	-0.0809266	0.0297961	0.0100925	0.78675	0.0289692	0.437348	0.596585	1.02814e-70	0.546275	2.51244e-57	0.146412	7.95249e-05	-0.091554	0.0139224	-0.00317858	0.932101	-0.024473	0.511764
C12orf42	blue	-0.0428206	0.250834	0.0428206	0.250834	-0.212349	8.52318e-09	-0.084195	0.0237686	-0.241091	5.40281e-11	-0.3233	5.27773e-19	-0.22402	1.18478e-09	-0.339937	5.82599e-21	-0.165462	7.96941e-06	-0.186295	4.70975e-07	0.467676	1.84139e-40	0.0772834	0.0380167	-0.0757038	0.042139	0.169284	4.8619e-06	0.300614	1.59074e-16	0.31439	5.2695e-18
C12orf60	blue	-0.148136	6.52953e-05	0.148136	6.52953e-05	-0.0711748	0.0561007	0.0730112	0.0500345	-0.262573	7.81849e-13	-0.247177	1.69367e-11	-0.313382	6.80274e-18	-0.252591	5.87827e-12	-0.186941	4.29161e-07	-0.121641	0.00106513	-0.292708	1.03728e-15	-0.234006	2.00415e-10	-0.0155678	0.676446	0.239527	7.24218e-11	0.362273	8.80467e-24	0.053694	0.149783
C13orf18	blue	0.418571	5.969e-32	-0.418571	5.969e-32	-0.26462	5.11395e-13	-0.283208	9.14647e-15	-0.124796	0.00078431	-0.176902	1.75664e-06	-0.0993233	0.00760893	-0.287383	3.55013e-15	-0.0507042	0.173832	0.317577	2.33429e-18	0.735136	1.67359e-123	0.462359	1.79964e-39	-0.0695089	0.0621207	-0.00950212	0.798948	0.165035	8.41567e-06	-0.0320949	0.389502
C14orf161	blue	0.207125	1.98939e-08	-0.207125	1.98939e-08	0.262112	8.59775e-13	-0.136004	0.000249666	-0.221439	1.85052e-09	-0.164856	8.61038e-06	-0.0377378	0.311577	0.00435821	0.907001	-0.0465796	0.211578	0.108088	0.00366306	0.440242	1.55195e-35	0.286324	4.51992e-15	0.150499	4.96584e-05	-0.196661	1.01765e-07	0.0296174	0.427159	-0.0956325	0.0101903
C14orf181	blue	-0.0528909	0.155979	0.0528909	0.155979	-0.140217	0.000158613	-0.038154	0.306268	-0.199351	6.74482e-08	-0.240945	5.55256e-11	-0.0316689	0.395829	-0.245545	2.31875e-11	-0.0960664	0.00985092	-0.247275	1.6619e-11	0.40154	2.60305e-29	0.208804	1.51856e-08	0.0914651	0.0140157	0.212154	8.80084e-09	0.218537	3.03553e-09	0.161055	1.38994e-05
C14orf56	blue	0.186984	4.26498e-07	-0.186984	4.26498e-07	-0.0152361	0.682962	-0.103782	0.00528055	-0.189689	2.8782e-07	-0.199525	6.56635e-08	0.111438	0.00273169	-0.122875	0.00094574	-0.0794962	0.0328213	0.0715499	0.0548143	0.414573	2.56589e-31	0.360725	1.4042e-23	-0.00369593	0.921083	0.0426458	0.252775	0.1126	0.00246294	0.00820317	0.825958
C14orf73	blue	0.218192	3.21777e-09	-0.218192	3.21777e-09	0.368013	1.52318e-24	-0.162796	1.11772e-05	-0.402076	2.16118e-29	-0.303029	8.86856e-17	-0.0788371	0.0343012	-0.0105561	0.777205	-0.0293476	0.431383	0.0873965	0.0189181	0.414436	2.69606e-31	0.258439	1.82177e-12	0.268633	2.2017e-13	-0.09936	0.00758647	0.134472	0.000293504	-0.132371	0.00036542
C15orf27	blue	0.203367	3.61082e-08	-0.203367	3.61082e-08	-0.124893	0.000776836	-0.156569	2.41214e-05	-0.176035	1.97695e-06	-0.23926	7.61202e-11	-0.20896	1.48064e-08	-0.204631	2.95861e-08	-0.0830877	0.0256803	0.212053	8.9481e-09	0.309649	1.73741e-17	0.0286173	0.442939	-0.211614	9.61446e-09	0.0383983	0.303179	0.186427	4.62106e-07	0.160212	1.54335e-05
C15orf45	blue	-0.110022	0.00309538	0.110022	0.00309538	-0.0515259	0.166952	0.175748	2.05541e-06	-0.069737	0.0612662	-0.0389575	0.296186	-0.0273534	0.46335	-0.101298	0.00648324	-0.238621	8.57342e-11	-0.135407	0.00026598	-0.396795	1.33046e-28	-0.225321	9.44285e-10	-0.0346174	0.353308	0.0873478	0.0189847	0.164095	9.48517e-06	-0.420985	2.45051e-32
C15orf48	blue	-0.00357426	0.923673	0.00357426	0.923673	-0.025542	0.493494	-0.100154	0.00711566	-0.0537089	0.14967	-0.0839079	0.024252	-0.0904836	0.0150827	-0.071124	0.0562769	-0.034317	0.357503	-0.0918251	0.0136414	0.305816	4.48766e-17	0.102029	0.00610607	-0.0818891	0.0278979	-0.021795	0.559031	0.0254404	0.495216	0.0948494	0.0108289
C16orf44	blue	0.339894	5.8949e-21	-0.339894	5.8949e-21	-0.0706548	0.0579255	-0.234573	1.80721e-10	-0.160968	1.40495e-05	-0.149199	5.7755e-05	-0.119334	0.00132644	-0.193775	1.57232e-07	-0.0441096	0.236838	0.348962	4.49603e-22	0.356046	5.67294e-23	0.299043	2.31969e-16	0.0643489	0.0842298	-0.00524297	0.888235	0.158486	1.90921e-05	-0.0851249	0.0222595
C16orf54	blue	0.0723176	0.0522578	-0.0723176	0.0522578	0.349684	3.64909e-22	-0.174002	2.60171e-06	-0.426182	3.51822e-33	-0.348401	5.28404e-22	-0.113651	0.00224089	-0.18403	6.50911e-07	-0.136304	0.000241836	-0.109202	0.00332539	0.389595	1.5051e-27	0.0988744	0.00788802	0.0449045	0.228487	0.115356	0.00191909	0.25502	3.6265e-12	0.062547	0.0933066
C16orf74	blue	0.0802853	0.0311215	-0.0802853	0.0311215	-0.220565	2.14933e-09	-0.230229	3.96313e-10	-0.280269	1.76398e-14	-0.329459	1.02763e-19	-0.22712	6.88529e-10	-0.416435	1.30429e-31	-0.156982	2.29409e-05	-0.039836	0.28542	0.529001	3.11746e-53	0.32666	2.17147e-19	0.00473878	0.898922	0.207717	1.80919e-08	0.37556	1.43717e-25	0.159559	1.67307e-05
C17orf60	blue	0.444793	2.53792e-36	-0.444793	2.53792e-36	-0.178669	1.37852e-06	-0.246392	1.97071e-11	-0.199679	6.41172e-08	-0.225474	9.19332e-10	-0.147439	7.07295e-05	-0.240775	5.73241e-11	-0.0880982	0.0179784	0.307813	2.74202e-17	0.774208	5.74541e-145	0.576353	4.7418e-65	-0.0738354	0.0474958	0.00835878	0.822711	0.142887	0.000118198	-0.114248	0.00212299
C19orf57	blue	-0.157217	2.22959e-05	0.157217	2.22959e-05	-0.053749	0.149365	0.000507909	0.989138	-0.00271573	0.941969	0.00386521	0.917481	-0.0523031	0.160636	-0.0631025	0.0904289	-0.15895	1.80343e-05	-0.0768208	0.0391869	-0.294767	6.40105e-16	-0.264572	5.16524e-13	-0.0783709	0.0353823	0.092732	0.0127371	0.094054	0.0115138	-0.0559897	0.133104
C1QA	blue	0.430055	8.10097e-34	-0.430055	8.10097e-34	-0.104087	0.00514778	-0.238422	8.89605e-11	0.00472168	0.899285	0.00239687	0.948773	-0.035412	0.34236	-0.030083	0.419923	0.167523	6.11374e-06	0.301666	1.23417e-16	0.757951	1.5372e-135	0.6108	6.09669e-75	0.0299227	0.422406	-0.216132	4.55077e-09	-0.124073	0.000841793	0.0100528	0.787567
C1QB	blue	0.324865	3.49482e-19	-0.324865	3.49482e-19	-0.0987817	0.00794676	-0.237652	1.0262e-10	-0.0423867	0.255672	-0.0437879	0.240279	0.00580121	0.876426	-0.0797566	0.0322519	0.119528	0.00130237	0.201106	5.14123e-08	0.679092	1.25537e-98	0.6015	3.75406e-72	0.0583667	0.117385	-0.0965803	0.00946211	-0.0576686	0.121842	0.113829	0.00220499
C1QC	blue	0.353014	1.38494e-22	-0.353014	1.38494e-22	-0.109073	0.00336314	-0.269461	1.84735e-13	-0.0359712	0.334788	-0.0386243	0.30034	-0.119564	0.00129791	-0.0916697	0.0138019	0.0604726	0.104708	0.232892	2.45369e-10	0.686664	1.17103e-101	0.55429	2.62094e-59	0.000771044	0.983511	-0.162729	1.12708e-05	-0.054328	0.145025	0.0352428	0.344674
C1RL	blue	0.310556	1.38523e-17	-0.310556	1.38523e-17	-0.17606	1.97004e-06	-0.224481	1.09354e-09	-0.267571	2.7558e-13	-0.269989	1.65101e-13	-0.0947748	0.0108916	-0.367745	1.65489e-24	-0.154688	3.02572e-05	0.129069	0.000512351	0.643745	1.30154e-85	0.552075	9.36683e-59	0.295825	4.98803e-16	0.111665	0.00267714	0.279497	2.09365e-14	0.0164335	0.659555
C1orf115	blue	0.203142	3.74116e-08	-0.203142	3.74116e-08	-0.0847206	0.0229051	-0.278288	2.7344e-14	-0.314244	5.46783e-18	-0.314742	4.81843e-18	-0.191499	2.20559e-07	-0.290323	1.80566e-15	-0.179835	1.17317e-06	0.0446332	0.231313	0.552959	5.64113e-59	0.465434	4.8395e-40	0.290301	1.81478e-15	0.0837914	0.0244505	0.248577	1.29142e-11	0.0951037	0.0106178
C1orf162	blue	0.506473	3.0869e-48	-0.506473	3.0869e-48	-0.173873	2.64715e-06	-0.230714	3.63341e-10	-0.0507336	0.173582	-0.0908949	0.0146272	0.0727855	0.0507491	-0.137867	0.000204612	0.0316991	0.395379	0.30134	1.33537e-16	0.866543	3.42007e-219	0.585205	1.76557e-67	0.0065479	0.860673	-0.0856668	0.021419	-0.0138395	0.710649	-0.12557	0.000726798
C1orf179	blue	0.127145	0.000621636	-0.127145	0.000621636	0.14531	9.00979e-05	-0.0437404	0.240789	-0.15257	3.89328e-05	-0.16262	1.14274e-05	0.0990889	0.00775351	-0.00734967	0.84382	0.0528219	0.15652	-0.063208	0.0898903	0.508891	9.35511e-49	0.0722164	0.052589	0.290333	1.8017e-15	0.0232623	0.532873	0.0181539	0.626504	0.058761	0.114924
C1orf38	blue	0.410427	1.1403e-30	-0.410427	1.1403e-30	-0.113417	0.00228853	-0.249753	1.02692e-11	0.05774	0.121381	0.0436243	0.242041	0.185968	4.9364e-07	-0.0013434	0.971275	0.133135	0.000337537	0.285366	5.61969e-15	0.83346	2.1601e-187	0.557114	5.09594e-60	-0.0621213	0.0955617	-0.159492	1.68703e-05	-0.175911	2.0105e-06	0.0652371	0.0800257
C1orf51	blue	-0.416335	1.35278e-31	0.416335	1.35278e-31	0.0640838	0.0855187	0.0891693	0.0166229	-0.19478	1.35224e-07	-0.234547	1.81586e-10	-0.244695	2.72854e-11	-0.166255	7.19965e-06	-0.177341	1.65421e-06	-0.399091	6.06193e-29	-0.310372	1.45051e-17	-0.257622	2.14961e-12	-0.0802884	0.0311149	0.243507	3.42195e-11	0.294738	6.44541e-16	0.408509	2.258e-30
C2	blue	0.154427	3.12188e-05	-0.154427	3.12188e-05	-0.0161413	0.665238	-0.141311	0.000140694	0.0358701	0.336149	0.111827	0.00263891	0.0927684	0.012702	0.0325636	0.382612	0.144544	9.82202e-05	0.0328346	0.378662	0.513773	8.15712e-50	0.402824	1.66635e-29	0.395086	2.37944e-28	-0.094427	0.011188	-0.164544	8.95895e-06	0.169633	4.64498e-06
C20orf106	blue	0.0768194	0.0391905	-0.0768194	0.0391905	-0.200574	5.58398e-08	-0.204025	3.25572e-08	-0.221521	1.82461e-09	-0.322326	6.81105e-19	0.000242302	0.994818	-0.396039	1.72128e-28	-0.237702	1.01665e-10	-0.0199681	0.592445	0.394366	3.03621e-28	0.184741	5.88351e-07	-0.0246412	0.508866	0.266379	3.54118e-13	0.374996	1.71785e-25	0.182527	8.05121e-07
C20orf160	blue	0.312862	7.75791e-18	-0.312862	7.75791e-18	-0.286253	4.59366e-15	-0.353589	1.17006e-22	-0.325142	3.24742e-19	-0.360001	1.74574e-23	-0.181559	9.22484e-07	-0.451772	1.49704e-37	-0.228254	5.63346e-10	0.248617	1.28131e-11	0.479055	1.2219e-42	0.53011	1.72957e-53	-0.0359392	0.335219	0.207198	1.96599e-08	0.41531	1.96371e-31	0.0416807	0.263682
C20orf174	blue	0.340466	5.02424e-21	-0.340466	5.02424e-21	-0.209457	1.3664e-08	-0.291015	1.53835e-15	-0.1637	9.97108e-06	-0.211932	9.12669e-09	-0.0815536	0.0285474	-0.254474	4.04411e-12	-0.096517	0.00950931	0.24854	1.30076e-11	0.758732	5.63762e-136	0.283847	7.92238e-15	-0.0502118	0.178054	0.0456247	0.221103	0.135776	0.000255776	0.168087	5.68243e-06
C20orf42	blue	-0.344137	1.78672e-21	0.344137	1.78672e-21	-0.0776359	0.037145	0.277875	2.99484e-14	0.139617	0.000169335	0.0619814	0.0963123	0.152667	3.84878e-05	0.0512064	0.169603	0.0628244	0.0918603	-0.392292	6.10966e-28	-0.330793	7.17404e-20	-0.213875	6.62663e-09	0.139184	0.000177484	0.161384	1.3341e-05	-0.0499283	0.180519	0.239658	7.06651e-11
C20orf96	blue	-0.368733	1.21943e-24	0.368733	1.21943e-24	0.0105339	0.777662	0.0377904	0.310904	-0.177587	1.5995e-06	-0.206764	2.1075e-08	0.0632707	0.0895713	-0.255024	3.62353e-12	-0.0706599	0.0579075	-0.424715	6.10696e-33	-0.229409	4.58834e-10	-0.0625302	0.0933947	0.0704673	0.0585953	0.330879	7.0108e-20	0.341599	3.65697e-21	0.283098	9.37713e-15
C21orf119	blue	-0.37507	1.67835e-25	0.37507	1.67835e-25	0.0360479	0.333758	0.113903	0.0021904	-0.167379	6.22861e-06	-0.148438	6.30642e-05	-0.172508	3.17731e-06	-0.1097	0.00318403	-0.0706817	0.0578298	-0.310134	1.5394e-17	-0.298166	2.86101e-16	-0.273342	8.04442e-14	-0.0408159	0.273727	0.222772	1.47094e-09	0.225888	8.55135e-10	0.426986	2.59772e-33
C21orf63	blue	0.0900982	0.0155209	-0.0900982	0.0155209	-0.24324	3.59976e-11	-0.059729	0.109055	0.137331	0.00021673	0.1506	4.90756e-05	0.171633	3.56872e-06	-0.119208	0.00134228	0.0884968	0.0174631	0.071624	0.054563	0.344835	1.46551e-21	0.30936	1.86736e-17	-0.072202	0.0526363	0.0710953	0.0563766	-0.0723149	0.0522664	0.317638	2.29788e-18
C21orf71	blue	-0.108686	0.00347817	0.108686	0.00347817	-0.12985	0.000473294	-0.102491	0.00587803	-0.195903	1.14149e-07	-0.228823	5.09268e-10	-0.270753	1.40277e-13	-0.295223	5.74952e-16	-0.271985	1.0773e-13	0.0166212	0.655916	-0.308559	2.27864e-17	-0.369991	8.25511e-25	-0.108561	0.00351617	0.312607	8.27415e-18	0.36363	5.83384e-24	0.000833182	0.982182
C21orf96	blue	0.310137	1.53804e-17	-0.310137	1.53804e-17	-0.168525	5.36828e-06	-0.205705	2.49539e-08	-0.0645772	0.083133	-0.104872	0.00481946	0.0246499	0.508716	-0.200725	5.45465e-08	-0.0713998	0.0553258	0.113742	0.0022224	0.790391	3.60627e-155	0.45115	1.93137e-37	-0.0601884	0.106353	-0.086302	0.020469	0.047906	0.198845	-0.0246054	0.509483
C22orf37	blue	0.103541	0.00538797	-0.103541	0.00538797	-0.0262899	0.480924	-0.15037	5.0408e-05	-0.315214	4.27333e-18	-0.331437	6.0288e-20	-0.263123	6.97862e-13	-0.277537	3.22589e-14	-0.164632	8.85957e-06	-0.139578	0.000170058	0.513363	1.00243e-49	0.258133	1.93839e-12	0.0579683	0.119913	0.0732551	0.0492715	0.304942	5.56097e-17	-0.0592368	0.112009
C2orf55	blue	0.427072	2.51481e-33	-0.427072	2.51481e-33	-0.195897	1.1426e-07	-0.404894	8.08255e-30	-0.13388	0.000312294	-0.114544	0.0020667	-0.274413	6.38019e-14	-0.17979	1.1804e-06	-0.204979	2.80008e-08	0.421172	2.28717e-32	0.340793	4.58455e-21	0.340777	4.60602e-21	-0.103896	0.00523082	-0.137368	0.00021586	0.12698	0.000631957	-0.231444	3.18685e-10
C3	blue	0.32973	9.55535e-20	-0.32973	9.55535e-20	0.0921208	0.0133405	-0.17471	2.36522e-06	-0.124774	0.000786003	-0.0885716	0.0173679	0.0452337	0.22509	0.0219728	0.555829	0.0707959	0.0574255	0.163492	1.02372e-05	0.646811	1.13227e-86	0.450069	3.00431e-37	0.344672	1.53511e-21	-0.148555	6.22215e-05	-0.0804383	0.0308007	-0.0371489	0.319194
C3AR1	blue	0.379199	4.50076e-26	-0.379199	4.50076e-26	-0.0367445	0.324494	-0.206556	2.17885e-08	0.198941	7.18384e-08	0.138657	0.000187913	0.0911298	0.0143725	0.145914	8.41476e-05	0.347725	6.41818e-22	0.25811	1.94731e-12	0.611698	3.24181e-75	0.488195	1.89356e-44	0.00286309	0.938827	-0.285091	5.98128e-15	-0.285983	4.88524e-15	0.0220158	0.555056
C3orf14	blue	-0.210626	1.13e-08	0.210626	1.13e-08	0.0244355	0.51241	0.140589	0.000152298	0.062416	0.0939963	0.0421839	0.257956	-0.168606	5.31159e-06	0.0594673	0.110617	-0.0522063	0.161412	-0.100726	0.00679259	-0.443366	4.49221e-36	-0.280948	1.51671e-14	-0.0920599	0.013402	-0.0171119	0.646438	0.00409606	0.912572	-0.0664228	0.0746806
C3orf33	blue	-0.381403	2.21231e-26	0.381403	2.21231e-26	-0.098271	0.00827755	0.0885839	0.0173522	-0.316666	2.94865e-18	-0.33539	2.05183e-20	-0.355765	6.16584e-23	-0.368858	1.17312e-24	-0.407339	3.41804e-30	-0.352095	1.81168e-22	-0.373578	2.68764e-25	-0.217602	3.55511e-09	-0.104773	0.00485969	0.336807	1.38891e-20	0.476527	3.78593e-42	0.209614	1.33195e-08
C3orf58	blue	0.0988145	0.00792591	-0.0988145	0.00792591	-0.140422	0.000155112	-0.125236	0.000751144	-0.203188	3.71388e-08	-0.176729	1.7986e-06	-0.221563	1.81169e-09	-0.193215	1.70949e-07	-0.186871	4.3346e-07	-0.0948994	0.0107871	0.349748	3.58218e-22	0.429762	9.0594e-34	0.0874388	0.0188602	-0.0474311	0.203338	0.150499	4.96601e-05	-0.0714816	0.0550467
C4B	blue	0.375565	1.43484e-25	-0.375565	1.43484e-25	-0.0941578	0.0114223	-0.220714	2.09558e-09	0.0473821	0.203806	0.0272602	0.464876	0.15301	3.69577e-05	-0.0194926	0.60129	0.0643636	0.0841592	0.291795	1.28347e-15	0.534204	1.92987e-54	0.498065	1.82143e-46	0.414787	2.37474e-31	-0.08204	0.02761	-0.106531	0.00418713	-0.0395622	0.288746
C4orf31	blue	-0.27837	2.68575e-14	0.27837	2.68575e-14	-0.0874151	0.0188925	0.039557	0.288811	-0.154605	3.05597e-05	-0.0643531	0.0842097	-0.0710191	0.0566418	-0.205271	2.67311e-08	-0.163186	1.06411e-05	-0.263352	6.65462e-13	-0.276224	4.30115e-14	-0.0586362	0.115698	-0.035374	0.342879	0.305833	4.46896e-17	0.261106	1.05723e-12	0.203574	3.49517e-08
C4orf32	blue	0.155397	2.77879e-05	-0.155397	2.77879e-05	-0.128947	0.000518682	-0.201119	5.13066e-08	-0.222252	1.60889e-09	-0.240148	6.44843e-11	-0.0935783	0.0119414	-0.229544	4.47869e-10	-0.112129	0.00256883	0.0155403	0.676986	0.51508	4.2158e-50	0.588053	2.81383e-68	-0.0169038	0.65045	0.0303467	0.41586	0.175908	2.01123e-06	0.155817	2.64157e-05
C4orf7	blue	0.312343	8.84258e-18	-0.312343	8.84258e-18	-0.0400017	0.28342	-0.116872	0.00166937	-0.0201733	0.588647	-0.0645557	0.0832355	0.0179074	0.631196	-0.00617698	0.868492	0.0192796	0.605272	0.175752	2.05434e-06	0.597425	5.86223e-71	0.0767374	0.0394011	-0.126969	0.000632612	-0.133116	0.000338229	-0.0739618	0.0471163	-0.129855	0.000473063
C5AR1	blue	0.0790659	0.0337812	-0.0790659	0.0337812	-0.274442	6.33967e-14	-0.101979	0.00613107	0.206606	2.16142e-08	0.187913	3.72873e-07	-0.0173546	0.641773	-0.156244	2.50897e-05	0.098448	0.00816154	0.00547864	0.883246	0.268403	2.31172e-13	0.338056	9.83166e-21	-0.102466	0.00588987	-0.0990235	0.00779433	-0.0610607	0.101369	0.0523458	0.160294
C5orf20	blue	0.376792	9.71721e-26	-0.376792	9.71721e-26	-0.126689	0.00065049	-0.129018	0.000514986	-0.0174523	0.639897	-0.0451134	0.226327	0.0867804	0.019778	-0.0365223	0.327431	-0.015973	0.66852	0.234631	1.7883e-10	0.554494	2.33033e-59	0.115965	0.00181492	-0.0334778	0.369388	0.00214645	0.954119	-0.0715686	0.0547506	-0.120076	0.0012365
C5orf29	blue	0.334994	2.28715e-20	-0.334994	2.28715e-20	-0.293113	9.43718e-16	-0.23139	3.21783e-10	0.158308	1.95139e-05	0.0875669	0.018686	-0.0503132	0.177179	-0.128343	0.000551305	0.00762354	0.838079	0.189337	3.03042e-07	0.746052	4.22249e-129	0.382765	1.42234e-26	0.00251412	0.946271	-0.194799	1.34847e-07	-0.114942	0.00199311	-0.0288563	0.439138
C5orf39	blue	0.261462	9.8278e-13	-0.261462	9.8278e-13	-0.157167	2.24319e-05	-0.145358	8.96073e-05	-0.201771	4.63561e-08	-0.266729	3.29039e-13	0.0239133	0.521468	-0.28255	1.06038e-14	-0.0461064	0.216261	0.0521639	0.161753	0.74843	2.33237e-130	0.378738	5.21911e-26	-0.00644631	0.862813	0.15689	2.31989e-05	0.194074	1.50345e-07	0.104903	0.0048069
C6orf105	blue	0.393014	4.79259e-28	-0.393014	4.79259e-28	-0.220933	2.01827e-09	-0.265463	4.28949e-13	-0.0303283	0.416142	-0.112521	0.00248037	-0.0859327	0.0210168	-0.18606	4.87141e-07	-0.0859028	0.0210617	0.316225	3.30129e-18	0.506268	3.4145e-48	0.243882	3.18641e-11	-0.177873	1.53803e-06	-0.0103759	0.78091	0.0800008	0.0317255	-0.165749	7.68193e-06
C6orf115	blue	-0.0168456	0.651574	0.0168456	0.651574	-0.0929791	0.0125001	0.00405755	0.913391	-0.0387314	0.299001	-0.132695	0.000353332	-0.0291388	0.434669	-0.0925613	0.0129031	-0.0132501	0.722452	-0.234736	1.75436e-10	0.303274	8.35518e-17	0.204027	3.25449e-08	-0.0348211	0.35048	0.00228758	0.951106	0.0650569	0.0808648	-0.0344635	0.355453
C6orf159	blue	-0.395888	1.8118e-28	0.395888	1.8118e-28	0.0187406	0.615399	0.364829	4.04906e-24	-0.0626461	0.0927878	-0.0858209	0.021185	-0.0904666	0.0151018	-0.0351665	0.34572	-0.178256	1.45919e-06	-0.329659	9.73915e-20	-0.58742	4.23867e-68	-0.496821	3.29796e-46	-0.164334	9.20148e-06	0.161867	1.25592e-05	0.163319	1.04635e-05	-0.0305911	0.412113
C6orf32	blue	0.417707	8.194e-32	-0.417707	8.194e-32	-0.183559	6.95912e-07	-0.232687	2.54658e-10	-0.103348	0.00547503	-0.176464	1.8647e-06	-0.0758401	0.0417688	-0.150379	5.03578e-05	-0.0357774	0.3374	0.347825	6.23655e-22	0.725648	7.38147e-119	0.287732	3.27769e-15	-0.128428	0.000546591	-0.0816429	0.0283732	0.0639656	0.0860986	-0.047193	0.205618
C6orf52	blue	-0.199327	6.76943e-08	0.199327	6.76943e-08	-0.0905407	0.0150187	0.121234	0.00110746	-0.200328	5.80065e-08	-0.237378	1.07954e-10	-0.183425	7.09258e-07	-0.261234	1.02999e-12	-0.195951	1.13325e-07	-0.128837	0.000524502	-0.265955	3.86998e-13	-0.315491	3.98178e-18	-0.129303	0.000500359	0.31401	5.80168e-18	0.359765	1.87357e-23	0.0991971	0.00768645
C6orf81	blue	-0.19942	6.6736e-08	0.19942	6.6736e-08	-0.0472564	0.205009	0.0509807	0.171493	-0.195658	1.1846e-07	-0.213913	6.58436e-09	-0.0537604	0.149279	-0.223499	1.29692e-09	-0.205379	2.62781e-08	-0.152148	4.09212e-05	-0.238257	9.17347e-11	-0.283142	9.28444e-15	-0.103453	0.00542721	0.357507	3.67765e-23	0.291038	1.53012e-15	0.149239	5.74904e-05
C6orf97	blue	0.479745	8.95938e-43	-0.479745	8.95938e-43	-0.256289	2.81175e-12	-0.235773	1.45104e-10	-0.0662243	0.0755544	-0.093829	0.0117143	-0.0416884	0.263594	-0.202618	4.06128e-08	-0.0756601	0.0422581	0.376177	1.18146e-25	0.528588	3.87855e-53	0.479722	9.05564e-43	-0.0236072	0.526815	-0.0738401	0.0474816	0.070095	0.0599447	-0.187336	4.05345e-07
C8orf4	blue	0.520546	2.58725e-51	-0.520546	2.58725e-51	-0.155702	2.67862e-05	-0.211797	9.33136e-09	0.00673303	0.856776	0.00659941	0.859588	0.0891081	0.0166979	0.0263216	0.480393	0.050493	0.175634	0.482837	2.21232e-43	0.465723	4.27436e-40	0.679217	1.12145e-98	0.106699	0.00412764	-0.212853	7.84442e-09	-0.122901	0.000943359	-0.29101	1.53998e-15
C8orf48	blue	-0.390394	1.15333e-27	0.390394	1.15333e-27	-0.0648833	0.0816795	0.0270863	0.467729	-0.1543	3.16953e-05	-0.158518	1.90186e-05	-0.147059	7.38673e-05	-0.204305	3.115e-08	-0.141039	0.000144962	-0.2651	4.62759e-13	-0.27123	1.2666e-13	-0.143062	0.000115924	-0.0762018	0.0408005	0.251925	6.70458e-12	0.272694	9.25098e-14	0.506768	2.66999e-48
C9orf167	blue	0.197568	8.86421e-08	-0.197568	8.86421e-08	-0.0796601	0.0324619	-0.213507	7.04262e-09	-0.186249	4.74094e-07	-0.17653	1.84799e-06	-0.0157592	0.672697	-0.196591	1.02847e-07	-0.0747645	0.0447646	0.00400767	0.914451	0.529236	2.75113e-53	0.591671	2.65895e-69	0.186024	4.89675e-07	0.058759	0.114937	0.116854	0.00167216	0.0102118	0.78429
C9orf3	blue	-0.187231	4.11519e-07	0.187231	4.11519e-07	0.0042323	0.909677	0.013541	0.716618	-0.0405281	0.277126	-0.00371388	0.920701	0.0112114	0.763773	-0.0504113	0.176335	-0.0611755	0.100727	-0.159434	1.69923e-05	-0.275781	4.73824e-14	0.123231	0.000913654	0.118771	0.00139857	0.0476373	0.201377	0.0753512	0.0431089	-0.113297	0.00231345
C9orf33	blue	-0.433443	2.2066e-34	0.433443	2.2066e-34	-0.175675	2.07579e-06	0.148232	6.45737e-05	0.0719657	0.053417	0.100984	0.00665181	0.0503787	0.176615	-0.169597	4.66674e-06	-0.126737	0.000647418	-0.452591	1.06945e-37	-0.35571	6.26509e-23	-0.119051	0.0013622	0.0189903	0.610698	0.243337	3.53428e-11	0.131042	0.000419059	0.174174	2.5422e-06
C9orf45	blue	-0.111706	0.00266747	0.111706	0.00266747	-0.0465049	0.212312	0.0685843	0.0656861	-0.260775	1.13163e-12	-0.228644	5.2569e-10	-0.316079	3.42655e-18	-0.267543	2.77218e-13	-0.34318	2.34244e-21	-0.142967	0.000117145	-0.209312	1.39888e-08	-0.317212	2.56377e-18	-0.0299735	0.421618	0.170539	4.12381e-06	0.35457	8.77068e-23	-0.234676	1.77365e-10
C9orf52	blue	0.092921	0.0125555	-0.092921	0.0125555	-0.25763	2.14603e-12	-0.203047	3.79702e-08	-0.314168	5.57389e-18	-0.396659	1.39364e-28	-0.264083	5.71838e-13	-0.533337	3.0784e-54	-0.213766	6.74749e-09	-0.0768277	0.0391693	0.487914	2.15608e-44	0.36372	5.67596e-24	0.0257214	0.490464	0.298012	2.96761e-16	0.494309	1.08572e-45	0.178863	1.34207e-06
CA6	blue	0.155011	2.91059e-05	-0.155011	2.91059e-05	-0.149144	5.81255e-05	-0.00790941	0.832096	-0.0532098	0.153495	-0.118835	0.00139016	0.0089131	0.811168	-0.0769865	0.0387642	-0.116815	0.00167814	0.10534	0.004633	0.238335	9.0416e-11	0.0311356	0.403837	-0.0382117	0.305537	0.114668	0.00204353	0.048332	0.194876	-0.0721675	0.0527496
CA9	blue	-0.277065	3.57805e-14	0.277065	3.57805e-14	-0.142538	0.00012286	0.14179	0.00013346	0.123818	0.000863016	0.0811529	0.0293401	-0.142113	0.000128781	-0.000405811	0.991321	-0.0227764	0.541467	-0.24305	3.73207e-11	-0.314567	5.0367e-18	-0.277399	3.32529e-14	0.177385	1.64437e-06	0.084104	0.0239209	-0.0437254	0.240951	0.226482	7.70381e-10
CACHD1	blue	-0.219925	2.39767e-09	0.219925	2.39767e-09	0.142954	0.000117324	0.220971	2.00512e-09	-0.0203836	0.584767	0.000828933	0.982273	0.296974	3.79954e-16	0.0952959	0.0104605	0.0108646	0.770873	-0.164238	9.31489e-06	-0.335066	2.2429e-20	-0.199146	6.96032e-08	-0.050673	0.174097	0.165409	8.02402e-06	-0.000712163	0.98477	0.0476423	0.20133
CACNA2D1	blue	-0.137543	0.000211857	0.137543	0.000211857	0.0405448	0.276929	0.0502445	0.177772	-0.194054	1.50785e-07	-0.177827	1.54766e-06	-0.2447	2.72574e-11	-0.11535	0.00192031	-0.186253	4.73797e-07	-0.0262303	0.481918	-0.283552	8.46615e-15	-0.228618	5.28118e-10	-0.147298	7.1882e-05	0.131555	0.000397528	0.229188	4.77228e-10	0.0156887	0.674077
CACNA2D4	blue	0.385557	5.7163e-27	-0.385557	5.7163e-27	-0.263694	6.19986e-13	-0.427646	2.02428e-33	-0.32347	5.04714e-19	-0.361294	1.18324e-23	-0.206654	2.14496e-08	-0.474955	7.60819e-42	-0.249721	1.03324e-11	0.273382	7.97419e-14	0.657545	1.74802e-90	0.573507	2.76308e-64	-0.024653	0.508663	0.178102	1.49035e-06	0.385921	5.07081e-27	0.00701322	0.850884
CALN1	blue	-0.340963	4.37192e-21	0.340963	4.37192e-21	0.189259	3.06515e-07	0.184971	5.69341e-07	-0.14076	0.000149464	-0.106076	0.00435282	-0.0800097	0.0317063	0.049159	0.187337	-0.0103276	0.781905	-0.32615	2.48648e-19	-0.349342	4.02848e-22	-0.181239	9.64731e-07	-0.040401	0.278638	0.0968047	0.00929669	0.0873279	0.0190121	0.0108604	0.770959
CAPG	blue	0.389262	1.68125e-27	-0.389262	1.68125e-27	-0.115997	0.00180958	-0.293239	9.16197e-16	0.0163751	0.660689	-0.0312982	0.401386	0.0118267	0.751226	-0.0495813	0.183572	0.0540587	0.147032	0.255698	3.16594e-12	0.601883	2.89373e-72	0.321355	8.779e-19	-0.130826	0.000428439	-0.103739	0.00529963	-0.076659	0.0396035	-0.0931091	0.0123769
CAPN12	blue	0.101475	0.00638985	-0.101475	0.00638985	-0.0465947	0.21143	-0.193639	1.60459e-07	-0.198071	8.20852e-08	-0.194895	1.32903e-07	-0.113552	0.00226085	-0.247743	1.51826e-11	-0.0943671	0.0112398	-0.0115757	0.756336	0.321263	8.99238e-19	0.155095	2.88145e-05	0.331422	6.05257e-20	0.107339	0.00390729	0.23417	1.94507e-10	0.156117	2.54762e-05
CARD11	blue	0.335193	2.16565e-20	-0.335193	2.16565e-20	-0.242033	4.52353e-11	-0.13929	0.000175462	0.283192	9.18067e-15	0.23172	3.03221e-10	0.124845	0.000780563	0.0141967	0.703529	0.198594	7.57709e-08	0.203559	3.50341e-08	0.660072	2.10099e-91	0.228383	5.50603e-10	-0.0432472	0.24614	-0.202415	4.19246e-08	-0.257434	2.23262e-12	0.035028	0.347623
CARD9	blue	0.185904	4.98158e-07	-0.185904	4.98158e-07	-0.139221	0.000176782	-0.0733776	0.0488922	-0.215996	4.6553e-09	-0.194113	1.49475e-07	0.0244959	0.511369	-0.250083	9.62696e-12	-0.0134803	0.717835	-0.00735492	0.84371	0.516567	1.98292e-50	0.486572	4.00564e-44	0.0714493	0.0551566	0.0877888	0.0183876	0.180926	1.00786e-06	0.0316115	0.396687
CASP1	blue	0.490505	6.47224e-45	-0.490505	6.47224e-45	-0.173558	2.76121e-06	-0.311967	9.72093e-18	0.000404137	0.991357	-0.0290831	0.435548	-0.0217775	0.559346	-0.0640451	0.0857086	0.0235042	0.52862	0.315715	3.76026e-18	0.868302	4.05809e-221	0.604887	3.70849e-73	0.0154864	0.678043	-0.225345	9.40358e-10	-0.11447	0.00208059	-0.0624093	0.0940314
CASP10	blue	0.376223	1.16424e-25	-0.376223	1.16424e-25	-0.297145	3.64796e-16	-0.289756	2.05854e-15	-0.131079	0.000417481	-0.245159	2.49692e-11	0.0049942	0.893506	-0.314816	4.72855e-18	-0.0984587	0.00815455	0.168168	5.62271e-06	0.831448	1.09318e-185	0.6537	4.222e-89	0.068925	0.0643532	0.106454	0.0042147	0.178818	1.35037e-06	0.0130466	0.726543
CASP4	blue	0.456963	1.74678e-38	-0.456963	1.74678e-38	-0.150695	4.85355e-05	-0.269587	1.79847e-13	-0.0200872	0.59024	-0.0639033	0.0864056	0.12397	0.000850315	-0.0784281	0.0352479	0.128789	0.000527062	0.258614	1.7582e-12	0.901983	1.84672e-264	0.766582	1.89424e-140	0.0713473	0.0555058	-0.148723	6.10267e-05	-0.0930822	0.0124024	0.0401883	0.281178
CASP5	blue	0.467439	2.04071e-40	-0.467439	2.04071e-40	-0.0993504	0.00759236	-0.205676	2.50664e-08	0.0583153	0.117709	0.0237664	0.52403	0.159711	1.64206e-05	0.0423766	0.255785	0.165101	8.3457e-06	0.270804	1.38756e-13	0.874671	2.49707e-228	0.753691	3.41904e-133	0.054639	0.142734	-0.254162	4.30357e-12	-0.209243	1.41447e-08	-0.025016	0.502441
CCDC109B	blue	0.184869	5.77663e-07	-0.184869	5.77663e-07	-0.164553	8.94836e-06	-0.173769	2.68445e-06	-0.124725	0.000789818	-0.172707	3.09408e-06	-0.183239	7.28218e-07	-0.249435	1.09267e-11	-0.11893	0.00137774	0.0209856	0.573723	0.56999	2.38183e-63	0.266781	3.25421e-13	-0.030291	0.416716	0.0607145	0.103324	0.154571	3.06842e-05	-0.0364387	0.32854
CCDC88	blue	0.331003	6.77868e-20	-0.331003	6.77868e-20	-0.142683	0.000120903	-0.139855	0.00016501	-0.0620567	0.0959077	-0.105775	0.00446558	0.16077	1.44011e-05	-0.158612	1.8801e-05	0.0208634	0.575956	0.166716	6.78521e-06	0.721502	6.86791e-117	0.322558	6.41022e-19	-0.00156783	0.966478	0.0130673	0.726126	0.0337376	0.365683	0.0546096	0.142949
CCL11	blue	0.299272	2.19636e-16	-0.299272	2.19636e-16	-0.0297569	0.424983	-0.174013	2.59796e-06	-0.149503	5.57595e-05	-0.14115	0.000143214	0.0133712	0.720022	-0.0831971	0.0254858	-0.00019866	0.995751	0.198971	7.15077e-08	0.491928	3.32756e-45	0.431707	4.30492e-34	-0.0021594	0.953842	-0.0163665	0.660856	0.0385551	0.301208	-0.0262509	0.481574
CCL13	blue	0.220941	2.01548e-09	-0.220941	2.01548e-09	0.0671233	0.0716615	-0.040615	0.276097	0.110877	0.00287081	0.111152	0.00280179	0.185182	5.52416e-07	0.225322	9.44117e-10	0.208442	1.60994e-08	0.109788	0.00315946	0.562393	2.28827e-61	0.385478	5.86472e-27	-0.115516	0.0018912	-0.243062	3.72348e-11	-0.306384	3.90263e-17	0.0849909	0.0224716
CCL14	blue	0.385111	6.61583e-27	-0.385111	6.61583e-27	-0.132821	0.000348757	-0.17394	2.6234e-06	-0.130933	0.000423784	-0.168696	5.25002e-06	0.0384046	0.3031	-0.190633	2.50578e-07	0.00367917	0.92144	0.234541	1.81796e-10	0.644926	5.09586e-86	0.617239	6.29137e-77	0.0902289	0.015371	0.00684391	0.854443	0.0967971	0.00930226	-0.07685	0.0391122
CCL17	blue	0.274819	5.84132e-14	-0.274819	5.84132e-14	-0.157377	2.18632e-05	-0.19367	1.59702e-07	0.117032	0.00164474	-0.0293446	0.43143	0.0920247	0.0134376	-0.0263279	0.480289	0.0757505	0.0420117	0.130075	0.000462577	0.490797	5.64909e-45	0.172222	3.30018e-06	-0.0134555	0.718333	-0.0343846	0.356556	-0.0644964	0.08352	-0.0438027	0.240119
CCL18	blue	0.108869	0.00342328	-0.108869	0.00342328	-0.0829952	0.0258458	-0.0802101	0.0312802	0.0372483	0.317901	0.0181454	0.626665	0.00485593	0.896437	0.00902899	0.80876	0.0803574	0.03097	-0.0288388	0.439415	0.490811	5.61006e-45	0.238866	8.19087e-11	-0.149518	5.56594e-05	-0.179561	1.21851e-06	-0.109919	0.00312331	0.0838055	0.0244265
CCL19	blue	0.47642	3.96911e-42	-0.47642	3.96911e-42	-0.125236	0.000751134	-0.232486	2.64059e-10	0.020147	0.589134	-0.0414936	0.265833	0.0441859	0.236027	-0.0498566	0.181148	0.0140197	0.707055	0.368915	1.15246e-24	0.709628	1.91496e-111	0.204205	3.16476e-08	-0.0183256	0.623246	-0.12639	0.000670145	-0.0866381	0.0199814	-0.125166	0.00075628
CCL2	blue	0.493172	1.85508e-45	-0.493172	1.85508e-45	-0.1143	0.00211305	-0.304258	6.57395e-17	0.00189812	0.959422	-0.0432875	0.245699	0.104276	0.00506697	-0.0149401	0.688797	0.0997111	0.00737492	0.3803	3.15915e-26	0.730698	2.63583e-121	0.583249	6.16556e-67	0.0134154	0.719136	-0.206726	2.12045e-08	-0.108743	0.00346116	-0.0662019	0.0756538
CCL20	blue	0.114144	0.0021431	-0.114144	0.0021431	-0.22968	4.37155e-10	-0.13053	0.000441602	0.24045	6.09289e-11	0.17777	1.55989e-06	-0.0018104	0.961296	-0.107883	0.00372846	0.0255366	0.493586	0.0150541	0.686547	0.322878	5.89511e-19	0.191924	2.07095e-07	0.305919	4.37526e-17	-0.0660541	0.0763106	-0.0585409	0.116292	-0.00623812	0.867202
CCL21	blue	0.293708	8.21005e-16	-0.293708	8.21005e-16	-0.0378617	0.30999	-0.0907542	0.0147817	0.126982	0.000631804	0.112043	0.00258851	0.111599	0.00269287	0.053151	0.153951	0.166421	7.0474e-06	0.125925	0.000701734	0.648733	2.41457e-87	0.208192	1.67615e-08	0.0862191	0.0205909	-0.220486	2.17866e-09	-0.214206	6.27238e-09	-0.0928793	0.0125953
CCL23	blue	0.145698	8.6237e-05	-0.145698	8.6237e-05	0.150881	4.74874e-05	-0.0806216	0.0304203	-0.334559	2.57701e-20	-0.287562	3.40765e-15	-0.042303	0.256613	-0.125675	0.000719266	-0.00232297	0.95035	-0.0470313	0.207177	0.570469	1.77857e-63	0.408186	2.53163e-30	0.146291	8.06275e-05	0.0362367	0.33123	0.131783	0.000388286	0.031937	0.391841
CCL28	blue	0.0097879	0.793037	-0.0097879	0.793037	-0.193007	1.76327e-07	-0.156209	2.51961e-05	-0.270176	1.58636e-13	-0.324975	3.39428e-19	-0.084318	0.0235639	-0.381511	2.13626e-26	-0.139152	0.000178109	-0.0642872	0.0845286	0.340285	5.28544e-21	0.142747	0.000120055	0.143026	0.000116389	0.298791	2.46384e-16	0.371198	5.66691e-25	0.265711	4.07313e-13
CCL3	blue	0.296964	3.80867e-16	-0.296964	3.80867e-16	-0.0699904	0.0603284	-0.218017	3.31464e-09	0.00416436	0.91112	-0.0339614	0.36251	0.07306	0.0498809	-0.0253692	0.496424	0.0604036	0.105106	0.196945	9.74626e-08	0.476138	4.50032e-42	0.349311	4.06453e-22	-0.116387	0.00174584	-0.108421	0.00355899	-0.0631403	0.0902356	-0.0204209	0.584079
CCL3L3	blue	0.291867	1.26213e-15	-0.291867	1.26213e-15	-0.0243342	0.514161	-0.153428	3.51675e-05	0.0739067	0.0472813	0.0432155	0.246486	0.127391	0.000606524	0.0906291	0.0149201	0.170768	4.00109e-06	0.197672	8.72509e-08	0.488775	1.44723e-44	0.324972	3.39697e-19	-0.137278	0.000217953	-0.198295	7.93195e-08	-0.177022	1.72815e-06	-0.00714001	0.848221
CCL4	blue	0.399133	5.9756e-29	-0.399133	5.9756e-29	-0.123145	0.000921325	-0.219529	2.5652e-09	0.032313	0.386287	-0.00167887	0.964106	0.0916122	0.0138616	-0.0350091	0.347884	0.0762649	0.0406334	0.333337	3.59783e-20	0.516957	1.62593e-50	0.385981	4.97189e-27	-0.131557	0.000397453	-0.116927	0.00166077	-0.0832825	0.0253347	-0.0758165	0.0418328
CCL5	blue	0.452862	9.56419e-38	-0.452862	9.56419e-38	-0.106297	0.00427148	-0.183663	6.85744e-07	0.0379972	0.308261	0.0125911	0.735728	0.117831	0.00152704	0.0554975	0.136553	0.148798	6.04952e-05	0.355001	7.72493e-23	0.75242	1.67921e-132	0.325221	3.18071e-19	-0.0546618	0.142567	-0.179354	1.25392e-06	-0.194379	1.43616e-07	0.0494271	0.18494
CCL8	blue	0.197082	9.5457e-08	-0.197082	9.5457e-08	-0.195337	1.24341e-07	-0.167502	6.13041e-06	-0.123269	0.000910363	-0.143158	0.000114681	-0.0349621	0.348532	-0.178052	1.50063e-06	-0.0405089	0.277355	0.120176	0.00122483	0.479885	8.41409e-43	0.488893	1.36976e-44	-0.11634	0.00175344	0.0178944	0.631445	0.122496	0.000981063	0.0975725	0.00874987
CCND2	blue	0.390016	1.308e-27	-0.390016	1.308e-27	-0.131479	0.000400663	-0.292912	9.8904e-16	-0.0774732	0.0375453	-0.134587	0.000289984	-0.0697871	0.0610798	-0.131841	0.000386002	0.0425795	0.253514	0.215864	4.75955e-09	0.750304	2.32568e-131	0.712991	5.86265e-113	-0.0950407	0.0106697	-0.155602	2.71092e-05	0.0146919	0.693703	-0.0393483	0.291364
CCR1	blue	0.172057	3.37346e-06	-0.172057	3.37346e-06	0.0503377	0.176968	0.0367788	0.324043	0.335735	1.86653e-20	0.254831	3.76588e-12	0.156561	2.41439e-05	0.438754	2.78865e-35	0.342831	2.58537e-21	0.0565353	0.129359	0.438888	2.64587e-35	0.298292	2.77635e-16	-0.0401459	0.281687	-0.499904	7.53912e-47	-0.516257	2.32126e-50	-0.0289625	0.437454
CCR2	blue	0.404458	9.41583e-30	-0.404458	9.41583e-30	-0.130246	0.000454596	-0.326902	2.03642e-19	-0.217064	3.89224e-09	-0.216361	4.37945e-09	-0.221485	1.83583e-09	-0.234225	1.92572e-10	-0.131944	0.000381904	0.232366	2.69835e-10	0.777092	1.01071e-146	0.387297	3.22383e-27	0.0579532	0.12001	-0.0407254	0.274793	0.128838	0.000524446	-0.0117936	0.751899
CCR5	blue	0.32642	2.31488e-19	-0.32642	2.31488e-19	-0.11931	0.00132941	-0.169633	4.64484e-06	0.0236956	0.525268	-0.0294477	0.429813	0.266818	3.22941e-13	-0.027099	0.467522	0.156522	2.42586e-05	0.190868	2.4208e-07	0.761832	1.01206e-137	0.377229	8.45414e-26	0.0245982	0.509606	-0.0532482	0.153199	-0.108554	0.00351822	0.201432	4.88685e-08
CCR6	blue	0.355773	6.14978e-23	-0.355773	6.14978e-23	-0.279861	1.93133e-14	-0.250186	9.4353e-12	-0.225213	9.62338e-10	-0.273605	7.59896e-14	-0.122027	0.00102641	-0.344456	1.63208e-21	-0.191775	2.11727e-07	0.29422	7.28056e-16	0.637573	1.63305e-83	0.243881	3.1868e-11	-0.0607608	0.103061	0.12831	0.000553145	0.265856	3.95132e-13	0.0662926	0.0752529
CCR7	blue	0.406906	3.98272e-30	-0.406906	3.98272e-30	-0.120063	0.00123805	-0.191098	2.33993e-07	-0.0546656	0.142539	-0.110054	0.00308673	0.0338588	0.363963	-0.11887	0.00138559	-0.00553227	0.882112	0.219903	2.40658e-09	0.796417	3.34279e-159	0.306394	3.89243e-17	-0.00162931	0.965165	-0.0918894	0.0135754	-0.0109151	0.769839	-0.122961	0.000937892
CCRL2	blue	0.366618	2.34112e-24	-0.366618	2.34112e-24	-0.19164	2.15986e-07	-0.31187	9.96099e-18	-0.143468	0.000110794	-0.174482	2.43915e-06	-0.125358	0.00074215	-0.243582	3.37296e-11	-0.104265	0.00507176	0.210409	1.17057e-08	0.685729	2.80395e-101	0.499921	7.47542e-47	-0.14024	0.000158224	-0.00981132	0.792553	0.118236	0.0014704	-0.0202745	0.586779
CD14	blue	0.400461	3.78035e-29	-0.400461	3.78035e-29	0.00676384	0.856127	-0.278984	2.34505e-14	0.129102	0.000510664	0.164439	9.07978e-06	-0.000267215	0.994285	0.12547	0.000733983	0.210078	1.23532e-08	0.321515	8.41951e-19	0.586431	8.02713e-68	0.479048	1.22564e-42	0.0639882	0.0859875	-0.334301	2.76561e-20	-0.280493	1.67845e-14	-0.0593995	0.111025
CD160	blue	0.341987	3.27935e-21	-0.341987	3.27935e-21	-0.272854	8.93653e-14	-0.220683	2.10653e-09	-0.136045	0.000248589	-0.204254	3.14027e-08	-0.101209	0.00653073	-0.264593	5.14287e-13	-0.162349	1.18219e-05	0.228357	5.53228e-10	0.670023	4.07442e-95	0.249593	1.05938e-11	0.0461379	0.215947	0.0678575	0.0686055	0.14772	6.84896e-05	0.00493544	0.894751
CD180	blue	0.236798	1.20152e-10	-0.236798	1.20152e-10	-0.283543	8.48376e-15	-0.201552	4.79638e-08	-0.0349361	0.34889	-0.142959	0.000117254	-0.198451	7.74463e-08	-0.209617	1.33122e-08	-0.108546	0.00352069	0.099133	0.00772611	0.687578	4.96843e-102	0.32264	6.27472e-19	-0.0368731	0.322802	-0.0514117	0.167896	0.0693767	0.0626204	0.0361739	0.33207
CD19	blue	0.22302	1.40912e-09	-0.22302	1.40912e-09	-0.0948309	0.0108445	-0.0557756	0.134596	0.165698	7.73217e-06	0.0544902	0.143827	0.204229	3.15257e-08	0.108307	0.00359441	0.175438	2.14372e-06	0.0715754	0.0547276	0.676487	1.31937e-97	0.215906	4.72577e-09	-0.0368265	0.323415	-0.197934	8.38227e-08	-0.244913	2.61725e-11	0.0615372	0.0987262
CD1A	blue	0.264109	5.68799e-13	-0.264109	5.68799e-13	0.0879905	0.01812	-0.0801318	0.031446	0.280829	1.55759e-14	0.171033	3.86386e-06	0.143322	0.000112607	0.316536	3.04893e-18	0.171107	3.82597e-06	0.204307	3.11404e-08	0.378495	5.64114e-26	0.00834661	0.822965	-0.0792463	0.0333758	-0.340684	4.72767e-21	-0.381778	1.95951e-26	-0.11562	0.00187331
CD1B	blue	0.27484	5.8153e-14	-0.27484	5.8153e-14	-0.0809796	0.0296887	-0.0967321	0.00934993	0.19574	1.17011e-07	0.207736	1.80346e-08	0.184359	6.21189e-07	0.0824966	0.0267542	0.0773213	0.0379222	0.201348	4.95132e-08	0.354829	8.12742e-23	0.00582593	0.875903	-0.0615417	0.0987016	-0.122298	0.00099991	-0.231277	3.28381e-10	-0.088599	0.0173332
CD1C	blue	0.479889	8.39926e-43	-0.479889	8.39926e-43	-0.20652	2.19141e-08	-0.280358	1.72975e-14	0.0252808	0.497926	-0.0503352	0.176989	-0.0846514	0.0230171	-0.118544	0.00142862	-0.0127173	0.733179	0.375803	1.33032e-25	0.772877	3.63737e-144	0.374282	2.15303e-25	0.0124631	0.738315	-0.160968	1.40495e-05	-0.0471755	0.205786	-0.118715	0.00140595
CD1D	blue	0.167935	5.79604e-06	-0.167935	5.79604e-06	-0.314425	5.22239e-18	-0.292993	9.70546e-16	-0.140777	0.000149196	-0.268085	2.47226e-13	-0.274	6.97764e-14	-0.304782	5.78329e-17	-0.224785	1.03708e-09	0.05288	0.156065	0.641015	1.11828e-84	0.420425	3.01541e-32	-0.0137609	0.71222	0.0484037	0.194214	0.198507	7.67834e-08	0.0735714	0.0482969
CD1E	blue	0.512562	1.4997e-49	-0.512562	1.4997e-49	0.0554493	0.136895	-0.228347	5.54172e-10	-0.0543826	0.144621	-0.045116	0.226301	-0.0841168	0.0238993	0.0282871	0.448221	-0.0209717	0.573975	0.395387	2.14826e-28	0.578802	1.02612e-65	0.191961	2.05986e-07	-0.042605	0.253229	-0.232406	2.67895e-10	-0.108893	0.00341609	-0.261268	1.02267e-12
CD2	blue	0.516386	2.17423e-50	-0.516386	2.17423e-50	-0.15796	2.03635e-05	-0.245563	2.31079e-11	0.0238033	0.523385	-0.0333156	0.371714	0.0969498	0.00919111	-0.0608158	0.102749	0.0779204	0.0364542	0.36554	3.25756e-24	0.864792	2.64865e-217	0.356576	4.84959e-23	-0.0148299	0.690974	-0.142895	0.000118095	-0.10507	0.00473989	-0.0165754	0.656802
CD200R1	blue	0.321421	8.62787e-19	-0.321421	8.62787e-19	-0.169223	4.90053e-06	-0.21572	4.8751e-09	-0.314501	5.12243e-18	-0.358821	2.48544e-23	-0.0580284	0.119529	-0.337509	1.14408e-20	-0.204874	2.84674e-08	0.19346	1.64804e-07	0.615454	2.26046e-76	0.343851	1.93793e-21	0.00447412	0.90454	0.246778	1.82935e-11	0.307102	3.26912e-17	0.0487156	0.191352
CD209	blue	0.106553	0.00417933	-0.106553	0.00417933	0.344714	1.51679e-21	0.0981246	0.00837463	0.0738364	0.0474927	0.0712983	0.0556742	0.294374	7.02214e-16	0.328366	1.37771e-19	0.369017	1.11664e-24	-0.0356113	0.339649	0.409211	1.75966e-30	0.226675	7.44621e-10	0.0868972	0.0196123	-0.26488	4.84473e-13	-0.331603	5.76298e-20	0.0559309	0.133513
CD22	blue	0.201676	4.70469e-08	-0.201676	4.70469e-08	-0.176987	1.73631e-06	-0.105389	0.00461363	0.186949	4.28619e-07	0.00788774	0.832549	0.0584608	0.116794	-0.0260987	0.48412	0.124668	0.00079421	0.0426384	0.252858	0.657371	2.02043e-90	0.194431	1.42499e-07	-0.0314412	0.399237	-0.115875	0.00182996	-0.124946	0.000772844	0.055439	0.136968
CD226	blue	0.36134	1.16695e-23	-0.36134	1.16695e-23	-0.226426	7.77985e-10	-0.188235	3.55838e-07	0.0968243	0.00928238	-0.0253006	0.497589	0.0453288	0.224115	0.0109817	0.768474	0.0298681	0.423254	0.277956	2.94186e-14	0.568103	7.48352e-63	0.225156	9.71958e-10	0.0808131	0.0300271	-0.190814	2.43996e-07	-0.104683	0.00489677	-0.165134	8.31059e-06
CD247	blue	0.395048	2.40996e-28	-0.395048	2.40996e-28	-0.136194	0.000244672	-0.157515	2.15007e-05	-0.0891085	0.0166975	-0.142595	0.000122095	-0.0564863	0.129692	-0.158162	1.98669e-05	-0.0297791	0.424637	0.182395	8.20283e-07	0.809461	2.03386e-168	0.284236	7.25569e-15	-0.0412658	0.268469	-0.0613144	0.099955	0.0381535	0.306274	-0.0672901	0.0709578
CD27	blue	0.33711	1.27758e-20	-0.33711	1.27758e-20	-0.0805577	0.0305524	-0.140635	0.000151529	0.0722389	0.0525152	0.0531299	0.154115	0.109757	0.00316801	0.00963803	0.796135	0.153823	3.3552e-05	0.139494	0.000171612	0.782371	5.27879e-150	0.210665	1.12285e-08	-0.0452079	0.225355	-0.149002	5.90877e-05	-0.172053	3.37539e-06	0.0222113	0.551548
CD28	blue	0.134748	0.000285125	-0.134748	0.000285125	-0.209166	1.4322e-08	-0.16006	1.57262e-05	-0.235674	1.47754e-10	-0.297903	3.04565e-16	-0.196568	1.03213e-07	-0.345322	1.27606e-21	-0.149389	5.65029e-05	-0.057637	0.122047	0.665198	2.68005e-93	0.383135	1.26109e-26	-0.105642	0.00451619	0.099982	0.00721536	0.257164	2.35799e-12	0.16069	1.45438e-05
CD300A	blue	0.19458	1.39352e-07	-0.19458	1.39352e-07	-0.105554	0.00455001	-0.0329931	0.376364	0.0102867	0.782748	-0.0246575	0.508585	-0.00415522	0.911315	-0.0661772	0.0757629	0.1333	0.000331818	0.05214	0.161946	0.618968	1.81027e-77	0.428941	1.23824e-33	-0.0334604	0.369638	-0.0618426	0.0970612	-0.0812603	0.0291258	0.134207	0.000301789
CD300C	blue	0.137861	0.000204755	-0.137861	0.000204755	-0.14405	0.000103816	-0.267875	2.58462e-13	-0.0587208	0.115173	-0.0875271	0.0187399	-0.218756	2.92478e-09	-0.230089	4.06389e-10	-0.0675533	0.0698582	0.00607128	0.870722	0.492628	2.39637e-45	0.345947	1.06771e-21	-0.0486603	0.191857	-0.0253119	0.497398	0.099588	0.00744853	0.0997771	0.00733577
CD300LF	blue	0.412631	5.17415e-31	-0.412631	5.17415e-31	-0.128342	0.000551327	-0.319498	1.42192e-18	-0.160006	1.58324e-05	-0.190899	2.40954e-07	-0.173678	2.71728e-06	-0.156547	2.41849e-05	-0.112757	0.00242857	0.303106	8.70467e-17	0.640097	2.29465e-84	0.337299	1.21251e-20	-0.13356	0.000322928	-0.0378601	0.310011	0.0879055	0.0182323	-0.12804	0.000568355
CD33	blue	0.482065	3.14127e-43	-0.482065	3.14127e-43	-0.129397	0.000495596	-0.313766	6.17287e-18	-0.109378	0.00327481	-0.0991865	0.00769304	-0.138038	0.000200881	-0.143217	0.000113932	-0.0577673	0.121204	0.368938	1.1445e-24	0.728524	3.02788e-120	0.5442	8.0265e-57	-0.0176695	0.635739	-0.119765	0.00127347	0.0150842	0.685954	-0.109482	0.00324534
CD37	blue	0.394795	2.6262e-28	-0.394795	2.6262e-28	-0.108394	0.00356738	-0.234057	1.98564e-10	-0.0889696	0.0168687	-0.127678	0.000589354	-0.0541352	0.14646	-0.107994	0.00369317	0.0162592	0.662943	0.215378	5.16201e-09	0.880174	6.94919e-235	0.367936	1.56012e-24	-0.0820771	0.0275395	-0.085445	0.0217596	-0.0352231	0.344943	0.00829861	0.823966
CD38	blue	0.334703	2.47733e-20	-0.334703	2.47733e-20	-0.162699	1.13131e-05	-0.246881	1.79345e-11	-0.0669115	0.0725637	-0.114506	0.00207388	-0.117683	0.00154823	-0.116328	0.00175534	-0.00453714	0.903201	0.156075	2.5607e-05	0.814707	2.50292e-172	0.398937	6.39178e-29	-0.0660477	0.0763392	-0.155244	2.83053e-05	-0.016988	0.648826	0.0313713	0.400287
CD3D	blue	0.451299	1.81729e-37	-0.451299	1.81729e-37	-0.135952	0.000251039	-0.256629	2.62621e-12	-0.0867299	0.0198499	-0.136736	0.00023097	-0.039063	0.29488	-0.155204	2.84389e-05	-0.0108603	0.770961	0.292017	1.21879e-15	0.836532	4.86221e-190	0.298878	2.41351e-16	-0.0211416	0.570876	-0.0660434	0.0763583	0.0260381	0.485135	-0.0258256	0.488707
CD3G	blue	0.412064	6.34462e-31	-0.412064	6.34462e-31	-0.133887	0.000312074	-0.256401	2.74919e-12	-0.092136	0.0133252	-0.147794	6.79072e-05	-0.0206343	0.580155	-0.177763	1.5614e-06	-0.00204741	0.956234	0.228091	5.79939e-10	0.805809	9.0943e-166	0.288014	3.0728e-15	-0.00957158	0.79751	-0.0327775	0.379492	0.0580648	0.119297	-0.00282736	0.939588
CD40	blue	0.308577	2.26857e-17	-0.308577	2.26857e-17	-0.165833	7.60007e-06	-0.249779	1.02169e-11	-0.0151464	0.684727	-0.0843139	0.0235707	0.0107676	0.772864	-0.0792565	0.033353	0.0801106	0.0314911	0.0979872	0.00846664	0.751302	6.75906e-132	0.551355	1.41382e-58	-0.110178	0.0030533	-0.0890413	0.0167802	-0.0344902	0.355081	0.0594927	0.110465
CD40LG	blue	0.327253	1.85462e-19	-0.327253	1.85462e-19	-0.34215	3.13225e-21	-0.111747	0.00265773	0.434469	1.48412e-34	0.212288	8.60951e-09	0.0898788	0.0157752	0.00315788	0.932542	0.133909	0.000311369	0.227729	6.18296e-10	0.461344	2.76786e-39	0.118894	0.0013824	-0.0797153	0.0323415	-0.26597	3.8578e-13	-0.231249	3.30066e-10	-0.121237	0.00110719
CD48	blue	0.510894	3.45462e-49	-0.510894	3.45462e-49	-0.158681	1.86406e-05	-0.27749	3.25931e-14	0.0192516	0.605795	-0.0530198	0.154971	-0.0534896	0.151342	-0.0557451	0.134809	0.0458465	0.218863	0.359974	1.7597e-23	0.898506	2.65428e-259	0.351144	2.38937e-22	-0.0767884	0.0392701	-0.207528	1.86469e-08	-0.10583	0.00444449	-0.0602309	0.106105
CD5	blue	0.322388	6.70237e-19	-0.322388	6.70237e-19	-0.00874982	0.814564	-0.108106	0.00365745	0.188724	3.31386e-07	0.179864	1.16833e-06	0.160232	1.53945e-05	0.177636	1.58883e-06	0.221825	1.73186e-09	0.182459	8.12903e-07	0.660862	1.07879e-91	0.126575	0.000657948	-0.0740116	0.0469674	-0.257246	2.31917e-12	-0.351013	2.48227e-22	-0.0160289	0.667428
CD52	blue	0.430767	6.17156e-34	-0.430767	6.17156e-34	-0.114958	0.00199026	-0.235688	1.47379e-10	-0.0507368	0.173555	-0.109515	0.00323596	0.00194461	0.958429	-0.114519	0.00207132	0.0616794	0.097948	0.248772	1.24334e-11	0.846792	2.69704e-199	0.325769	2.75126e-19	-0.0228633	0.539924	-0.0747251	0.0448777	-0.0323977	0.385042	-0.0156996	0.673863
CD53	blue	0.472103	2.6765e-41	-0.472103	2.6765e-41	-0.137939	0.000203047	-0.305368	5.00925e-17	-0.0164596	0.659049	-0.0358784	0.336037	-0.0717645	0.0540893	-0.0594332	0.110822	0.0120999	0.745674	0.322736	6.11842e-19	0.901762	3.97468e-264	0.4728	1.97012e-41	-0.0770229	0.0386721	-0.237065	1.14389e-10	-0.115635	0.00187077	-0.0514927	0.167226
CD58	blue	0.422555	1.36857e-32	-0.422555	1.36857e-32	-0.101665	0.00629127	-0.316203	3.31954e-18	-0.108231	0.003618	-0.118578	0.00142406	-0.193587	1.61701e-07	-0.15106	4.65048e-05	-0.0758445	0.0417569	0.37851	5.61454e-26	0.50326	1.48624e-47	0.532558	4.67824e-54	-0.0383026	0.304386	-0.100858	0.00672002	0.0745442	0.0453997	-0.00871165	0.815359
CD5L	blue	0.195637	1.18833e-07	-0.195637	1.18833e-07	-0.117616	0.00155802	-0.0884789	0.017486	0.0488667	0.189977	-0.000717084	0.984665	-0.0989169	0.00786122	-0.0267346	0.473531	0.0367358	0.324609	0.210585	1.1375e-08	0.302348	1.04627e-16	0.110796	0.00289149	0.116147	0.00178488	-0.107347	0.00390453	-0.0512332	0.169379	-0.045314	0.224267
CD6	blue	0.444581	2.76329e-36	-0.444581	2.76329e-36	-0.0902395	0.0153589	-0.211643	9.56901e-09	0.169258	4.87866e-06	0.0583169	0.117698	0.160104	1.56415e-05	0.0537983	0.148992	0.209831	1.28591e-08	0.314556	5.05133e-18	0.776504	2.31459e-146	0.234033	1.99432e-10	0.0044372	0.905324	-0.180807	1.02476e-06	-0.217343	3.7132e-09	-0.00788577	0.832591
CD68	blue	0.328946	1.17929e-19	-0.328946	1.17929e-19	-0.107551	0.00383663	-0.33417	2.86601e-20	-0.0569696	0.126437	-0.0697146	0.0613497	-0.0651856	0.0802647	-0.112058	0.0025852	0.0467579	0.209833	0.222437	1.55838e-09	0.694373	7.69775e-105	0.502906	1.7656e-47	-0.0494852	0.184424	-0.0922177	0.0132432	-0.0283451	0.447291	0.0215261	0.563892
CD69	blue	0.47481	8.11257e-42	-0.47481	8.11257e-42	-0.185948	4.95037e-07	-0.258133	1.93823e-12	-0.0934807	0.0120308	-0.141867	0.000132337	-0.0568848	0.127004	-0.16987	4.50244e-06	-0.0486196	0.192229	0.356681	4.70107e-23	0.802804	1.25357e-163	0.38899	1.84034e-27	-0.101016	0.00663437	-0.0802847	0.0311228	0.0381899	0.305812	-0.0463897	0.213448
CD70	blue	-0.00588175	0.874724	0.00588175	0.874724	0.168884	5.12268e-06	-0.065585	0.0784261	-0.21131	1.01051e-08	-0.2085	1.59475e-08	0.134787	0.000283961	-0.0417326	0.263088	-0.0126457	0.734626	-0.14623	8.11866e-05	0.459008	7.41661e-39	0.131545	0.000397924	-0.0637151	0.0873377	0.0979362	0.00850103	0.0449238	0.228286	0.302625	9.78306e-17
CD72	blue	0.295465	5.43037e-16	-0.295465	5.43037e-16	-0.15544	2.76451e-05	-0.289793	2.041e-15	-0.18914	3.11871e-07	-0.202049	4.43873e-08	-0.196457	1.04965e-07	-0.234777	1.74136e-10	-0.0939874	0.0115728	0.143963	0.000104828	0.815775	3.86386e-173	0.386572	4.09367e-27	-0.0404272	0.278325	-0.0510144	0.171211	0.118248	0.00146869	0.132028	0.000378618
CD74	blue	0.557404	4.30363e-60	-0.557404	4.30363e-60	-0.11382	0.0022069	-0.373056	3.1668e-25	0.0509513	0.171741	0.0228573	0.540031	-0.0224587	0.547122	0.00803018	0.829571	0.078214	0.0357523	0.436996	5.55281e-35	0.858003	3.21195e-210	0.511892	2.09796e-49	-0.0473843	0.203785	-0.32004	1.23569e-18	-0.184219	6.33678e-07	-0.101	0.00664277
CD79A	blue	0.153855	3.34253e-05	-0.153855	3.34253e-05	0.0269222	0.470433	0.0411809	0.269456	0.206585	2.16865e-08	0.132208	0.00037163	0.287607	3.37255e-15	0.2315	3.15492e-10	0.431831	4.10515e-34	0.0284369	0.44582	0.572562	4.93927e-64	0.123941	0.000852713	-0.015736	0.673151	-0.156431	2.45267e-05	-0.330127	8.58597e-20	0.196099	1.10822e-07
CD79B	blue	0.184712	5.90755e-07	-0.184712	5.90755e-07	-0.146704	7.69237e-05	-0.191681	2.14697e-07	-0.0914845	0.0139953	-0.176203	1.93223e-06	-0.156716	2.36946e-05	-0.110416	0.0029899	-0.0213574	0.566951	0.0104331	0.779735	0.70027	2.41623e-107	0.278026	2.897e-14	-0.0538029	0.148957	-0.0767161	0.0394559	0.0244404	0.512327	0.0844224	0.0233915
CD82	blue	0.439939	1.74962e-35	-0.439939	1.74962e-35	-0.0321602	0.388538	-0.212905	7.77726e-09	0.0759614	0.0414418	0.0747803	0.0447192	0.0598714	0.108211	0.0472168	0.205389	0.234838	1.72181e-10	0.295921	4.87604e-16	0.804169	1.35069e-164	0.493128	1.89408e-45	0.00063713	0.986374	-0.237716	1.01409e-10	-0.203103	3.76395e-08	0.00650679	0.861539
CD83	blue	0.306411	3.87663e-17	-0.306411	3.87663e-17	-0.133465	0.000326156	-0.215368	5.17023e-09	-0.103377	0.00546176	-0.167998	5.74827e-06	-0.000976847	0.97911	-0.160945	1.40899e-05	-0.0205495	0.581714	0.237328	1.0895e-10	0.677828	3.94214e-98	0.31435	5.32214e-18	-0.160649	1.46187e-05	0.0192112	0.606552	0.0522213	0.161292	0.240952	5.54525e-11
CD84	blue	0.407902	2.79977e-30	-0.407902	2.79977e-30	-0.267511	2.79092e-13	-0.343944	1.88752e-21	-0.101344	0.00645866	-0.141487	0.000137991	-0.206346	2.253e-08	-0.291353	1.42211e-15	-0.0591798	0.112355	0.272208	1.02693e-13	0.72791	6.00605e-120	0.410992	9.31664e-31	-0.12549	0.000732552	0.000866139	0.981477	0.146733	7.66714e-05	-0.0883473	0.0176549
CD86	blue	-0.115168	0.0019525	0.115168	0.0019525	-0.0188282	0.613747	0.115564	0.00188301	0.058459	0.116805	-0.0372072	0.318435	0.216597	4.20989e-09	0.00420673	0.91022	0.133026	0.00034141	-0.270971	1.33877e-13	0.263299	6.72763e-13	0.260631	1.16535e-12	0.0206131	0.580544	0.111824	0.00263972	-0.0584297	0.116989	0.276956	3.66419e-14
CD8A	blue	0.527632	6.42978e-53	-0.527632	6.42978e-53	-0.125413	0.000738094	-0.194913	1.32551e-07	-0.0302845	0.416816	-0.0514622	0.167479	0.00986039	0.791539	-0.0670416	0.0720084	0.00757758	0.839042	0.443198	4.80313e-36	0.672192	6.05116e-96	0.21734	3.71531e-09	-0.0432045	0.246606	-0.128592	0.000537628	-0.043434	0.244103	-0.182863	7.6791e-07
CD8B	blue	0.346315	9.61394e-22	-0.346315	9.61394e-22	0.0137589	0.712259	-0.207309	1.9316e-08	-0.179987	1.14856e-06	-0.19769	8.70063e-08	-0.0810593	0.0295281	-0.124778	0.000785683	-0.0347061	0.352075	0.139024	0.000180599	0.715622	3.70191e-114	0.198599	7.57147e-08	0.0517216	0.165345	-0.044955	0.227964	0.065654	0.078112	-0.0273796	0.462922
CD96	blue	0.517308	1.35995e-50	-0.517308	1.35995e-50	-0.192475	1.90861e-07	-0.283605	8.36582e-15	-0.064335	0.0842973	-0.0845361	0.023205	-0.0687147	0.0651733	-0.177988	1.51395e-06	-0.0450779	0.226694	0.382336	1.63512e-26	0.826733	8.84343e-182	0.316433	3.12979e-18	-0.0428699	0.250288	-0.106174	0.0043167	0.0178685	0.631938	-0.117696	0.00154644
CD97	blue	0.593389	8.58099e-70	-0.593389	8.58099e-70	-0.165954	7.48262e-06	-0.315753	3.72411e-18	0.0536631	0.150018	0.0128044	0.731422	0.0721052	0.0529548	-0.0622219	0.095025	0.106168	0.00431887	0.41446	2.67327e-31	0.901613	6.65613e-264	0.704094	5.33396e-109	0.0284713	0.445271	-0.231234	3.30912e-10	-0.13725	0.000218617	-0.136781	0.000229843
CDC5L	blue	-0.113399	0.0022924	0.113399	0.0022924	-0.0674331	0.0703589	0.275228	5.34431e-14	-0.054698	0.142302	-0.0113131	0.761696	-0.0578563	0.120631	-0.0381509	0.306307	-0.0858047	0.0212096	-0.00656592	0.860294	-0.342333	2.97462e-21	-0.258826	1.68396e-12	-0.105685	0.00449959	0.14727	7.21109e-05	0.111757	0.00265536	-0.147965	6.65871e-05
CDGAP	blue	0.340971	4.36224e-21	-0.340971	4.36224e-21	-0.237768	1.00446e-10	-0.363677	5.75072e-24	-0.254148	4.31544e-12	-0.275105	5.48945e-14	-0.231049	3.42149e-10	-0.338034	9.89079e-21	-0.187477	3.97132e-07	0.22779	6.11677e-10	0.556793	6.14549e-60	0.637946	1.22327e-83	-0.100317	0.00702204	0.0895693	0.0161402	0.268232	2.39703e-13	-0.0461165	0.21616
CDH1	blue	0.381108	2.43389e-26	-0.381108	2.43389e-26	-0.115066	0.00197073	-0.20617	2.31728e-08	0.0123903	0.739789	0.0196962	0.597497	0.120025	0.00124255	-0.00106067	0.977318	0.0152217	0.683246	0.322137	7.15708e-19	0.494635	9.30432e-46	0.244397	2.88805e-11	0.438382	3.22725e-35	-0.122247	0.00100491	-0.117485	0.00157711	-0.0824028	0.0269281
CDON	blue	-0.115245	0.00193869	0.115245	0.00193869	-0.132267	0.000369383	0.0257828	0.489428	-0.190073	2.72072e-07	-0.203322	3.63656e-08	-0.22847	5.42216e-10	-0.246423	1.95878e-11	-0.373867	2.45363e-25	-0.107421	0.00388007	-0.328985	1.16722e-19	-0.209515	1.35344e-08	-0.0929974	0.0124827	0.155453	2.75995e-05	0.323072	5.60219e-19	-0.253201	5.20941e-12
CEBPA	blue	0.455283	3.51512e-38	-0.455283	3.51512e-38	-0.0510699	0.170745	-0.0685276	0.0659103	0.17086	3.95291e-06	0.144789	9.55458e-05	0.121562	0.0010732	0.153821	3.35587e-05	0.419535	4.18672e-32	0.300662	1.57271e-16	0.633161	4.82749e-82	0.385784	5.30443e-27	0.207331	1.92465e-08	-0.311576	1.07245e-17	-0.303035	8.85613e-17	-0.136709	0.000231626
CECR4	blue	-0.169342	4.82534e-06	0.169342	4.82534e-06	0.00503387	0.892665	0.0852587	0.0220493	-0.133233	0.000334133	-0.106195	0.00430903	0.0183121	0.623502	-0.132616	0.000356268	-0.15515	2.86243e-05	-0.136215	0.000244144	-0.282966	9.65777e-15	-0.241956	4.58965e-11	-0.0205628	0.581468	0.202471	4.15563e-08	0.208404	1.61968e-08	0.0371734	0.318875
CECR6	blue	-0.139537	0.000170816	0.139537	0.000170816	0.0146605	0.694324	-0.0635197	0.0883144	-0.105727	0.00448348	-0.128044	0.000568124	-0.222876	1.44471e-09	-0.0918178	0.0136488	-0.244426	2.87213e-11	-0.17692	1.75243e-06	-0.285324	5.67274e-15	-0.362607	7.95614e-24	-0.0375656	0.313792	0.127769	0.000584039	0.176977	1.7387e-06	-0.169464	4.74884e-06
CELSR1	blue	0.178157	1.47912e-06	-0.178157	1.47912e-06	-0.285623	5.30153e-15	-0.223625	1.26895e-09	-0.0404304	0.278287	-0.21406	6.42603e-09	-0.0830946	0.0256679	-0.271723	1.13957e-13	-0.105406	0.00460723	0.00977636	0.793275	0.609171	1.90765e-74	0.411308	8.32108e-31	0.0466794	0.2106	-0.00805961	0.828956	0.149894	5.32845e-05	0.0952935	0.0104625
CENTB1	blue	0.409539	1.56553e-30	-0.409539	1.56553e-30	-0.000565169	0.987913	-0.186827	4.36251e-07	-0.10262	0.00581575	-0.0442806	0.235024	-0.0321521	0.388657	-0.0909534	0.0145634	0.0255284	0.493725	0.260629	1.1659e-12	0.687984	3.39222e-102	0.270932	1.35002e-13	-0.0196758	0.597876	-0.09982	0.00731044	-0.00845456	0.820714	-0.109174	0.00333377
CENTD1	blue	0.452201	1.2552e-37	-0.452201	1.2552e-37	-0.236005	1.39046e-10	-0.317472	2.3978e-18	-0.0696909	0.0614382	-0.104416	0.00500778	-0.0549781	0.140267	-0.220567	2.1488e-09	-0.0455654	0.221704	0.275096	5.5001e-14	0.884517	2.72885e-240	0.463919	9.2573e-40	0.0934225	0.0120845	-0.0476352	0.201398	0.034719	0.351895	0.0458847	0.21848
CETP	blue	0.370453	7.15047e-25	-0.370453	7.15047e-25	-0.152631	3.86549e-05	-0.15821	1.97492e-05	0.00525621	0.887955	-0.0669681	0.0723218	-0.145168	9.1558e-05	-0.0337967	0.364843	0.0580402	0.119453	0.292441	1.10395e-15	0.601931	2.8002e-72	0.286274	4.57253e-15	-0.0118151	0.751461	-0.155897	2.61623e-05	-0.0697118	0.0613602	-0.10317	0.00555664
CFP	blue	0.341689	3.56607e-21	-0.341689	3.56607e-21	-0.0825922	0.0265779	-0.201418	4.8981e-08	-0.0668302	0.0729123	-0.112809	0.0024173	0.136245	0.000243353	-0.121843	0.00104472	0.0430082	0.248761	0.178374	1.43571e-06	0.7468	1.70342e-129	0.30732	3.09726e-17	0.12421	0.000830651	0.0233863	0.53069	0.0201411	0.589243	-0.018126	0.627035
CH25H	blue	0.286017	4.84755e-15	-0.286017	4.84755e-15	-0.189866	2.80462e-07	-0.181986	8.68765e-07	0.0222301	0.551211	-0.0303889	0.415211	0.0753624	0.0430778	-0.104892	0.00481154	0.0533662	0.152289	0.170818	3.97487e-06	0.603835	7.63644e-73	0.568508	5.85635e-63	0.119608	0.00129253	-0.0947418	0.0109194	-0.0340028	0.361924	0.0848979	0.02262
CHI3L1	blue	0.144665	9.68924e-05	-0.144665	9.68924e-05	-0.0939451	0.0116104	-0.12698	0.000631915	-0.103585	0.00536812	-0.143666	0.000108373	-0.048255	0.195589	-0.140665	0.00015104	-0.0613181	0.0999343	0.0381087	0.306843	0.399295	5.65068e-29	0.100184	0.00709822	-0.0681284	0.0675051	0.11592	0.00182251	0.0694012	0.0625278	0.0795449	0.0327141
CHI3L2	blue	0.302931	9.08272e-17	-0.302931	9.08272e-17	-0.142495	0.000123447	-0.12449	0.000808174	-0.0941743	0.0114078	-0.146543	7.83479e-05	-0.0858301	0.0211712	-0.162673	1.13502e-05	-0.0780278	0.0361961	0.090477	0.0150901	0.726118	4.39445e-119	0.230808	3.57253e-10	-0.0230673	0.536313	-0.0461931	0.215397	0.0528344	0.156422	-0.07578	0.0419317
CHRM2	blue	-0.143947	0.00010502	0.143947	0.00010502	0.0376193	0.313101	-0.00116194	0.975153	0.0253938	0.496006	0.00756751	0.839253	-0.0437145	0.241069	0.0304614	0.414098	-0.00397198	0.91521	-0.0339618	0.362504	-0.334636	2.52357e-20	-0.229038	4.90144e-10	-0.0544724	0.143958	0.0051723	0.889732	0.00956141	0.797721	0.0528161	0.156565
CHRM3	blue	-0.1298	0.000475735	0.1298	0.000475735	-0.0190012	0.610493	-0.0213109	0.567797	0.0137883	0.711672	0.0178267	0.632735	-0.0624487	0.0938234	0.00652683	0.861117	-0.00119177	0.974516	-0.0472526	0.205046	-0.328435	1.35234e-19	-0.050878	0.172359	0.000311978	0.993328	-0.0371378	0.319339	0.0257759	0.489544	-0.103309	0.00549266
CHRNA5	blue	-0.501492	3.50327e-47	0.501492	3.50327e-47	0.142904	0.00011797	0.310903	1.26992e-17	0.176416	1.87699e-06	0.203008	3.82026e-08	0.214998	5.49884e-09	0.21035	1.18191e-08	0.144294	0.000101013	-0.467754	1.78013e-40	-0.457861	1.19986e-38	-0.358679	2.59322e-23	-0.0795459	0.032712	0.109271	0.00330542	-0.15348	3.49485e-05	0.279919	1.90667e-14
CHST2	blue	0.266325	3.58099e-13	-0.266325	3.58099e-13	-0.131354	0.000405842	-0.105419	0.00460193	-0.107518	0.0038478	-0.0890951	0.016714	-0.151361	4.48941e-05	-0.115665	0.00186561	-0.0486042	0.192371	0.132468	0.000361771	0.354813	8.16535e-23	0.344857	1.4566e-21	-0.0256279	0.492041	-0.0316825	0.395627	0.0580222	0.119568	-0.0612555	0.100282
CIB4	blue	-0.179767	1.18423e-06	0.179767	1.18423e-06	0.261779	9.20796e-13	0.0148296	0.690979	-0.392722	5.28583e-28	-0.305189	5.23393e-17	-0.25491	3.70675e-12	-0.213459	7.09885e-09	-0.243606	3.35805e-11	-0.151748	4.28988e-05	-0.315509	3.96354e-18	-0.126078	0.000691161	0.0616359	0.0981854	0.255772	3.11963e-12	0.388968	1.85399e-27	-0.0943951	0.0112155
CIDEB	blue	0.294856	6.26891e-16	-0.294856	6.26891e-16	-0.00575407	0.877422	-0.158648	1.87179e-05	0.0739192	0.0472437	0.0910163	0.014495	0.143976	0.000104681	0.134479	0.000293282	0.144537	9.82973e-05	0.291858	1.26484e-15	0.311094	1.21042e-17	0.172403	3.22203e-06	0.283264	9.03379e-15	-0.0962473	0.00971252	-0.195047	1.29908e-07	-0.0349038	0.349337
CIITA	blue	0.411458	7.88596e-31	-0.411458	7.88596e-31	-0.104376	0.00502462	-0.234504	1.83018e-10	0.0514454	0.167618	0.0870779	0.0193585	0.0909059	0.0146152	0.0133232	0.720985	0.144783	9.56087e-05	0.237189	1.11781e-10	0.838039	2.33587e-191	0.40685	4.06251e-30	-0.0445612	0.232067	-0.202382	4.21393e-08	-0.204485	3.02752e-08	-0.0172679	0.643438
CKMT1A	blue	-0.206108	2.34034e-08	0.206108	2.34034e-08	0.0863498	0.020399	-0.00188224	0.959761	-0.145773	8.55046e-05	-0.116061	0.00179902	-0.287489	3.46486e-15	-0.0712987	0.0556731	-0.0437261	0.240943	-0.0818429	0.0279866	-0.317919	2.13787e-18	-0.225609	8.97832e-10	-0.177651	1.58545e-06	0.151569	4.38104e-05	0.141848	0.000132611	0.169649	4.63484e-06
CLEC10A	blue	0.42091	2.5199e-32	-0.42091	2.5199e-32	0.109839	0.00314531	-0.265708	4.07567e-13	-0.116004	0.00180847	-0.100402	0.00697392	0.0114383	0.759138	0.00383596	0.918104	0.086169	0.0206649	0.245464	2.35515e-11	0.774773	2.61592e-145	0.360723	1.40535e-23	0.0641358	0.085265	-0.164207	9.35061e-06	-0.0674556	0.0702648	-0.0612404	0.100366
CLEC12A	blue	0.244304	2.93991e-11	-0.244304	2.93991e-11	-0.223735	1.24501e-09	-0.278277	2.74133e-14	-0.317565	2.3415e-18	-0.330281	8.23849e-20	-0.159358	1.71517e-05	-0.418824	5.4388e-32	-0.193304	1.687e-07	0.117799	0.00153166	0.529666	2.18968e-53	0.304618	6.01997e-17	0.0158371	0.671174	0.286603	4.24164e-15	0.353281	1.28069e-22	0.113778	0.00221523
CLEC1A	blue	0.27528	5.28408e-14	-0.27528	5.28408e-14	-0.237507	1.05399e-10	-0.225877	8.56676e-10	-0.199741	6.35144e-08	-0.271553	1.18188e-13	-0.200596	5.56475e-08	-0.227487	6.45281e-10	-0.25047	8.92444e-12	0.19329	1.69049e-07	0.46518	5.39627e-40	0.490178	7.5372e-45	-0.161677	1.28616e-05	-0.0114794	0.7583	0.204533	3.00484e-08	-0.17907	1.30413e-06
CLEC2B	blue	0.427437	2.19115e-33	-0.427437	2.19115e-33	-0.166309	7.14961e-06	-0.259886	1.35715e-12	-0.116003	0.00180863	-0.169382	4.79972e-06	-0.0390738	0.294746	-0.172473	3.19205e-06	0.0594245	0.110875	0.235137	1.63023e-10	0.866243	7.23635e-219	0.682815	4.17139e-100	0.0192999	0.604891	-0.0658394	0.0772729	0.0431342	0.247376	0.0518658	0.164168
CLEC4A	blue	0.50926	7.78928e-49	-0.50926	7.78928e-49	-0.126897	0.000637187	-0.201071	5.16935e-08	-0.051341	0.168483	-0.0718048	0.053954	-0.0382452	0.305113	-0.0607379	0.103192	-0.105677	0.00450273	0.373767	2.53251e-25	0.593251	9.39924e-70	0.436473	6.81119e-35	-0.101304	0.00648019	-0.16684	6.6772e-06	-0.0397117	0.286927	-0.36018	1.65443e-23
CLEC4D	blue	0.17447	2.44305e-06	-0.17447	2.44305e-06	-0.0631785	0.0900405	-0.237928	9.7505e-11	-0.139415	0.000173095	-0.167468	6.15735e-06	0.0578236	0.120841	-0.103027	0.00562279	-0.0214624	0.565045	0.102642	0.00580486	0.446322	1.37287e-36	0.213602	6.93301e-09	-0.0683806	0.0664938	0.0230253	0.537056	0.0744856	0.0455701	0.0615971	0.0983978
CLEC4E	blue	0.386398	4.33485e-27	-0.386398	4.33485e-27	-0.0828626	0.0260848	-0.256855	2.50931e-12	-0.0153341	0.681034	-0.0239871	0.520182	-0.108062	0.0036714	-0.0179965	0.629499	-0.0378201	0.310523	0.363783	5.56826e-24	0.485252	7.34286e-44	0.12661	0.000655628	-0.17644	1.87079e-06	-0.156386	2.46602e-05	-0.0821534	0.0273952	-0.0950186	0.010688
CLEC4G	blue	-0.0345371	0.354427	0.0345371	0.354427	0.270245	1.56319e-13	0.0207569	0.577906	-0.129174	0.00050695	-0.11708	0.00163743	0.0848598	0.0226809	0.052219	0.16131	0.106834	0.0040803	-0.21529	5.23788e-09	0.401423	2.71075e-29	0.165005	8.44836e-06	0.261729	9.30226e-13	-0.0774444	0.0376164	-0.0614713	0.0990884	0.16889	5.11866e-06
CLEC4M	blue	0.011865	0.750447	-0.011865	0.750447	0.155189	2.84929e-05	0.130207	0.00045643	0.0995439	0.007475	0.0325222	0.383217	0.426061	3.68302e-33	0.173864	2.65038e-06	0.215965	4.67957e-09	-0.168094	5.6776e-06	0.364645	4.28263e-24	0.105267	0.00466143	0.133803	0.00031482	-0.106189	0.00431102	-0.233158	2.3382e-10	0.0793849	0.0330672
CLEC7A	blue	0.352818	1.46635e-22	-0.352818	1.46635e-22	-0.263282	6.75198e-13	-0.207268	1.94431e-08	-0.368695	1.23384e-24	-0.409959	1.34804e-30	-0.163493	1.02365e-05	-0.460992	3.21346e-39	-0.22435	1.11871e-09	0.22446	1.09747e-09	0.646217	1.82133e-86	0.449883	3.2418e-37	-0.0780805	0.0360701	0.27554	4.99354e-14	0.411398	8.05603e-31	-0.0154365	0.679022
CLIC2	blue	0.534484	1.65955e-54	-0.534484	1.65955e-54	-0.274442	6.33971e-14	-0.220915	2.02446e-09	-0.108549	0.00351997	-0.191268	2.28204e-07	-0.0990791	0.00775964	-0.217766	3.4582e-09	-0.0826131	0.0265396	0.384325	8.55648e-27	0.819133	1.00313e-175	0.502671	1.97857e-47	-0.107844	0.00374125	-0.0799083	0.031924	0.0909829	0.0145314	-0.0688021	0.0648315
CLIC3	blue	0.34485	1.45924e-21	-0.34485	1.45924e-21	-0.295467	5.42805e-16	-0.300751	1.5393e-16	-0.230488	3.78343e-10	-0.269917	1.67649e-13	-0.204223	3.15571e-08	-0.374351	2.10652e-25	-0.179847	1.17114e-06	0.199905	6.19248e-08	0.69687	6.8233e-106	0.384229	8.82998e-27	-0.0345265	0.354574	0.107908	0.00372064	0.256052	2.94915e-12	0.027159	0.466536
CLIC5	blue	0.401453	2.68214e-29	-0.401453	2.68214e-29	-0.0352045	0.345198	-0.211868	9.22314e-09	-0.156131	2.54342e-05	-0.169264	4.87461e-06	0.00315215	0.932664	-0.077506	0.0374643	-0.0299592	0.421841	0.251065	7.94173e-12	0.584751	2.36237e-67	0.482135	3.04321e-43	-0.138751	0.000186017	-0.0912966	0.014194	0.0242894	0.514938	-0.00673328	0.85677
CLIC6	blue	0.342824	2.59052e-21	-0.342824	2.59052e-21	-0.206809	2.0924e-08	-0.34576	1.12631e-21	-0.187017	4.24421e-07	-0.220199	2.28812e-09	-0.165589	7.84144e-06	-0.285139	5.91607e-15	-0.160968	1.40493e-05	0.267107	3.03847e-13	0.46518	5.39739e-40	0.364046	5.14079e-24	0.178576	1.3963e-06	0.0522609	0.160974	0.202624	4.05716e-08	-0.00465286	0.900745
CMKLR1	blue	0.351178	2.36626e-22	-0.351178	2.36626e-22	-0.246406	1.96524e-11	-0.254463	4.05267e-12	-0.0265875	0.475969	-0.0701524	0.0597349	0.110769	0.00289843	-0.22561	8.97779e-10	0.125019	0.000767331	0.18523	5.48667e-07	0.63249	8.04694e-82	0.548828	5.95476e-58	-0.0172239	0.644283	0.0705842	0.058177	0.0929872	0.0124924	-0.0424672	0.25477
CMPK2	blue	-0.0724112	0.0519531	0.0724112	0.0519531	0.0283609	0.447037	-0.122838	0.000949163	-0.217284	3.75051e-09	-0.221826	1.73139e-09	-0.0963395	0.00964262	-0.11345	0.00228176	-0.126742	0.000647116	-0.0945811	0.0110558	0.201337	4.9602e-08	0.092139	0.0133222	0.0408066	0.273836	0.124181	0.000832995	0.151664	4.33227e-05	0.244179	3.01088e-11
CMTM7	blue	0.364657	4.26636e-24	-0.364657	4.26636e-24	-0.14737	7.12917e-05	-0.234384	1.87086e-10	-0.0879434	0.0181821	-0.144151	0.000102641	0.0742929	0.0461339	-0.182249	8.37296e-07	0.0200994	0.590014	0.118509	0.00143334	0.861268	1.40337e-213	0.635196	1.01939e-82	0.0482313	0.195809	-0.0240651	0.518827	0.0364647	0.328196	0.0387693	0.298528
CNN2	blue	0.326412	2.3194e-19	-0.326412	2.3194e-19	-0.0929964	0.0124836	-0.189279	3.05606e-07	-0.129947	0.000468662	-0.173886	2.64237e-06	0.025911	0.487269	-0.181058	9.89353e-07	0.123757	0.000868124	0.0775458	0.0373663	0.764243	4.25021e-139	0.693429	1.91249e-104	0.112118	0.00257135	-0.0536015	0.150487	0.0716309	0.0545396	-0.0585717	0.1161
CNNM1	blue	-0.255277	3.44501e-12	0.255277	3.44501e-12	-0.11832	0.0014589	0.143464	0.000110844	0.206464	2.21092e-08	0.228958	4.97202e-10	-0.104313	0.00505133	-0.035411	0.342374	-0.0277419	0.457021	-0.244562	2.79877e-11	-0.327184	1.88872e-19	-0.188324	3.5123e-07	-0.0107281	0.773673	-0.0271805	0.466183	-0.0317555	0.394538	-0.0875664	0.0186867
COCH	blue	-0.361776	1.02292e-23	0.361776	1.02292e-23	0.115638	0.00187032	0.223629	1.26801e-09	0.0312014	0.402844	0.0388707	0.297265	-0.1478	6.78655e-05	0.0875284	0.0187382	-0.0695908	0.0618127	-0.2733	8.11688e-14	-0.419063	4.98097e-32	-0.392799	5.15122e-28	-0.17633	1.89911e-06	0.0138299	0.710841	-0.0120518	0.746651	0.111755	0.00265587
COL11A1	blue	-0.133569	0.00032262	0.133569	0.00032262	-0.0142981	0.701514	0.0980982	0.00839226	-0.0357384	0.337928	-0.0384193	0.302914	0.0674397	0.0703311	-0.014266	0.702152	0.00316131	0.932469	-0.128028	0.000569023	-0.212513	8.2966e-09	0.194636	1.38193e-07	-0.0375683	0.313758	0.0297565	0.424989	0.0578293	0.120805	-0.023489	0.528887
COL19A1	blue	0.0936475	0.0118783	-0.0936475	0.0118783	-0.0201605	0.588884	-0.148853	6.01166e-05	-0.25573	3.14609e-12	-0.262824	7.42312e-13	-0.189132	3.12242e-07	-0.222773	1.47058e-09	-0.153414	3.52238e-05	0.0730507	0.0499101	0.246206	2.04224e-11	-0.0575664	0.122506	-0.0535744	0.150694	0.166537	6.94299e-06	0.25487	3.73676e-12	0.129291	0.000500945
COL4A4	blue	0.359011	2.34817e-23	-0.359011	2.34817e-23	-0.03617	0.332121	-0.271795	1.12224e-13	-0.231944	2.91215e-10	-0.222014	1.67622e-09	-0.0867696	0.0197934	-0.17567	2.07723e-06	-0.136661	0.000232802	0.2367	1.22343e-10	0.543469	1.20591e-56	0.390374	1.16084e-27	0.234829	1.7248e-10	-0.0283046	0.447941	0.149502	5.57643e-05	-0.155141	2.86571e-05
COL8A2	blue	0.286274	4.57214e-15	-0.286274	4.57214e-15	-0.18019	1.11658e-06	-0.276252	4.27466e-14	-0.182707	7.84935e-07	-0.234559	1.81206e-10	-0.0639579	0.0861364	-0.288799	2.56633e-15	-0.0699299	0.0605514	0.122821	0.000950709	0.663751	9.26164e-93	0.568127	7.37673e-63	0.00207117	0.955726	0.0312122	0.402682	0.180746	1.0335e-06	0.136617	0.000233906
CORIN	blue	-0.107409	0.00388387	0.107409	0.00388387	-0.0506563	0.174239	0.103761	0.00529006	0.185808	5.05096e-07	0.145632	8.68745e-05	0.141976	0.000130758	0.201665	4.7129e-08	0.112763	0.00242723	-0.0272844	0.46448	-0.300817	1.51499e-16	-0.136336	0.000241011	-0.0559394	0.133453	-0.0564232	0.130122	-0.183117	7.40814e-07	0.130748	0.000431886
CORO1A	blue	0.282321	1.11627e-14	-0.282321	1.11627e-14	-0.0694347	0.0624009	-0.175034	2.26411e-06	0.00589411	0.874463	-0.0446723	0.230904	-0.0977982	0.00859473	-0.0495386	0.18395	0.106338	0.00425673	0.0623579	0.0943033	0.73586	7.26443e-124	0.226428	7.77725e-10	-0.007668	0.837148	-0.163447	1.02954e-05	-0.0825784	0.0266033	0.00219294	0.953126
COTL1	blue	0.267032	3.08673e-13	-0.267032	3.08673e-13	-0.076446	0.0401573	-0.199761	6.33183e-08	0.0623512	0.0943383	0.0356613	0.338971	0.0996525	0.00740986	-0.0349791	0.348297	0.141878	0.000132171	0.0603166	0.105608	0.718508	1.72413e-115	0.466165	3.53505e-40	0.0165725	0.656859	-0.150206	5.13817e-05	-0.132218	0.000371245	0.0537942	0.149023
CPLX1	blue	-0.423736	8.80945e-33	0.423736	8.80945e-33	-0.0430546	0.248251	0.271296	1.24891e-13	0.221847	1.72532e-09	0.150043	5.23697e-05	0.0323289	0.386053	0.0838834	0.0242936	0.154575	3.06701e-05	-0.415592	1.77254e-31	-0.420569	2.85835e-32	-0.254854	3.74888e-12	-0.0934897	0.0120226	0.0221205	0.553174	-0.0816745	0.0283119	0.185793	5.06196e-07
CPM	blue	0.413036	4.47082e-31	-0.413036	4.47082e-31	-0.194124	1.49215e-07	-0.271677	1.15108e-13	-0.152513	3.91965e-05	-0.140394	0.000155579	-0.180601	1.05463e-06	-0.245758	2.22586e-11	-0.13769	0.000208538	0.310909	1.26801e-17	0.440507	1.398e-35	0.593031	1.08675e-69	0.136769	0.000230148	-0.0330504	0.375535	0.160077	1.56933e-05	-0.226997	7.03532e-10
CPNE5	blue	0.459027	7.35794e-39	-0.459027	7.35794e-39	-0.181198	9.70184e-07	-0.266658	3.33964e-13	0.00221196	0.95272	-0.0450571	0.226908	0.190675	2.49034e-07	-0.0533409	0.152484	0.0467663	0.209751	0.475722	5.4151e-42	0.536153	6.7232e-55	0.361901	9.85136e-24	-0.122437	0.000986603	-0.00487202	0.896096	-0.053165	0.153843	0.0396438	0.287753
CPVL	blue	0.439722	1.90539e-35	-0.439722	1.90539e-35	-0.105334	0.00463544	-0.24185	4.68244e-11	-0.0674804	0.0701616	-0.0663181	0.0751404	-0.15034	5.0589e-05	-0.0621714	0.0952942	-0.000202784	0.995663	0.294537	6.75742e-16	0.767803	3.6764e-141	0.552888	5.87386e-59	-0.0323209	0.38617	-0.240583	5.94262e-11	-0.0783427	0.0354485	-0.0589731	0.113617
CPXM2	blue	0.321096	9.38988e-19	-0.321096	9.38988e-19	-0.109947	0.00311588	-0.243681	3.31031e-11	-0.0229724	0.537991	-0.0509245	0.171967	0.10054	0.00689647	-0.060939	0.102053	0.103713	0.00531123	0.282963	9.66463e-15	0.537073	4.077e-55	0.579243	7.78132e-66	-0.120237	0.00121777	-0.0832971	0.0253089	-0.0493432	0.185688	0.0797479	0.0322708
CR2	blue	-0.0575735	0.12246	0.0575735	0.12246	0.0622213	0.095028	0.31251	8.47747e-18	0.387153	3.37983e-27	0.279937	1.89892e-14	0.356829	4.4983e-23	0.345111	1.35499e-21	0.46565	4.41051e-40	-0.169874	4.50033e-06	0.246784	1.82728e-11	-0.0661788	0.0757558	-0.0564696	0.129806	-0.164577	8.92128e-06	-0.455362	3.40203e-38	0.121398	0.00109018
CRABP1	blue	-0.349943	3.3855e-22	0.349943	3.3855e-22	0.369014	1.11798e-24	0.22885	5.06822e-10	0.153119	3.64799e-05	0.220759	2.07947e-09	0.179341	1.25626e-06	0.417686	8.25656e-32	0.306799	3.52296e-17	-0.279183	2.24425e-14	-0.350223	3.12158e-22	-0.195907	1.14094e-07	-0.0708319	0.0572983	-0.144559	9.80559e-05	-0.334958	2.31043e-20	0.265949	3.87501e-13
CREG1	blue	0.162646	1.13893e-05	-0.162646	1.13893e-05	-0.0160661	0.666704	-0.118104	0.00148864	0.0105277	0.77779	0.0179567	0.630257	-0.0587185	0.115187	0.0350846	0.346845	0.0836145	0.0247549	0.0205895	0.580978	0.524193	3.90463e-52	0.481169	4.71273e-43	0.0123874	0.739848	-0.251515	7.26799e-12	-0.138366	0.000193905	-0.00708169	0.849445
CRHBP	blue	0.548014	9.43635e-58	-0.548014	9.43635e-58	-0.215955	4.68777e-09	-0.346504	9.10782e-22	-0.139531	0.000170926	-0.137302	0.000217394	-0.151146	4.60393e-05	-0.197373	9.13148e-08	-0.165275	8.16261e-06	0.458038	1.11437e-38	0.535134	1.1676e-54	0.540625	5.82487e-56	0.295622	5.23321e-16	-0.0672278	0.0712198	0.093468	0.0120426	-0.304532	6.14684e-17
CRIP1	blue	0.386633	4.01221e-27	-0.386633	4.01221e-27	-0.140883	0.000147466	-0.277213	3.46362e-14	-0.0278688	0.454965	-0.0728919	0.050411	0.0840222	0.0240585	-0.0961057	0.00982073	0.0131494	0.724476	0.335737	1.86518e-20	0.49208	3.09894e-45	0.410795	9.99869e-31	-0.0889398	0.0169057	-0.0356035	0.339755	0.0174345	0.640238	-0.0694436	0.0623672
CRTAM	blue	0.435125	1.15085e-34	-0.435125	1.15085e-34	-0.248484	1.31475e-11	-0.21874	2.93279e-09	-0.00451343	0.903705	-0.0796763	0.0324265	-0.0287503	0.440821	-0.173774	2.68255e-06	-0.0699026	0.060652	0.279267	2.20291e-14	0.837915	3.00226e-191	0.343045	2.43367e-21	-0.0521455	0.161901	-0.0855869	0.0215412	0.0105313	0.777716	-0.0481143	0.196896
CRYL1	blue	0.28436	7.05679e-15	-0.28436	7.05679e-15	-0.0282645	0.448584	-0.244677	2.73796e-11	-0.0784885	0.0351069	-0.0520981	0.162284	0.0134578	0.718286	-0.0810913	0.0294636	0.0700574	0.0600822	0.193279	1.69326e-07	0.415124	2.10127e-31	0.452741	1.0054e-37	0.31765	2.29081e-18	-0.0636316	0.0877538	-0.000119383	0.997447	-0.0259461	0.48668
CSF1R	blue	0.577775	1.95339e-65	-0.577775	1.95339e-65	-0.140512	0.000153586	-0.34096	4.37586e-21	0.0258898	0.487627	0.00536806	0.885586	0.0546697	0.142509	-0.0476187	0.201554	0.107863	0.00373491	0.451029	2.02952e-37	0.840887	6.9011e-194	0.699206	6.90784e-107	0.0222967	0.550018	-0.237238	1.10777e-10	-0.138517	0.00019077	-0.116673	0.00170036
CSF2RA	blue	0.535627	8.94508e-55	-0.535627	8.94508e-55	-0.171178	3.79012e-06	-0.381678	2.02399e-26	-0.0710178	0.0566464	-0.0917171	0.0137527	-0.170021	4.41457e-06	-0.144681	9.67217e-05	-0.0753659	0.043068	0.430822	6.04228e-34	0.727184	1.3481e-119	0.466494	3.06731e-40	-0.103796	0.00527448	-0.164605	8.8903e-06	0.00526681	0.88773	-0.208889	1.49775e-08
CST5	blue	0.315288	4.19314e-18	-0.315288	4.19314e-18	-0.0789242	0.0341025	-0.0768877	0.0390157	0.0235106	0.528509	-0.0157606	0.672669	0.0672159	0.0712702	-0.0284539	0.445548	0.279729	1.9885e-14	0.173379	2.82824e-06	0.624482	3.22642e-79	0.537028	4.1788e-55	0.110233	0.00303849	-0.0774571	0.037585	-0.0761662	0.0408949	0.207747	1.80029e-08
CST7	blue	0.382118	1.75507e-26	-0.382118	1.75507e-26	-0.106875	0.00406599	-0.303335	8.23327e-17	-0.273207	8.28097e-14	-0.282438	1.08729e-14	-0.172469	3.19386e-06	-0.265948	3.87544e-13	-0.105071	0.00473955	0.255999	2.98047e-12	0.756452	1.04202e-134	0.333202	3.73302e-20	-0.0542849	0.145345	0.0523877	0.159959	0.20367	3.44317e-08	0.033033	0.375786
CSTA	blue	0.392504	5.68962e-28	-0.392504	5.68962e-28	-0.157932	2.0432e-05	-0.227471	6.47095e-10	-0.126636	0.000653924	-0.191032	2.36299e-07	-0.148235	6.45526e-05	-0.190608	2.51513e-07	-0.0231916	0.534119	0.231043	3.42467e-10	0.659069	4.8804e-91	0.270245	1.56337e-13	-0.127701	0.000588031	-0.0119064	0.749605	0.103009	0.00563118	-0.109363	0.00327913
CTA-246H3.1	blue	0.127369	0.000607887	-0.127369	0.000607887	-0.0301574	0.418775	-0.0603825	0.105227	-0.00710013	0.849058	-0.0315131	0.398159	0.107174	0.00396299	0.0339614	0.36251	0.130313	0.000451484	-0.0152616	0.68246	0.601693	3.29378e-72	0.262981	7.18553e-13	-0.0349365	0.348885	-0.109622	0.00320584	-0.122692	0.000962646	0.256072	2.9375e-12
CTLA4	blue	0.0576411	0.122021	-0.0576411	0.122021	0.424052	7.82857e-33	-0.155925	2.60746e-05	-0.296377	4.37685e-16	-0.221926	1.70177e-09	-0.0945167	0.0111109	-0.0495857	0.183533	-0.025821	0.488784	-0.113948	0.00218153	0.363892	5.38681e-24	0.0489847	0.188908	-0.0132666	0.722121	-0.0381678	0.306093	0.111884	0.00262563	0.108566	0.00351469
CTNNA2	blue	0.000305561	0.993465	-0.000305561	0.993465	-0.0119697	0.748318	-0.0661995	0.0756643	-0.000707326	0.984873	0.0426892	0.252292	-0.209243	1.41441e-08	0.00913118	0.806638	-0.19321	1.71069e-07	0.207057	2.01103e-08	-0.33403	2.97814e-20	-0.350011	3.31952e-22	-0.194517	1.40679e-07	-0.0642598	0.0846613	-0.00220918	0.952779	-0.190154	2.68882e-07
CTSB	blue	0.267949	2.54474e-13	-0.267949	2.54474e-13	-0.0313506	0.400597	-0.202466	4.15912e-08	0.0361937	0.331805	0.0535047	0.151226	-0.0771773	0.0382824	0.0201549	0.588988	0.147954	6.66739e-05	0.203955	3.29173e-08	0.52855	3.95844e-53	0.446702	1.1779e-36	0.0196026	0.599238	-0.229814	4.26851e-10	-0.152558	3.89875e-05	0.0619206	0.0966399
CTSC	blue	0.359399	2.09099e-23	-0.359399	2.09099e-23	-0.0554007	0.13724	-0.156138	2.54106e-05	0.0345431	0.354343	0.00243546	0.947949	0.100728	0.00679198	0.0231177	0.535423	0.137935	0.000203114	0.154207	3.20487e-05	0.779279	4.52826e-148	0.54779	1.07088e-57	-0.000479776	0.989739	-0.155293	2.81379e-05	-0.156639	2.39171e-05	0.0969527	0.00918896
CTSH	blue	0.55057	2.21316e-58	-0.55057	2.21316e-58	-0.186842	4.35296e-07	-0.320837	1.0047e-18	-0.0129922	0.727638	-0.0674425	0.0703196	0.027345	0.463487	-0.104409	0.0050108	0.0206597	0.579689	0.380455	3.00525e-26	0.86214	1.71965e-214	0.480555	6.21908e-43	0.0405473	0.276899	-0.114779	0.00202299	-0.0709389	0.0569225	-0.0890543	0.0167641
CTSK	blue	0.539027	1.40163e-55	-0.539027	1.40163e-55	-0.183472	7.04583e-07	-0.279974	1.88371e-14	0.0861567	0.020683	0.0583448	0.117523	0.144293	0.000101022	-0.0151725	0.684213	0.0436206	0.242081	0.432954	2.66531e-34	0.647303	7.62698e-87	0.64802	4.28936e-87	-0.0886927	0.0172146	-0.202634	4.05075e-08	-0.162024	1.23144e-05	-0.247419	1.61632e-11
CTSO	blue	0.393785	3.69515e-28	-0.393785	3.69515e-28	-0.180181	1.11807e-06	-0.208706	1.54274e-08	0.0685871	0.065675	0.0454941	0.222429	-0.0322106	0.387794	0.0692667	0.063039	-0.0826145	0.026537	0.415869	1.6027e-31	0.393399	4.20835e-28	0.455629	3.04422e-38	0.0344262	0.355974	-0.271167	1.28386e-13	-0.167729	5.95291e-06	-0.163813	9.82956e-06
CTSS	blue	0.423826	8.51649e-33	-0.423826	8.51649e-33	-0.148257	6.43934e-05	-0.206759	2.10909e-08	-0.013102	0.72543	-0.0327279	0.380214	-0.0962162	0.0097362	-0.0282552	0.448733	0.0450532	0.226948	0.328256	1.41891e-19	0.738327	4.13079e-125	0.438902	2.63172e-35	-0.0621252	0.095541	-0.191343	2.25701e-07	-0.116775	0.00168432	-0.0649892	0.0811819
CTSW	blue	0.392846	5.0707e-28	-0.392846	5.0707e-28	0.086518	0.0201544	-0.192013	2.04407e-07	-0.121033	0.00112896	-0.138913	0.000182779	-0.0268389	0.471808	-0.0433383	0.245144	-0.0108794	0.77057	0.203288	3.65603e-08	0.669052	9.52596e-95	0.190226	2.66032e-07	0.0188595	0.613157	-0.0644623	0.0836834	-0.00358758	0.92339	-0.122198	0.0010096
CTSZ	blue	0.369202	1.05454e-24	-0.369202	1.05454e-24	0.00858317	0.818034	-0.0520169	0.162941	0.178944	1.32707e-06	0.171481	3.64134e-06	0.260139	1.28875e-12	0.279342	2.16651e-14	0.353427	1.22687e-22	0.287408	3.52984e-15	0.558881	1.81441e-60	0.406885	4.01156e-30	-0.0724092	0.0519593	-0.301434	1.30528e-16	-0.386235	4.57434e-27	-0.0347905	0.350904
CX3CR1	blue	0.367792	1.63087e-24	-0.367792	1.63087e-24	-0.0967882	0.00930873	-0.271833	1.11314e-13	-0.200368	5.76456e-08	-0.198963	7.15946e-08	-0.120768	0.00115781	-0.166329	7.13087e-06	-0.129139	0.000508752	0.226563	7.59464e-10	0.625513	1.50626e-79	0.512187	1.80959e-49	0.0807196	0.0302185	-0.066402	0.0747715	0.109404	0.00326752	-0.0463125	0.214213
CXADR	blue	-0.0870561	0.0193891	0.0870561	0.0193891	0.0264454	0.478332	0.00229253	0.951	-0.0234773	0.529093	0.0305221	0.413168	-0.264428	5.32219e-13	0.0446074	0.231583	-0.230173	4.00281e-10	0.0277695	0.456573	-0.379869	3.62919e-26	-0.382926	1.34986e-26	-0.0632206	0.0898261	-0.101268	0.00649915	0.0245505	0.510427	-0.2038	3.37301e-08
CXADRP2	blue	-0.109441	0.00325692	0.109441	0.00325692	0.0390779	0.294695	-0.0187868	0.614528	-0.0278524	0.455229	0.0189862	0.610774	-0.36606	2.77834e-24	0.0614956	0.0989548	-0.260293	1.24882e-12	-0.00153631	0.967152	-0.34965	3.6852e-22	-0.389496	1.55518e-27	-0.0832785	0.0253418	-0.161015	1.3969e-05	0.00500735	0.893227	-0.154431	3.12019e-05
CXCL1	blue	0.0881244	0.0179441	-0.0881244	0.0179441	-0.0809149	0.0298198	-0.100299	0.00703228	-0.0860715	0.0208093	-0.0893777	0.0163699	0.126915	0.000636018	-0.110626	0.00293512	0.0092239	0.804714	-0.0876309	0.0185995	0.425838	4.0058e-33	0.383838	1.003e-26	0.29814	2.87834e-16	0.0171323	0.646045	0.0436304	0.241975	0.0672496	0.0711282
CXCL10	blue	0.258707	1.72538e-12	-0.258707	1.72538e-12	-0.177638	1.58827e-06	-0.215852	4.76883e-09	-0.0779881	0.0362913	-0.0883617	0.0176363	-0.0578315	0.120791	-0.139231	0.000176598	-0.0541475	0.146368	0.142674	0.000121031	0.649515	1.28287e-87	0.310007	1.58878e-17	0.0530425	0.154795	-0.0387402	0.298891	0.0200277	0.591341	0.150856	4.7627e-05
CXCL11	blue	0.136348	0.000240707	-0.136348	0.000240707	-0.193827	1.56e-07	-0.154702	3.02051e-05	-0.0468303	0.209127	-0.0641895	0.0850032	-0.008993	0.809508	-0.141977	0.000130736	-0.0397623	0.286313	0.0202707	0.586849	0.548605	6.75313e-58	0.206852	2.07801e-08	-0.0318169	0.393625	0.029413	0.430357	0.0203307	0.585741	0.298859	2.42445e-16
CXCL12	blue	0.383157	1.25236e-26	-0.383157	1.25236e-26	-0.176698	1.80635e-06	-0.193599	1.61421e-07	-0.0563939	0.130322	-0.114191	0.00213394	0.08058	0.0305062	-0.123632	0.000878744	0.0248802	0.504763	0.231305	3.26727e-10	0.680495	3.50164e-99	0.649833	9.91987e-88	0.250746	8.45453e-12	-0.0815782	0.0284993	0.00362543	0.922584	-0.0521343	0.161992
CXCL13	blue	0.217459	3.64174e-09	-0.217459	3.64174e-09	-0.105338	0.00463374	-0.159932	1.59775e-05	-0.109009	0.00338201	-0.157889	2.05404e-05	-0.0839099	0.0242487	-0.159262	1.73555e-05	-0.0168279	0.651917	0.0659245	0.0768903	0.657599	1.67051e-90	0.252743	5.70345e-12	-0.157793	2.07835e-05	-0.029597	0.427477	0.0610062	0.101675	0.187432	3.99775e-07
CXCL14	blue	0.126987	0.000631466	-0.126987	0.000631466	-0.0883793	0.0176137	-0.0935	0.0120131	-0.0726669	0.0511278	-0.13575	0.000256485	0.0694183	0.0624631	-0.147591	6.9509e-05	0.0510681	0.17076	-0.0406279	0.275945	0.509808	5.93303e-49	0.349591	3.74869e-22	0.0846106	0.0230835	-0.00965957	0.79569	0.0473346	0.20426	0.146753	7.64938e-05
CXCL2	blue	0.319692	1.35222e-18	-0.319692	1.35222e-18	-0.119637	0.00128903	-0.153979	3.29346e-05	0.000112568	0.997592	-0.00417879	0.910814	0.113845	0.00220191	-0.034005	0.361893	0.0543788	0.144649	0.211439	9.89474e-09	0.502509	2.14042e-47	0.508618	1.07076e-48	0.208552	1.58149e-08	-0.096315	0.00966112	-0.0631762	0.0900523	-0.0662997	0.0752213
CXCL3	blue	0.132797	0.000349637	-0.132797	0.000349637	-0.00143716	0.969271	-0.0423492	0.256094	-0.067944	0.0682524	-0.0339316	0.362932	0.119879	0.0012598	-0.00517741	0.889623	0.0809484	0.0297519	0.0150743	0.686148	0.373867	2.4534e-25	0.407346	3.40933e-30	0.0837878	0.0244568	-0.0631765	0.0900507	-0.0147278	0.692993	0.0147615	0.692326
CXCL9	blue	0.256651	2.61452e-12	-0.256651	2.61452e-12	-0.131454	0.000401687	-0.146027	8.3076e-05	0.0288275	0.439595	-0.00175165	0.962551	0.0977528	0.0086257	-0.0344767	0.355269	0.105088	0.00473276	0.138883	0.000183379	0.654534	2.12493e-89	0.238831	8.24487e-11	-0.0134479	0.718484	-0.110228	0.00303979	-0.0969711	0.00917569	0.225971	8.42725e-10
CXCR3	blue	0.437333	4.869e-35	-0.437333	4.869e-35	-0.151228	4.55964e-05	-0.246119	2.07699e-11	-0.00651722	0.861319	-0.0653383	0.079558	0.0573393	0.123991	-0.10646	0.00421266	0.0861489	0.0206945	0.257294	2.29686e-12	0.822123	4.50975e-178	0.327618	1.68255e-19	0.021194	0.569922	-0.0805606	0.0305464	-0.0439947	0.238062	0.0378387	0.310285
CXCR4	blue	-0.0321758	0.388308	0.0321758	0.388308	0.0141323	0.704812	-0.0374184	0.315694	-0.0923327	0.0131285	-0.102183	0.00602928	0.00608486	0.870436	-0.0829848	0.0258645	0.0162179	0.663745	-0.204007	3.26515e-08	0.421	2.43684e-32	0.244437	2.86603e-11	-0.0932761	0.0122204	-0.0303318	0.416089	0.0180808	0.627895	0.170743	4.01425e-06
CXCR5	blue	0.20153	4.81299e-08	-0.20153	4.81299e-08	-0.142479	0.000123666	-0.144557	9.80735e-05	-0.0869327	0.0195622	-0.166845	6.67255e-06	0.00564835	0.879657	-0.171005	3.87781e-06	-0.00790718	0.832143	0.0217114	0.560539	0.700837	1.37788e-107	0.237283	1.09875e-10	-0.0285745	0.443622	-0.0131632	0.724199	0.0658556	0.0772001	0.0830739	0.025705
CXCR6	blue	0.408803	2.03394e-30	-0.408803	2.03394e-30	-0.252632	5.83089e-12	-0.338649	8.33846e-21	-0.180263	1.10538e-06	-0.180579	1.0578e-06	-0.15571	2.67586e-05	-0.286332	4.51225e-15	-0.10073	0.00679076	0.338655	8.3261e-21	0.736199	4.90439e-124	0.343137	2.37122e-21	-0.0429613	0.249279	0.0840161	0.0240688	0.154666	3.03362e-05	0.0889214	0.0169285
CXorf10	blue	0.117839	0.00152588	-0.117839	0.00152588	-0.114459	0.0020827	-0.071537	0.0548579	-0.118715	0.00140589	-0.138015	0.000201392	0.00439556	0.906208	-0.15626	2.50398e-05	-0.0995954	0.00744407	-0.064485	0.0835745	0.514312	6.21343e-50	0.375467	1.48003e-25	0.0683787	0.0665012	0.00841086	0.821625	0.0851542	0.0222133	0.03738	0.316191
CXorf21	blue	0.434097	1.71388e-34	-0.434097	1.71388e-34	-0.154775	2.99432e-05	-0.293811	8.0137e-16	-0.132759	0.000351022	-0.185189	5.51893e-07	-0.0614074	0.0994409	-0.192037	2.0367e-07	-0.0330348	0.37576	0.263246	6.80227e-13	0.845746	2.5459e-198	0.500535	5.56156e-47	-0.0282379	0.449011	-0.0529344	0.155639	0.0813332	0.0289811	-0.0403749	0.278948
CYBA	blue	0.291505	1.37292e-15	-0.291505	1.37292e-15	-0.00910471	0.807188	0.0480951	0.197076	0.430144	7.82918e-34	0.374778	1.84066e-25	0.265449	4.302e-13	0.480369	6.76375e-43	0.3806	2.8676e-26	0.193675	1.59591e-07	0.488959	1.32882e-44	0.24729	1.65714e-11	-0.0684906	0.0660568	-0.507198	2.15976e-48	-0.632326	9.11471e-82	-0.104719	0.00488188
CYBASC3	blue	0.466634	2.88805e-40	-0.466634	2.88805e-40	0.00831154	0.823696	-0.248996	1.19031e-11	-0.00226178	0.951657	0.00653289	0.860989	-0.0325822	0.38234	0.0483849	0.194387	0.154434	3.11895e-05	0.337903	1.0258e-20	0.656845	3.13279e-90	0.365384	3.41729e-24	-0.0664508	0.0745577	-0.217285	3.75014e-09	-0.177797	1.55402e-06	-0.12674	0.000647254
CYBB	blue	0.463135	1.29379e-39	-0.463135	1.29379e-39	-0.118096	0.00148984	-0.291619	1.33714e-15	-0.0507744	0.173236	-0.0775201	0.0374296	-0.0190202	0.610136	-0.104483	0.00497971	0.109796	0.00315725	0.281405	1.36979e-14	0.821747	8.94209e-178	0.528581	3.89431e-53	-0.0132474	0.722506	-0.125406	0.000738616	-0.0327879	0.379341	-0.0508099	0.172935
CYP27A1	blue	0.212973	7.69092e-09	-0.212973	7.69092e-09	-0.0137175	0.713087	-0.225106	9.80449e-10	-0.12644	0.000666845	-0.101811	0.00621633	-0.241045	5.44892e-11	-0.125339	0.000743512	-0.0287987	0.440052	0.151146	4.60379e-05	0.36671	2.27539e-24	0.313538	6.53976e-18	0.204795	2.88281e-08	-0.0878046	0.0183665	0.0648737	0.0817251	0.0436913	0.241319
CYR61	blue	0.38438	8.40405e-27	-0.38438	8.40405e-27	-0.097629	0.00871079	-0.173611	2.74167e-06	0.0136065	0.715307	0.00626944	0.866542	0.0304669	0.414014	0.0222762	0.550384	0.0526733	0.157691	0.331975	5.211e-20	0.470252	6.01526e-41	0.590814	4.66177e-69	-0.0543175	0.145103	-0.255215	3.488e-12	-0.112213	0.00254955	-0.174814	2.33227e-06
CYTIP	blue	0.450259	2.78117e-37	-0.450259	2.78117e-37	-0.117743	0.00153968	-0.243824	3.22159e-11	-0.0311099	0.404225	-0.078857	0.0342558	-0.0430597	0.248195	-0.0927407	0.0127286	0.0059606	0.873059	0.274645	6.06671e-14	0.881631	1.12625e-236	0.375611	1.41383e-25	-0.0766885	0.0395272	-0.173927	2.62804e-06	-0.0630301	0.0907994	-0.0548841	0.140948
DAPK2	blue	0.417674	8.29461e-32	-0.417674	8.29461e-32	-0.239396	7.42116e-11	-0.413962	3.20118e-31	-0.162508	1.15884e-05	-0.222551	1.52813e-09	-0.0993685	0.00758128	-0.263607	6.31278e-13	-0.177374	1.64676e-06	0.307654	2.8521e-17	0.600668	6.60143e-72	0.550022	3.02334e-58	-0.0191796	0.607145	0.0197363	0.596751	0.194341	1.44448e-07	-0.0953982	0.0103778
DAPP1	blue	0.432473	3.20697e-34	-0.432473	3.20697e-34	-0.220827	2.05527e-09	-0.259976	1.33257e-12	-0.0406152	0.276094	-0.10971	0.00318117	-0.0101605	0.785346	-0.146287	8.06643e-05	-0.056556	0.129218	0.270658	1.43144e-13	0.859237	1.76548e-211	0.326951	2.01009e-19	-0.105992	0.00438377	-0.0720617	0.0530986	-0.00679973	0.855372	-0.0281724	0.450064
DARC	blue	0.392497	5.70204e-28	-0.392497	5.70204e-28	-0.157182	2.23906e-05	-0.304931	5.57567e-17	-0.0756774	0.0422109	-0.106341	0.00425548	-0.122126	0.00101667	-0.158466	1.91402e-05	-0.0638146	0.086844	0.431166	5.29737e-34	0.477759	2.18419e-42	0.165904	7.53122e-06	-0.131695	0.000391827	-0.0275673	0.45986	0.0592286	0.112058	-0.000468143	0.989988
DBNDD1	blue	-0.241959	4.58754e-11	0.241959	4.58754e-11	-0.000147955	0.996836	-0.0970881	0.00909144	-0.100164	0.00710985	-0.0603979	0.105138	-0.384518	8.03336e-27	-0.114575	0.00206093	-0.173852	2.65451e-06	-0.215478	5.07595e-09	-0.312432	8.64797e-18	-0.382647	1.47825e-26	-0.0892628	0.0165091	0.106263	0.00428394	0.161539	1.30842e-05	0.0619104	0.0966948
DCAL1	blue	0.167706	5.97059e-06	-0.167706	5.97059e-06	-0.0432879	0.245694	-0.232621	2.57712e-10	-0.332207	4.89298e-20	-0.353503	1.19995e-22	-0.227462	6.48105e-10	-0.329273	1.08024e-19	-0.135162	0.000272944	0.0318415	0.393258	0.605752	2.04416e-73	0.215154	5.35771e-09	-0.0378278	0.310424	0.136273	0.000242636	0.294714	6.48249e-16	0.165455	7.97654e-06
DDIT4L	blue	0.18078	1.02862e-06	-0.18078	1.02862e-06	0.179147	1.29035e-06	-0.0464313	0.213038	-0.0885975	0.017335	-0.0772704	0.0380492	0.0346152	0.353338	0.217068	3.88939e-09	0.0289052	0.438363	0.130819	0.000428761	0.294334	7.08756e-16	0.383804	1.01437e-26	-0.0909013	0.0146202	-0.218284	3.16825e-09	-0.141604	0.000136224	-0.0947256	0.0109331
DDX25	blue	-0.140393	0.000155599	0.140393	0.000155599	-0.0335687	0.368089	-0.0363183	0.330142	-0.144436	9.94186e-05	-0.124274	0.000825448	-0.283995	7.66207e-15	-0.169276	4.86698e-06	-0.237949	9.71208e-11	0.045148	0.225971	-0.385884	5.13416e-27	-0.362121	9.21817e-24	-0.227751	6.15928e-10	0.201477	4.8529e-08	0.244757	2.69624e-11	0.129575	0.000486745
DDX58	blue	0.229222	4.7438e-10	-0.229222	4.7438e-10	-0.0961522	0.00978511	-0.197092	9.53053e-08	-0.184983	5.68318e-07	-0.195691	1.17868e-07	0.0506148	0.174593	-0.186995	4.25785e-07	-0.0495722	0.183653	0.0545721	0.143225	0.614926	3.2942e-76	0.557186	4.88774e-60	0.122503	0.000980388	0.0789378	0.0340715	0.126812	0.000642603	0.126758	0.000646053
DEF6	blue	0.50013	6.75955e-47	-0.50013	6.75955e-47	-0.157314	2.20326e-05	-0.294031	7.61138e-16	-0.0494038	0.185148	-0.093931	0.0116231	0.097241	0.00898234	-0.150501	4.96448e-05	0.0475828	0.201894	0.3317	5.61428e-20	0.864067	1.57621e-216	0.412512	5.401e-31	0.0139514	0.708417	-0.0594501	0.110721	-0.00492206	0.895035	-0.0999972	0.00720652
DENND1C	blue	0.352494	1.61235e-22	-0.352494	1.61235e-22	0.0261459	0.483331	-0.159735	1.63714e-05	-0.0260427	0.485058	-0.0385412	0.301382	0.278554	2.57868e-14	0.018103	0.627472	0.106841	0.00407774	0.164276	9.26922e-06	0.789533	1.31912e-154	0.293162	9.32944e-16	0.000433622	0.990726	-0.0845365	0.0232043	-0.121386	0.00109149	0.00846963	0.8204
DENND2D	blue	0.417113	1.01834e-31	-0.417113	1.01834e-31	-0.154691	3.02466e-05	-0.304065	6.88992e-17	-0.141861	0.00013242	-0.196068	1.11342e-07	-0.100073	0.00716229	-0.187609	3.89652e-07	-0.0589152	0.113973	0.214533	5.9413e-09	0.872269	1.45502e-225	0.35183	1.95701e-22	0.0265708	0.476246	-0.0722158	0.0525909	0.0642164	0.0848721	-0.0567347	0.128011
DERL3	blue	0.0725273	0.051577	-0.0725273	0.051577	-0.124883	0.000777617	-0.147246	7.2311e-05	-0.0547971	0.14158	-0.103322	0.00548685	0.0549152	0.140723	-0.116309	0.00175844	0.0560788	0.132487	-0.0357384	0.337927	0.470043	6.58931e-41	0.283558	8.45472e-15	-0.0110607	0.766856	0.0666597	0.0736481	0.0605778	0.104104	0.250012	9.76111e-12
DFNB31	blue	0.0138404	0.710631	-0.0138404	0.710631	-0.156193	2.52443e-05	-0.0782978	0.0355542	-0.0103678	0.781078	-0.00809578	0.828201	-0.0279205	0.454128	-0.200829	5.36699e-08	-0.029658	0.426525	0.0237057	0.525092	0.102449	0.00589833	0.169932	4.46601e-06	-0.0731619	0.049562	0.10846	0.00354719	0.126348	0.000672946	0.145039	9.28927e-05
DGCR5	blue	-0.307179	3.20724e-17	0.307179	3.20724e-17	0.27828	2.7394e-14	0.174209	2.53023e-06	0.0190547	0.609488	0.0756508	0.0422834	0.224707	1.05113e-09	0.189245	3.0716e-07	0.171092	3.83354e-06	-0.160447	1.49895e-05	-0.398147	8.38065e-29	-0.329058	1.14464e-19	-0.014386	0.699768	0.0669322	0.0724749	-0.100354	0.00700136	0.188407	3.47033e-07
DGKA	blue	0.508963	9.02911e-49	-0.508963	9.02911e-49	-0.261815	9.13906e-13	-0.315418	4.05631e-18	-0.0535087	0.151195	-0.137247	0.000218678	-0.0652078	0.0801619	-0.218932	2.83902e-09	-0.0682158	0.0671531	0.420633	2.79201e-32	0.74745	7.72131e-130	0.325655	2.83554e-19	-0.117232	0.00161459	-0.0490209	0.188581	0.075856	0.041726	-0.0572495	0.124581
DGKH	blue	-0.203077	3.77902e-08	0.203077	3.77902e-08	-0.0556035	0.135805	0.366639	2.32577e-24	-0.183812	6.71366e-07	-0.224296	1.12927e-09	-0.0495441	0.183901	-0.189656	2.89221e-07	-0.0148593	0.690393	-0.233626	2.14749e-10	-0.257459	2.22147e-12	-0.0384008	0.303147	0.039164	0.293632	0.24227	4.32575e-11	0.305844	4.45718e-17	0.0476625	0.201139
DGKI	blue	0.0495908	0.183488	-0.0495908	0.183488	-0.0300346	0.420673	-0.0414257	0.266617	-0.0574027	0.123575	-0.0337599	0.365366	-0.22343	1.31256e-09	-0.0723686	0.0520914	-0.196732	1.00669e-07	0.198621	7.54507e-08	-0.328299	1.40267e-19	-0.246766	1.83372e-11	-0.071747	0.0541481	-0.0106371	0.775542	0.131212	0.000411802	-0.232479	2.64387e-10
DHRS9	blue	0.209196	1.42531e-08	-0.209196	1.42531e-08	-0.228422	5.46846e-10	-0.257339	2.27576e-12	-0.0645712	0.0831615	-0.0127962	0.731587	-0.161825	1.26244e-05	-0.276193	4.33005e-14	-0.0824193	0.0268973	0.126759	0.000646026	0.564213	7.74966e-62	0.308259	2.45514e-17	0.0164457	0.659318	0.0027026	0.942249	0.112948	0.00238714	0.136096	0.000247243
DHX58	blue	0.435537	9.80733e-35	-0.435537	9.80733e-35	-0.136854	0.000228075	-0.332177	4.93227e-20	-0.072573	0.0514296	-0.0810726	0.0295013	0.116826	0.00167643	-0.134539	0.000291441	0.0161561	0.664948	0.37528	1.57026e-25	0.722504	2.31365e-117	0.547196	1.49676e-57	0.100408	0.00697049	0.000849725	0.981828	-6.77518e-05	0.998551	0.15979	1.62609e-05
DKFZP434H168	blue	-0.0199876	0.592084	0.0199876	0.592084	-0.148207	6.47631e-05	-0.124219	0.000829915	-0.266	3.83401e-13	-0.28057	1.65003e-14	-0.360319	1.5866e-23	-0.190443	2.57713e-07	-0.336128	1.67489e-20	0.149093	5.84681e-05	-0.295043	5.99849e-16	-0.330709	7.33938e-20	-0.166359	7.10354e-06	0.213008	7.64711e-09	0.330038	8.79594e-20	-0.053752	0.149343
DKFZP564C152	blue	-0.277091	3.55768e-14	0.277091	3.55768e-14	0.0170151	0.648304	0.0738208	0.0475398	-0.131463	0.000401307	-0.0844026	0.0234242	-0.146293	8.06076e-05	-0.141318	0.00014059	-0.12605	0.000693106	-0.242237	4.35252e-11	-0.304714	5.87912e-17	-0.198623	7.54334e-08	0.0481329	0.196723	0.160959	1.40663e-05	0.200188	5.9275e-08	0.173573	2.7557e-06
DKFZP586K1520	blue	0.236301	1.31683e-10	-0.236301	1.31683e-10	0.110065	0.00308378	-0.0897439	0.0159334	-0.147916	6.69624e-05	-0.101402	0.00642822	0.155554	2.72663e-05	0.0528227	0.156514	0.0231966	0.534031	0.139213	0.000176929	0.306352	3.93326e-17	0.301769	1.20387e-16	0.0573032	0.124228	-0.0675064	0.0700534	-0.0313854	0.400074	-0.149683	5.46072e-05
DKFZp667E0512	blue	0.311529	1.08537e-17	-0.311529	1.08537e-17	-0.154714	3.01633e-05	-0.126246	0.000679762	-0.0656522	0.0781204	-0.0911417	0.0143597	0.145012	9.31756e-05	-0.138845	0.000184137	-0.118082	0.00149166	0.229294	4.68345e-10	0.371939	4.49619e-25	0.361743	1.03332e-23	0.00683754	0.854577	-0.066311	0.0751715	0.102273	0.00598472	-0.350529	2.85668e-22
DKFZp667G2110	blue	0.299427	2.11618e-16	-0.299427	2.11618e-16	-0.217786	3.44608e-09	-0.231543	3.13061e-10	-0.200851	5.34855e-08	-0.239046	7.92118e-11	-0.149514	5.5689e-05	-0.239061	7.8992e-11	-0.277057	3.58423e-14	0.234054	1.98682e-10	0.30256	9.93839e-17	0.397781	9.50112e-29	-0.112717	0.00243733	0.00975817	0.793651	0.223763	1.23897e-09	-0.213669	6.85662e-09
DLK1	blue	-0.25675	2.56283e-12	0.25675	2.56283e-12	0.151588	4.37109e-05	0.0803401	0.0310062	-0.0194903	0.601333	0.0333335	0.371456	-0.0509332	0.171894	0.0942598	0.011333	0.0589498	0.11376	-0.174948	2.29057e-06	-0.365861	2.95251e-24	-0.0874379	0.0188614	-0.00336579	0.928113	-0.04365	0.241763	-0.0139521	0.708403	-0.0132579	0.722296
DLL3	blue	-0.456382	2.22557e-38	0.456382	2.22557e-38	0.0708822	0.0571215	0.180287	1.10166e-06	-0.0573297	0.124054	-0.0363123	0.330221	-0.172544	3.16205e-06	-0.0286264	0.442793	-0.087619	0.0186156	-0.449756	3.41329e-37	-0.410825	9.8928e-31	-0.298661	2.54177e-16	-0.038875	0.297211	0.0956628	0.0101662	0.109439	0.0032573	0.212549	8.2478e-09
DNAJC12	blue	-0.0657858	0.0775147	0.0657858	0.0775147	0.0315517	0.397581	0.12579	0.000711172	0.0405211	0.277209	0.0225693	0.54515	-0.116678	0.00169952	0.0812893	0.0290681	-0.0168756	0.650995	0.0280003	0.452839	-0.366526	2.40837e-24	-0.223863	1.21755e-09	-0.0754138	0.0429354	-0.00714905	0.848031	-0.0248763	0.504831	-0.192382	1.93511e-07
DNAJC5B	blue	0.139239	0.000176434	-0.139239	0.000176434	-0.21134	1.00565e-08	-0.203354	3.61816e-08	-0.186857	4.34369e-07	-0.264189	5.59425e-13	-0.117793	0.00153242	-0.278565	2.57257e-14	-0.162907	1.10212e-05	0.0695483	0.0619725	0.441741	8.57482e-36	0.104114	0.00513623	-0.169561	4.68857e-06	0.22128	1.90163e-09	0.215803	4.80844e-09	0.197031	9.62018e-08
DNASE1L2	blue	-0.286879	3.98346e-15	0.286879	3.98346e-15	-0.00922927	0.804603	0.0577179	0.121523	-0.0487118	0.191387	-0.0381535	0.306274	0.10372	0.00530791	-0.0387466	0.29881	-0.0510418	0.17098	-0.271411	1.21863e-13	-0.323295	5.28369e-19	-0.235542	1.51369e-10	-0.0393244	0.291658	0.178283	1.45379e-06	0.0960003	0.00990197	0.169071	4.99911e-06
DNASE1L3	blue	0.590488	5.76788e-69	-0.590488	5.76788e-69	-0.148522	6.24574e-05	-0.274072	6.86922e-14	0.00128569	0.972508	-0.0438774	0.239318	-0.0109588	0.768944	-0.0409671	0.271952	0.0510182	0.171178	0.519866	3.67049e-51	0.698894	9.3918e-107	0.319052	1.59578e-18	0.0997051	0.00737853	-0.152012	4.15812e-05	-0.0834411	0.0250562	-0.180508	1.06826e-06
DNASE2	blue	0.235471	1.53359e-10	-0.235471	1.53359e-10	-0.0480484	0.197511	-0.161452	1.32277e-05	0.0627339	0.0923306	0.0749144	0.0443365	-0.120399	0.00119924	0.0816859	0.0282898	0.180739	1.03442e-06	0.173139	2.92062e-06	0.471724	3.16081e-41	0.381048	2.48132e-26	-0.0357139	0.338259	-0.275101	5.49428e-14	-0.17979	1.18043e-06	0.0705688	0.0582318
DNTT	blue	0.28629	4.55559e-15	-0.28629	4.55559e-15	-0.0721159	0.0529196	-0.168286	5.53725e-06	-0.0718412	0.0538321	-0.0925996	0.0128658	-0.092531	0.0129328	-0.0798592	0.0320297	-0.0368548	0.323043	0.200435	5.70555e-08	0.320627	1.06103e-18	0.106871	0.0040672	-0.036945	0.32186	-0.113782	0.00221448	0.0558069	0.134377	-0.126403	0.000669263
DOCK10	blue	0.254135	4.32643e-12	-0.254135	4.32643e-12	-0.112436	0.00249931	-0.224153	1.15774e-09	-0.0410458	0.271032	-0.0574282	0.123408	-0.063378	0.0890281	-0.104665	0.00490414	-0.151996	4.16623e-05	0.227156	6.84089e-10	0.329667	9.71903e-20	0.121912	0.00103776	-0.0275071	0.460841	-0.0605808	0.104088	0.0536326	0.15025	-0.198744	7.40415e-08
DOCK2	blue	0.367909	1.57306e-24	-0.367909	1.57306e-24	-0.0462688	0.214645	-0.319959	1.26205e-18	-0.134364	0.000296868	-0.165889	7.54563e-06	-0.189278	3.05653e-07	-0.0363804	0.329316	-0.00614378	0.869192	0.217034	3.912e-09	0.767575	4.99739e-141	0.403792	1.18882e-29	-0.0831441	0.0255799	-0.209099	1.44789e-08	0.00576644	0.87716	-0.118164	0.00148028
DOCK8	blue	0.517744	1.08872e-50	-0.517744	1.08872e-50	-0.135284	0.000269444	-0.316312	3.22817e-18	-0.166023	7.41739e-06	-0.194929	1.3222e-07	-0.0984968	0.00812982	-0.18789	3.74118e-07	-0.102326	0.00595829	0.320455	1.10963e-18	0.908505	1.11156e-274	0.505625	4.6817e-48	-0.0516559	0.165884	-0.126611	0.000655594	0.070213	0.0595142	-0.156291	2.49473e-05
DOK2	blue	0.392794	5.16063e-28	-0.392794	5.16063e-28	-0.10237	0.00593673	-0.284987	6.12294e-15	-0.057662	0.121885	-0.0918618	0.0136037	-0.13169	0.000392048	-0.0959406	0.00994826	0.0561231	0.13218	0.245127	2.51195e-11	0.735694	8.79501e-124	0.347063	7.76177e-22	-0.0409948	0.271628	-0.154177	3.21648e-05	-0.0121889	0.743869	-0.054694	0.142332
DPEP2	blue	0.395661	1.95721e-28	-0.395661	1.95721e-28	-0.234624	1.79067e-10	-0.251678	7.03868e-12	-0.0623795	0.0941891	-0.0893235	0.0164354	-0.0395681	0.288675	-0.250585	8.72499e-12	-0.0221165	0.553247	0.228012	5.88045e-10	0.838431	1.05446e-191	0.445554	1.86997e-36	-0.0698704	0.060771	-0.0107129	0.773986	0.0624945	0.0935827	-0.016834	0.651799
DPP4	blue	0.28114	1.45332e-14	-0.28114	1.45332e-14	0.137269	0.00021818	-0.256085	2.92979e-12	-0.432905	2.71586e-34	-0.367347	1.87066e-24	-0.310898	1.2713e-17	-0.266493	3.45752e-13	-0.278335	2.70639e-14	0.139407	0.000173242	0.455308	3.47882e-38	0.251665	7.05632e-12	0.23358	2.16547e-10	0.098815	0.00792563	0.341785	3.47148e-21	-0.240486	6.05265e-11
DPPA4	blue	0.226423	7.78373e-10	-0.226423	7.78373e-10	-0.222995	1.41512e-09	-0.250159	9.48521e-12	-0.160647	1.46231e-05	-0.247427	1.61394e-11	-0.149375	5.65932e-05	-0.285952	4.91945e-15	-0.216162	4.52781e-09	0.0702049	0.0595438	0.522044	1.19311e-51	0.249502	1.07838e-11	-0.0170931	0.6468	0.089511	0.0162098	0.226862	7.20545e-10	-0.0676316	0.0695343
DPT	blue	0.205324	2.65091e-08	-0.205324	2.65091e-08	-0.0982417	0.00829692	-0.183313	7.20577e-07	-0.0595947	0.109854	-0.107273	0.00392939	-0.0414051	0.266855	-0.114981	0.00198598	-0.0145098	0.697311	0.0347862	0.350964	0.505678	4.56099e-48	0.41373	3.48152e-31	0.200743	5.43894e-08	-0.11863	0.00141719	0.0250386	0.502054	-0.118364	0.00145292
DRAM	blue	0.33571	1.87893e-20	-0.33571	1.87893e-20	-0.15135	4.49485e-05	-0.209674	1.31909e-08	-0.104798	0.00484977	-0.15696	2.30029e-05	0.0425857	0.253445	-0.153127	3.64451e-05	0.0213807	0.566528	0.169946	4.45781e-06	0.717122	7.55246e-115	0.57184	7.69541e-64	-0.0212094	0.569643	-0.0449628	0.227882	0.0366094	0.326278	0.0623917	0.0941246
DSC1	blue	0.184373	6.20018e-07	-0.184373	6.20018e-07	-0.275835	4.68212e-14	-0.114793	0.00202034	0.0925757	0.012889	0.0282046	0.449546	-0.0315528	0.397564	-0.215669	4.917e-09	-0.0927204	0.0127483	0.100921	0.00668606	0.394166	3.24841e-28	0.0648757	0.0817156	-0.0379495	0.308869	0.081562	0.0285309	0.0511458	0.170109	-0.092086	0.0133756
DSCR9	blue	-0.255113	3.55954e-12	0.255113	3.55954e-12	-0.117199	0.00161946	0.0106464	0.77535	-0.267209	2.97432e-13	-0.267838	2.60513e-13	-0.300883	1.49104e-16	-0.339093	7.37024e-21	-0.269062	2.01059e-13	-0.213936	6.55981e-09	-0.360173	1.65807e-23	-0.378699	5.28394e-26	-0.127555	0.000596641	0.380796	2.69219e-26	0.474935	7.67671e-42	0.114636	0.00204943
DTX2	blue	0.174419	2.45963e-06	-0.174419	2.45963e-06	-0.215842	4.77706e-09	-0.292133	1.18637e-15	-0.430401	7.09754e-34	-0.441927	7.96433e-36	-0.316254	3.27688e-18	-0.529057	3.02503e-53	-0.2763	4.22994e-14	0.000557339	0.988081	0.482857	2.19232e-43	0.434607	1.40672e-34	0.0378776	0.309787	0.262757	7.52644e-13	0.519798	3.80092e-51	-0.011848	0.750792
DTX3L	blue	0.190525	2.546e-07	-0.190525	2.546e-07	-0.179844	1.17162e-06	-0.257557	2.17785e-12	-0.240219	6.36289e-11	-0.225859	8.59486e-10	-0.194499	1.41056e-07	-0.343697	2.02411e-21	-0.207755	1.79803e-08	0.0202796	0.586683	0.581901	1.45317e-66	0.491246	4.57822e-45	0.129567	0.000487132	0.0834921	0.0249673	0.245015	2.56639e-11	0.118265	0.00146637
DUSP1	blue	0.356292	5.27501e-23	-0.356292	5.27501e-23	-0.109023	0.00337774	-0.123817	0.000863094	0.105161	0.00470373	0.110765	0.00289928	0.062142	0.0954511	0.0470434	0.20706	0.0728964	0.0503967	0.344277	1.71733e-21	0.348151	5.678e-22	0.434747	1.33249e-34	-0.0956322	0.0101905	-0.20637	2.24449e-08	-0.157988	2.0294e-05	-0.164507	9.00103e-06
DUSP2	blue	0.154324	3.16049e-05	-0.154324	3.16049e-05	-0.0526892	0.157565	-0.0450886	0.226583	0.0363027	0.330349	0.0220424	0.554577	0.0471547	0.205986	0.0130238	0.727003	0.134136	0.000304049	0.0408145	0.273743	0.558638	2.09219e-60	0.263516	6.43196e-13	-0.158082	2.00623e-05	-0.116861	0.00167101	-0.126536	0.000660491	0.170408	4.19529e-06
DUSP22	blue	0.477988	1.97165e-42	-0.477988	1.97165e-42	-0.232004	2.88094e-10	-0.438274	3.36811e-35	-0.182633	7.93151e-07	-0.190757	2.46079e-07	-0.215703	4.88923e-09	-0.282297	1.12215e-14	-0.145945	8.38552e-05	0.481109	4.84284e-43	0.620288	6.95301e-78	0.392207	6.28598e-28	0.00753662	0.8399	-0.00363559	0.922368	0.174927	2.29699e-06	0.0466782	0.210611
DUSP4	blue	-0.450666	2.35427e-37	0.450666	2.35427e-37	0.099569	0.00745992	0.237493	1.05678e-10	0.138108	0.000199386	0.175704	2.06781e-06	0.244638	2.75862e-11	0.133091	0.000339101	0.214663	5.81471e-09	-0.453785	6.53614e-38	-0.30485	5.68713e-17	-0.0858044	0.02121	0.00172571	0.963105	0.0442856	0.234971	-0.132012	0.000379227	0.308125	2.5382e-17
DUSP5	blue	0.226914	7.1391e-10	-0.226914	7.1391e-10	-0.0934245	0.0120826	-0.172986	2.98077e-06	-0.164244	9.30779e-06	-0.180437	1.07887e-06	-0.0351541	0.345889	-0.161401	1.33114e-05	-0.0192968	0.604949	0.157347	2.19452e-05	0.446459	1.29926e-36	0.568068	7.64209e-63	-0.00678616	0.855658	-0.0177909	0.633418	0.115277	0.00193309	0.0396647	0.287498
EAF2	blue	-0.0408044	0.273862	0.0408044	0.273862	-0.157573	2.13478e-05	-0.126579	0.000657666	-0.23564	1.48691e-10	-0.329497	1.0172e-19	-0.23525	1.59681e-10	-0.360274	1.6084e-23	-0.148118	6.54324e-05	-0.208536	1.58569e-08	0.514722	5.05188e-50	0.143029	0.000116351	-0.0416292	0.264273	0.214235	6.2429e-09	0.32558	2.89225e-19	0.306715	3.59615e-17
ECGF1	blue	0.271895	1.09848e-13	-0.271895	1.09848e-13	-0.0700656	0.0600522	-0.187939	3.71471e-07	-0.028647	0.442465	-0.0597819	0.108741	0.165579	7.85073e-06	-0.0619462	0.0965015	0.165076	8.37208e-06	0.0799281	0.0318813	0.744147	4.19986e-128	0.49627	4.28674e-46	0.10302	0.00562624	-0.0110767	0.766529	-0.06599	0.0765967	0.165135	8.30906e-06
ECHDC2	blue	0.203918	3.31131e-08	-0.203918	3.31131e-08	-0.00657555	0.860091	-0.109015	0.00338	-0.116662	0.00170206	-0.12381	0.000863686	0.134878	0.000281242	-0.102882	0.00569079	0.0107214	0.77381	0.137624	0.000210021	0.436696	6.24362e-35	0.439275	2.27207e-35	0.338161	9.54921e-21	0.0463706	0.213637	0.0478806	0.199083	0.196107	1.10678e-07
EDAR	blue	0.138809	0.000184841	-0.138809	0.000184841	0.0272145	0.465626	-0.0176798	0.635542	0.223224	1.36023e-09	0.20541	2.61493e-08	0.252479	6.00987e-12	0.192953	1.77746e-07	0.198164	8.09314e-08	0.0307436	0.409785	0.274185	6.70358e-14	0.0327015	0.380599	0.0159718	0.668542	-0.203498	3.53716e-08	-0.304093	6.84287e-17	-0.100072	0.00716301
EDG6	blue	0.387516	2.99838e-27	-0.387516	2.99838e-27	-0.126267	0.000678367	-0.219681	2.49956e-09	-0.0308601	0.408012	-0.0913684	0.0141178	0.0481504	0.19656	-0.105068	0.00474049	0.0767936	0.0392568	0.178013	1.50874e-06	0.85808	2.68167e-210	0.348719	4.8224e-22	-0.0253242	0.497188	-0.0699177	0.060596	-0.0396783	0.287333	-0.00686098	0.854084
EDN1	blue	0.387316	3.20363e-27	-0.387316	3.20363e-27	-0.162161	1.21051e-05	-0.261121	1.05418e-12	-0.0313959	0.399917	-0.0670942	0.0717848	0.208346	1.63508e-08	-0.106262	0.00428448	0.0406941	0.275163	0.346543	9.00549e-22	0.419886	3.67826e-32	0.499783	7.98919e-47	0.0883239	0.0176851	0.036677	0.325385	0.0299337	0.422237	-0.132603	0.000356748
EDN2	blue	-0.299977	1.85457e-16	0.299977	1.85457e-16	-0.0623918	0.094124	0.0993391	0.00759927	0.0937952	0.0117447	0.0939453	0.0116103	0.0208137	0.576866	0.00228363	0.95119	0.0472401	0.205166	-0.256283	2.81542e-12	-0.292922	9.86799e-16	-0.179387	1.24832e-06	0.0787501	0.0345008	0.11863	0.00141713	-0.0217376	0.560066	0.366713	2.27391e-24
EFHC2	blue	0.267933	2.553e-13	-0.267933	2.553e-13	-0.220448	2.19279e-09	-0.198121	8.1463e-08	0.0328413	0.378565	-0.012725	0.733023	-0.0949768	0.0107227	-0.0705281	0.0583773	-0.0683557	0.0665931	0.28808	3.02647e-15	0.425008	5.47178e-33	0.279677	2.01184e-14	-0.137557	0.000211548	-0.0917779	0.0136899	0.00476827	0.898297	0.187366	4.03604e-07
EGR1	blue	0.277095	3.5541e-14	-0.277095	3.5541e-14	-0.102468	0.00588933	-0.169479	4.73936e-06	-0.0999397	0.00724009	-0.112125	0.00256969	0.0903442	0.0152399	-0.100468	0.00693677	0.016551	0.657277	0.219603	2.53287e-09	0.391898	6.97299e-28	0.564681	5.85826e-62	0.00152561	0.967381	-0.0481089	0.196947	0.0406585	0.275582	-0.0184958	0.620023
EGR2	blue	0.367132	1.99884e-24	-0.367132	1.99884e-24	-0.12491	0.00077561	-0.20578	2.46562e-08	-0.11853	0.00143046	-0.109512	0.00323664	0.0781575	0.0358866	-0.11828	0.00146443	-0.036927	0.322095	0.234741	1.75262e-10	0.583479	5.32601e-67	0.648422	3.10194e-87	-0.0390424	0.295134	-0.0923273	0.0131339	0.0286814	0.441918	-0.0579863	0.119798
ELL3	blue	0.310903	1.2699e-17	-0.310903	1.2699e-17	-0.195518	1.21001e-07	-0.255696	3.16745e-12	-0.163023	1.08616e-05	-0.186125	4.82653e-07	-0.183488	7.03008e-07	-0.233306	2.27602e-10	-0.1659	7.53467e-06	0.319047	1.59813e-18	0.375687	1.38027e-25	0.0278649	0.455027	-0.0815188	0.0286155	0.100719	0.00679699	0.206867	2.07327e-08	-0.00585354	0.87532
EMILIN2	blue	-0.112252	0.00254077	0.112252	0.00254077	0.00244239	0.947801	-0.0590802	0.112962	-0.164446	9.07098e-06	-0.139329	0.000174716	-0.0273105	0.464052	-0.148532	6.23814e-05	0.0213753	0.566626	-0.267161	3.00423e-13	0.355728	6.23264e-23	0.404763	8.46445e-30	-0.0360224	0.334099	0.0514017	0.167979	0.0910102	0.0145017	0.258083	1.95817e-12
EMP1	blue	0.412135	6.18357e-31	-0.412135	6.18357e-31	-0.0827224	0.0263395	-0.202162	4.36136e-08	-0.00849129	0.819948	-0.000802787	0.982832	0.195488	1.21541e-07	0.0180745	0.628015	0.0492868	0.186192	0.342117	3.16125e-21	0.469149	9.72211e-41	0.748312	2.69511e-130	-0.104781	0.00485644	-0.175043	2.26125e-06	-0.10447	0.00498519	-0.175734	2.05934e-06
EMP3	blue	0.328861	1.20673e-19	-0.328861	1.20673e-19	-0.0294694	0.429472	-0.275294	5.26788e-14	-0.0551851	0.138778	-0.0779378	0.0364121	0.0239375	0.521046	-0.0777732	0.0368102	0.0692943	0.0629337	0.109335	0.00328711	0.779524	3.18915e-148	0.69864	1.20578e-106	0.00872998	0.814977	-0.134742	0.000285307	-0.0629735	0.0910904	0.0235368	0.528049
EMR1	blue	0.201961	4.50069e-08	-0.201961	4.50069e-08	-0.0231501	0.534851	-0.0634572	0.0886284	0.149386	5.65184e-05	0.0986131	0.00805466	0.0269458	0.470042	0.272436	9.77926e-14	0.18799	3.68728e-07	0.125135	0.000758605	0.496528	3.79091e-46	0.31055	1.38724e-17	0.0136125	0.715187	-0.323127	5.52206e-19	-0.330286	8.22632e-20	0.00100727	0.97846
EMR2	blue	0.226668	7.45526e-10	-0.226668	7.45526e-10	-0.118589	0.00142266	-0.274491	6.27215e-14	-0.139741	0.000167069	-0.163816	9.82571e-06	-0.126218	0.000681689	-0.185589	5.2119e-07	-0.101361	0.00644996	0.11141	0.00273864	0.610935	5.54532e-75	0.429609	9.6036e-34	-0.0791132	0.0336744	0.00511661	0.890912	0.0942617	0.0113314	0.136425	0.000238744
EMR3	blue	0.242464	4.16951e-11	-0.242464	4.16951e-11	0.157625	2.12121e-05	-0.216225	4.48055e-09	-0.277446	3.29071e-14	-0.232844	2.47509e-10	-0.069349	0.0627257	-0.0678832	0.0685004	-0.102427	0.00590915	0.174691	2.37125e-06	0.393309	4.33886e-28	0.134662	0.000287697	-0.063054	0.0906769	-0.000299907	0.993586	0.0970495	0.00911913	0.00951486	0.798684
ENOSF1	blue	0.154567	3.06987e-05	-0.154567	3.06987e-05	-0.0372021	0.318501	-0.0802736	0.0311461	-0.00960226	0.796875	-0.0326787	0.380931	0.159003	1.79176e-05	-0.0299755	0.421588	-0.0337302	0.365789	0.069888	0.0607057	0.304311	6.48837e-17	0.316761	2.87769e-18	0.168163	5.6269e-06	-0.0710437	0.056556	-0.0343554	0.356965	-0.0885512	0.0173938
ENPP2	blue	0.26578	4.01402e-13	-0.26578	4.01402e-13	-0.0983963	0.0081953	-0.136596	0.000234422	0.0830555	0.0257378	0.0357519	0.337745	-0.0405924	0.276365	-0.00221855	0.952579	-0.029874	0.423163	0.263421	6.55999e-13	0.337708	1.08266e-20	0.0511997	0.169659	-0.0862404	0.0205594	-0.110555	0.0029537	-0.111116	0.00281089	-0.0745262	0.0454521
ENTHD1	blue	0.0667877	0.0730953	-0.0667877	0.0730953	0.0829476	0.0259314	-0.0894938	0.0162304	-0.33293	4.01982e-20	-0.328694	1.26196e-19	-0.0645412	0.0833053	-0.235636	1.48796e-10	-0.145115	9.21054e-05	-0.0830921	0.0256724	0.490864	5.47338e-45	0.117236	0.00161396	-0.0539705	0.147694	0.206873	2.07122e-08	0.250159	9.48492e-12	0.15023	5.1238e-05
EOMES	blue	0.40761	3.10521e-30	-0.40761	3.10521e-30	-0.199113	6.99641e-08	-0.221995	1.68171e-09	-0.0226352	0.543977	-0.0862044	0.0206125	-0.0669836	0.0722554	-0.147197	7.27151e-05	-0.0510801	0.170659	0.260588	1.17572e-12	0.73205	5.70625e-122	0.270369	1.52246e-13	-0.00504036	0.892527	-0.116697	0.00169661	0.00843544	0.821112	-0.0149958	0.687696
EPB41L5	blue	0.0612177	0.100492	-0.0612177	0.100492	-0.0799702	0.0317909	-0.147829	6.76378e-05	-0.174541	2.41977e-06	-0.0934308	0.0120768	-0.375233	1.59397e-25	-0.189652	2.89396e-07	-0.389392	1.60993e-27	0.218796	2.90506e-09	-0.334627	2.52936e-20	-0.280615	1.63367e-14	-0.0479355	0.198568	0.0395313	0.289124	0.262068	8.67631e-13	-0.404664	8.76091e-30
EPHA1	blue	0.314124	5.63641e-18	-0.314124	5.63641e-18	-0.254676	3.88456e-12	-0.193459	1.64831e-07	0.125734	0.000715084	0.00626007	0.866739	0.0886911	0.0172166	-0.094225	0.0113634	0.0159456	0.669055	0.163682	9.99388e-06	0.535511	9.52241e-55	0.187205	4.13082e-07	0.24557	2.30758e-11	-0.0423912	0.255621	-0.0558554	0.134038	-0.0706461	0.0579565
EPHA7	blue	-0.0128298	0.730911	0.0128298	0.730911	-0.0566624	0.128499	-0.065561	0.0785356	-0.210574	1.13963e-08	-0.181519	9.27569e-07	-0.209469	1.36362e-08	-0.152807	3.78542e-05	-0.334558	2.57742e-20	0.0937139	0.0118181	-0.293888	7.87125e-16	-0.168001	5.74598e-06	-0.0802981	0.0310945	0.113972	0.00217678	0.259807	1.37933e-12	-0.252866	5.56696e-12
EPSTI1	blue	0.245825	2.19735e-11	-0.245825	2.19735e-11	-0.190958	2.38875e-07	-0.233627	2.14735e-10	-0.191958	2.06062e-07	-0.232874	2.46166e-10	-0.0466764	0.210629	-0.282321	1.11607e-14	-0.1186	0.00142113	0.0709384	0.0569241	0.719278	7.55782e-116	0.491138	4.8162e-45	0.0629965	0.0909721	0.0805191	0.0306325	0.185477	5.29639e-07	0.0817657	0.0281353
ERBB4	blue	-0.204678	2.9365e-08	0.204678	2.9365e-08	0.0147042	0.69346	0.0963515	0.00963357	0.204286	3.12413e-08	0.234232	1.92341e-10	0.174867	2.31554e-06	0.131613	0.000395177	0.132866	0.00034713	-0.0949713	0.0107273	-0.275055	5.54902e-14	-0.110368	0.00300252	-0.055715	0.135021	-0.0294278	0.430124	-0.15784	2.06643e-05	-0.0064909	0.861874
ERO1LB	blue	-0.0662959	0.0752382	0.0662959	0.0752382	-0.0587493	0.114997	0.0629265	0.0913328	-0.261656	9.44475e-13	-0.276754	3.83056e-14	-0.0319938	0.390998	-0.22727	6.70564e-10	-0.148789	6.05604e-05	-0.214345	6.12955e-09	0.308377	2.38407e-17	0.315594	3.87868e-18	0.0821944	0.0273179	0.134476	0.000293387	0.247313	1.64979e-11	0.127429	0.00060422
ERP27	blue	0.480973	5.15095e-43	-0.480973	5.15095e-43	-0.269541	1.81615e-13	-0.341973	3.29273e-21	-0.121513	0.0010783	-0.201865	4.56835e-08	-0.127932	0.00057453	-0.27641	4.12949e-14	-0.170951	3.90573e-06	0.30244	1.0232e-16	0.758321	9.56047e-136	0.571472	9.63912e-64	0.0598913	0.108094	-0.0611766	0.100721	0.143808	0.00010666	-0.202291	4.27415e-08
ERRFI1	blue	0.240315	6.24963e-11	-0.240315	6.24963e-11	-0.143717	0.000107755	-0.255518	3.2826e-12	-0.119005	0.00136809	-0.12406	0.00084286	-0.126548	0.000659669	-0.221716	1.76451e-09	-0.100319	0.00702112	0.200751	5.43246e-08	0.287543	3.42283e-15	0.457969	1.1468e-38	0.284556	6.75017e-15	-0.026734	0.473541	0.169842	4.51932e-06	-0.126139	0.000687054
ESM1	blue	-0.124395	0.000815756	0.124395	0.000815756	0.0168121	0.652221	0.0746487	0.0450974	0.0262653	0.481333	0.00075455	0.983863	-0.0252506	0.498439	0.108459	0.00354731	-0.0235882	0.527148	-0.0366708	0.325466	-0.291912	1.24899e-15	0.005083	0.891624	-0.203587	3.48805e-08	-0.0224447	0.547372	-0.0363994	0.329062	-0.0132049	0.72336
ESRRG	blue	-0.207075	2.00509e-08	0.207075	2.00509e-08	-0.0256235	0.492115	0.0624586	0.0937714	0.0819569	0.0277682	0.121578	0.00107155	-0.115686	0.00186196	-0.00788181	0.832673	0.0137581	0.712275	-0.108092	0.003662	-0.344983	1.40547e-21	-0.422974	1.17067e-32	-0.177325	1.658e-06	0.0449399	0.22812	0.00709969	0.849067	0.169025	5.02953e-06
ETS1	blue	0.40722	3.5646e-30	-0.40722	3.5646e-30	-0.166307	7.15128e-06	-0.237433	1.06852e-10	0.0296642	0.426427	-0.0712863	0.0557156	0.105736	0.00448039	-0.0464195	0.213154	0.051936	0.163597	0.200091	6.01699e-08	0.803859	2.24519e-164	0.609707	1.31182e-74	-0.0592703	0.111805	-0.173107	2.93316e-06	-0.0933267	0.0121732	-0.0705132	0.0584308
ETV4	blue	-0.330689	7.37882e-20	0.330689	7.37882e-20	0.130425	0.000446376	0.11257	0.00246959	0.103989	0.00519017	0.0329937	0.376356	-0.00581921	0.876045	0.0822795	0.0271582	0.10144	0.0064086	-0.373576	2.68969e-25	-0.257205	2.33826e-12	0.00474557	0.898778	0.128488	0.000543297	-0.0220289	0.55482	-0.0388459	0.297574	0.242463	4.17095e-11
ETV7	blue	0.268628	2.20436e-13	-0.268628	2.20436e-13	-0.242488	4.15124e-11	-0.328828	1.21743e-19	-0.219177	2.72321e-09	-0.256067	2.94045e-12	-0.187147	4.1658e-07	-0.347231	7.39669e-22	-0.195705	1.17617e-07	0.207219	1.95945e-08	0.542234	2.39453e-56	0.283242	9.07765e-15	0.0212928	0.568125	0.103893	0.00523192	0.253707	4.7115e-12	0.186998	4.25604e-07
EVI2A	blue	0.410399	1.15183e-30	-0.410399	1.15183e-30	-0.135705	0.000257706	-0.312571	8.34919e-18	-0.0830276	0.0257877	-0.147341	7.15305e-05	-0.116645	0.00170469	-0.188477	3.435e-07	-0.00225352	0.951833	0.23148	3.16617e-10	0.87163	7.74156e-225	0.446227	1.4266e-36	-0.0710182	0.0566449	-0.0517436	0.165165	0.0508624	0.172491	0.0539747	0.147662
EVI2B	blue	0.416988	1.06575e-31	-0.416988	1.06575e-31	-0.211611	9.62055e-09	-0.285199	5.83662e-15	-0.120962	0.00113665	-0.207774	1.79265e-08	-0.0547621	0.141835	-0.223109	1.38752e-09	-0.00845023	0.820804	0.234761	1.74643e-10	0.873945	1.73363e-227	0.427386	2.23336e-33	-0.0319644	0.391434	0.0191387	0.607911	0.106001	0.00438038	0.00894403	0.810525
F11R	blue	0.323877	4.53448e-19	-0.323877	4.53448e-19	-0.199461	6.63098e-08	-0.124829	0.000781792	-0.0250574	0.501733	-0.0683962	0.0664316	0.048651	0.191942	-0.0853461	0.021913	0.106299	0.00427084	0.313379	6.80817e-18	0.45101	2.04548e-37	0.333522	3.42105e-20	0.154207	3.20493e-05	-0.0313627	0.400415	0.00700747	0.851005	-0.0278506	0.455259
FA2H	blue	-0.0300686	0.420147	0.0300686	0.420147	0.154369	3.14347e-05	-0.208225	1.66727e-08	-0.381317	2.27497e-26	-0.313287	6.96749e-18	-0.119605	0.00129284	-0.207109	1.9945e-08	-0.147926	6.68882e-05	-0.0885702	0.0173697	0.310269	1.48821e-17	0.180787	1.02751e-06	0.206966	2.04066e-08	0.175134	2.23368e-06	0.257216	2.33316e-12	0.368897	1.15903e-24
FABP4	blue	-0.0208896	0.575477	0.0208896	0.575477	-0.14146	0.000138413	-0.0631609	0.0901304	-0.155969	2.59347e-05	-0.197379	9.12372e-08	-0.0727221	0.0509514	-0.244936	2.60545e-11	-0.123768	0.000867201	-0.146786	7.62109e-05	0.291353	1.42237e-15	0.263592	6.33223e-13	-0.102021	0.00611012	0.222238	1.61292e-09	0.179392	1.24748e-06	0.123557	0.000885219
FAIM3	blue	0.222654	1.50119e-09	-0.222654	1.50119e-09	-0.0777578	0.0368477	-0.0405071	0.277376	0.0691456	0.0635021	-0.0131103	0.725262	0.113486	0.00227443	0.0127343	0.732837	0.22911	4.83895e-10	0.058224	0.118285	0.693172	2.4478e-104	0.193285	1.69154e-07	-0.0429907	0.248954	-0.0723963	0.0520012	-0.120218	0.00121998	0.120987	0.00113386
FAM107A	blue	0.325327	3.09295e-19	-0.325327	3.09295e-19	-0.165007	8.44564e-06	-0.149982	5.27401e-05	0.214326	6.14866e-09	0.117467	0.00157976	0.140062	0.000161329	0.132151	0.000373819	0.184713	5.90704e-07	0.288802	2.56437e-15	0.451998	1.36446e-37	0.413254	4.13296e-31	-0.087187	0.0192066	-0.250364	9.1127e-12	-0.26365	6.25597e-13	0.0857232	0.0213331
FAM111A	blue	0.241946	4.5984e-11	-0.241946	4.5984e-11	-0.17821	1.46833e-06	-0.280542	1.66012e-14	-0.116807	0.00167934	-0.15055	4.93645e-05	0.075803	0.0418693	-0.219573	2.54602e-09	-0.14951	5.5712e-05	0.10294	0.00566342	0.576979	3.2106e-65	0.492028	3.17603e-45	0.156163	2.53352e-05	0.0166937	0.654511	0.119221	0.00134055	0.0526849	0.157599
FAM113B	blue	0.517495	1.23585e-50	-0.517495	1.23585e-50	-0.0298661	0.423285	-0.270045	1.6313e-13	-0.158935	1.80676e-05	-0.166263	7.19171e-06	-0.00650931	0.861486	-0.109493	0.00324216	-0.00268773	0.942567	0.374775	1.8421e-25	0.79949	2.59773e-161	0.426782	2.80629e-33	-0.0329629	0.376802	-0.068561	0.0657782	0.0381621	0.306164	-0.125681	0.000718895
FAM117A	blue	0.313488	6.62301e-18	-0.313488	6.62301e-18	-0.0685706	0.0657402	-0.213856	6.64668e-09	-0.103588	0.0053669	-0.0883352	0.0176705	-0.00153425	0.967196	-0.0714801	0.0550518	-0.0284242	0.446024	0.262157	8.5188e-13	0.545182	4.63768e-57	0.19244	1.91842e-07	-0.045797	0.219362	-0.0378906	0.309621	0.00650492	0.861578	0.215242	5.28043e-09
FAM125B	blue	-0.308392	2.37532e-17	0.308392	2.37532e-17	-0.00290697	0.937891	-0.0157916	0.672063	-0.266524	3.43461e-13	-0.232291	2.73547e-10	-0.325091	3.29233e-19	-0.302704	9.59681e-17	-0.297687	3.20644e-16	-0.286962	3.90837e-15	-0.31067	1.34615e-17	-0.23998	6.65402e-11	-0.127507	0.000599557	0.244337	2.92175e-11	0.389324	1.64693e-27	0.00806802	0.828781
FAM129C	blue	0.268617	2.20931e-13	-0.268617	2.20931e-13	-0.159195	1.74999e-05	-0.0839773	0.0241344	0.20031	5.81699e-08	0.223595	1.2755e-09	0.105758	0.00447201	0.0380988	0.306968	0.158332	1.94575e-05	0.126439	0.000666866	0.63812	1.06841e-83	0.19968	6.41114e-08	-0.0281647	0.450189	-0.222838	1.4541e-09	-0.25704	2.41766e-12	-0.0728449	0.05056
FAM135B	blue	-0.143897	0.000105605	0.143897	0.000105605	-0.0530641	0.154626	0.00472002	0.89932	-0.0802857	0.0311206	-0.0848671	0.0226693	-0.166668	6.82712e-06	-0.123688	0.000874011	-0.0152933	0.681837	0.0143811	0.699865	-0.291117	1.50228e-15	-0.17463	2.39072e-06	-0.0978444	0.00856326	0.142091	0.000129096	0.1765	1.85566e-06	0.257205	2.33847e-12
FAM163A	blue	-0.0973836	0.00888168	0.0973836	0.00888168	0.0728321	0.0506008	0.0550066	0.140062	-0.0264701	0.47792	-0.0126537	0.734462	-0.246164	2.05879e-11	0.0320387	0.390333	-0.0244829	0.511593	-0.0911066	0.0143975	-0.358894	2.43181e-23	-0.265931	3.88921e-13	-0.0372012	0.318513	-0.0536103	0.15042	0.0466483	0.210904	-0.0989609	0.00783354
FAM20A	blue	0.171299	3.73015e-06	-0.171299	3.73015e-06	-0.13668	0.000232347	-0.2501	9.59454e-12	-0.117958	0.00150915	-0.119697	0.00128176	-0.0441614	0.236287	-0.205946	2.40152e-08	-0.00664934	0.858537	-0.00080313	0.982825	0.599483	1.47084e-71	0.594515	4.07412e-70	0.280262	1.76688e-14	-0.0137113	0.713212	0.07908	0.0337494	0.15633	2.48273e-05
FAM26F	blue	0.292137	1.18506e-15	-0.292137	1.18506e-15	-0.163406	1.03489e-05	-0.143391	0.000111748	-0.0330228	0.375934	-0.0751934	0.0435489	-0.0567764	0.127731	-0.107338	0.00390768	0.0330777	0.37514	0.107961	0.0037037	0.727937	5.82879e-120	0.369643	9.1966e-25	0.0111219	0.765604	-0.0748096	0.0446353	-0.0171819	0.645092	0.128417	0.000547205
FAM46A	blue	0.26883	2.11192e-13	-0.26883	2.11192e-13	-0.0724026	0.051981	-0.0776389	0.0371377	0.00179075	0.961716	-0.0392776	0.292233	0.0692723	0.0630177	-0.0107712	0.772789	0.0971944	0.0090155	0.246985	1.75762e-11	0.40614	5.21657e-30	0.507519	1.84406e-48	0.121117	0.00111993	-0.102605	0.00582282	-0.0694518	0.0623363	0.112117	0.00257168
FAM46C	blue	0.0314135	0.399652	-0.0314135	0.399652	0.00899598	0.809446	-0.0579205	0.120219	-0.210877	1.08457e-08	-0.204276	3.12949e-08	-0.0751963	0.0435408	-0.142024	0.000130055	-0.038631	0.300255	-0.114746	0.00202898	0.484169	1.20526e-43	0.222023	1.67362e-09	-0.0140445	0.706561	0.118362	0.00145325	0.121469	0.00108288	0.263129	6.9693e-13
FAM65B	blue	0.379931	3.5578e-26	-0.379931	3.5578e-26	-0.0287213	0.441282	-0.185178	5.52736e-07	0.00230808	0.950668	-0.0294055	0.430474	-0.0426641	0.252572	0.039266	0.292375	0.0828998	0.0260176	0.318325	1.92553e-18	0.660018	2.19845e-91	0.196764	1.0018e-07	-0.128611	0.000536581	-0.229475	4.53414e-10	-0.130248	0.00045449	-0.0813607	0.0289266
FAM78A	blue	0.417562	8.64155e-32	-0.417562	8.64155e-32	-0.205709	2.49364e-08	-0.245539	2.32151e-11	-0.164887	8.57653e-06	-0.20848	1.59998e-08	-0.0470357	0.207135	-0.265455	4.29638e-13	-0.0800307	0.0316615	0.175893	2.0154e-06	0.875573	2.21136e-229	0.499956	7.35098e-47	-0.00814725	0.827126	0.00615096	0.869041	0.128649	0.000534571	-0.0168319	0.651839
FAM84A	blue	-0.269747	1.73816e-13	0.269747	1.73816e-13	-0.000533053	0.9886	0.0419886	0.260167	-0.0299287	0.422314	-0.00801367	0.829916	-0.239654	7.07199e-11	-0.0594676	0.110615	-0.117375	0.00159322	-0.15253	3.91161e-05	-0.398194	8.24787e-29	-0.359988	1.75234e-23	-0.177088	1.71269e-06	0.0822409	0.0272306	0.100765	0.00677128	0.113464	0.00227889
FASLG	blue	0.391442	8.12318e-28	-0.391442	8.12318e-28	-0.300461	1.65042e-16	-0.228213	5.67452e-10	0.17614	1.94877e-06	0.0303362	0.416021	-0.0151103	0.68544	-0.0623547	0.0943202	-0.0262945	0.480845	0.29506	5.97435e-16	0.690043	4.85327e-103	0.273275	8.1607e-14	-0.0389609	0.296144	-0.181699	9.04477e-07	-0.126198	0.000683003	-0.0222964	0.550023
FCER1A	blue	0.421832	1.79042e-32	-0.421832	1.79042e-32	-0.228211	5.67747e-10	-0.286168	4.68413e-15	0.00439927	0.906129	-0.0356245	0.33947	-0.108402	0.00356505	-0.139982	0.000162747	-0.050443	0.176062	0.369907	8.47217e-25	0.584188	3.3868e-67	0.498747	1.31361e-46	0.0550115	0.140026	-0.142387	0.000124939	-0.0107556	0.773108	-0.153001	3.6995e-05
FCER2	blue	0.00632543	0.865361	-0.00632543	0.865361	-0.0399556	0.283976	0.0596628	0.109448	0.068314	0.0667596	0.179138	1.29206e-06	0.000535177	0.988554	-0.0493088	0.185995	0.114978	0.00198655	-0.170141	4.34527e-06	0.330984	6.81448e-20	0.00615022	0.869056	-0.0533972	0.15205	-0.0788264	0.0343258	-0.0828954	0.0260254	0.0487212	0.191301
FCGR1B	blue	-0.0677964	0.0688555	0.0677964	0.0688555	-0.0468514	0.208922	-0.0226898	0.543006	-0.111765	0.00265361	-0.0886967	0.0172096	0.0476948	0.200833	-0.147189	7.27815e-05	0.0817279	0.0282084	-0.193192	1.71518e-07	0.313634	6.38228e-18	0.439327	2.22674e-35	0.0457791	0.219542	0.110533	0.00295926	0.0946403	0.0110054	0.366062	2.77633e-24
FCGR2A	blue	0.0457975	0.219357	-0.0457975	0.219357	-0.107605	0.00381883	-0.0752813	0.0433034	0.098598	0.00806436	0.0546913	0.142352	0.0692028	0.0632829	-0.050756	0.173392	0.153511	3.48205e-05	-0.0923212	0.01314	0.449155	4.35995e-37	0.555325	1.44081e-59	0.0168753	0.651002	-0.0781765	0.0358414	-0.078724	0.0345609	0.248365	1.34558e-11
FCGR2B	blue	0.146089	8.24966e-05	-0.146089	8.24966e-05	0.210015	1.24799e-08	-0.0404274	0.278324	0.0276132	0.459113	0.0764225	0.0402189	0.122225	0.00100697	0.222235	1.61372e-09	0.202912	3.87814e-08	0.00280916	0.939977	0.556015	9.65586e-60	0.377305	8.25186e-26	0.0736323	0.048111	-0.270121	1.60524e-13	-0.314992	4.52105e-18	0.182865	7.67626e-07
FCGR3A	blue	-0.169859	4.50946e-06	0.169859	4.50946e-06	0.0879156	0.0182189	0.0278199	0.455757	-0.0941575	0.0114225	-0.0609226	0.102146	0.00188709	0.959658	-0.026513	0.477206	0.0885048	0.017453	-0.307948	2.65182e-17	0.233266	2.29284e-10	0.440538	1.38062e-35	0.160066	1.57151e-05	-0.0338394	0.364238	0.00630015	0.865894	0.307674	2.83814e-17
FCN1	blue	0.33071	7.33701e-20	-0.33071	7.33701e-20	0.0198501	0.594634	-0.196726	1.00774e-07	0.0899867	0.0156496	0.078552	0.0349589	0.0919667	0.0134966	0.104059	0.00515972	0.154748	3.00401e-05	0.146362	7.99726e-05	0.667645	3.23799e-94	0.346916	8.09439e-22	0.0654392	0.0790936	-0.244873	2.63699e-11	-0.223458	1.30619e-09	-0.0676983	0.0692589
FCN2	blue	0.217212	3.79605e-09	-0.217212	3.79605e-09	0.0845175	0.0232354	-0.199288	6.81064e-08	-0.348371	5.3307e-22	-0.313135	7.24057e-18	-0.15071	4.84511e-05	-0.182441	8.1498e-07	-0.121379	0.00109219	0.119345	0.00132505	0.373461	2.78855e-25	0.287139	3.75347e-15	0.487285	2.88279e-44	0.116823	0.00167693	0.230177	3.99991e-10	-0.0690894	0.0637182
FCRL1	blue	0.162739	1.12563e-05	-0.162739	1.12563e-05	-0.0286951	0.4417	-0.0371909	0.318648	-0.11835	0.00145475	-0.154648	3.0404e-05	0.0300291	0.420757	-0.0768352	0.0391501	0.000690573	0.985231	-0.0198117	0.595347	0.594572	3.92479e-70	0.171651	3.56019e-06	-0.0622378	0.09494	0.00391849	0.916348	0.0197927	0.595701	0.0250195	0.50238
FCRL2	blue	0.159581	1.66855e-05	-0.159581	1.66855e-05	0.125237	0.000751003	-0.0236349	0.526331	-0.0863971	0.0203301	-0.0962758	0.00969083	0.130229	0.000455399	0.0879977	0.0181104	0.0882618	0.0177654	-0.0106375	0.775533	0.606273	1.42684e-73	0.156631	2.39383e-05	-0.00745559	0.841599	-0.100418	0.00696504	-0.096875	0.00924542	0.0191478	0.607741
FCRL3	blue	0.168384	5.46703e-06	-0.168384	5.46703e-06	-0.0976332	0.0087079	-0.0983454	0.00822858	-0.107831	0.00374529	-0.167588	6.06213e-06	0.0821319	0.0274359	-0.0253893	0.496083	0.00845058	0.820797	0.0126905	0.733721	0.656491	4.20515e-90	0.194975	1.31311e-07	-0.0473939	0.203692	0.00533463	0.886294	-0.00222841	0.952369	0.169778	4.55742e-06
FCRL4	blue	0.00696863	0.851821	-0.00696863	0.851821	-0.341702	3.5527e-21	0.0224142	0.547917	0.394677	2.73259e-28	0.0751118	0.043778	0.0401326	0.281846	0.0167715	0.653007	0.137353	0.000216223	-0.134301	0.000298824	0.239705	7.00491e-11	-0.0675551	0.0698508	-0.107659	0.00380121	-0.150581	4.91829e-05	-0.143707	0.000107876	0.109531	0.00323128
FCRL5	blue	0.0995247	0.00748657	-0.0995247	0.00748657	0.145984	8.34867e-05	-0.0447997	0.229575	-0.13811	0.000199344	-0.139254	0.000176157	0.0467233	0.210171	-0.0148742	0.690097	0.0295822	0.427709	-0.0871018	0.0193251	0.614921	3.30599e-76	0.158262	1.96241e-05	-0.0224353	0.54754	-0.0929431	0.0125344	-0.0135092	0.717256	0.116281	0.00176286
FCRLA	blue	0.257241	2.32141e-12	-0.257241	2.32141e-12	-0.131266	0.00040954	-0.130732	0.000432597	0.0284689	0.445309	-0.0398121	0.285709	-0.0411537	0.269772	-0.025825	0.488718	0.0210933	0.571758	0.125022	0.000767095	0.665507	2.05423e-93	0.252737	5.71081e-12	-0.0881163	0.0179547	-0.148034	6.60654e-05	-0.104535	0.00495826	0.00580013	0.876448
FERMT3	blue	0.448503	5.68245e-37	-0.448503	5.68245e-37	-0.0982077	0.00831939	-0.344339	1.6872e-21	-0.064598	0.0830335	-0.0880939	0.0179841	-0.0621975	0.095155	-0.124847	0.00078037	0.0339316	0.362931	0.238462	8.82958e-11	0.859488	9.7582e-212	0.483058	2.00029e-43	-0.0442617	0.235223	-0.153732	3.39166e-05	-0.0224061	0.548062	-0.0707987	0.0574157
FGD3	blue	0.444363	3.01597e-36	-0.444363	3.01597e-36	-0.17052	4.13398e-06	-0.307147	3.23283e-17	-0.0781414	0.0359247	-0.141288	0.00014106	-0.00603899	0.871404	-0.149565	5.536e-05	0.0176177	0.636729	0.341839	3.41829e-21	0.78437	2.85733e-151	0.278242	2.76261e-14	-0.0379604	0.308731	-0.0291321	0.434775	0.0486236	0.192193	0.0153607	0.68051
FGF1	blue	-0.133426	0.000327487	0.133426	0.000327487	-0.147406	7.09934e-05	-0.026903	0.470749	0.0263995	0.479096	-0.0106977	0.774297	-0.113234	0.00232672	-0.0715841	0.054698	0.00973512	0.794127	-0.07079	0.0574463	-0.175084	2.24862e-06	0.232433	2.66598e-10	-0.0740935	0.0467233	0.0162803	0.662531	0.059287	0.111704	0.199715	6.37637e-08
FGF14	blue	-0.2236	1.27435e-09	0.2236	1.27435e-09	0.00706641	0.849766	-0.0175194	0.638611	-0.0805074	0.0306568	-0.0627791	0.0920952	-0.0646614	0.0827312	-0.0502155	0.178023	-0.134707	0.000286358	-0.108477	0.00354184	-0.309797	1.6745e-17	-0.102697	0.00577887	0.0153703	0.680323	0.0308603	0.408008	0.100702	0.00680635	-0.0538723	0.148433
FGL2	blue	0.589724	9.50208e-69	-0.589724	9.50208e-69	-0.149704	5.44711e-05	-0.245524	2.32808e-11	0.0311192	0.404085	0.0142485	0.7025	-0.0460109	0.217215	0.002356	0.949645	0.0780816	0.0360673	0.4761	4.57717e-42	0.829398	5.65986e-184	0.558217	2.67726e-60	-0.0144547	0.698403	-0.303083	8.75196e-17	-0.177887	1.53502e-06	-0.14585	8.4763e-05
FGR	blue	0.332981	3.96456e-20	-0.332981	3.96456e-20	-0.203284	3.65841e-08	-0.275272	5.29408e-14	0.0409158	0.272554	-0.0392466	0.292614	-0.0384752	0.30221	-0.167152	6.41362e-06	-0.00124753	0.973324	0.168054	5.70704e-06	0.75856	7.0305e-136	0.364903	3.95828e-24	-0.0505331	0.175291	-0.0828713	0.026069	-0.0111681	0.764658	-0.0304595	0.414127
FLI1	blue	0.539316	1.19633e-55	-0.539316	1.19633e-55	-0.156129	2.5438e-05	-0.325596	2.88021e-19	-0.110946	0.00285335	-0.138815	0.000184738	-0.0404432	0.278135	-0.142246	0.000126912	-0.0494467	0.184766	0.33554	1.96892e-20	0.906876	4.66999e-272	0.720715	1.60831e-116	-0.0341649	0.359639	-0.172287	3.27198e-06	-0.000653524	0.986024	-0.146537	7.83975e-05
FLJ20035	blue	0.429184	1.12893e-33	-0.429184	1.12893e-33	-0.210507	1.15197e-08	-0.271457	1.20648e-13	-0.171503	3.63087e-06	-0.167943	5.78947e-06	-0.096944	0.00919525	-0.225394	9.32388e-10	-0.158101	2.00139e-05	0.327269	1.84683e-19	0.72489	1.70091e-118	0.585789	1.21288e-67	0.0418299	0.261975	-0.0434102	0.244362	0.104953	0.00478678	-0.029779	0.424639
FLJ20273	blue	0.424843	5.82132e-33	-0.424843	5.82132e-33	0.13545	0.000264774	-0.214476	5.99793e-09	-0.201124	5.12701e-08	-0.134844	0.000282245	-0.173699	2.70971e-06	-0.0580112	0.119639	-0.0719442	0.0534885	0.259442	1.48576e-12	0.567692	9.593e-63	0.478275	1.73413e-42	0.1438	0.000106758	-0.26343	6.54853e-13	0.00811113	0.82788	-0.337328	1.20293e-20
FLJ20920	blue	0.345567	1.19012e-21	-0.345567	1.19012e-21	-0.247804	1.50037e-11	-0.34205	3.22133e-21	-0.35218	1.76705e-22	-0.375357	1.53251e-25	-0.194337	1.44519e-07	-0.45068	2.34136e-37	-0.250581	8.73296e-12	0.129378	0.000496582	0.627003	4.98303e-80	0.668752	1.2375e-94	0.179966	1.15193e-06	0.16862	5.30204e-06	0.378241	6.11777e-26	-0.139416	0.000173078
FLJ21438	blue	0.502672	1.97803e-47	-0.502672	1.97803e-47	-0.156999	2.28947e-05	-0.311918	9.84063e-18	-0.0785832	0.0348863	-0.117951	0.00151005	0.119512	0.00130428	-0.159489	1.68774e-05	0.0242796	0.515107	0.306641	3.66299e-17	0.910014	3.73557e-277	0.538093	2.33732e-55	0.00666936	0.858116	-0.0588657	0.114278	0.00987424	0.791253	-0.0495634	0.18373
FLJ22662	blue	0.420318	3.1368e-32	-0.420318	3.1368e-32	-0.140005	0.00016234	-0.267875	2.58472e-13	-0.0769795	0.0387821	-0.0983527	0.00822385	0.0243623	0.513676	-0.123198	0.0009166	0.0384775	0.302182	0.28057	1.65013e-14	0.728827	2.15688e-120	0.666718	7.23011e-94	-0.0553235	0.137789	-0.104515	0.00496656	-0.0150518	0.686592	-0.0276033	0.459274
FLJ22814	blue	0.172013	3.39313e-06	-0.172013	3.39313e-06	-0.0230594	0.536453	-0.115893	0.00182701	-0.289393	2.23813e-15	-0.30514	5.29778e-17	-0.0696353	0.0616462	-0.248149	1.40328e-11	-0.10649	0.0042018	-0.0179801	0.62981	0.649363	1.45084e-87	0.245961	2.14068e-11	-0.00338729	0.927655	0.162196	1.2051e-05	0.224667	1.05858e-09	0.0816005	0.0284558
FLJ31659	blue	-0.1986	7.56993e-08	0.1986	7.56993e-08	-0.0590694	0.113028	0.0387617	0.298623	-0.123209	0.000915607	-0.0902571	0.0153389	-0.194562	1.39731e-07	-0.153647	3.42614e-05	-0.295817	4.99774e-16	-0.178326	1.44522e-06	-0.353018	1.38323e-22	-0.250857	8.27287e-12	-0.0452513	0.224909	0.0777238	0.0369303	0.236325	1.31093e-10	-0.25555	3.26131e-12
FLJ32255	blue	0.263006	7.14853e-13	-0.263006	7.14853e-13	-0.184465	6.11936e-07	-0.252693	5.76033e-12	-0.325166	3.22714e-19	-0.3379	1.02672e-20	-0.169635	4.64336e-06	-0.350927	2.54491e-22	-0.173119	2.9286e-06	0.0890682	0.016747	0.736929	2.10522e-124	0.454704	4.46818e-38	-0.0895706	0.0161387	0.165906	7.52905e-06	0.281322	1.39554e-14	0.151091	4.63359e-05
FLJ34503	blue	0.374767	1.84719e-25	-0.374767	1.84719e-25	-0.227314	6.65375e-10	-0.216448	4.31595e-09	-0.252229	6.31342e-12	-0.262913	7.28763e-13	-0.0689881	0.0641088	-0.313855	6.03474e-18	-0.273943	7.06302e-14	0.356909	4.39261e-23	0.308255	2.45754e-17	0.270242	1.56415e-13	0.0164707	0.658833	0.0860925	0.0207782	0.287119	3.7707e-15	-0.298855	2.42643e-16
FLJ35024	blue	-0.380171	3.29326e-26	0.380171	3.29326e-26	-0.0699932	0.0603181	0.105588	0.00453692	0.031859	0.392998	-0.075281	0.0433042	-0.051458	0.167513	-0.118105	0.00148846	-0.0895452	0.0161689	-0.334493	2.62377e-20	-0.307479	2.97817e-17	-0.225546	9.07808e-10	-0.059376	0.111167	0.203692	3.43093e-08	0.163149	1.06898e-05	0.152133	4.09931e-05
FLJ35773	blue	0.189702	2.87295e-07	-0.189702	2.87295e-07	-0.258726	1.71884e-12	-0.194138	1.48904e-07	-0.188128	3.61401e-07	-0.221765	1.74977e-09	-0.0535212	0.1511	-0.314898	4.63035e-18	-0.181889	8.80758e-07	0.0108298	0.771587	0.337639	1.10371e-20	0.381274	2.30676e-26	0.271783	1.12511e-13	0.168198	5.60144e-06	0.262475	7.97851e-13	-0.17609	1.96201e-06
FLJ37201	blue	-0.232446	2.65994e-10	0.232446	2.65994e-10	-0.18222	8.40723e-07	0.0906526	0.014894	-0.310986	1.24369e-17	-0.299595	2.03249e-16	-0.402076	2.16132e-29	-0.365938	2.8841e-24	-0.449171	4.33191e-37	-0.229489	4.52303e-10	-0.365767	3.03938e-24	-0.319376	1.46767e-18	-0.130554	0.000440543	0.267066	3.06483e-13	0.460874	3.3771e-39	-0.042599	0.253296
FLJ38379	blue	-0.19417	1.48197e-07	0.19417	1.48197e-07	0.00989437	0.790837	0.161528	1.31026e-05	0.0235019	0.52866	0.0565591	0.129198	0.0196564	0.598236	-0.000969996	0.979257	-0.0342004	0.35914	-0.114753	0.00202784	-0.324566	3.78193e-19	-0.120938	0.00113918	-0.0114179	0.759554	0.0276119	0.459133	0.0549976	0.140127	-0.135056	0.000276
FLJ40712	blue	-0.447939	7.1436e-37	0.447939	7.1436e-37	0.00451894	0.903588	0.220196	2.28936e-09	-0.218989	2.81169e-09	-0.19601	1.12328e-07	-0.119286	0.00133236	-0.199142	6.96483e-08	-0.213682	6.84086e-09	-0.488388	1.73151e-44	-0.394008	3.42671e-28	-0.173741	2.69443e-06	0.00214987	0.954046	0.292306	1.13939e-15	0.320119	1.21077e-18	0.0530464	0.154764
FLJ44087	blue	0.234702	1.76536e-10	-0.234702	1.76536e-10	-0.299539	2.06012e-16	-0.17449	2.43638e-06	-0.203625	3.46719e-08	-0.262097	8.62497e-13	-0.0258019	0.489107	-0.353762	1.112e-22	-0.266439	3.49671e-13	0.234995	1.67334e-10	0.327337	1.81355e-19	0.35592	5.88826e-23	-0.067129	0.0716376	0.169968	4.44516e-06	0.307504	2.95944e-17	-0.0433663	0.24484
FLJ45422	blue	0.452052	1.33421e-37	-0.452052	1.33421e-37	-0.0927559	0.012714	-0.100044	0.0071795	0.0227365	0.542175	0.000433212	0.990735	0.0835926	0.0247928	-0.0344022	0.35631	0.185825	5.03887e-07	0.29867	2.53654e-16	0.780181	1.2457e-148	0.534299	1.83353e-54	0.00436078	0.906947	-0.130925	0.000424097	-0.127092	0.000624934	0.0608089	0.102788
FLJ46875	blue	0.219379	2.63118e-09	-0.219379	2.63118e-09	-0.200162	5.95134e-08	-0.180556	1.06123e-06	-0.235056	1.65465e-10	-0.271454	1.20727e-13	0.0316404	0.396254	-0.286159	4.69324e-15	-0.119388	0.00131965	0.115314	0.00192651	0.433622	2.05972e-34	0.520435	2.73947e-51	-0.0189999	0.610518	0.163014	1.08744e-05	0.239353	7.48074e-11	0.0114949	0.757984
FLRT2	blue	0.31959	1.38854e-18	-0.31959	1.38854e-18	-0.0625027	0.0935397	-0.12904	0.000513865	0.0215682	0.56313	-5.69711e-05	0.998782	-0.0356498	0.339127	0.0488706	0.189941	-0.0397252	0.286763	0.218638	2.98369e-09	0.320218	1.18007e-18	0.272777	9.08614e-14	-0.0352191	0.344997	-0.245094	2.528e-11	-0.108511	0.00353135	-0.32585	2.69272e-19
FLT3	blue	0.399852	4.66403e-29	-0.399852	4.66403e-29	-0.232025	2.8698e-10	-0.245634	2.27965e-11	-0.204959	2.80908e-08	-0.253818	4.60851e-12	-0.175586	2.10094e-06	-0.288521	2.73518e-15	-0.179102	1.29842e-06	0.245476	2.34979e-11	0.735315	1.36153e-123	0.315374	4.10169e-18	-0.0435567	0.242772	0.0703463	0.0590312	0.198766	7.37904e-08	-0.1618	1.26639e-05
FLT3LG	blue	0.295236	5.73189e-16	-0.295236	5.73189e-16	-0.140031	0.000161873	-0.182744	7.80872e-07	-0.130746	0.000431968	-0.117365	0.00159472	-0.0864863	0.0202003	-0.226401	7.81479e-10	-0.0105814	0.776686	0.088017	0.0180851	0.693341	2.08063e-104	0.246267	2.01836e-11	-0.0336527	0.366892	0.0244074	0.512896	0.104208	0.00509588	0.0918079	0.013659
FLVCR2	blue	0.375185	1.61809e-25	-0.375185	1.61809e-25	-0.311499	1.09342e-17	-0.359057	2.31643e-23	-0.116573	0.00171613	-0.139926	0.000163743	-0.295345	5.58618e-16	-0.327602	1.68951e-19	-0.241133	5.35979e-11	0.291995	1.2249e-15	0.54646	2.26432e-57	0.444361	3.01723e-36	0.0253922	0.496034	-0.046663	0.210761	0.185971	4.93394e-07	-0.208472	1.60197e-08
FMNL1	blue	0.384978	6.90924e-27	-0.384978	6.90924e-27	-0.213255	7.34117e-09	-0.467347	2.12276e-40	-0.124245	0.000827816	-0.179356	1.25357e-06	-0.284171	7.36305e-15	-0.266974	3.12521e-13	-0.0777987	0.0367482	0.377015	9.04966e-26	0.576463	4.42811e-65	0.116262	0.00176596	-0.173645	2.72916e-06	0.0309906	0.406031	0.172843	3.03834e-06	0.137043	0.000223515
FMO2	blue	0.337729	1.07644e-20	-0.337729	1.07644e-20	0.0666724	0.0735932	-0.220037	2.35241e-09	-0.243031	3.74505e-11	-0.223921	1.20539e-09	0.0248159	0.505866	-0.109887	0.00313207	0.0162496	0.66313	0.279678	2.01143e-14	0.533139	3.42451e-54	0.442638	6.00441e-36	0.0523972	0.159883	0.0239878	0.520171	0.0952074	0.0105327	0.0423491	0.256094
FMO4	blue	0.341164	4.13179e-21	-0.341164	4.13179e-21	-0.290026	1.93408e-15	-0.365782	3.02549e-24	-0.422481	1.40654e-32	-0.435619	9.49973e-35	-0.272901	8.84702e-14	-0.529668	2.18807e-53	-0.331364	6.14939e-20	0.192581	1.87876e-07	0.606495	1.22445e-73	0.630431	3.81993e-81	0.24441	2.88084e-11	0.258294	1.87606e-12	0.465395	4.92001e-40	-0.0457811	0.219523
FOS	blue	0.356004	5.74388e-23	-0.356004	5.74388e-23	-0.0834504	0.02504	-0.189528	2.94697e-07	-0.0271304	0.467004	-0.0252068	0.499186	0.0675718	0.0697817	-0.0183725	0.622357	-0.00797392	0.830747	0.327765	1.61783e-19	0.40011	4.26694e-29	0.507946	1.49354e-48	-0.104619	0.00492325	-0.165956	7.48103e-06	-0.0584047	0.117146	-0.117504	0.00157428
FOSB	blue	0.199993	6.10903e-08	-0.199993	6.10903e-08	-0.0155719	0.676366	-0.0911344	0.0143675	-0.0655854	0.0784243	-0.0525214	0.158894	0.0985425	0.00810022	-0.0170964	0.646737	0.0457731	0.219603	0.160815	1.43197e-05	0.279999	1.873e-14	0.444145	3.29061e-36	-0.0671075	0.0717285	-0.0902141	0.0153879	-0.01489	0.689786	-0.0524322	0.159604
FOSL2	blue	0.00446055	0.904828	-0.00446055	0.904828	-0.0771058	0.0384626	-0.0441323	0.236596	-0.0298932	0.422864	-0.0805015	0.030669	0.00878744	0.813782	-0.124699	0.000791824	0.0163761	0.660669	-0.0161054	0.665936	0.181109	9.82413e-07	0.43736	4.81677e-35	-0.0681959	0.0672331	0.0374815	0.314878	0.0685261	0.0659161	0.139512	0.000171281
FOXO1	blue	0.624006	4.58193e-79	-0.624006	4.58193e-79	-0.108191	0.00363071	-0.27283	8.9835e-14	-0.0307429	0.409796	-0.0448065	0.229504	0.0647756	0.0821887	-0.0318991	0.392403	0.0301989	0.418134	0.562087	2.74351e-61	0.638451	8.26551e-84	0.541516	3.56295e-56	0.0360745	0.333401	-0.184942	5.71666e-07	-0.0568679	0.127117	-0.261552	9.64728e-13
FPR1	blue	0.0556164	0.135714	-0.0556164	0.135714	-0.00849175	0.819938	-0.0867966	0.019755	-0.0472556	0.205017	-0.055425	0.137067	0.0301223	0.419317	-0.0450977	0.22649	0.119782	0.00127143	-0.108854	0.00342793	0.502575	2.07292e-47	0.484343	1.11331e-43	0.0283523	0.447176	-0.0433715	0.244784	-0.0129973	0.727536	0.166517	6.96063e-06
FPRL2	blue	0.344373	1.67104e-21	-0.344373	1.67104e-21	-0.0426225	0.253035	-0.311514	1.08943e-17	-0.149843	5.36006e-05	-0.161927	1.2465e-05	-0.153709	3.40121e-05	-0.112545	0.00247505	0.0473313	0.204292	0.216821	4.05428e-09	0.638057	1.12261e-83	0.592031	2.09872e-69	0.0113548	0.760843	-0.147969	6.65626e-05	0.0528683	0.156156	-0.0772865	0.0380089
FSTL4	blue	-0.397846	9.28965e-29	0.397846	9.28965e-29	-0.0246235	0.509171	0.148153	6.51638e-05	-0.0452204	0.225227	-0.13017	0.000458119	0.0143874	0.699739	-0.117814	0.00152945	-0.00752868	0.840067	-0.414129	3.01379e-31	-0.27319	8.31205e-14	-0.191308	2.26874e-07	0.0150363	0.686898	0.21706	3.89492e-09	0.163252	1.05526e-05	0.329778	9.43347e-20
FUCA1	blue	0.564336	7.20062e-62	-0.564336	7.20062e-62	-0.126257	0.000679015	-0.34456	1.58493e-21	0.0533738	0.152231	0.026871	0.471277	-0.0786159	0.0348105	0.020728	0.578436	0.00612046	0.869684	0.528778	3.50682e-53	0.624282	3.74049e-79	0.300442	1.65836e-16	-0.118601	0.00142103	-0.285984	4.88404e-15	-0.144771	9.57428e-05	-0.257374	2.26001e-12
FXYD5	blue	0.314889	4.64176e-18	-0.314889	4.64176e-18	-0.124261	0.000826497	-0.286896	3.96795e-15	-0.0878422	0.0183164	-0.151629	4.3501e-05	0.0378598	0.310016	-0.144887	9.45048e-05	0.0817269	0.0282103	0.184561	6.03618e-07	0.794256	9.67473e-158	0.547486	1.27137e-57	-0.0279957	0.452913	0.0088219	0.813065	0.0248709	0.504923	0.213434	7.12741e-09
FYB	blue	0.525973	1.53855e-52	-0.525973	1.53855e-52	-0.144124	0.000102951	-0.246546	1.91314e-11	-0.0428009	0.251052	-0.085002	0.0224541	0.0282229	0.449252	-0.0953454	0.0104204	0.0653377	0.0795607	0.335438	2.0248e-20	0.919221	2.93458e-293	0.468591	1.23873e-40	-0.0471073	0.206443	-0.174812	2.33277e-06	-0.0469742	0.20773	-0.108943	0.00340147
FZD10	blue	0.183916	6.61537e-07	-0.183916	6.61537e-07	-0.111236	0.00278108	-0.135019	0.000277089	-0.0293807	0.430862	-0.103938	0.00521228	0.0987994	0.00793552	-0.0745491	0.0453856	-0.0249067	0.504309	0.124927	0.000774308	0.306718	3.59395e-17	0.362116	9.23275e-24	-0.216417	4.33888e-09	-0.00657784	0.860043	0.0151806	0.684054	-0.0751113	0.0437796
GAB3	blue	0.481713	3.68504e-43	-0.481713	3.68504e-43	-0.285238	5.7845e-15	-0.383428	1.14656e-26	-0.206693	2.13159e-08	-0.234653	1.78099e-10	-0.158317	1.94933e-05	-0.347141	7.5898e-22	-0.19773	8.64741e-08	0.332432	4.60292e-20	0.83952	1.14558e-192	0.560487	7.05991e-61	-0.031767	0.394367	0.0235853	0.527198	0.209383	1.38284e-08	-0.0815654	0.0285244
GADD45B	blue	0.279401	2.1386e-14	-0.279401	2.1386e-14	-0.08378	0.02447	-0.154526	3.08506e-05	0.059262	0.111856	0.0184251	0.62136	0.170496	4.1471e-06	-0.0375881	0.313503	0.132276	0.000369043	0.16036	1.51526e-05	0.571801	7.87871e-64	0.613631	8.27005e-76	0.105354	0.00462742	-0.110003	0.00310043	-0.0939723	0.0115862	0.0611407	0.100922
GAL	blue	-0.276853	3.74851e-14	0.276853	3.74851e-14	0.0828538	0.0261007	0.050748	0.17346	-0.0918194	0.0136473	-0.0578799	0.120479	-0.036511	0.32758	-0.0144521	0.698455	-0.059479	0.110547	-0.237755	1.00681e-10	-0.314974	4.54197e-18	-0.104642	0.00491356	0.0474332	0.203318	0.0671253	0.0716531	0.1076	0.00382048	0.0506661	0.174156
GALM	blue	0.238473	8.81164e-11	-0.238473	8.81164e-11	-0.182534	8.04323e-07	-0.267601	2.73842e-13	-0.118991	0.00136995	-0.0997039	0.00737921	-0.159523	1.68051e-05	-0.259219	1.55464e-12	-0.117088	0.00163624	0.0483931	0.194311	0.574221	1.77797e-64	0.494265	1.10852e-45	0.240171	6.42028e-11	-0.00347282	0.925833	0.134285	0.00029932	0.00765002	0.837525
GALNT13	blue	-0.309027	2.02867e-17	0.309027	2.02867e-17	-0.0615697	0.0985482	0.0580783	0.119211	-0.112647	0.00245248	-0.154479	3.10251e-05	-0.206091	2.34658e-08	-0.116182	0.00177909	-0.205901	2.41843e-08	-0.20809	1.70381e-08	-0.30079	1.52499e-16	-0.307943	2.65499e-17	-0.147747	6.82748e-05	0.156383	2.46707e-05	0.181584	9.19243e-07	0.128348	0.000550995
GARNL3	blue	-0.156556	2.4158e-05	0.156556	2.4158e-05	0.00154712	0.966921	0.0251661	0.499878	-0.123127	0.000922917	-0.102357	0.00594329	-0.199019	7.09858e-08	-0.108461	0.0035468	-0.22291	1.43616e-09	-0.0323443	0.385826	-0.369419	9.85958e-25	-0.257895	2.03387e-12	-0.136661	0.000232806	0.0962945	0.00967668	0.177842	1.54451e-06	-0.174885	2.3101e-06
GAS2L2	blue	-0.329571	9.97331e-20	0.329571	9.97331e-20	-0.103495	0.00540842	0.0945488	0.0110833	0.0462979	0.214356	0.0639325	0.0862613	0.144442	9.93444e-05	-0.0329358	0.377193	-0.0126136	0.735273	-0.295618	5.23741e-16	-0.292492	1.09109e-15	-0.293427	8.7687e-16	-0.0468137	0.209289	0.191884	2.08335e-07	0.0228865	0.539512	0.172957	2.9926e-06
GAS7	blue	0.462844	1.46435e-39	-0.462844	1.46435e-39	-0.184035	6.50452e-07	-0.354939	7.86781e-23	-0.1199	0.00125736	-0.139857	0.000164971	-0.152638	3.86218e-05	-0.187731	3.82807e-07	-0.0779809	0.0363087	0.423767	8.70875e-33	0.57515	1.00065e-64	0.597664	4.99435e-71	-0.128238	0.000557125	-0.0713238	0.0555867	0.0875466	0.0187135	-0.039277	0.29224
GATA6	blue	0.334916	2.33668e-20	-0.334916	2.33668e-20	-0.0750596	0.0439252	-0.180909	1.01017e-06	-0.063733	0.0872486	-0.0644137	0.0839174	0.00253569	0.94581	-0.0824255	0.0268859	-0.0587435	0.115032	0.334557	2.57833e-20	0.303163	8.58507e-17	0.334988	2.29143e-20	0.145542	8.77654e-05	-0.117872	0.00152118	0.0348918	0.349503	-0.327171	1.89541e-19
GATM	blue	0.362571	8.04514e-24	-0.362571	8.04514e-24	-0.0928082	0.0126635	-0.239119	7.81434e-11	-0.144044	0.000103884	-0.142337	0.000125634	-0.027535	0.460386	-0.152997	3.70151e-05	-0.0243452	0.513972	0.316025	3.47403e-18	0.51574	3.0173e-50	0.451524	1.65755e-37	0.470791	4.75468e-41	0.0142362	0.702745	0.0855164	0.0216495	0.0436	0.242304
GBP1	blue	0.362668	7.81243e-24	-0.362668	7.81243e-24	-0.172694	3.09952e-06	-0.260222	1.26712e-12	-0.0942928	0.0113043	-0.10655	0.0041806	-0.0429188	0.249748	-0.130843	0.000427692	-0.074571	0.045322	0.1923	1.95875e-07	0.752294	1.96466e-132	0.602974	1.37605e-72	0.0354821	0.341406	-0.16284	1.11145e-05	0.00760043	0.838563	-0.00930716	0.802988
GBP2	blue	0.427242	2.35834e-33	-0.427242	2.35834e-33	-0.184439	6.14152e-07	-0.317874	2.16246e-18	-0.144444	9.93293e-05	-0.181049	9.90705e-07	-0.0213386	0.567293	-0.228552	5.34367e-10	-0.0318082	0.393753	0.262275	8.31349e-13	0.837654	5.08594e-191	0.681519	1.37289e-99	0.0140718	0.706017	-0.0349366	0.348883	0.0963895	0.00960485	0.0630708	0.090591
GBP4	blue	0.451496	1.67617e-37	-0.451496	1.67617e-37	-0.141437	0.000138762	-0.25955	1.45337e-12	-0.0741005	0.0467024	-0.105092	0.00473106	0.115127	0.00195982	-0.120827	0.00115136	0.0900793	0.0155426	0.298991	2.34868e-16	0.782179	6.97749e-150	0.5798	5.48231e-66	0.0850805	0.0223296	-0.0279003	0.454455	0.0114501	0.758897	0.0589194	0.113947
GBP5	blue	0.294686	6.52494e-16	-0.294686	6.52494e-16	-0.135473	0.000264132	-0.224337	1.12113e-09	-0.0575742	0.122455	-0.0984132	0.00818425	0.058209	0.118381	-0.116287	0.00176189	0.0490344	0.188459	0.137889	0.000204121	0.793541	2.92138e-157	0.329315	1.06817e-19	-0.0300424	0.420552	-0.0342724	0.358129	-0.0139629	0.708187	0.24589	2.17005e-11
GCA	blue	0.195591	1.19675e-07	-0.195591	1.19675e-07	-0.0290557	0.435981	-0.15682	2.33974e-05	-0.00974064	0.794013	-0.0174711	0.639537	0.0150188	0.687243	0.0436195	0.242093	0.0941145	0.0114603	0.174434	2.45469e-06	0.436576	6.54278e-35	0.262725	7.57647e-13	0.00413934	0.911652	-0.143112	0.000115273	-0.105149	0.00470845	0.262898	7.31071e-13
GCET2	blue	0.317126	2.62072e-18	-0.317126	2.62072e-18	-0.331862	5.37267e-20	-0.266774	3.25925e-13	-0.0726773	0.0510945	-0.222537	1.53187e-09	-0.0949163	0.0107731	-0.365531	3.26734e-24	-0.182668	7.89346e-07	0.141052	0.000144756	0.698289	1.70254e-106	0.225474	9.19326e-10	-0.00805785	0.828993	0.118838	0.00138982	0.235366	1.56326e-10	0.0109852	0.768401
GCNT1	blue	0.126412	0.00066864	-0.126412	0.00066864	-0.204287	3.12373e-08	-0.165344	8.09087e-06	-0.241153	5.33959e-11	-0.267007	3.1033e-13	-0.200332	5.79717e-08	-0.354628	8.62096e-23	-0.175135	2.23327e-06	-0.0279259	0.45404	0.57699	3.18774e-65	0.377669	7.34524e-26	-0.00658176	0.85996	0.165631	7.79913e-06	0.296516	4.23562e-16	0.120747	0.00116013
GEM	blue	0.340499	4.97855e-21	-0.340499	4.97855e-21	-0.10717	0.00396448	-0.0639859	0.0859989	-0.00621267	0.867739	-0.0165091	0.658089	0.0716974	0.054315	-0.038347	0.303826	-0.0396244	0.287989	0.305944	4.3487e-17	0.306345	3.93994e-17	0.50808	1.39738e-48	0.044192	0.235962	-0.164546	8.95707e-06	-0.0314254	0.399474	-0.337547	1.13223e-20
GFI1	blue	0.439313	2.23836e-35	-0.439313	2.23836e-35	-0.102137	0.00605205	-0.281154	1.44872e-14	-0.191255	2.28651e-07	-0.207431	1.89408e-08	-0.0553003	0.137954	-0.175373	2.16264e-06	-0.133427	0.00032742	0.272075	1.05675e-13	0.784692	1.78137e-151	0.290727	1.64444e-15	-0.0338775	0.363698	-0.0304521	0.414241	0.0956171	0.0102025	-0.0835216	0.0249159
GFPT2	blue	0.131886	0.000384189	-0.131886	0.000384189	-0.018985	0.610798	-0.136846	0.000228261	-0.0255273	0.493744	-0.0569406	0.126631	0.0499806	0.180063	0.0110269	0.767549	0.0266346	0.475188	0.114066	0.0021583	0.296698	4.05642e-16	0.230336	3.88795e-10	-0.04464	0.231242	-0.0794621	0.0328964	-0.0355188	0.340905	0.112043	0.00258861
GGN	blue	-0.520879	2.17846e-51	0.520879	2.17846e-51	0.0401223	0.281969	0.111764	0.00265369	-0.200848	5.35165e-08	-0.207504	1.87187e-08	-0.106413	0.00422945	-0.138623	0.000188615	-0.027359	0.463258	-0.460524	3.91502e-39	-0.411698	7.23479e-31	-0.241727	4.79248e-11	-0.0838765	0.0243054	0.360647	1.43783e-23	0.277986	2.92263e-14	0.42564	4.31419e-33
GHRL	blue	0.507001	2.38059e-48	-0.507001	2.38059e-48	-0.191478	2.2122e-07	-0.308693	2.20444e-17	0.0746733	0.0450267	-0.0244099	0.512854	0.0879158	0.0182186	-0.086031	0.0208698	0.0191175	0.608309	0.388585	2.10476e-27	0.666212	1.11918e-93	0.238447	8.85541e-11	-0.0759884	0.0413694	-0.0716018	0.0546383	-0.0554422	0.136945	-0.177766	1.56064e-06
GIMAP1	blue	0.530849	1.16695e-53	-0.530849	1.16695e-53	-0.18331	7.20886e-07	-0.264808	4.91739e-13	-0.0518221	0.164523	-0.0852838	0.0220101	-0.005842	0.875564	-0.111487	0.00271986	0.00651366	0.861394	0.355768	6.16025e-23	0.893732	1.62058e-252	0.579653	6.01352e-66	-0.00341372	0.927092	-0.17077	3.9999e-06	-0.0439777	0.238245	-0.134867	0.000281568
GIMAP2	blue	0.475563	5.81154e-42	-0.475563	5.81154e-42	-0.140157	0.000159665	-0.265028	4.69771e-13	-0.0779376	0.0364128	-0.109381	0.00327393	-0.0918443	0.0136216	-0.112132	0.00256824	-0.0430116	0.248724	0.315145	4.34866e-18	0.888877	6.10309e-246	0.510418	4.37901e-49	-0.00962438	0.796418	-0.178238	1.46271e-06	-0.0310615	0.404957	-0.0669936	0.0722127
GIMAP4	blue	0.403409	1.35882e-29	-0.403409	1.35882e-29	-0.140012	0.00016221	-0.265794	4.00232e-13	-0.105414	0.00460404	-0.14612	8.2206e-05	0.0349011	0.349374	-0.155044	2.89925e-05	0.00761754	0.838205	0.193731	1.5827e-07	0.892843	2.74122e-251	0.621311	3.30123e-78	0.0271155	0.46725	-0.0777853	0.0367808	0.0118778	0.750186	0.0372011	0.318515
GIMAP5	blue	0.413717	3.49746e-31	-0.413717	3.49746e-31	-0.150483	4.97485e-05	-0.306794	3.52756e-17	-0.0570485	0.125912	-0.0947986	0.0108716	-0.0625601	0.093238	-0.107102	0.00398774	0.0725702	0.0514387	0.235002	1.67118e-10	0.878513	7.14621e-233	0.545083	4.90047e-57	0.00686307	0.85404	-0.14947	5.59747e-05	-0.0480004	0.19796	0.0454933	0.222437
GIMAP6	blue	0.473108	1.72041e-41	-0.473108	1.72041e-41	-0.181767	8.95958e-07	-0.327763	1.61865e-19	-0.0924504	0.013012	-0.123495	0.000890543	-0.0417166	0.263271	-0.149414	5.63359e-05	-0.0357817	0.337342	0.275346	5.2087e-14	0.879155	1.2015e-233	0.659985	2.26011e-91	0.0164265	0.65969	-0.144216	0.000101904	-0.0033097	0.929307	-0.0766413	0.0396491
GIMAP7	blue	0.479558	9.74623e-43	-0.479558	9.74623e-43	-0.141017	0.000145314	-0.294916	6.18099e-16	-0.0109845	0.768417	-0.0503923	0.176498	0.044314	0.23467	-0.0683304	0.0666943	0.0704977	0.0584863	0.315919	3.56946e-18	0.849256	1.27815e-201	0.52811	4.99474e-53	0.018323	0.623294	-0.141908	0.000131739	-0.085086	0.0223209	-0.026273	0.481205
GIMAP8	blue	0.554228	2.7156e-59	-0.554228	2.7156e-59	-0.183332	7.18675e-07	-0.28124	1.42114e-14	-0.08375	0.0245215	-0.101731	0.00625722	-0.0188819	0.612737	-0.122361	0.000993895	-0.00127237	0.972793	0.411799	6.97776e-31	0.830497	6.86308e-185	0.656321	4.84051e-90	0.0151676	0.68431	-0.157655	2.11348e-05	-0.0112076	0.763851	-0.16253	1.15569e-05
GLIPR1	blue	0.404666	8.75551e-30	-0.404666	8.75551e-30	-0.149154	5.80571e-05	-0.184771	5.85852e-07	-0.0595463	0.110144	-0.0929225	0.012554	-0.0132503	0.722449	-0.0969842	0.00916622	0.1274	0.000606002	0.246354	1.98514e-11	0.761643	1.29543e-137	0.672037	6.93907e-96	-0.0453358	0.224044	-0.147845	6.75107e-05	-0.0210655	0.572264	-0.035944	0.335154
GMFG	blue	0.460007	4.86953e-39	-0.460007	4.86953e-39	-0.139423	0.000172947	-0.276058	4.45978e-14	-0.0424378	0.255099	-0.102884	0.00568993	0.0403615	0.279108	-0.102499	0.00587419	0.0753904	0.0430001	0.234959	1.68441e-10	0.913215	1.50291e-282	0.658381	8.68737e-91	-0.0018113	0.961277	-0.139251	0.0001762	-0.052524	0.158873	-0.0364811	0.327977
GNB4	blue	0.168745	5.21622e-06	-0.168745	5.21622e-06	-0.196161	1.09788e-07	-0.204075	3.2303e-08	-0.14777	6.80976e-05	-0.165004	8.44908e-06	-0.104327	0.00504551	-0.21114	1.03901e-08	-0.123429	0.000896275	0.035518	0.340917	0.457542	1.3716e-38	0.584403	2.95082e-67	-0.032674	0.380999	0.0163465	0.661245	0.122815	0.000951257	0.00718503	0.847275
GNG4	blue	-0.523116	6.83974e-52	0.523116	6.83974e-52	0.048793	0.190647	0.129696	0.000480791	0.0316142	0.396646	0.0423485	0.256101	0.0419337	0.260792	0.0255994	0.492524	-0.0505397	0.175234	-0.466277	3.36742e-40	-0.515318	3.73668e-50	-0.285574	5.36052e-15	-0.0303429	0.415917	0.131655	0.000393478	0.0352102	0.34512	0.0703887	0.058878
GNGT2	blue	0.22115	1.94453e-09	-0.22115	1.94453e-09	-0.299171	2.24968e-16	-0.218243	3.19011e-09	-0.281713	1.27877e-14	-0.357927	3.24594e-23	-0.20003	6.07415e-08	-0.402529	1.8462e-29	-0.180903	1.01104e-06	0.0285061	0.444714	0.647034	9.4702e-87	0.384666	7.65312e-27	-0.0335996	0.367649	0.273363	8.0073e-14	0.310636	1.35756e-17	0.116787	0.00168247
GNLY	blue	0.292327	1.13377e-15	-0.292327	1.13377e-15	-0.269031	2.02364e-13	-0.167023	6.52178e-06	-0.0505069	0.175515	-0.153559	3.46227e-05	-0.0314828	0.398613	-0.192965	1.77428e-07	-0.0302593	0.417204	0.164641	8.84922e-06	0.673875	1.36178e-96	0.215409	5.13516e-09	-0.170199	4.31251e-06	0.0633363	0.0892389	0.0687515	0.0650293	0.158809	1.83509e-05
GP1BA	blue	0.380071	3.40072e-26	-0.380071	3.40072e-26	-0.191975	2.0555e-07	-0.164004	9.59534e-06	0.212616	8.15694e-09	0.180875	1.01499e-06	0.0808221	0.0300086	-0.000832818	0.98219	0.0941003	0.0114729	0.256909	2.48229e-12	0.617627	4.75932e-77	0.106283	0.00427687	-0.121179	0.00111332	-0.194194	1.47668e-07	-0.208648	1.55736e-08	-0.156253	2.50624e-05
GPA33	blue	0.174507	2.43094e-06	-0.174507	2.43094e-06	-0.193138	1.72909e-07	-0.0622936	0.0946439	0.120065	0.00123789	0.0997653	0.00734276	-0.039046	0.295089	-0.0090294	0.808752	0.062039	0.0960027	0.0414914	0.265859	0.46965	7.82133e-41	0.0567543	0.127879	-0.150269	5.10079e-05	-0.183167	7.35649e-07	-0.183895	6.63566e-07	-0.0383004	0.304415
GPNMB	blue	0.371162	5.73072e-25	-0.371162	5.73072e-25	-0.15554	2.73125e-05	-0.152672	3.84646e-05	0.0457949	0.219383	-0.000888134	0.981007	0.0130406	0.726665	-0.0267213	0.473752	0.0404049	0.278592	0.359804	1.85183e-23	0.505423	5.16798e-48	0.342266	3.03148e-21	-0.172541	3.16333e-06	-0.101116	0.00658035	-0.0979414	0.00849751	-0.0420806	0.259124
GPR114	blue	0.0996825	0.00739197	-0.0996825	0.00739197	-0.245595	2.29646e-11	0.0259215	0.487093	0.533543	2.75598e-54	0.368297	1.39538e-24	0.127533	0.000597988	0.0646238	0.08291	0.229555	4.4699e-10	0.00991132	0.790487	0.359009	2.34999e-23	-0.0480478	0.197517	-0.0116358	0.755111	-0.219241	2.6939e-09	-0.308593	2.25977e-17	0.0954644	0.0103244
GPR132	blue	0.319288	1.50157e-18	-0.319288	1.50157e-18	0.13401	0.000308071	-0.101841	0.0062013	-0.24433	2.92517e-11	-0.216159	4.52997e-09	0.0453691	0.223704	-0.0841429	0.0238557	0.030933	0.406905	0.148174	6.50109e-05	0.681202	1.83464e-99	0.256352	2.77686e-12	-0.0329157	0.377485	0.089137	0.0166625	0.0689276	0.0643433	0.031973	0.391306
GPR137B	blue	-0.0183997	0.621841	0.0183997	0.621841	-0.0935427	0.011974	-0.0408545	0.273273	-0.184567	6.03104e-07	-0.18175	8.98045e-07	-0.0874768	0.0188084	-0.189684	2.88042e-07	-0.0813958	0.0288573	-0.185465	5.30482e-07	0.376537	1.05383e-25	0.518254	8.38699e-51	-0.0428673	0.250317	0.0471208	0.206313	0.130205	0.000456532	0.102095	0.00607305
GPR157	blue	0.247037	1.74014e-11	-0.247037	1.74014e-11	-0.0747018	0.0449446	-0.0794376	0.0329506	0.0303941	0.41513	0.0100557	0.787508	0.0647825	0.0821558	0.0443245	0.234559	0.084316	0.0235673	0.156306	2.49005e-05	0.584338	3.0766e-67	0.219256	2.68678e-09	0.0347658	0.351247	-0.127809	0.000581658	-0.137894	0.000204023	0.0970593	0.00911213
GPR160	blue	0.377188	8.56443e-26	-0.377188	8.56443e-26	-0.151444	4.44548e-05	-0.163148	1.06914e-05	0.133036	0.000341036	0.157671	2.10943e-05	-0.0208357	0.576464	0.069559	0.0619322	0.0800931	0.0315283	0.247795	1.5029e-11	0.681317	1.65248e-99	0.438197	3.47117e-35	-0.094484	0.011139	-0.310978	1.24622e-17	-0.253503	4.9061e-12	-0.132117	0.000375158
GPR171	blue	0.501128	4.17711e-47	-0.501128	4.17711e-47	-0.0934558	0.0120538	-0.195397	1.23226e-07	-0.048541	0.19295	-0.0776268	0.0371675	0.0186873	0.616404	-0.0614922	0.0989734	0.0413823	0.267119	0.339488	6.60186e-21	0.822433	2.55819e-178	0.323565	4.9217e-19	-0.0484236	0.19403	-0.121204	0.00111063	-0.0677964	0.0688557	-0.113002	0.00237562
GPR174	blue	0.247722	1.5244e-11	-0.247722	1.5244e-11	-0.215542	5.0228e-09	-0.0169087	0.650356	0.397595	1.01251e-28	0.273033	8.59763e-14	0.0760565	0.0411873	0.219597	2.53534e-09	0.203965	3.28688e-08	0.137155	0.000220843	0.451811	1.47343e-37	0.0808267	0.0299994	-0.0666067	0.073878	-0.408296	2.43483e-30	-0.399217	5.8043e-29	-0.0641644	0.0851251
GPR18	blue	0.340582	4.86463e-21	-0.340582	4.86463e-21	-0.225079	9.85146e-10	-0.215389	5.15208e-09	-0.14822	6.46631e-05	-0.210548	1.14439e-08	-0.0948644	0.0108164	-0.269704	1.75435e-13	-0.115673	0.00186432	0.142079	0.000129273	0.806079	5.82042e-166	0.282408	1.09468e-14	-0.00824781	0.825026	0.0324815	0.383814	0.149331	5.68836e-05	-0.00768829	0.836723
GPR183	blue	0.463139	1.29152e-39	-0.463139	1.29152e-39	-0.148128	6.53506e-05	-0.237442	1.06687e-10	0.00205865	0.955994	-0.0345014	0.354924	-0.0608633	0.102481	-0.076711	0.0394691	0.0174225	0.640469	0.35657	4.85776e-23	0.730507	3.2702e-121	0.444897	2.43441e-36	-0.176884	1.76085e-06	-0.178716	1.3696e-06	-0.0811845	0.0292769	-0.0775546	0.0373448
GPR19	blue	-0.51797	9.69674e-51	0.51797	9.69674e-51	0.0370185	0.320897	0.162596	1.1462e-05	-0.133901	0.000311629	-0.13411	0.000304872	-0.237983	9.65073e-11	-0.105593	0.00453492	-0.179325	1.25906e-06	-0.439718	1.90872e-35	-0.457165	1.60513e-38	-0.429216	1.11543e-33	-0.106346	0.00425379	0.237952	9.70677e-11	0.202749	3.97853e-08	0.270814	1.38452e-13
GPR27	blue	-0.372045	4.34838e-25	0.372045	4.34838e-25	-0.0360345	0.333937	0.0369616	0.321642	-0.130715	0.000433348	-0.119535	0.0013015	-0.342887	2.54478e-21	-0.149843	5.36028e-05	-0.229504	4.51064e-10	-0.323514	4.98876e-19	-0.445024	2.3133e-36	-0.306675	3.63213e-17	-0.0758117	0.0418459	0.10985	0.00314233	0.228751	5.1577e-10	-0.0031005	0.933765
GPR64	blue	0.345371	1.2584e-21	-0.345371	1.2584e-21	0.0321637	0.388486	-0.0632032	0.0899144	-0.0389719	0.296008	-0.0439038	0.239035	0.199274	6.82503e-08	0.0871013	0.0193258	0.0188606	0.613138	0.240126	6.47478e-11	0.500281	6.28632e-47	0.165093	8.35369e-06	-0.121436	0.00108631	-0.139182	0.000177538	-0.11869	0.00140919	-0.208609	1.56718e-08
GPR65	blue	0.400299	3.99828e-29	-0.400299	3.99828e-29	-0.187211	4.12732e-07	-0.296248	4.5125e-16	-0.24022	6.36106e-11	-0.256838	2.51798e-12	-0.250926	8.1614e-12	-0.288119	2.99951e-15	-0.142336	0.000125649	0.210852	1.08911e-08	0.844127	7.93806e-197	0.517018	1.57662e-50	-0.00837232	0.822428	-0.0261378	0.483465	0.176493	1.85751e-06	-0.0431381	0.247334
GPR92	blue	0.338994	7.57716e-21	-0.338994	7.57716e-21	-0.302623	9.78881e-17	-0.294022	7.62617e-16	-0.20888	1.5e-08	-0.207995	1.73004e-08	-0.257062	2.40673e-12	-0.361291	1.18418e-23	-0.187813	3.78265e-07	0.253648	4.76673e-12	0.645705	2.74109e-86	0.420649	2.77557e-32	-0.0390648	0.294857	0.073605	0.0481943	0.232191	2.78544e-10	0.0208315	0.576539
GPRC5B	blue	0.11833	0.00145755	-0.11833	0.00145755	-0.0495724	0.183651	-0.0883799	0.0176129	0.0220721	0.554044	-0.0539192	0.14808	0.00908783	0.807538	0.00397043	0.915243	0.00255722	0.945351	-0.0466494	0.210893	0.27784	3.01831e-14	0.303759	7.42486e-17	0.0773404	0.0378746	-0.102642	0.00580531	-0.0548808	0.140972	-0.132371	0.000365427
GPX3	blue	0.305853	4.44689e-17	-0.305853	4.44689e-17	-0.0353284	0.343503	-0.250124	9.55049e-12	-0.0575025	0.122923	-0.0678756	0.0685313	-0.0751155	0.0437676	-0.0690015	0.0640572	0.0957174	0.0101231	0.322495	6.51799e-19	0.450165	2.88898e-37	0.418645	5.80816e-32	0.306956	3.38888e-17	-0.115438	0.0019048	-0.02497	0.503227	0.0543136	0.145132
GRAMD3	blue	0.425801	4.06199e-33	-0.425801	4.06199e-33	-0.157249	2.22075e-05	-0.181049	9.9068e-07	0.14794	6.67801e-05	0.106518	0.00419194	0.133303	0.000331695	0.158327	1.94688e-05	0.0609694	0.101882	0.448812	5.01302e-37	0.460404	4.11936e-39	0.525082	2.45402e-52	0.00950757	0.798835	-0.277271	3.41975e-14	-0.280075	1.84193e-14	-0.129309	0.00050002
GRAP2	blue	0.289228	2.32509e-15	-0.289228	2.32509e-15	-0.142617	0.000121796	-0.135785	0.000255529	0.195047	1.29899e-07	0.0473273	0.204329	0.0601958	0.10631	0.0782014	0.0357823	0.0470787	0.206719	0.149572	5.53127e-05	0.6313	1.982e-81	0.153582	3.45276e-05	-0.0255672	0.493069	-0.253198	5.21213e-12	-0.218276	3.17234e-09	-0.0580604	0.119325
GRASP	blue	0.453269	8.0883e-38	-0.453269	8.0883e-38	-0.12139	0.00109107	-0.371692	4.8572e-25	-0.0405526	0.276836	-0.0476393	0.201359	0.171895	3.44712e-06	-0.0868643	0.0196589	0.000542503	0.988398	0.473362	1.53863e-41	0.479683	9.21492e-43	0.55778	3.4553e-60	-0.09843	0.00817327	-0.0366632	0.325566	-0.0128685	0.730131	-0.0395992	0.288297
GRID1	blue	-0.0969776	0.00917094	0.0969776	0.00917094	-0.165755	7.67635e-06	0.0773768	0.0377841	0.0522348	0.161183	0.0506621	0.17419	-0.132833	0.000348324	-0.100852	0.00672378	-0.223536	1.28857e-09	-0.00535025	0.885963	-0.362421	8.41727e-24	-0.179475	1.23308e-06	-0.0479606	0.198332	0.0242243	0.516064	0.104892	0.00481136	-0.284736	6.48142e-15
GRN	blue	0.507133	2.23102e-48	-0.507133	2.23102e-48	-0.194967	1.31473e-07	-0.394332	3.0713e-28	0.073077	0.0498275	0.0694913	0.0621872	0.0555737	0.136015	-0.0213813	0.566517	0.077209	0.038203	0.510993	3.2878e-49	0.63518	1.03207e-82	0.495032	7.71352e-46	-0.0422956	0.256696	-0.210901	1.08033e-08	-0.146159	8.18462e-05	0.0723154	0.052265
GSDMD	blue	0.442013	7.69551e-36	-0.442013	7.69551e-36	-0.172655	3.11531e-06	-0.304983	5.50472e-17	-0.163958	9.65067e-06	-0.192485	1.90573e-07	0.00827193	0.824523	-0.235214	1.60757e-10	0.00842999	0.821226	0.222288	1.59896e-09	0.857	3.32126e-209	0.67519	4.2164e-97	0.120477	0.0011904	0.0236463	0.52613	0.099697	0.00738331	-0.0184386	0.621104
GSDML	blue	0.278799	2.44278e-14	-0.278799	2.44278e-14	-0.0673059	0.0708914	-0.185992	4.91952e-07	-0.0271086	0.467364	-0.00232234	0.950364	0.207567	1.85327e-08	-0.0752265	0.0434563	-0.0549027	0.140813	0.203792	3.37754e-08	0.295686	5.15411e-16	0.205217	2.69633e-08	0.153014	3.69377e-05	0.0332129	0.373191	0.00633173	0.865228	-0.20564	2.52122e-08
GUF1	blue	-0.48924	1.16617e-44	0.48924	1.16617e-44	-0.0713862	0.0553726	0.220943	2.01502e-09	-0.323146	5.49517e-19	-0.310525	1.3958e-17	-0.338947	7.67718e-21	-0.325698	2.80353e-19	-0.296957	3.81412e-16	-0.49178	3.56714e-45	-0.507821	1.58889e-48	-0.269226	1.9417e-13	-0.107523	0.00384605	0.334823	2.39696e-20	0.493459	1.62057e-45	0.0725848	0.0513916
GVIN1	blue	0.312176	9.22308e-18	-0.312176	9.22308e-18	-0.192879	1.79714e-07	-0.202249	4.30257e-08	-0.168554	5.34771e-06	-0.152892	3.74764e-05	-0.0902359	0.015363	-0.327095	1.93418e-19	-0.0692821	0.0629802	0.129724	0.000479436	0.755317	4.40421e-134	0.267823	2.61291e-13	-0.0368277	0.3234	0.115661	0.00186628	0.193993	1.52186e-07	0.0751886	0.0435624
GYPC	blue	0.291476	1.3823e-15	-0.291476	1.3823e-15	-0.0660462	0.0763457	-0.194003	1.51952e-07	0.0129575	0.728336	-0.0578462	0.120696	0.0670073	0.0721544	-0.0950748	0.0106416	0.179393	1.24729e-06	0.0198714	0.59424	0.713462	3.58548e-113	0.621444	2.99721e-78	0.119077	0.00135882	-0.131115	0.000415926	-0.0423319	0.256288	-0.0179232	0.630895
GZMA	blue	0.468224	1.45246e-40	-0.468224	1.45246e-40	-0.16116	1.37186e-05	-0.268699	2.17121e-13	-0.0435027	0.243357	-0.0966067	0.00944256	-0.0671521	0.0715397	-0.101969	0.00613601	0.0263665	0.479646	0.339562	6.46707e-21	0.805091	2.97156e-165	0.344547	1.59046e-21	-0.0375134	0.314466	-0.142519	0.00012313	-0.036356	0.32964	0.0587301	0.115115
GZMB	blue	0.272104	1.05011e-13	-0.272104	1.05011e-13	-0.151972	4.17782e-05	-0.190681	2.48813e-07	0.0216875	0.560972	-0.0453405	0.223996	-0.00411555	0.912158	-0.102041	0.0061001	0.125053	0.000764729	0.159904	1.60341e-05	0.702015	4.27315e-108	0.33009	8.67293e-20	-0.023338	0.531539	-0.0725746	0.0514245	-0.0294651	0.42954	0.224409	1.10729e-09
GZMH	blue	0.240587	5.93821e-11	-0.240587	5.93821e-11	-0.126868	0.000639018	-0.102258	0.00599194	0.157301	2.20685e-05	0.0986116	0.00805559	0.273947	7.05739e-14	0.106743	0.00411199	0.234616	1.79333e-10	0.179034	1.31065e-06	0.505084	6.10275e-48	0.210488	1.15563e-08	-0.0474122	0.203518	-0.0974651	0.00882463	-0.241987	4.56333e-11	0.23011	4.0482e-10
GZMK	blue	0.452764	9.95892e-38	-0.452764	9.95892e-38	-0.169942	4.46065e-06	-0.20398	3.27884e-08	0.0107118	0.774007	-0.0413817	0.267126	0.0299086	0.422625	-0.0494573	0.184671	0.0858316	0.0211689	0.336627	1.45968e-20	0.806982	1.29916e-166	0.307977	2.63251e-17	-0.0598523	0.108324	-0.138373	0.00019377	-0.106476	0.00420681	0.0676227	0.0695709
GZMM	blue	0.24833	1.35469e-11	-0.24833	1.35469e-11	-0.168644	5.28559e-06	0.0830319	0.02578	0.565048	4.70341e-62	0.395655	1.96126e-28	0.302303	1.05778e-16	0.231584	3.10719e-10	0.42023	3.2396e-32	0.0965247	0.00950352	0.493705	1.44328e-45	0.075049	0.0439551	-0.00396726	0.915311	-0.330597	7.56402e-20	-0.483814	1.41772e-43	-0.00805994	0.828949
Gcom1	blue	0.185215	5.49795e-07	-0.185215	5.49795e-07	-0.091923	0.0135411	-0.25919	1.56411e-12	-0.341783	3.47288e-21	-0.372465	3.81274e-25	-0.237247	1.10598e-10	-0.327779	1.61169e-19	-0.239349	7.48559e-11	0.141244	0.000141742	0.341183	4.11075e-21	0.179575	1.21612e-06	-0.0539802	0.147621	0.144531	9.83664e-05	0.355478	6.71096e-23	0.12003	0.00124199
HAPLN1	blue	-0.242618	4.05033e-11	0.242618	4.05033e-11	0.0111236	0.765569	0.134786	0.000283989	0.193635	1.60557e-07	0.0807119	0.0302343	0.00141762	0.969688	0.166914	6.61345e-06	0.0982522	0.00829	-0.282947	9.69912e-15	-0.302336	1.0494e-16	-0.0308673	0.407903	-0.132487	0.000361067	-0.164386	9.14145e-06	-0.132117	0.00037515	0.0395328	0.289106
HAPLN3	blue	0.0350367	0.347503	-0.0350367	0.347503	-0.143922	0.000105313	-0.13374	0.000316923	-0.14734	7.15381e-05	-0.204687	2.93256e-08	-0.179426	1.24149e-06	-0.247106	1.71702e-11	-0.0499971	0.17992	-0.235918	1.41278e-10	0.539121	1.33141e-55	0.257289	2.29891e-12	-0.145693	8.62767e-05	0.02409	0.518395	0.153864	3.33879e-05	0.14761	6.93583e-05
HAS2	blue	0.13778	0.000206533	-0.13778	0.000206533	0.200831	5.36538e-08	-0.12962	0.000484512	-0.305795	4.51053e-17	-0.216309	4.41812e-09	-0.139548	0.000170605	-0.10848	0.00354107	-0.155656	2.69345e-05	0.023667	0.525768	0.356485	4.98093e-23	0.384213	8.87515e-27	0.00994556	0.78978	-0.00416963	0.911008	0.16221	1.20307e-05	-0.0172504	0.643774
HAVCR2	blue	0.391004	9.40727e-28	-0.391004	9.40727e-28	-0.177605	1.59559e-06	-0.29971	1.97701e-16	-0.0668809	0.0726947	-0.0925114	0.012952	-0.0335509	0.368344	-0.157902	2.05091e-05	-0.0225137	0.546141	0.250026	9.73591e-12	0.751095	8.73516e-132	0.547225	1.47296e-57	-0.113466	0.00227859	-0.120418	0.00119706	0.0157177	0.673509	-0.0945235	0.0111051
HCK	blue	0.412548	5.33155e-31	-0.412548	5.33155e-31	-0.0385778	0.300922	-0.215837	4.78064e-09	0.182173	8.46211e-07	0.160765	1.44098e-05	0.311223	1.17185e-17	0.146669	7.72275e-05	0.229122	4.82914e-10	0.285306	5.69673e-15	0.691306	1.46002e-103	0.40878	2.05097e-30	-0.00535009	0.885967	-0.24004	6.57949e-11	-0.311133	1.19882e-17	-0.0846109	0.023083
HCLS1	blue	0.577041	3.08815e-65	-0.577041	3.08815e-65	-0.172595	3.14065e-06	-0.335878	1.79425e-20	-0.0498421	0.181274	-0.0785685	0.0349206	0.0309975	0.405927	-0.110721	0.00291055	0.0182217	0.625217	0.394288	3.11781e-28	0.948651	0	0.634998	1.18689e-82	0.00985543	0.791641	-0.178039	1.50323e-06	-0.0682101	0.067176	-0.121258	0.00110495
HCP5	blue	0.449074	4.50722e-37	-0.449074	4.50722e-37	-0.126308	0.000675585	-0.164588	8.90938e-06	0.332334	4.72764e-20	0.232955	2.42561e-10	0.216127	4.55466e-09	0.215715	4.87923e-09	0.282979	9.62942e-15	0.314152	5.59729e-18	0.765256	1.11025e-139	0.350934	2.53994e-22	-0.0795478	0.0327078	-0.359948	1.77357e-23	-0.428853	1.28051e-33	0.0118569	0.750612
HCST	blue	0.425816	4.03773e-33	-0.425816	4.03773e-33	-0.0434959	0.243432	-0.2446	2.77862e-11	-0.00932366	0.802646	-0.0394187	0.290501	0.0908381	0.0146894	-0.0334613	0.369625	0.118265	0.0014664	0.244863	2.64238e-11	0.893513	3.25848e-252	0.41971	3.9257e-32	0.00518344	0.889496	-0.121518	0.0010778	-0.117843	0.0015253	0.10449	0.00497696
HDAC9	blue	-0.134752	0.00028499	0.134752	0.00028499	-0.0142833	0.701807	-0.00526086	0.887856	-0.0195514	0.600193	-0.052107	0.162212	-0.188857	3.2504e-07	-0.0199343	0.593072	-0.133365	0.000329572	-0.0418093	0.262211	-0.358189	3.00214e-23	-0.315928	3.56178e-18	-0.136674	0.000232502	-0.0112134	0.763732	0.0925771	0.0128877	-0.0825362	0.0266811
HERC5	blue	-0.00146145	0.968752	0.00146145	0.968752	-0.206655	2.14445e-08	-0.131574	0.000396755	-0.238042	9.54644e-11	-0.277117	3.53727e-14	-0.171275	3.74222e-06	-0.372135	4.22825e-25	-0.190955	2.39001e-07	-0.131765	0.000389036	0.464281	7.93135e-40	0.344199	1.75556e-21	0.103387	0.00545749	0.204214	3.15999e-08	0.304694	5.90826e-17	0.300596	1.59801e-16
HERC6	blue	0.0965413	0.00949113	-0.0965413	0.00949113	-0.18882	3.26791e-07	-0.153673	3.41576e-05	-0.220116	2.32085e-09	-0.223576	1.27971e-09	-0.0543126	0.145139	-0.322915	5.83743e-19	-0.147287	7.19745e-05	0.0367534	0.324378	0.47254	2.20855e-41	0.393374	4.24528e-28	0.0977938	0.00859774	0.225398	9.31636e-10	0.242579	4.0802e-11	0.236535	1.26124e-10
HGFAC	blue	-0.225861	8.5905e-10	0.225861	8.5905e-10	0.0122094	0.743453	0.0340537	0.361206	-0.114717	0.00203445	-0.0886862	0.0172229	0.041487	0.265909	-0.140134	0.000160056	-0.152753	3.80983e-05	-0.279772	1.96996e-14	-0.336629	1.45891e-20	-0.0826397	0.0264907	0.371329	5.43974e-25	0.198401	7.80464e-08	0.20119	5.07478e-08	-0.152769	3.80273e-05
HHEX	blue	0.372321	3.98856e-25	-0.372321	3.98856e-25	-0.183771	6.75296e-07	-0.249213	1.14093e-11	-0.239726	6.9778e-11	-0.252175	6.38147e-12	-0.149237	5.75073e-05	-0.269603	1.79239e-13	-0.206694	2.13142e-08	0.138447	0.000192232	0.680717	2.85841e-99	0.646133	1.94785e-86	0.217931	3.36304e-09	-0.0493153	0.185937	0.174902	2.30472e-06	-0.16857	5.33652e-06
HHIP	blue	-0.309716	1.70842e-17	0.309716	1.70842e-17	-0.0217434	0.559961	0.131147	0.000414561	-0.00246371	0.947346	0.0604515	0.104829	-0.0892526	0.0165214	-0.0774102	0.0377012	-0.0869115	0.0195921	-0.319664	1.36225e-18	-0.357413	3.78237e-23	-0.132904	0.000345772	0.133674	0.000319103	0.101859	0.00619219	0.100954	0.00666815	-0.0501232	0.178823
HK3	blue	-0.0172334	0.644101	0.0172334	0.644101	0.120851	0.00114873	-0.0782797	0.035597	-0.137895	0.000204008	-0.0878118	0.0183569	-0.0361141	0.33287	-0.0270941	0.467601	0.0564534	0.129916	-0.104783	0.00485558	0.27627	4.25815e-14	0.214399	6.07463e-09	-0.000196197	0.995804	0.0267165	0.47383	0.0167995	0.652466	0.0694006	0.0625298
HLA-A	blue	0.517112	1.5024e-50	-0.517112	1.5024e-50	-0.108671	0.00348284	-0.301554	1.26812e-16	0.0737736	0.0476822	0.0365632	0.326889	0.100739	0.00678555	0.00782184	0.833928	0.191982	2.05328e-07	0.359877	1.8121e-23	0.843592	2.45276e-196	0.641819	5.95039e-85	0.0318309	0.393417	-0.253644	4.77067e-12	-0.1841	6.4449e-07	0.0220373	0.554669
HLA-B	blue	0.584928	2.10903e-67	-0.584928	2.10903e-67	-0.112211	0.00255014	-0.351107	2.41526e-22	0.0197543	0.596415	0.0132639	0.722176	0.0411654	0.269636	0.000746022	0.984046	0.0895318	0.016185	0.461083	3.09208e-39	0.858162	2.21062e-210	0.648917	2.0801e-87	-0.0344275	0.355956	-0.307123	3.25187e-17	-0.176333	1.89837e-06	-0.067443	0.0703173
HLA-C	blue	0.583261	6.12001e-67	-0.583261	6.12001e-67	-0.116709	0.00169473	-0.374859	1.79404e-25	0.0188984	0.612425	-0.000194145	0.995848	0.0725177	0.0516081	-0.00255584	0.94538	0.12741	0.000605387	0.446531	1.26211e-36	0.865989	1.36164e-218	0.669447	6.74689e-95	0.00335727	0.928294	-0.260469	1.20466e-12	-0.166035	7.40569e-06	-0.041025	0.271275
HLA-DMA	blue	0.540666	5.69459e-56	-0.540666	5.69459e-56	-0.15373	3.39271e-05	-0.315403	4.07193e-18	0.0415771	0.264872	-0.0103522	0.7814	0.0155957	0.6759	-0.0362395	0.331193	0.133145	0.000337218	0.38161	2.06909e-26	0.901256	2.29033e-263	0.597119	7.19434e-71	-0.015939	0.669182	-0.232089	2.83722e-10	-0.150625	4.89341e-05	-0.0180977	0.627573
HLA-DMB	blue	0.555031	1.70788e-59	-0.555031	1.70788e-59	-0.161229	1.36007e-05	-0.277186	3.48429e-14	0.0833878	0.0251495	0.0352465	0.344623	0.0524285	0.159633	0.0212831	0.568301	0.121996	0.00102941	0.427418	2.20634e-33	0.863793	3.08757e-216	0.523258	6.3553e-52	-0.0735882	0.0482456	-0.276456	4.08822e-14	-0.216226	4.47956e-09	-0.088558	0.0173852
HLA-DOB	blue	0.243898	3.17629e-11	-0.243898	3.17629e-11	0.161575	1.30259e-05	0.0957077	0.0101307	0.340705	4.69913e-21	0.432949	2.67021e-34	0.474906	7.77689e-42	0.43733	4.8739e-35	0.332582	4.4196e-20	0.173969	2.61314e-06	0.396842	1.30926e-28	0.0842379	0.023697	-0.0237155	0.52492	-0.323309	5.26427e-19	-0.544624	6.33368e-57	-0.132595	0.00035703
HLA-DPA1	blue	0.575922	6.19746e-65	-0.575922	6.19746e-65	-0.106956	0.00403772	-0.287031	3.84725e-15	0.0850307	0.0224085	0.0589045	0.114039	0.0638376	0.0867299	0.0606747	0.103551	0.145646	8.67374e-05	0.472903	1.88306e-41	0.851179	1.83401e-203	0.547436	1.30773e-57	-0.0075425	0.839777	-0.301936	1.15614e-16	-0.237707	1.01586e-10	-0.0602253	0.106138
HLA-DPB1	blue	0.566481	1.99009e-62	-0.566481	1.99009e-62	-0.134994	0.000277836	-0.331905	5.31044e-20	0.0429833	0.249036	0.0042656	0.908969	0.0465661	0.21171	-0.00478296	0.897985	0.109039	0.00337306	0.451045	2.01666e-37	0.868104	6.71296e-221	0.559874	1.01298e-60	-0.0122385	0.742863	-0.25466	3.89667e-12	-0.17151	3.62758e-06	-0.0223584	0.548914
HLA-DPB2	blue	0.371314	5.46649e-25	-0.371314	5.46649e-25	-0.183334	7.18487e-07	-0.220148	2.30821e-09	0.187336	4.05318e-07	0.121939	0.00103512	-0.0367815	0.324007	0.0287528	0.440782	0.10724	0.00394084	0.319445	1.44176e-18	0.636778	3.01837e-83	0.241205	5.28747e-11	-0.0992438	0.00765767	-0.258167	1.92492e-12	-0.217915	3.37182e-09	0.103992	0.00518866
HLA-DQA1	blue	0.254173	4.29395e-12	-0.254173	4.29395e-12	-0.127766	0.000584206	-0.158373	1.93604e-05	0.0142206	0.703055	-0.0495373	0.183962	-0.0203477	0.585427	-0.0276931	0.457813	-0.00587822	0.874799	0.237851	9.89046e-11	0.409105	1.82679e-30	0.227705	6.20858e-10	-0.0175407	0.638204	-0.0500983	0.179039	-0.0448032	0.229539	-0.0576197	0.12216
HLA-DQA2	blue	0.41467	2.47697e-31	-0.41467	2.47697e-31	-0.186919	4.30515e-07	-0.246262	2.02054e-11	0.0771958	0.038236	-0.0116601	0.754617	-0.0480999	0.197031	-0.0603359	0.105497	0.0200265	0.591363	0.374667	1.90661e-25	0.596221	1.31119e-70	0.31681	2.84165e-18	-0.0401192	0.282006	-0.13121	0.000411902	-0.090851	0.0146753	-0.060737	0.103197
HLA-DQB1	blue	0.306089	4.19662e-17	-0.306089	4.19662e-17	0.276076	4.44253e-14	-0.136848	0.000228216	0.0393557	0.291274	0.0919277	0.0135363	1.85621e-05	0.999603	0.259259	1.5421e-12	0.191714	2.13655e-07	0.232339	2.71185e-10	0.499888	7.59804e-47	0.249163	1.1521e-11	0.0272695	0.464724	-0.357105	4.14434e-23	-0.305095	5.35584e-17	-0.108362	0.00357719
HLA-DQB2	blue	0.469656	7.80064e-41	-0.469656	7.80064e-41	-0.113502	0.0022712	-0.308329	2.41288e-17	0.0262465	0.481648	-0.0456859	0.220483	-0.0266711	0.474584	-0.0454389	0.222991	0.0694227	0.0624462	0.361383	1.15173e-23	0.780533	7.51018e-149	0.423326	1.02656e-32	0.00856743	0.818361	-0.179397	1.24652e-06	-0.104442	0.00499673	-0.00990307	0.790658
HLA-DRA	blue	0.513387	9.90391e-50	-0.513387	9.90391e-50	-0.15398	3.29289e-05	-0.278609	2.54794e-14	0.0611438	0.100904	-0.0106813	0.774633	0.03855	0.301272	0.00717859	0.84741	0.146333	8.02414e-05	0.385986	4.9647e-27	0.850203	1.59527e-202	0.530741	1.23576e-53	-0.0232272	0.533491	-0.224167	1.15494e-09	-0.190839	2.43121e-07	-0.0176303	0.636489
HLA-DRB1	blue	0.597561	5.35277e-71	-0.597561	5.35277e-71	-0.126866	0.000639151	-0.360971	1.30436e-23	0.0493335	0.185775	0.018729	0.615616	0.0439603	0.238431	0.000753171	0.983893	0.103347	0.00547564	0.484874	8.73169e-44	0.867027	1.01688e-219	0.554922	1.81872e-59	0.00233379	0.950119	-0.260007	1.324e-12	-0.189049	3.1608e-07	-0.0768376	0.0391438
HLA-DRB3	blue	0.543356	1.2845e-56	-0.543356	1.2845e-56	-0.0815816	0.0284926	-0.30445	6.27179e-17	0.0890868	0.0167241	0.0612477	0.100325	0.0148373	0.690826	0.0545014	0.143744	0.123252	0.000911872	0.42402	7.92054e-33	0.827672	1.50537e-182	0.513358	1.00521e-49	0.00158227	0.96617	-0.321687	8.05081e-19	-0.239676	7.04308e-11	-0.0940381	0.0115278
HLA-DRB4	blue	0.543262	1.35297e-56	-0.543262	1.35297e-56	-0.102471	0.00588743	-0.325133	3.25589e-19	0.0341305	0.360123	0.023511	0.528501	0.0299314	0.422272	0.0242944	0.514849	0.13537	0.000267017	0.410955	9.44284e-31	0.862495	7.28465e-215	0.554171	2.80662e-59	-0.00766722	0.837164	-0.278252	2.75654e-14	-0.19991	6.18774e-08	-0.0400339	0.283032
HLA-DRB5	blue	0.564172	7.94044e-62	-0.564172	7.94044e-62	-0.128492	0.000543064	-0.324734	3.61793e-19	0.0630421	0.090738	0.0157269	0.673329	0.0180244	0.628967	0.00618478	0.868327	0.129229	0.000504095	0.453431	7.56329e-38	0.860465	9.56361e-213	0.565334	3.96392e-62	0.0107728	0.772755	-0.272081	1.05545e-13	-0.190305	2.62993e-07	-0.0750684	0.0439004
HLA-E	blue	0.564923	5.06997e-62	-0.564923	5.06997e-62	-0.106886	0.004062	-0.313806	6.10955e-18	0.0461302	0.216023	0.0314682	0.398832	0.058877	0.114208	0.0231079	0.535596	0.158808	1.83538e-05	0.425245	5.00506e-33	0.872314	1.29232e-225	0.662299	3.18993e-92	-0.0106415	0.775452	-0.295884	4.9185e-16	-0.199674	6.41753e-08	-0.0320542	0.390104
HLA-F	blue	0.565582	3.41535e-62	-0.565582	3.41535e-62	-0.0970107	0.0091471	-0.292134	1.18602e-15	0.0231549	0.534767	0.000640683	0.986298	0.090771	0.0147631	0.0211749	0.570271	0.122301	0.000999627	0.411891	6.75002e-31	0.891984	4.10655e-250	0.639404	3.94002e-84	-0.0227095	0.542655	-0.267786	2.63342e-13	-0.179966	1.152e-06	-0.029956	0.421889
HLA-G	blue	0.511093	3.12855e-49	-0.511093	3.12855e-49	0.0965479	0.00948628	-0.167399	6.21222e-06	-0.0263797	0.479426	-0.0225922	0.544742	0.076478	0.0400737	0.087421	0.0188845	0.156252	2.50633e-05	0.377065	8.90568e-26	0.740067	5.36498e-126	0.507577	1.79186e-48	-0.0376263	0.31301	-0.295356	5.57217e-16	-0.182267	8.35193e-07	-0.0857956	0.0212233
HLA-H	blue	0.540475	6.32589e-56	-0.540475	6.32589e-56	-0.134927	0.000279786	-0.388252	2.35026e-27	0.0217427	0.559975	-0.00067003	0.985671	-0.0288789	0.438779	-0.0196433	0.598481	0.0772635	0.0380665	0.409318	1.69346e-30	0.840778	8.64645e-194	0.631787	1.37082e-81	-0.0252528	0.498403	-0.29595	4.8425e-16	-0.156533	2.4226e-05	-0.0408779	0.272999
HMGCS1	blue	-0.209682	1.3174e-08	0.209682	1.3174e-08	-0.00342596	0.926831	-0.0734815	0.0485722	-0.131031	0.000419543	-0.121811	0.00104786	-0.234853	1.7171e-10	-0.10086	0.00671907	-0.23451	1.82819e-10	-0.131795	0.000387813	-0.22377	1.23733e-09	-0.158383	1.93365e-05	-0.0607085	0.103359	0.0771071	0.0384592	0.155729	2.66987e-05	0.158128	1.99487e-05
HMOX1	blue	0.114114	0.00214895	-0.114114	0.00214895	0.000634717	0.986426	-0.0414109	0.266789	-0.0444537	0.233196	-0.0256034	0.492456	0.128775	0.000527791	-0.0059312	0.87368	0.153401	3.52814e-05	-0.00791853	0.831906	0.372547	3.71562e-25	0.506707	2.7512e-48	0.0442831	0.234997	-0.0998066	0.00731833	-0.0399555	0.283976	-0.0803021	0.0310861
HNMT	blue	0.428796	1.30831e-33	-0.428796	1.30831e-33	-0.227051	6.96961e-10	-0.283385	8.7901e-15	-0.159265	1.73501e-05	-0.185655	5.1626e-07	-0.128919	0.000520195	-0.267771	2.64194e-13	-0.107739	0.00377509	0.242036	4.52091e-11	0.705345	1.51062e-109	0.665922	1.43686e-93	0.254643	3.91017e-12	0.0108509	0.771155	0.139496	0.000171574	-0.118928	0.00137805
HOP	blue	0.315881	3.60416e-18	-0.315881	3.60416e-18	-0.0453434	0.223966	-0.160022	1.58e-05	-0.0799982	0.031731	-0.0975987	0.00873177	0.0393956	0.290784	-0.0440297	0.237689	0.0321124	0.389243	0.211149	1.03746e-08	0.52647	1.18568e-52	0.561446	4.00929e-61	-0.141358	0.000139973	-0.0974577	0.00882976	-0.0225261	0.54592	-0.115784	0.00184541
HOXA7	blue	0.233149	2.34211e-10	-0.233149	2.34211e-10	-0.0736558	0.0480395	-0.0600744	0.107018	-0.107834	0.00374424	-0.153121	3.64713e-05	0.0693554	0.0627013	-0.0810202	0.0296067	0.0700614	0.0600676	0.226738	7.36501e-10	0.406802	4.13128e-30	0.341538	3.72095e-21	-0.376295	1.13796e-25	0.0212431	0.569029	0.041494	0.265829	0.0152407	0.682871
HOXA9	blue	0.184699	5.91864e-07	-0.184699	5.91864e-07	-0.176618	1.82612e-06	-0.152756	3.80874e-05	-0.115025	0.00197808	-0.191951	2.06285e-07	-0.0128219	0.73107	-0.153935	3.31084e-05	-0.121373	0.00109284	0.136012	0.000249466	0.37763	7.4386e-26	0.304897	5.62237e-17	-0.32036	1.13709e-18	0.0522673	0.160923	0.0949871	0.0107141	0.0125281	0.737001
HPGD	blue	0.11953	0.00130203	-0.11953	0.00130203	-0.16763	6.0295e-06	-0.0812211	0.0292039	-0.201047	5.18882e-08	-0.236109	1.36419e-10	-0.136488	0.000237157	-0.309624	1.74835e-17	-0.198156	8.10257e-08	-0.0242846	0.51502	0.304096	6.83835e-17	0.20125	5.02771e-08	0.0524143	0.159746	0.146247	8.10242e-05	0.266605	3.37691e-13	-0.0802258	0.031247
HPS1	blue	-0.0153857	0.680021	0.0153857	0.680021	-0.154788	2.98964e-05	-0.0135885	0.715669	-0.287794	3.23177e-15	-0.271011	1.32734e-13	-0.0704599	0.0586221	-0.339932	5.83311e-21	-0.105374	0.00461985	-0.157597	2.12851e-05	0.352181	1.76663e-22	0.267604	2.73683e-13	0.0401526	0.281606	0.258677	1.7358e-12	0.32675	2.12013e-19	0.265683	4.09676e-13
HPSE	blue	0.0185428	0.619133	-0.0185428	0.619133	-0.0779254	0.0364421	-0.0663475	0.0750111	-0.288205	2.94133e-15	-0.303867	7.23173e-17	-0.161234	1.35925e-05	-0.222123	1.64511e-09	-0.07725	0.0381002	-0.0927222	0.0127466	0.443445	4.35191e-36	0.32324	5.36138e-19	-0.040529	0.277116	0.130261	0.000453926	0.229903	4.20086e-10	0.302719	9.56338e-17
HRASLS3	blue	0.267815	2.61775e-13	-0.267815	2.61775e-13	-0.0646333	0.0828648	-0.241289	5.20524e-11	-0.109557	0.00322415	-0.130396	0.000447704	0.050604	0.174685	-0.120777	0.00115688	0.0569366	0.126657	0.264934	4.79006e-13	0.527695	6.21988e-53	0.51302	1.19123e-49	0.104685	0.00489606	0.00965038	0.79588	0.0276281	0.458869	0.368955	1.13849e-24
HS6ST2	blue	-0.157725	2.09568e-05	0.157725	2.09568e-05	0.0909435	0.0145742	0.10552	0.00456287	0.144622	9.73635e-05	0.150632	4.88902e-05	0.276319	4.21308e-14	0.247747	1.51702e-11	0.084048	0.0240151	-0.0857848	0.0212397	-0.395458	2.09732e-28	-0.178639	1.38424e-06	0.037626	0.313014	-0.0903416	0.0152428	-0.190854	2.42561e-07	-0.201212	5.05733e-08
HSD11B1	blue	0.167886	5.8329e-06	-0.167886	5.8329e-06	-0.0851525	0.022216	-0.186575	4.52356e-07	-0.0956844	0.0101491	-0.0590434	0.113186	-0.065167	0.0803514	-0.132446	0.000362599	-0.0609427	0.102033	0.0121269	0.745126	0.419371	4.44789e-32	0.449098	4.46358e-37	0.400832	3.32562e-29	-0.066022	0.0764538	0.0331643	0.373891	0.00722276	0.846483
HSH2D	blue	0.281203	1.43298e-14	-0.281203	1.43298e-14	-0.13082	0.000428699	-0.00555845	0.881558	0.454367	5.13809e-38	0.345393	1.25049e-21	0.258154	1.92992e-12	0.214265	6.21152e-09	0.299513	2.07277e-16	0.17469	2.37165e-06	0.644515	7.06496e-86	0.19278	1.82376e-07	-0.041855	0.261689	-0.344491	1.61629e-21	-0.454231	5.43542e-38	0.00593	0.873705
HSPA4L	blue	-0.317433	2.42215e-18	0.317433	2.42215e-18	0.00921273	0.804946	0.166023	7.41728e-06	-0.132128	0.000374729	-0.10021	0.00708362	-0.213697	6.82415e-09	-0.0734183	0.0487667	-0.217666	3.51699e-09	-0.226843	7.22999e-10	-0.432658	2.98721e-34	-0.291683	1.31722e-15	-0.143629	0.000108818	0.083633	0.0247228	0.169195	4.91854e-06	0.00822389	0.825525
HTATIP2	blue	0.142521	0.000123102	-0.142521	0.000123102	-0.0933755	0.012128	-0.274832	5.82546e-14	-0.155225	2.83675e-05	-0.149885	5.33401e-05	-0.198846	7.28965e-08	-0.15914	1.76189e-05	-0.0338239	0.364457	0.222965	1.42261e-09	0.293531	8.55742e-16	0.13592	0.000251908	-0.0216778	0.561147	0.0568511	0.127229	0.142411	0.00012461	0.513436	9.66367e-50
HTRA4	blue	0.139494	0.000171623	-0.139494	0.000171623	0.0119434	0.748854	-0.128444	0.000545703	-0.122757	0.000956622	-0.108484	0.00353958	-0.0516178	0.166196	-0.0810802	0.029486	-0.0298344	0.423778	0.0953977	0.0103782	0.278099	2.85063e-14	0.0974953	0.00880358	-0.185097	5.59193e-07	0.0319647	0.391429	0.0459087	0.218238	0.0393194	0.291719
HVCN1	blue	0.308991	2.04659e-17	-0.308991	2.04659e-17	-0.156471	2.44073e-05	-0.17111	3.82467e-06	-0.0111792	0.764432	-0.0219235	0.556715	-0.0147968	0.691627	-0.102628	0.00581189	0.0294325	0.430051	0.152018	4.15555e-05	0.729803	7.2227e-121	0.370229	7.66549e-25	-0.0522474	0.161083	-0.130406	0.000447262	-0.0351811	0.345519	-0.00827272	0.824506
IBRDC2	blue	0.398251	8.08829e-29	-0.398251	8.08829e-29	-0.204965	2.80604e-08	-0.309867	1.64554e-17	-0.273696	7.45147e-14	-0.273291	8.13215e-14	-0.209889	1.27376e-08	-0.349773	3.55671e-22	-0.171594	3.58709e-06	0.247533	1.58099e-11	0.74402	4.88855e-128	0.561353	4.23528e-61	0.00484788	0.896608	0.0649925	0.0811664	0.248182	1.3942e-11	-0.0130161	0.727158
ICA1	blue	-0.185875	5.00217e-07	0.185875	5.00217e-07	0.0143856	0.699775	0.0809952	0.0296572	-0.00346019	0.926102	0.00500191	0.893342	0.0749342	0.0442802	-0.00440985	0.905904	-0.101723	0.00626128	-0.165962	7.47542e-06	-0.325073	3.30752e-19	-0.172113	3.34836e-06	0.0506664	0.174153	0.0487151	0.191357	0.0666992	0.0734771	-0.167634	6.02657e-06
ICAM1	blue	0.462075	2.03035e-39	-0.462075	2.03035e-39	-0.0931587	0.0123303	-0.251836	6.82316e-12	-0.0649845	0.0812037	-0.0906055	0.0149464	0.0845003	0.0232635	-0.0816325	0.0283934	0.0449012	0.228521	0.309035	2.02457e-17	0.798468	1.31929e-160	0.551014	1.71745e-58	0.01714	0.645898	-0.119536	0.00130137	-0.0388492	0.297533	-0.0504962	0.175607
ICAM2	blue	0.167706	5.97047e-06	-0.167706	5.97047e-06	-0.109094	0.00335691	-0.153839	3.34863e-05	-0.140969	0.000146086	-0.17715	1.69804e-06	0.0842761	0.0236335	-0.164061	9.52564e-06	0.0290959	0.435346	-0.00178798	0.961775	0.615129	2.84918e-76	0.560857	5.6784e-61	0.0162513	0.663096	0.0424568	0.254886	0.0820198	0.0276484	0.194292	1.45499e-07
ICAM3	blue	0.36663	2.33251e-24	-0.36663	2.33251e-24	-0.054176	0.146155	-0.138324	0.00019479	0.0801218	0.0314673	0.0896847	0.0160033	0.138155	0.000198363	0.0286083	0.443083	0.187834	3.77131e-07	0.146836	7.57734e-05	0.827377	2.62796e-182	0.407545	3.17766e-30	0.0631632	0.0901183	-0.203632	3.46368e-08	-0.205517	2.57107e-08	-0.0499287	0.180516
ICOS	blue	0.379763	3.75504e-26	-0.379763	3.75504e-26	0.00439842	0.906147	-0.206555	2.17914e-08	-0.168312	5.51906e-06	-0.186349	4.67348e-07	0.0371965	0.318574	-0.132252	0.000369956	-0.00219867	0.953004	0.185857	5.01537e-07	0.800497	5.18987e-162	0.294206	7.30371e-16	-0.0425154	0.25423	-0.00727489	0.845389	0.053325	0.152606	0.0373361	0.31676
ID4	blue	0.103345	0.00547636	-0.103345	0.00547636	-0.0515657	0.166625	-0.135461	0.000264451	-0.0960476	0.00986546	-0.133214	0.000334778	0.0770018	0.0387255	-0.108579	0.00351079	-0.0613573	0.0997172	0.0449099	0.22843	0.241983	4.56697e-11	0.451109	1.96413e-37	0.049527	0.184053	-0.00756505	0.839305	0.0799227	0.0318929	-0.00918377	0.805547
IER2	blue	0.170601	4.09039e-06	-0.170601	4.09039e-06	-0.141745	0.000134132	-0.174775	2.34466e-06	-0.0874311	0.0188706	-0.117461	0.00158056	0.155991	2.5867e-05	-0.135366	0.000267138	-0.0297338	0.425342	0.0436839	0.241398	0.433441	2.20868e-34	0.526359	1.25666e-52	0.0219127	0.55691	0.0299417	0.422112	0.0485682	0.1927	0.1283	0.000553706
IER3	blue	0.374921	1.7593e-25	-0.374921	1.7593e-25	-0.128502	0.000542508	-0.170836	3.96539e-06	0.00683264	0.85468	-0.0362802	0.33065	0.114349	0.00210362	-0.0709635	0.0568362	0.0787963	0.0343947	0.268521	2.25448e-13	0.597674	4.96373e-71	0.590752	4.85573e-69	0.0344541	0.355585	-0.0889168	0.0169342	-0.0533782	0.152196	0.023453	0.529519
IFI27	blue	0.128117	0.000563959	-0.128117	0.000563959	-0.102752	0.00575232	-0.0353208	0.343606	-0.0352726	0.344265	-0.051338	0.168507	0.118908	0.00138059	-0.077162	0.0383211	0.103535	0.00539066	0.0798597	0.0320286	0.381677	2.02441e-26	0.356617	4.79065e-23	-0.0178741	0.63183	0.0796077	0.0325764	-0.00504728	0.892381	0.32578	2.7428e-19
IFI30	blue	0.227949	5.94652e-10	-0.227949	5.94652e-10	-0.0560935	0.132385	-0.253433	4.97441e-12	-0.0300909	0.419802	-0.0448031	0.22954	0.0460423	0.216901	-0.0254095	0.495739	0.0949577	0.0107386	0.0863222	0.0204395	0.628464	1.67467e-80	0.45868	8.51387e-39	-0.0423244	0.256372	-0.120785	0.00115595	-0.0895843	0.0161224	0.0911105	0.0143933
IFI35	blue	0.183436	7.08192e-07	-0.183436	7.08192e-07	0.270325	1.53688e-13	-0.184533	6.06029e-07	-0.153743	3.38739e-05	-0.0995869	0.00744916	-0.0194371	0.602327	0.0570793	0.125708	0.141008	0.000145467	-0.00494512	0.894546	0.558948	1.74473e-60	0.447571	8.28989e-37	0.143341	0.000112366	-0.158714	1.85659e-05	-0.0784373	0.0352264	0.128128	0.000563361
IFI44	blue	0.255802	3.10115e-12	-0.255802	3.10115e-12	-0.119081	0.00135839	-0.161001	1.3992e-05	-0.0590131	0.113372	-0.0724106	0.051955	0.124529	0.00080507	-0.104978	0.00477669	0.0246437	0.508822	0.161354	1.33905e-05	0.533506	2.81155e-54	0.53311	3.47845e-54	0.0653531	0.0794894	0.0273139	0.463997	-0.00411201	0.912233	0.145507	8.81164e-05
IFI44L	blue	0.188278	3.53603e-07	-0.188278	3.53603e-07	-0.117863	0.00152248	-0.0800634	0.0315918	-0.00372906	0.920378	-0.0106822	0.774615	0.0958296	0.0100348	-0.0732263	0.0493612	0.0442245	0.235617	0.0796891	0.0323987	0.54002	8.12867e-56	0.425334	4.8403e-33	0.0426708	0.252497	-0.0152463	0.68276	-0.0527968	0.156717	0.135313	0.000268613
IFI6	blue	0.0479512	0.198421	-0.0479512	0.198421	0.0187718	0.614811	-0.0963298	0.00964993	-0.033646	0.366987	-0.0499144	0.180641	0.0321958	0.388012	0.00477524	0.898149	0.164839	8.62905e-06	-0.0690517	0.0638631	0.590702	5.01538e-69	0.261442	9.86779e-13	0.0413118	0.267936	-0.0825831	0.0265945	-0.0945535	0.0110793	0.416394	1.32401e-31
IFIH1	blue	0.444329	3.05692e-36	-0.444329	3.05692e-36	-0.171687	3.54327e-06	-0.251465	7.34037e-12	-0.0593561	0.111287	-0.0946463	0.0110003	0.0300855	0.419886	-0.122588	0.000972403	-0.00221656	0.952622	0.282808	1.00065e-14	0.802398	2.42256e-163	0.575865	6.42191e-65	0.110752	0.00290263	-0.0934513	0.0120579	-0.0120601	0.746483	-0.0268089	0.472303
IFIT1	blue	0.187541	3.93493e-07	-0.187541	3.93493e-07	-0.126317	0.000675037	-0.168575	5.33339e-06	-0.106109	0.00434037	-0.113156	0.00234313	0.00657809	0.860037	-0.161351	1.33954e-05	-0.0143426	0.700629	0.122013	0.00102776	0.445208	2.1492e-36	0.435964	8.30652e-35	0.12024	0.00121746	0.0814154	0.0288187	0.0820991	0.0274978	0.180628	1.05058e-06
IFIT2	blue	0.437916	3.87428e-35	-0.437916	3.87428e-35	-0.135966	0.000250689	-0.189634	2.90145e-07	-0.0377834	0.310994	-0.0412665	0.268461	0.0358734	0.336104	-0.0838816	0.0242967	0.0541064	0.146675	0.39562	1.98521e-28	0.585193	1.77942e-67	0.583466	5.37017e-67	0.0602125	0.106212	-0.115411	0.00190962	-0.0220262	0.554868	-0.0600911	0.106921
IFIT3	blue	0.213664	6.86138e-09	-0.213664	6.86138e-09	-0.128131	0.00056319	-0.186408	4.63356e-07	-0.120337	0.00120626	-0.106948	0.00404066	-0.0316362	0.396318	-0.152447	3.95039e-05	-0.0669625	0.0723454	0.170781	3.99415e-06	0.450937	2.10805e-37	0.483124	1.94172e-43	0.0626262	0.0928923	0.00715015	0.848008	0.0720457	0.0531514	0.0670472	0.0719845
IFITM1	blue	0.347424	6.99702e-22	-0.347424	6.99702e-22	-0.151493	4.42018e-05	-0.217225	3.78792e-09	-0.0794908	0.0328331	-0.122174	0.00101199	0.0944644	0.0111557	-0.134829	0.000282681	0.0343784	0.356643	0.173027	2.96452e-06	0.804411	9.09241e-165	0.629347	8.63356e-81	0.0198011	0.595545	-0.0247105	0.507675	-0.0093268	0.80258	0.112949	0.00238704
IFNAR2	blue	0.103329	0.00548351	-0.103329	0.00548351	-0.127183	0.000619274	-0.142634	0.000121568	-0.163154	1.0684e-05	-0.106898	0.00405807	-0.320164	1.19648e-18	-0.18641	4.63262e-07	-0.00575907	0.877316	0.0789291	0.0340913	0.297377	3.45221e-16	0.212249	8.66406e-09	-0.034013	0.361781	-0.00050718	0.989153	0.150536	4.94459e-05	-0.0375787	0.313623
IFNG	blue	0.173066	2.94918e-06	-0.173066	2.94918e-06	-0.103283	0.00550491	-0.155549	2.72834e-05	-0.245934	2.15185e-11	-0.266837	3.21633e-13	-0.0880993	0.017977	-0.256005	2.97707e-12	-0.12304	0.000930735	0.0410674	0.270779	0.522461	9.61311e-52	0.195341	1.24267e-07	-0.0312293	0.402423	0.143892	0.000105662	0.230605	3.70468e-10	0.214129	6.35334e-09
IGF1	blue	0.340645	4.77914e-21	-0.340645	4.77914e-21	-0.0715456	0.0548289	-0.129076	0.000511963	-0.067498	0.0700884	-0.103407	0.00544804	0.0631695	0.0900862	-0.0449694	0.227814	0.0659166	0.076926	0.192038	2.0365e-07	0.607913	4.58056e-74	0.610679	6.63771e-75	-0.0207357	0.578296	-0.127372	0.000607668	-0.041055	0.270924	-0.117685	0.00154793
IGH@	blue	-0.0230908	0.535898	0.0230908	0.535898	0.0100765	0.787079	-0.0515852	0.166464	-0.0351988	0.345277	-0.0603328	0.105515	0.0938208	0.0117217	0.0193576	0.603813	0.172707	3.09399e-06	-0.144688	9.66375e-05	0.503833	1.124e-47	0.176272	1.91408e-06	-0.00389664	0.916813	-0.0506078	0.174653	-0.0906011	0.0149514	0.481837	3.48287e-43
IGHA1	blue	-0.00215541	0.953927	0.00215541	0.953927	0.0162715	0.662703	-0.0123395	0.740817	0.0756462	0.0422961	0.0376069	0.313261	0.0561994	0.131655	0.13957	0.000170205	0.202219	4.32292e-08	-0.135189	0.00027218	0.53662	5.21779e-55	0.159409	1.7044e-05	-0.0460078	0.217245	-0.214479	5.99465e-09	-0.219809	2.44556e-09	0.348715	4.82785e-22
IGHD	blue	0.147651	6.90307e-05	-0.147651	6.90307e-05	0.144428	9.95036e-05	-0.0695479	0.0619738	-0.144876	9.46204e-05	-0.14	0.000162428	0.00666011	0.85831	-0.0219788	0.555721	0.0373695	0.316327	-0.0423075	0.256562	0.601201	4.59966e-72	0.172267	3.28083e-06	-0.00341009	0.927169	-0.100911	0.00669141	-0.0178714	0.631883	0.0340519	0.361232
IGHG1	blue	-0.143347	0.000112294	0.143347	0.000112294	0.271385	1.22536e-13	0.141214	0.000142201	-0.0412198	0.269004	-0.0337402	0.365646	0.466098	3.63791e-40	0.319456	1.43759e-18	0.327276	1.84337e-19	-0.223983	1.19245e-09	0.258319	1.86679e-12	0.0787477	0.0345063	0.0096839	0.795187	-0.0345584	0.354129	-0.226899	7.15855e-10	0.30876	2.16752e-17
IGHM	blue	0.170546	4.12014e-06	-0.170546	4.12014e-06	-0.053541	0.150949	-0.133031	0.000341231	0.00984464	0.791864	-0.0295792	0.427754	-0.00891269	0.811177	-0.0144371	0.698753	0.12306	0.00092899	0.00818835	0.826267	0.717703	4.0702e-115	0.233459	2.21381e-10	-0.00529434	0.887147	-0.147966	6.65854e-05	-0.111418	0.0027365	0.194607	1.38778e-07
IGHV1-69	blue	0.0141208	0.70504	-0.0141208	0.70504	-0.0770011	0.0387273	-0.0748815	0.0444302	-0.114691	0.00203917	-0.189243	3.07219e-07	-0.0771203	0.0384259	-0.150344	5.05655e-05	0.0583471	0.117508	-0.163801	9.84453e-06	0.588664	1.8926e-68	0.171304	3.72749e-06	-0.0317174	0.395105	0.00864022	0.816845	0.0958669	0.0100057	0.353807	1.09762e-22
IGJ	blue	0.0637501	0.0871638	-0.0637501	0.0871638	-0.0263902	0.479251	-0.0863384	0.0204157	-0.068479	0.0661025	-0.110249	0.00303432	0.0509992	0.171338	-0.013564	0.716159	0.0956672	0.0101627	-0.0975171	0.00878833	0.643322	1.81857e-85	0.231322	3.25711e-10	0.000359564	0.99231	-0.0455462	0.221899	-0.0467286	0.210119	0.312499	8.50226e-18
IGKC	blue	0.0099668	0.789342	-0.0099668	0.789342	0.00940691	0.80092	-0.0549264	0.140642	-0.0298334	0.423792	-0.0622721	0.0947578	0.0566381	0.128663	0.0225691	0.545154	0.143528	0.00011005	-0.1335	0.00032496	0.575392	8.6161e-65	0.198167	8.08844e-08	-0.0151945	0.68378	-0.0973683	0.00889241	-0.102375	0.00593462	0.412581	5.26736e-31
IGKV1-5	blue	0.0772772	0.0380323	-0.0772772	0.0380323	0.361812	1.01209e-23	0.0498987	0.180778	0.0464276	0.213075	0.0861569	0.0206828	0.19314	1.72861e-07	0.312545	8.40403e-18	0.286175	4.67615e-15	-0.0523074	0.160601	0.447893	7.27851e-37	0.170216	4.30256e-06	-0.000290493	0.993787	-0.322794	6.02567e-19	-0.320778	1.02024e-18	0.162729	1.12709e-05
IGKV1D-8	blue	0.0452096	0.225337	-0.0452096	0.225337	-0.129762	0.000477559	0.016081	0.666413	0.0918814	0.0135837	-0.007411	0.842534	-0.0862512	0.0205437	-0.0502213	0.177973	0.123118	0.000923761	-0.111061	0.00282465	0.529185	2.82779e-53	0.171842	3.47109e-06	-0.0600311	0.107272	-0.164137	9.43446e-06	-0.0820921	0.0275111	0.248218	1.38468e-11
IGKV2-24	blue	-0.0648678	0.0817526	0.0648678	0.0817526	0.0379325	0.309087	0.0386424	0.300113	0.124789	0.000784849	0.0676592	0.0694202	0.0555543	0.136152	0.267271	2.93583e-13	0.295797	5.02136e-16	-0.159594	1.66588e-05	0.296303	4.45459e-16	0.0418073	0.262234	-0.0946439	0.0110023	-0.258017	1.98428e-12	-0.273491	7.78899e-14	0.273562	7.66971e-14
IGL@	blue	-0.0505103	0.175486	0.0505103	0.175486	0.14606	8.2771e-05	-0.0566859	0.12834	-0.188515	3.41622e-07	-0.175903	2.01268e-06	0.0458841	0.218486	-0.00209017	0.95532	0.139477	0.000171944	-0.230708	3.63745e-10	0.509016	8.79223e-49	0.171563	3.6022e-06	-0.00305019	0.934837	-0.00493559	0.894748	0.0098035	0.792714	0.371414	5.29843e-25
IGLL1	blue	0.158621	1.87791e-05	-0.158621	1.87791e-05	-0.0280004	0.452837	-0.12815	0.000562119	-0.0828046	0.02619	-0.101973	0.00613414	0.11743	0.00158517	-0.0409863	0.271727	0.0528365	0.156406	-0.0222191	0.551406	0.630193	4.57201e-81	0.311319	1.14415e-17	0.0213465	0.567149	-0.0665552	0.0741021	-0.0363335	0.32994	0.110722	0.00291054
IGLV1-44	blue	0.0350157	0.347793	-0.0350157	0.347793	0.120417	0.00119719	-0.0255833	0.492796	-0.000810897	0.982659	-0.0180868	0.62778	0.148848	6.01477e-05	0.0989515	0.00783941	0.211045	1.0552e-08	-0.106732	0.00411599	0.513965	7.40398e-50	0.154907	2.94724e-05	-0.0174324	0.640279	-0.073012	0.0500317	-0.146397	7.96622e-05	0.283009	9.56463e-15
IGSF6	blue	0.462642	1.59529e-39	-0.462642	1.59529e-39	-0.0456683	0.220662	-0.165185	8.25604e-06	0.118557	0.00142688	0.0977638	0.00861823	-0.061416	0.099393	0.123377	0.000900859	0.190067	2.72337e-07	0.368126	1.47109e-24	0.623808	5.30239e-79	0.365701	3.10109e-24	-0.0772589	0.0380779	-0.406233	5.0491e-30	-0.247038	1.73981e-11	-0.192298	1.95932e-07
IKBKE	blue	0.3592	2.21931e-23	-0.3592	2.21931e-23	-0.267688	2.68872e-13	-0.388824	1.94431e-27	-0.268853	2.10151e-13	-0.324961	3.40729e-19	-0.248621	1.28025e-11	-0.407224	3.55981e-30	-0.236253	1.32838e-10	0.166401	7.06571e-06	0.733556	1.02609e-122	0.417437	9.04332e-32	-0.0340615	0.361096	0.0964701	0.00954437	0.302537	9.99362e-17	-0.0651643	0.0803638
IKZF1	blue	0.476768	3.39931e-42	-0.476768	3.39931e-42	-0.225386	9.33717e-10	-0.292325	1.13446e-15	-0.132343	0.000366475	-0.189572	2.92795e-07	-0.0694858	0.0622078	-0.256463	2.71549e-12	-0.126316	0.000675086	0.300346	1.69683e-16	0.880824	1.11235e-235	0.383641	1.06946e-26	-0.0458531	0.218798	-0.0264408	0.478408	0.115645	0.00186913	-0.114225	0.00212735
IKZF3	blue	0.197408	9.08376e-08	-0.197408	9.08376e-08	-0.252209	6.33891e-12	-0.00516756	0.889832	0.393925	3.52501e-28	0.29619	4.57565e-16	0.135647	0.000259309	0.102039	0.00610083	0.172356	3.24194e-06	0.1022	0.00602073	0.463569	1.07514e-39	0.0860629	0.0208223	-0.0340737	0.360925	-0.231631	3.08095e-10	-0.32041	1.12263e-18	-0.00704191	0.850281
IL12RB2	blue	0.107714	0.00378322	-0.107714	0.00378322	-0.2813	1.40224e-14	-0.172299	3.26666e-06	-0.0688009	0.0648361	-0.188366	3.49111e-07	0.0252463	0.498514	-0.353568	1.17721e-22	-0.138939	0.000182263	-0.0119573	0.74857	0.424913	5.66949e-33	0.167273	6.31468e-06	0.0197396	0.596689	0.314908	4.61899e-18	0.259799	1.38154e-12	0.194296	1.45422e-07
IL13RA1	blue	0.498242	1.67336e-46	-0.498242	1.67336e-46	-0.155598	2.71227e-05	-0.357597	3.58074e-23	0.0586427	0.115658	0.0130044	0.727393	0.022474	0.546849	-0.0657616	0.0776243	0.0696011	0.0617743	0.423862	8.40376e-33	0.722359	2.71057e-117	0.656453	4.34026e-90	0.137615	0.000210223	-0.173861	2.65132e-06	-0.112352	0.00251808	0.00139778	0.970112
IL15	blue	0.354603	8.68655e-23	-0.354603	8.68655e-23	-0.138963	0.00018179	-0.143697	0.000107995	0.0402976	0.27987	-0.0244637	0.511925	0.0760965	0.0410804	-0.0524476	0.159481	0.0860849	0.0207894	0.281118	1.46054e-14	0.549278	4.61287e-58	0.306459	3.83077e-17	0.0235656	0.527543	-0.0914307	0.014052	-0.0597011	0.10922	0.160012	1.58203e-05
IL16	blue	0.412299	5.83045e-31	-0.412299	5.83045e-31	-0.228875	5.04602e-10	-0.141112	0.000143809	0.148472	6.28177e-05	0.0563079	0.13091	0.164565	8.9349e-06	0.0168704	0.651095	0.121791	0.00104987	0.270148	1.59602e-13	0.774757	2.67478e-145	0.333225	3.70924e-20	-0.0454619	0.222757	-0.160629	1.46544e-05	-0.222311	1.59277e-09	-0.00839189	0.82202
IL17B	blue	-0.241065	5.42882e-11	0.241065	5.42882e-11	-0.0562423	0.13136	0.0558476	0.134093	-0.0854488	0.0217537	-0.097503	0.00879815	-0.123743	0.000869325	-0.0624276	0.0939351	-0.0750546	0.0439393	-0.21623	4.47683e-09	-0.262839	7.40026e-13	0.0561852	0.131753	-0.167972	5.76803e-06	0.0891456	0.016652	0.11584	0.00183583	0.0347145	0.351959
IL17RA	blue	0.234044	1.99052e-10	-0.234044	1.99052e-10	-0.0971641	0.00903707	-0.168204	5.59646e-06	-0.0455089	0.222278	-0.020419	0.584114	-0.0637913	0.0869594	-0.0831076	0.0256448	0.0509431	0.17181	0.124588	0.000800477	0.558409	2.39308e-60	0.357381	3.81878e-23	0.0287547	0.440751	-0.055261	0.138235	-0.0188897	0.61259	0.152801	3.78842e-05
IL17RD	blue	-0.360187	1.65109e-23	0.360187	1.65109e-23	-0.0733722	0.0489088	0.0492668	0.186371	-0.12122	0.00110894	-0.142447	0.00012411	-0.163267	1.05323e-05	-0.212591	8.19068e-09	-0.23036	3.87142e-10	-0.297799	3.12207e-16	-0.467314	2.1535e-40	-0.251333	7.53338e-12	-0.0659367	0.0768357	0.239845	6.82366e-11	0.289925	1.97983e-15	-0.038081	0.307194
IL18	blue	0.557856	3.30674e-60	-0.557856	3.30674e-60	-0.164853	8.61343e-06	-0.276065	4.45309e-14	0.00924704	0.804234	-0.0125904	0.735742	-0.073633	0.0481088	-0.0260125	0.485565	-0.0494134	0.185062	0.470962	4.41239e-41	0.648817	2.25501e-87	0.31363	6.38957e-18	-0.145755	8.56807e-05	-0.222499	1.5419e-09	-0.0975755	0.0087478	-0.277448	3.28968e-14
IL18R1	blue	0.467584	1.91644e-40	-0.467584	1.91644e-40	-0.135384	0.000266606	-0.270589	1.45256e-13	-0.201305	4.98491e-08	-0.208223	1.66757e-08	-0.107936	0.00371151	-0.212109	8.86542e-09	-0.190086	2.71581e-07	0.334758	2.44045e-20	0.721354	8.06622e-117	0.368502	1.30987e-24	0.0523419	0.160325	-0.0386736	0.299723	0.125894	0.000703889	-0.155105	2.87801e-05
IL18RAP	blue	0.479971	8.09546e-43	-0.479971	8.09546e-43	-0.165034	8.41679e-06	-0.298972	2.35987e-16	-0.0348295	0.350364	-0.0824706	0.0268024	0.0390224	0.295381	-0.0768078	0.0392203	0.0138511	0.710419	0.359122	2.27144e-23	0.753665	3.53593e-133	0.383228	1.22355e-26	-0.0404269	0.27833	-0.106623	0.00415436	-0.043439	0.244049	-0.0512585	0.169168
IL1B	blue	0.257281	2.3028e-12	-0.257281	2.3028e-12	-0.0825929	0.0265765	-0.153273	3.58203e-05	0.0234107	0.530262	-0.000307458	0.993424	0.0671615	0.0714998	0.0305685	0.412459	0.0927416	0.0127278	0.161051	1.39059e-05	0.552644	6.75948e-59	0.362519	8.17253e-24	-0.0749736	0.0441682	-0.143741	0.000107462	-0.115606	0.00187582	0.06929	0.0629502
IL1R2	blue	0.256086	2.92897e-12	-0.256086	2.92897e-12	-0.0953064	0.010452	-0.248287	1.36625e-11	-0.114251	0.0021224	-0.126624	0.000654745	-0.130874	0.000426313	-0.195865	1.14821e-07	-0.0706345	0.0579976	0.21452	5.95398e-09	0.447652	8.02415e-37	0.267466	2.8173e-13	0.103667	0.00533139	0.0821357	0.0274287	0.109701	0.00318365	0.0431646	0.247044
IL21R	blue	0.320821	1.00891e-18	-0.320821	1.00891e-18	-0.191496	2.20631e-07	-0.288769	2.58371e-15	-0.0588585	0.114322	-0.142356	0.000125367	0.00691714	0.852904	-0.214672	5.80555e-09	-0.0203509	0.585369	0.102966	0.00565152	0.813894	1.02868e-171	0.324229	4.13296e-19	-0.0960061	0.00989747	-0.00943198	0.800401	0.0739073	0.0472794	0.0470409	0.207084
IL23A	blue	0.161471	1.31965e-05	-0.161471	1.31965e-05	-0.135442	0.000264985	-0.204742	2.90724e-08	-0.12546	0.000734749	-0.204005	3.26576e-08	-0.0630455	0.0907207	-0.231869	2.95174e-10	-0.0521502	0.161864	0.0011946	0.974455	0.576662	3.91279e-65	0.146343	8.0148e-05	0.0951268	0.0105987	0.0849027	0.0226122	0.166436	7.03412e-06	0.134228	0.000301137
IL27RA	blue	0.442215	7.10431e-36	-0.442215	7.10431e-36	-0.161586	1.30084e-05	-0.195014	1.30547e-07	-0.0184531	0.62083	-0.0738019	0.0475969	0.245913	2.16066e-11	-0.116735	0.00169067	0.0817461	0.0281732	0.329398	1.04469e-19	0.708635	5.30696e-111	0.332237	4.85358e-20	0.000716625	0.984674	-0.0127	0.733529	-0.00965717	0.795739	0.0166136	0.656062
IL28RA	blue	0.0483921	0.19432	-0.0483921	0.19432	-0.0853083	0.0219718	-0.127911	0.000575735	-0.0293831	0.430825	-0.117018	0.00164685	0.00733065	0.844219	-0.0868002	0.0197498	0.00185386	0.960368	-0.0295711	0.427882	0.421389	2.1103e-32	0.0960787	0.00984145	0.172639	3.12229e-06	0.0327278	0.380216	0.0253275	0.497133	0.398527	7.3579e-29
IL2RA	blue	0.0692412	0.0631362	-0.0692412	0.0631362	-0.190237	2.65625e-07	-0.136077	0.00024774	-0.19272	1.84036e-07	-0.228252	5.63578e-10	-0.145198	9.12411e-05	-0.335222	2.14851e-20	-0.0563861	0.130375	-0.0623782	0.094196	0.513472	9.49006e-50	0.401027	3.10876e-29	-0.0335443	0.368438	0.191578	2.17991e-07	0.26388	5.96523e-13	0.193013	1.76179e-07
IL2RB	blue	0.47799	1.96966e-42	-0.47799	1.96966e-42	-0.0846148	0.0230766	-0.171659	3.5565e-06	0.00237083	0.949329	-0.0256178	0.492213	0.0788157	0.0343502	0.0245935	0.509688	0.00810505	0.828007	0.31819	1.99336e-18	0.823389	4.42879e-179	0.371386	5.34491e-25	-0.057299	0.124256	-0.201065	5.17446e-08	-0.15272	3.825e-05	-0.0687499	0.0650355
IL2RG	blue	0.380788	2.69841e-26	-0.380788	2.69841e-26	0.25093	8.15443e-12	-0.140676	0.000150858	-0.112484	0.00248871	-0.0495265	0.184057	-0.0440651	0.237312	0.150016	5.25312e-05	0.0712289	0.0559134	0.216981	3.94679e-09	0.677099	7.6084e-98	0.160695	1.45351e-05	-0.0798622	0.0320232	-0.281503	1.34013e-14	-0.19195	2.063e-07	-0.142438	0.00012423
IL32	blue	0.486256	4.63234e-44	-0.486256	4.63234e-44	-0.149027	5.89217e-05	-0.282187	1.15015e-14	-0.0293802	0.430871	-0.0662949	0.0752425	0.0994454	0.00753455	-0.0923341	0.0131271	0.0675989	0.0696695	0.286169	4.68301e-15	0.780558	7.23984e-149	0.534626	1.53703e-54	0.260394	1.22343e-12	-0.0727044	0.0510077	-0.0410606	0.270858	-0.152417	3.96416e-05
IL33	blue	0.446349	1.35809e-36	-0.446349	1.35809e-36	-0.138719	0.000186648	-0.170078	4.38174e-06	0.0469867	0.207609	0.0107255	0.773726	0.0496684	0.182802	-0.0111765	0.764487	0.0628076	0.0919477	0.276905	3.70581e-14	0.759877	1.28565e-136	0.570361	1.89981e-63	-0.036695	0.325147	-0.243751	3.26638e-11	-0.156998	2.28963e-05	-0.166915	6.61321e-06
IL3RA	blue	0.395279	2.22888e-28	-0.395279	2.22888e-28	-0.116826	0.00167646	-0.208686	1.54777e-08	0.0394123	0.290579	-0.0151484	0.684688	0.13003	0.000464725	0.0143696	0.700092	0.108003	0.00369005	0.193311	1.68503e-07	0.730476	3.38509e-121	0.541575	3.44752e-56	-0.116786	0.0016827	-0.181516	9.27953e-07	-0.145536	8.78285e-05	-0.0994328	0.00754218
IL4I1	blue	0.332086	5.05684e-20	-0.332086	5.05684e-20	-0.128577	0.000538466	-0.256013	2.97256e-12	0.0304888	0.413678	-0.0368341	0.323315	0.0578127	0.120912	-0.0474611	0.203052	0.0523732	0.160075	0.22744	6.50711e-10	0.622807	1.1061e-78	0.231989	2.88889e-10	-0.139336	0.000174592	-0.096936	0.00920111	-0.0801558	0.0313952	-0.00777874	0.83483
IL4R	blue	0.427469	2.16477e-33	-0.427469	2.16477e-33	-0.147497	7.02631e-05	-0.242869	3.86195e-11	-0.0522299	0.161222	-0.0792819	0.0332964	0.128809	0.000526014	-0.105899	0.0044187	0.0495108	0.184197	0.209975	1.25613e-08	0.849381	9.72563e-202	0.720841	1.40496e-116	0.115928	0.00182115	-0.117095	0.00163516	-0.0399964	0.283483	-0.0951497	0.0105799
IL6	blue	0.123304	0.000907223	-0.123304	0.000907223	0.00346709	0.925955	-0.0143546	0.70039	0.167766	5.92398e-06	0.271268	1.25632e-13	0.188671	3.33968e-07	0.157404	2.17922e-05	0.201863	4.56957e-08	0.082791	0.0262145	0.328475	1.33792e-19	0.330771	7.21838e-20	-0.115212	0.00194461	-0.221216	1.92281e-09	-0.282153	1.15903e-14	0.125037	0.000765928
IL6R	blue	0.504455	8.30093e-48	-0.504455	8.30093e-48	-0.185633	5.17873e-07	-0.305224	5.18958e-17	-0.144318	0.000100738	-0.165442	7.98993e-06	-0.107664	0.0037995	-0.215861	4.76196e-09	-0.00633225	0.865217	0.333721	3.24039e-20	0.882309	1.62594e-237	0.56797	8.11051e-63	0.167431	6.18688e-06	-0.0914604	0.0140207	0.0745626	0.0453464	-0.0875474	0.0187125
IL6ST	blue	0.328271	1.41313e-19	-0.328271	1.41313e-19	-0.271955	1.08435e-13	-0.238055	9.52413e-11	-0.230342	3.88371e-10	-0.313721	6.24323e-18	-0.156122	2.54614e-05	-0.355791	6.11747e-23	-0.201983	4.48479e-08	0.245678	2.26026e-11	0.450368	2.65949e-37	0.382038	1.80141e-26	0.0412107	0.269109	0.149009	5.90448e-05	0.314474	5.15726e-18	-0.0980317	0.00843677
IL7R	blue	0.488238	1.85555e-44	-0.488238	1.85555e-44	-0.14394	0.000105095	-0.245273	2.44296e-11	-0.0688877	0.0644981	-0.117513	0.00157302	-0.0331497	0.374102	-0.126516	0.000661818	-0.0158291	0.671331	0.355555	6.5601e-23	0.817269	2.77834e-174	0.34207	3.20345e-21	-0.0834456	0.0250484	-0.102205	0.00601819	-0.00369684	0.921064	-0.121718	0.00105727
INCA	blue	0.433347	2.29006e-34	-0.433347	2.29006e-34	-0.143247	0.000113556	-0.00341349	0.927097	0.0214198	0.565818	0.00318776	0.931906	0.0428526	0.250479	-0.0591564	0.112497	0.150794	4.79742e-05	0.253724	4.69495e-12	0.772854	3.75639e-144	0.546415	2.32271e-57	0.0301762	0.418485	-0.155357	2.79214e-05	-0.0969243	0.00920953	-0.0119123	0.749484
INDO	blue	0.372909	3.31709e-25	-0.372909	3.31709e-25	-0.0639981	0.0859391	-0.087081	0.0193542	0.0932487	0.0122459	0.0591043	0.112815	0.401514	2.62625e-29	0.0718704	0.0537345	0.131766	0.000389001	0.246568	1.90505e-11	0.673563	1.79623e-96	0.239231	7.6524e-11	-0.0288183	0.439741	-0.107938	0.0037109	-0.192555	1.88589e-07	-0.0280394	0.452208
INDOL1	blue	0.422219	1.55037e-32	-0.422219	1.55037e-32	-0.213224	7.37912e-09	-0.280408	1.71055e-14	-0.131266	0.000409529	-0.218027	3.30875e-09	-0.0763496	0.0404102	-0.226941	7.10573e-10	-0.157812	2.0734e-05	0.262321	8.23586e-13	0.728613	2.74263e-120	0.270675	1.42641e-13	-0.0265171	0.477139	-0.0100819	0.786968	0.130844	0.000427634	-0.1301	0.000461438
INTS2	blue	-0.290143	1.88256e-15	0.290143	1.88256e-15	-0.0477088	0.200701	0.377229	8.45418e-26	-0.116921	0.00166179	-0.108523	0.00352762	-0.0325673	0.382558	-0.061162	0.100803	-0.090617	0.0149337	-0.243514	3.41683e-11	-0.258934	1.64754e-12	-0.359328	2.13569e-23	-0.160847	1.42637e-05	0.194347	1.44305e-07	0.144063	0.000103662	0.248263	1.37248e-11
INTU	blue	-0.330758	7.24298e-20	0.330758	7.24298e-20	-0.065674	0.0780213	0.23502	1.66553e-10	-0.0667569	0.0732279	-0.0535512	0.150871	0.117574	0.00156412	-0.0883917	0.0175978	-0.13625	0.000243238	-0.317959	2.11568e-18	-0.36545	3.34889e-24	-0.0196809	0.59778	-0.0689765	0.0641539	0.193399	1.66318e-07	0.159127	1.76473e-05	0.0548431	0.141245
IQGAP2	blue	0.322528	6.46064e-19	-0.322528	6.46064e-19	-0.0617918	0.0973366	-0.232125	2.81842e-10	-0.0847244	0.0228989	-0.101482	0.00638646	-0.0526748	0.157679	-0.1117	0.00266883	0.0627934	0.0920212	0.207524	1.86614e-08	0.525733	1.74535e-52	0.537275	3.65142e-55	0.228334	5.55432e-10	-0.112715	0.00243775	0.0391228	0.29414	-0.112654	0.00245111
IRAK3	blue	0.206848	2.07933e-08	-0.206848	2.07933e-08	-0.273758	7.35176e-14	-0.259635	1.42832e-12	-0.337757	1.06808e-20	-0.366635	2.32846e-24	-0.215434	5.11403e-09	-0.462498	1.69661e-39	-0.280706	1.60097e-14	0.0668388	0.0728754	0.51765	1.14182e-50	0.506115	3.6807e-48	-0.0441098	0.236836	0.203203	3.70523e-08	0.38931	1.65457e-27	-0.0127836	0.731841
IRF1	blue	0.44999	3.10371e-37	-0.44999	3.10371e-37	-0.181401	9.43122e-07	-0.380783	2.70354e-26	0.0412931	0.268152	0.0160152	0.667696	-0.00341217	0.927125	-0.0743088	0.0460872	0.0688975	0.0644599	0.325883	2.66943e-19	0.767567	5.05521e-141	0.450215	2.83059e-37	0.00677244	0.855947	-0.200145	5.96662e-08	-0.101529	0.00636195	-0.00609762	0.870166
IRF4	blue	0.30759	2.89762e-17	-0.30759	2.89762e-17	-0.331297	6.26132e-20	-0.170018	4.4161e-06	0.111497	0.00271739	-0.0170221	0.648168	-0.0137433	0.712571	-0.234317	1.89384e-10	-0.0296252	0.427036	0.134248	0.000300491	0.771102	4.17505e-143	0.265746	4.04335e-13	-0.0656032	0.0783433	-0.00380925	0.918672	0.0209144	0.575023	0.0544199	0.144345
IRF5	blue	0.263334	6.67975e-13	-0.263334	6.67975e-13	-0.205445	2.6004e-08	-0.303137	8.63829e-17	-0.136351	0.000240642	-0.204018	3.25936e-08	-0.216802	4.06689e-09	-0.264346	5.41407e-13	-0.118949	0.00137534	0.0747927	0.0446837	0.588879	1.64617e-68	0.354996	7.73544e-23	0.0252047	0.499222	0.0349864	0.348197	0.174098	2.56836e-06	0.100794	0.00675517
IRF7	blue	0.241569	4.93779e-11	-0.241569	4.93779e-11	-0.0664154	0.074713	-0.262593	7.78557e-13	-0.19034	2.61631e-07	-0.189757	2.84993e-07	0.00306353	0.934553	-0.190928	2.39938e-07	-0.0388514	0.297504	0.135125	0.000274012	0.637158	2.25019e-83	0.379193	4.50909e-26	0.0935581	0.0119599	0.0825478	0.0266597	0.141566	0.000136802	0.0940152	0.0115481
IRF8	blue	0.503938	1.06838e-47	-0.503938	1.06838e-47	-0.189767	2.84572e-07	-0.339494	6.59089e-21	-0.0978608	0.00855213	-0.12689	0.000637651	-0.164547	8.95565e-06	-0.136727	0.000231192	-0.10881	0.00344085	0.346032	1.04211e-21	0.842857	1.14749e-195	0.452198	1.25662e-37	-0.0516561	0.165881	-0.209925	1.26638e-08	-0.0096803	0.795261	-0.212079	8.90963e-09
IRF9	blue	0.401058	3.07523e-29	-0.401058	3.07523e-29	-0.169692	4.60919e-06	-0.286399	4.44358e-15	-0.079801	0.0321556	-0.0669001	0.0726125	-0.0249435	0.50368	-0.137429	0.000214457	-0.0792164	0.0334429	0.412792	4.88164e-31	0.565223	4.23459e-62	0.370735	6.5484e-25	0.0104402	0.779588	0.0129893	0.727697	0.0290738	0.435695	0.0364679	0.328152
ISG15	blue	0.210396	1.17303e-08	-0.210396	1.17303e-08	-0.0629199	0.0913669	-0.133848	0.000313365	-0.0281311	0.45073	-0.0294712	0.429445	0.0814511	0.0287484	-0.0490491	0.188327	0.0649297	0.0814612	0.124605	0.000799117	0.473651	1.35444e-41	0.468579	1.24545e-40	0.101808	0.00621807	-0.0176491	0.636128	-0.0479197	0.198716	0.0717356	0.0541863
ISG20	blue	0.233779	2.08878e-10	-0.233779	2.08878e-10	-0.149533	5.55657e-05	-0.198233	8.00795e-08	-0.064982	0.0812156	-0.137842	0.000205175	0.0661176	0.0760276	-0.173092	2.93912e-06	0.0291642	0.434268	0.0299729	0.421628	0.80664	2.29445e-166	0.452368	1.17177e-37	0.0572468	0.124599	0.00730393	0.84478	0.0373571	0.316488	0.207296	1.93548e-08
ITGA4	blue	0.337478	1.15393e-20	-0.337478	1.15393e-20	-0.240264	6.30959e-11	-0.31305	7.39762e-18	-0.216204	4.49649e-09	-0.241775	4.74975e-11	-0.18139	9.44536e-07	-0.29422	7.27994e-16	-0.13372	0.000317583	0.156901	2.31665e-05	0.717003	8.57041e-115	0.601158	4.73438e-72	-0.0582615	0.118048	-0.0295343	0.428457	0.197129	9.47757e-08	-0.10842	0.00355931
ITGA6	blue	0.3627	7.73574e-24	-0.3627	7.73574e-24	-0.0945641	0.0110703	-0.209832	1.28576e-08	0.0336851	0.366429	0.00480076	0.897607	0.0998656	0.00728353	0.0152776	0.682146	0.0618069	0.0972549	0.342068	3.20538e-21	0.357988	3.18759e-23	0.495942	5.00957e-46	-0.115859	0.00183275	-0.13868	0.000187455	-0.104408	0.00501118	-0.0634708	0.0885602
ITGAD	blue	0.534493	1.651e-54	-0.534493	1.651e-54	-0.0586215	0.11579	-0.29838	2.71816e-16	-0.182074	8.58173e-07	-0.156401	2.46172e-05	-0.101735	0.00625521	-0.151499	4.41683e-05	-0.0621029	0.0956601	0.459693	5.56023e-39	0.576518	4.27817e-65	0.375508	1.46111e-25	-0.0452022	0.225414	-0.0724767	0.0517404	0.11104	0.0028298	-0.273309	8.1018e-14
ITGAL	blue	0.443821	3.74491e-36	-0.443821	3.74491e-36	-0.0804475	0.0307815	-0.150461	4.988e-05	0.18041	1.08299e-06	0.175143	2.23101e-06	0.126191	0.000683526	0.141951	0.000131114	0.225558	9.06035e-10	0.294791	6.36611e-16	0.806861	1.58813e-166	0.279137	2.26738e-14	-0.0319236	0.392039	-0.323492	5.01736e-19	-0.338139	9.60696e-21	-0.0602479	0.106007
ITGAX	blue	0.539563	1.0446e-55	-0.539563	1.0446e-55	-0.164313	9.22604e-06	-0.321202	9.13507e-19	-0.0186518	0.617074	-0.0575985	0.122297	0.0346889	0.352314	-0.0955503	0.0102557	0.0134176	0.719092	0.406693	4.29309e-30	0.798546	1.16555e-160	0.477263	2.72631e-42	-0.0999798	0.00721665	-0.152821	3.77943e-05	-0.0576674	0.12185	-0.157574	2.1347e-05
ITGB2	blue	0.456201	2.40028e-38	-0.456201	2.40028e-38	-0.0495716	0.183657	-0.207047	2.0143e-08	0.0852489	0.0220646	0.087349	0.0189831	0.0483585	0.194631	0.0794044	0.033024	0.210901	1.0803e-08	0.282218	1.1422e-14	0.806392	3.46333e-166	0.426232	3.45324e-33	-0.0726481	0.0511883	-0.29797	2.99777e-16	-0.252505	5.97909e-12	-0.0810723	0.0295019
ITGB7	blue	0.367481	1.79495e-24	-0.367481	1.79495e-24	-0.0984776	0.00814225	-0.189627	2.90473e-07	0.0788031	0.0343793	0.0700126	0.0602467	0.1163	0.00175978	-0.0421381	0.258473	0.165703	7.72775e-06	0.165118	8.32747e-06	0.84159	1.6091e-194	0.332542	4.46777e-20	-0.00721064	0.846738	-0.172677	3.10641e-06	-0.147344	7.15047e-05	0.026537	0.476808
ITK	blue	0.538904	1.49985e-55	-0.538904	1.49985e-55	-0.204156	3.18927e-08	-0.31782	2.19297e-18	-0.0973128	0.00893151	-0.136127	0.000246422	-0.120467	0.00119145	-0.213985	6.50687e-09	-0.0674785	0.0701694	0.462789	1.49885e-39	0.798485	1.28361e-160	0.313125	7.25905e-18	-0.106286	0.0042756	-0.0668229	0.0729438	0.0549658	0.140356	-0.0454304	0.223078
ITM2A	blue	0.447185	9.69092e-37	-0.447185	9.69092e-37	-0.140265	0.000157783	-0.255271	3.44906e-12	-0.0847691	0.0228268	-0.123778	0.000866418	-0.0156185	0.675452	-0.102486	0.00588034	-0.00437453	0.906655	0.279717	1.9939e-14	0.737095	1.73566e-124	0.51384	7.88644e-50	-0.120987	0.00113395	-0.110657	0.00292726	-0.0185542	0.618917	-0.0567742	0.127745
ITPKB	blue	0.449721	3.46348e-37	-0.449721	3.46348e-37	-0.102326	0.00595831	-0.169422	4.77499e-06	0.248154	1.40193e-11	0.164064	9.52183e-06	0.209838	1.2845e-08	0.211391	9.97236e-09	0.280389	1.71773e-14	0.329369	1.05296e-19	0.67807	3.16893e-98	0.581299	2.12774e-66	-0.0567321	0.128029	-0.313248	7.03791e-18	-0.36079	1.37737e-23	-0.106061	0.00435841
ITPR3	blue	0.530766	1.21991e-53	-0.530766	1.21991e-53	-0.211556	9.70647e-09	-0.367833	1.61018e-24	-0.151003	4.68153e-05	-0.165058	8.39092e-06	0.0221356	0.552904	-0.232903	2.44856e-10	-0.0194222	0.602605	0.429233	1.108e-33	0.755883	2.14933e-134	0.649784	1.03214e-87	-0.0196096	0.599108	-0.00799774	0.830249	0.107419	0.00388063	0.0026986	0.942335
JDP2	blue	0.461489	2.60299e-39	-0.461489	2.60299e-39	-0.160093	1.56632e-05	-0.384884	7.12715e-27	-0.0607216	0.103284	-0.08189	0.0278961	0.021459	0.565108	-0.162395	1.17543e-05	-0.0254081	0.495764	0.42576	4.12434e-33	0.532887	3.92121e-54	0.626537	7.04488e-80	0.0577512	0.121308	-0.0278148	0.455839	0.0513678	0.16826	-0.013765	0.712139
JMJD2D	blue	-0.382129	1.74872e-26	0.382129	1.74872e-26	-0.054527	0.143556	0.0625205	0.093446	-0.248376	1.34281e-11	-0.239517	7.2554e-11	-0.437192	5.14524e-35	-0.300058	1.81862e-16	-0.395367	2.16308e-28	-0.348281	5.47003e-22	-0.428695	1.35977e-33	-0.396002	1.74342e-28	-0.117725	0.00154217	0.233127	2.35129e-10	0.408353	2.38646e-30	-0.00148967	0.968149
JPH3	blue	-0.170817	3.97527e-06	0.170817	3.97527e-06	-0.0671111	0.0717131	0.061731	0.0976671	-0.0352722	0.344271	-0.0795226	0.0327631	-0.195845	1.15163e-07	-0.0765449	0.0398993	-0.0712413	0.0558707	-0.104419	0.00500675	-0.354532	8.86928e-23	-0.29362	8.38167e-16	-0.130373	0.000448753	0.12166	0.00106323	0.111836	0.00263672	0.088721	0.017179
JUNB	blue	0.294873	6.24394e-16	-0.294873	6.24394e-16	-0.075118	0.0437608	-0.200175	5.93926e-08	-0.0549196	0.140691	-0.0564263	0.1301	0.106622	0.004155	-0.0722099	0.0526102	0.037962	0.308709	0.244878	2.63477e-11	0.485805	5.69881e-44	0.587585	3.81017e-68	-0.0514829	0.167308	-0.0651653	0.0803592	-0.0158526	0.67087	0.0301003	0.419656
KCNG3	blue	-0.390616	1.07096e-27	0.390616	1.07096e-27	0.370475	7.10031e-25	0.198782	7.36081e-08	-0.123754	0.000868443	-0.0609341	0.102081	-0.015377	0.680192	0.236129	1.35916e-10	0.0356915	0.338562	-0.400889	3.26058e-29	-0.365158	3.66159e-24	-0.161744	1.2754e-05	-0.0109705	0.768702	-0.0329895	0.376416	-0.00369765	0.921047	0.0671949	0.0713586
KCNJ10	blue	0.353072	1.3614e-22	-0.353072	1.3614e-22	0.0100976	0.786643	-0.104312	0.00505153	0.137064	0.000223018	0.136775	0.000230001	0.0876147	0.0186213	0.283277	9.00623e-15	0.201092	5.15233e-08	0.306051	4.23598e-17	0.447742	7.73751e-37	0.0649417	0.0814049	-0.108588	0.00350779	-0.285645	5.27463e-15	-0.281771	1.26237e-14	-0.154938	2.93631e-05
KCNJ15	blue	-0.0454376	0.223005	0.0454376	0.223005	-0.0097317	0.794198	0.0171376	0.645944	-0.0471788	0.205755	-0.0878372	0.0183231	0.126747	0.000646745	0.04509	0.226568	0.0158561	0.670802	-0.185371	5.37693e-07	0.313864	6.02116e-18	0.3961	1.686e-28	0.282924	9.75015e-15	-0.0665949	0.0739291	-0.0384288	0.302795	0.140108	0.000160518
KCNJ5	blue	0.231652	3.06963e-10	-0.231652	3.06963e-10	-0.128929	0.000519658	-0.191171	2.31505e-07	-0.203718	3.41694e-08	-0.216164	4.52664e-09	-0.220819	2.05796e-09	-0.190066	2.72368e-07	-0.117485	0.00157699	0.204464	3.03767e-08	0.345007	1.39566e-21	0.393081	4.6853e-28	-0.143799	0.000106774	0.00604079	0.871366	0.16491	8.55074e-06	-0.0595624	0.110047
KCNJ6	blue	-0.333085	3.85391e-20	0.333085	3.85391e-20	0.0844051	0.02342	0.0963743	0.00961636	-0.0987616	0.00795958	-0.117322	0.00160113	-0.159296	1.72824e-05	-0.0332094	0.373241	-0.0512549	0.169198	-0.278091	2.8561e-14	-0.279405	2.13651e-14	-0.274633	6.08224e-14	-0.0379818	0.308457	0.151956	4.18593e-05	0.134688	0.000286934	0.44686	1.10495e-36
KCNN4	blue	0.0511353	0.170197	-0.0511353	0.170197	-0.207267	1.94454e-08	-0.0555212	0.136385	0.0625392	0.0933475	-0.05	0.179894	0.0775448	0.0373687	-0.198723	7.42815e-08	0.0436168	0.242122	-0.119033	0.00136452	0.54247	2.10128e-56	0.258072	1.96244e-12	-0.116562	0.00171789	0.107114	0.00398352	0.0401537	0.281593	0.315913	3.57486e-18
KCTD11	blue	0.266313	3.59015e-13	-0.266313	3.59015e-13	-0.0326976	0.380656	-0.179943	1.15565e-06	-0.0187893	0.61448	-0.030581	0.412267	-0.0560496	0.132689	-0.0700995	0.0599282	0.0474579	0.203082	0.185474	5.29824e-07	0.420468	2.96785e-32	0.449969	3.13055e-37	0.0424259	0.255232	-0.144447	9.92939e-05	-0.0230572	0.536491	-0.037295	0.317293
KCTD12	blue	0.337196	1.24752e-20	-0.337196	1.24752e-20	-0.0561254	0.132165	-0.275693	4.82953e-14	-0.0996051	0.00743822	-0.0715674	0.0547549	-0.105274	0.00465905	-0.101223	0.00652303	-0.0871027	0.0193239	0.190617	2.51174e-07	0.564708	5.7646e-62	0.606928	9.07134e-74	-0.0434562	0.243862	-0.187153	4.16183e-07	0.00365985	0.921851	-0.0255678	0.493058
KEL	blue	0.294144	7.41181e-16	-0.294144	7.41181e-16	0.0617985	0.0973002	-0.241727	4.79308e-11	-0.353906	1.06605e-22	-0.318241	1.96768e-18	-0.197939	8.37655e-08	-0.202281	4.28097e-08	-0.184856	5.7872e-07	0.201808	4.60913e-08	0.519689	4.02066e-51	0.0723557	0.0521334	-0.147897	6.71138e-05	0.0817353	0.0281941	0.226918	7.1351e-10	-0.137186	0.000220121
KIAA0125	blue	0.150646	4.88099e-05	-0.150646	4.88099e-05	-0.134661	0.000287749	-0.0915534	0.013923	-0.0835617	0.0248463	-0.119548	0.00129992	-0.00222305	0.952483	-0.113409	0.00229032	-0.0347402	0.351602	0.0133435	0.720578	0.596967	7.96653e-71	0.21962	2.52578e-09	-0.0571294	0.125375	-0.0757045	0.0421371	0.0105646	0.777031	0.138728	0.00018648
KIAA0746	blue	0.299058	2.31141e-16	-0.299058	2.31141e-16	-0.116558	0.00171851	-0.201062	5.17687e-08	-0.141472	0.000138233	-0.145351	8.96843e-05	0.0352507	0.344565	-0.102437	0.005904	0.0141786	0.703889	0.269664	1.7691e-13	0.614541	4.33178e-76	0.380221	3.24024e-26	-0.00286162	0.938858	-0.0119211	0.749306	0.0223763	0.548594	0.0531798	0.153728
KIAA0984	blue	-0.317456	2.40759e-18	0.317456	2.40759e-18	-0.030964	0.406434	0.0693636	0.0626704	-0.233384	2.24428e-10	-0.241889	4.64811e-11	-0.432782	2.84795e-34	-0.252512	5.97016e-12	-0.430172	7.74827e-34	-0.318515	1.83353e-18	-0.444934	2.39825e-36	-0.386586	4.07576e-27	-0.127548	0.000597104	0.179364	1.25226e-06	0.367335	1.87771e-24	-0.199366	6.72902e-08
KIAA1189	blue	0.0991125	0.00773882	-0.0991125	0.00773882	-0.364372	4.65457e-24	-0.17304	2.95955e-06	-0.254593	3.94935e-12	-0.391576	7.76699e-28	-0.180801	1.02559e-06	-0.538309	2.07703e-55	-0.301617	1.24881e-16	-0.0787998	0.0343867	0.496232	4.3651e-46	0.164561	8.9402e-06	-0.0232949	0.532298	0.452444	1.13606e-37	0.466387	3.21268e-40	0.158915	1.8113e-05
KIAA1199	blue	0.0847621	0.0228381	-0.0847621	0.0228381	-0.159267	1.73456e-05	-0.122114	0.00101781	-0.0352954	0.343953	-0.123913	0.000855085	-0.103047	0.00561363	-0.163036	1.08443e-05	-0.0490861	0.187993	-0.0599551	0.107718	0.422603	1.34429e-32	0.282278	1.12695e-14	-0.0691668	0.0634208	-0.021147	0.570779	0.0714224	0.0552486	0.0525083	0.158998
KIAA1409	blue	-0.341154	4.14342e-21	0.341154	4.14342e-21	0.108284	0.00360144	0.28387	7.88074e-15	-0.039883	0.284852	-0.0225724	0.545094	-0.0791773	0.0335305	0.0712541	0.0558266	-0.165564	7.86568e-06	-0.270565	1.46005e-13	-0.514587	5.4094e-50	-0.458419	9.49583e-39	-0.14076	0.000149473	0.0601534	0.106557	0.0382048	0.305624	-0.0742019	0.046402
KIAA1446	blue	-0.275808	4.70985e-14	0.275808	4.70985e-14	0.0303297	0.41612	0.0680316	0.0678964	-0.0446814	0.23081	-0.0403988	0.278664	0.0757439	0.0420299	-0.0147591	0.692373	0.036102	0.333032	-0.14418	0.00010231	-0.314835	4.706e-18	-0.0854734	0.0217158	-0.0799119	0.0319162	0.114538	0.00206786	0.0714015	0.0553202	0.284513	6.81592e-15
KIAA1509	blue	-0.151601	4.36464e-05	0.151601	4.36464e-05	-0.0316201	0.396559	0.122404	0.00098979	-0.0580315	0.119509	-0.107775	0.00376341	0.0581979	0.118451	-0.108304	0.00359543	0.00402702	0.91404	-0.408263	2.46365e-30	0.283076	9.42179e-15	0.171533	3.61648e-06	-0.0117177	0.753443	0.02363	0.526415	0.0805355	0.0305985	0.0135737	0.715965
KIAA1618	blue	0.484479	1.04618e-43	-0.484479	1.04618e-43	-0.121401	0.0010899	-0.241803	4.72452e-11	0.0454499	0.222879	0.0433239	0.245302	0.2298	4.27863e-10	-0.00711288	0.84879	0.100209	0.00708407	0.427796	1.91252e-33	0.577686	2.06467e-65	0.448514	5.65777e-37	0.0774186	0.0376805	-0.168889	5.11898e-06	-0.101744	0.00625094	-0.165195	8.24598e-06
KIAA1754	blue	0.313538	6.53958e-18	-0.313538	6.53958e-18	0.0193794	0.603404	-0.0923247	0.0131364	0.0250885	0.501202	0.0260628	0.484721	0.146594	7.78938e-05	0.048289	0.195274	0.160458	1.49689e-05	0.187457	3.98331e-07	0.437152	5.22497e-35	0.662566	2.54192e-92	-0.0271753	0.466268	-0.187214	4.12571e-07	-0.118997	0.00136918	-0.110386	0.00299779
KIAA2022	blue	-0.0609349	0.102076	0.0609349	0.102076	-0.0285061	0.444713	0.105034	0.00475418	-0.0435668	0.242662	-0.0457667	0.219667	-0.122302	0.000999592	-0.0363309	0.329974	-0.152881	3.75246e-05	0.0383341	0.303988	-0.293853	7.9361e-16	-0.390461	1.12786e-27	-0.118754	0.0014007	0.090661	0.0148848	0.0749102	0.0443483	-0.1185	0.0014345
KIF21A	blue	-0.18102	9.94621e-07	0.18102	9.94621e-07	0.0258144	0.488896	0.038352	0.303763	-0.0206064	0.580667	0.0106466	0.775346	0.0386221	0.300367	0.0292457	0.432984	-0.0925296	0.0129342	-0.0673862	0.0705546	-0.332062	5.08953e-20	-0.252	6.60613e-12	-0.0292284	0.433257	0.0570738	0.125744	0.0134846	0.717749	-0.0747301	0.0448632
KIF26A	blue	-0.288339	2.85174e-15	0.288339	2.85174e-15	0.0546002	0.143018	0.170226	4.29736e-06	-0.092503	0.0129603	-0.0323449	0.385817	-0.0164784	0.658684	-0.0468026	0.209398	-0.136465	0.000237727	-0.30685	3.47892e-17	-0.393856	3.60703e-28	-0.10613	0.0043326	0.0102057	0.784416	0.0907043	0.0148368	0.115218	0.00194349	-0.239075	7.87896e-11
KIF26B	blue	-0.146143	8.19888e-05	0.146143	8.19888e-05	0.203015	3.81649e-08	0.0178535	0.632225	-0.23182	2.97801e-10	-0.144616	9.74276e-05	-0.199524	6.56683e-08	-0.0999681	0.00722347	-0.158177	1.98295e-05	-0.158185	1.98106e-05	-0.339299	6.95995e-21	-0.110806	0.00288881	0.0510964	0.170522	0.0579819	0.119826	0.229899	4.20358e-10	-0.318793	1.70656e-18
KLF2	blue	0.415919	1.57362e-31	-0.415919	1.57362e-31	0.0348182	0.350521	-0.230411	3.83592e-10	-0.0937682	0.011769	-0.093322	0.0121776	0.165768	7.66337e-06	0.0141751	0.703961	0.192277	1.96535e-07	0.290395	1.77591e-15	0.707374	1.92633e-110	0.571706	8.3523e-64	-0.0406368	0.275839	-0.121063	0.00112573	-0.0870251	0.0194324	-0.0603268	0.10555
KLF4	blue	0.335184	2.17105e-20	-0.335184	2.17105e-20	-0.151654	4.33738e-05	-0.223628	1.26822e-09	-0.0427811	0.251271	-0.0344564	0.355552	0.0484039	0.194212	-0.145848	8.47795e-05	-0.011833	0.751098	0.248429	1.32894e-11	0.469215	9.44887e-41	0.555903	1.03063e-59	-0.077321	0.037923	-0.0578784	0.120489	0.0309222	0.407069	-0.0828248	0.0261532
KLF6	blue	0.363224	6.5994e-24	-0.363224	6.5994e-24	-0.114571	0.00206162	0.0278692	0.454957	-0.0512962	0.168855	-0.0680696	0.0677427	0.23156	3.12082e-10	-0.0309091	0.407268	0.12189	0.00103997	0.341959	3.30573e-21	0.389598	1.50363e-27	0.507253	2.10268e-48	0.0095473	0.798013	0.0492533	0.186491	-0.0254819	0.494512	-0.101083	0.00659833
KLF8	blue	0.21162	9.6053e-09	-0.21162	9.6053e-09	-0.274772	5.90181e-14	-0.207965	1.73836e-08	-0.230363	3.86914e-10	-0.256619	2.63169e-12	-0.00212606	0.954554	-0.368543	1.29312e-24	-0.165776	7.65512e-06	0.121895	0.00103951	0.496821	3.29759e-46	0.568137	7.32998e-63	-0.024385	0.513283	0.205346	2.64167e-08	0.286727	4.12408e-15	0.117646	0.00155363
KLHDC7B	blue	-0.0845232	0.023226	0.0845232	0.023226	0.141628	0.000135872	0.0966559	0.00940608	0.204785	2.88749e-08	0.205566	2.55115e-08	0.366076	2.76425e-24	0.326911	2.03145e-19	0.324084	4.29343e-19	-0.200714	5.4639e-08	0.296776	3.98237e-16	0.0434318	0.244127	-0.0456582	0.220764	-0.125761	0.00071322	-0.406952	3.91895e-30	0.270131	1.60191e-13
KLHL13	blue	-0.244119	3.0455e-11	0.244119	3.0455e-11	0.0256027	0.492467	0.0418007	0.262308	-0.0782891	0.0355748	-0.0282782	0.448364	-0.138416	0.00019286	-0.0264276	0.478628	-0.190154	2.68883e-07	-0.157101	2.26118e-05	-0.450732	2.29226e-37	-0.20195	4.50799e-08	0.00608625	0.870406	0.0305794	0.412291	0.11589	0.00182744	-0.177852	1.54249e-06
KLHL14	blue	0.232959	2.42392e-10	-0.232959	2.42392e-10	-0.163285	1.05087e-05	-0.123558	0.00088513	0.132922	0.000345125	0.053375	0.152221	0.0969073	0.00922189	-0.0590946	0.112873	0.0503542	0.176826	0.299074	2.30296e-16	0.271588	1.17306e-13	0.00259151	0.944619	-0.119444	0.0013127	-0.0179536	0.630315	-0.0760631	0.0411696	0.0635924	0.08795
KLHL36	blue	0.318349	1.91348e-18	-0.318349	1.91348e-18	-0.131771	0.000388796	-0.332887	4.06697e-20	-0.153323	3.56083e-05	-0.167529	6.10904e-06	-0.0722868	0.0523583	-0.305833	4.46872e-17	-0.0213548	0.566998	0.253236	5.1733e-12	0.540063	7.93645e-56	0.382659	1.47223e-26	0.112145	0.00256521	0.0988612	0.00789635	0.220338	2.23456e-09	0.0937948	0.0117451
KLHL6	blue	0.456257	2.34468e-38	-0.456257	2.34468e-38	-0.149187	5.78396e-05	-0.248491	1.31319e-11	-0.02431	0.51458	-0.0587282	0.115127	0.0432883	0.245691	-0.0639544	0.0861539	-0.00503307	0.892682	0.32032	1.14906e-18	0.822643	1.74247e-178	0.4038	1.18541e-29	-0.162826	1.11341e-05	-0.115939	0.00181928	-0.0775267	0.0374134	-0.0788039	0.0343774
KLRB1	blue	0.562067	2.77524e-61	-0.562067	2.77524e-61	-0.174434	2.45482e-06	-0.288165	2.96826e-15	0.04501	0.227394	-0.0247426	0.507123	-0.0356081	0.339693	-0.086339	0.0204148	0.0448459	0.229095	0.458574	8.89869e-39	0.745958	4.73255e-129	0.357723	3.44932e-23	0.0195864	0.59954	-0.166304	7.15413e-06	-0.0678657	0.0685717	-0.187587	3.90855e-07
KLRC1	blue	0.244091	3.06191e-11	-0.244091	3.06191e-11	-0.138931	0.000182432	-0.091974	0.0134892	0.0342101	0.359004	0.113453	0.00228126	-0.054723	0.14212	-0.0259284	0.486978	0.0185975	0.618099	0.17917	1.28631e-06	0.350903	2.56281e-22	0.0870025	0.0194641	-0.055198	0.138685	-0.15282	3.77993e-05	-0.0948587	0.0108211	-0.0331988	0.373394
KLRC2	blue	0.300234	1.74315e-16	-0.300234	1.74315e-16	-0.204498	3.02127e-08	-0.156135	2.54213e-05	-0.137776	0.000206635	-0.117046	0.00164264	-0.127145	0.000621622	-0.194235	1.46747e-07	-0.0839012	0.0242633	0.238371	8.98017e-11	0.437967	3.79791e-35	0.172471	3.193e-06	-0.0627196	0.0924046	0.0353228	0.343578	0.120893	0.00114414	-0.00476489	0.898368
KLRC3	blue	0.370467	7.11838e-25	-0.370467	7.11838e-25	-0.152994	3.70245e-05	-0.182413	8.18226e-07	-0.168846	5.14817e-06	-0.148571	6.21052e-05	-0.15956	1.67292e-05	-0.186596	4.51038e-07	-0.124091	0.000840362	0.270961	1.34161e-13	0.522565	9.10588e-52	0.207971	1.73667e-08	-0.0295693	0.42791	-0.0192241	0.60631	0.122492	0.000981413	-0.0585535	0.116214
KLRD1	blue	0.387013	3.53977e-27	-0.387013	3.53977e-27	-0.292451	1.10163e-15	-0.260457	1.2076e-12	-0.275869	4.64739e-14	-0.328092	1.48227e-19	-0.233938	2.02899e-10	-0.407618	3.09637e-30	-0.2183	3.15962e-09	0.255796	3.10475e-12	0.67593	2.17428e-97	0.29381	8.01537e-16	-0.0400304	0.283074	0.171338	3.71105e-06	0.324786	3.56826e-19	-0.00720612	0.846833
KLRF1	blue	0.36377	5.59051e-24	-0.36377	5.59051e-24	-0.233897	2.04416e-10	-0.241266	5.22776e-11	-0.29409	7.50535e-16	-0.33542	2.03486e-20	-0.221404	1.8617e-09	-0.378893	4.96568e-26	-0.231864	2.95435e-10	0.23065	3.67509e-10	0.704099	5.30374e-109	0.325597	2.87914e-19	0.00297291	0.936485	0.123625	0.000879358	0.312495	8.51078e-18	-0.0426376	0.252866
KLRK1	blue	0.449673	3.53161e-37	-0.449673	3.53161e-37	-0.16963	4.64659e-06	-0.226357	7.87476e-10	-0.080632	0.0303988	-0.0912398	0.0142546	-0.0733122	0.0490943	-0.133802	0.000314873	-0.0452371	0.225056	0.319458	1.4369e-18	0.737791	7.72173e-125	0.285264	5.75069e-15	-0.00652136	0.861232	-0.0901728	0.0154352	0.0230259	0.537045	-0.0793344	0.0331794
KMO	blue	0.170042	4.4025e-06	-0.170042	4.4025e-06	0.0945745	0.0110614	-0.142066	0.000129451	-0.250738	8.46801e-12	-0.205361	2.63538e-08	0.0100083	0.788486	-0.0732964	0.0491434	-0.0310171	0.405629	-0.045827	0.21906	0.605708	2.10788e-73	0.265268	4.46816e-13	0.281691	1.28505e-14	0.0293877	0.430753	0.0683975	0.0664263	0.080479	0.0307159
KRT2	blue	0.139958	0.000163165	-0.139958	0.000163165	0.295492	5.39559e-16	-0.0358371	0.336594	-0.279421	2.12892e-14	-0.22931	4.67006e-10	-0.0354542	0.341785	-0.0121797	0.744055	0.0383517	0.303766	0.0902406	0.0153577	0.28486	6.30122e-15	0.0473585	0.204031	-0.044051	0.237463	-0.00263874	0.943612	0.0910704	0.0144366	-0.0139582	0.708281
KRT72	blue	0.213613	6.92032e-09	-0.213613	6.92032e-09	-0.327687	1.65193e-19	-0.0260794	0.484444	0.364718	4.18762e-24	0.261242	1.02825e-12	0.0801848	0.0313337	-0.0586905	0.115361	0.086391	0.0203388	0.160226	1.54062e-05	0.493906	1.31301e-45	0.0937474	0.0117878	-0.0866868	0.0199115	-0.151605	4.36256e-05	-0.201968	4.4952e-08	-0.0374664	0.315073
KYNU	blue	0.348488	5.15363e-22	-0.348488	5.15363e-22	-0.109392	0.00327089	-0.297142	3.65043e-16	-0.158276	1.95896e-05	-0.159244	1.73938e-05	-0.160103	1.56435e-05	-0.195466	1.21944e-07	-0.115135	0.00195825	0.155244	2.83033e-05	0.700453	2.01567e-107	0.451185	1.90455e-37	0.204942	2.81622e-08	-0.0655493	0.0785891	0.0891265	0.0166754	-0.0804256	0.0308273
LAD1	blue	0.247128	1.70989e-11	-0.247128	1.70989e-11	-0.1327	0.000353147	-0.213216	7.38845e-09	-0.231868	2.9526e-10	-0.266182	3.69012e-13	-0.104327	0.00504534	-0.281834	1.24483e-14	-0.193472	1.64519e-07	0.0534411	0.151714	0.593412	8.45413e-70	0.213317	7.26724e-09	0.42973	9.16993e-34	0.0728746	0.050466	0.221578	1.80696e-09	-0.0401782	0.2813
LAIR1	blue	0.432299	3.42927e-34	-0.432299	3.42927e-34	-0.0317794	0.394182	-0.31885	1.68165e-18	-0.0602388	0.10606	-0.0595167	0.110321	-0.0818598	0.0279541	-0.0444768	0.232954	0.0193509	0.603937	0.255072	3.58913e-12	0.791115	1.2e-155	0.507332	2.02222e-48	-0.103161	0.00556064	-0.224306	1.12734e-09	-0.0796576	0.0324674	-0.113424	0.00228713
LAIR2	blue	0.177467	1.62608e-06	-0.177467	1.62608e-06	-0.166919	6.60944e-06	-0.197011	9.65013e-08	-0.296445	4.30665e-16	-0.340527	4.93998e-21	-0.101497	0.00637867	-0.385916	5.07989e-27	-0.208219	1.66872e-08	0.0541681	0.146214	0.529026	3.07636e-53	0.172252	3.28735e-06	-0.0756848	0.0421908	0.29993	1.87523e-16	0.341411	3.85547e-21	0.0942604	0.0113325
LAMC2	blue	0.252844	5.59098e-12	-0.252844	5.59098e-12	-0.179972	1.15104e-06	-0.226298	7.95736e-10	-0.00962847	0.796333	-0.115989	0.00181092	-0.0342746	0.358097	-0.190876	2.41774e-07	-0.0623279	0.0944621	0.0553216	0.137802	0.586017	1.04741e-67	0.23985	6.81776e-11	0.242062	4.49925e-11	-0.0470813	0.206694	0.0684012	0.0664116	-0.0598151	0.108544
LAMP3	blue	0.359233	2.19782e-23	-0.359233	2.19782e-23	-0.127169	0.000620165	-0.171057	3.85162e-06	0.0260031	0.485722	-0.0296765	0.426235	0.0600234	0.107317	-0.00160023	0.965786	0.0344831	0.35518	0.203717	3.41748e-08	0.793642	2.49843e-157	0.28761	3.37045e-15	-0.04478	0.229781	-0.183488	7.02939e-07	-0.147118	7.33751e-05	-0.0129511	0.728466
LAPTM5	blue	0.341426	3.839e-21	-0.341426	3.839e-21	-0.180781	1.02836e-06	-0.331606	5.75925e-20	-0.0656914	0.0779422	-0.123339	0.000904206	-0.11246	0.00249396	-0.169359	4.81415e-06	0.0304985	0.41353	0.159835	1.61705e-05	0.836001	1.40832e-189	0.531193	9.71293e-54	-0.0887977	0.0170827	-0.131035	0.000419373	0.013481	0.717821	0.0303041	0.416515
LAT	blue	0.366379	2.51931e-24	-0.366379	2.51931e-24	-0.112808	0.00241736	-0.0990951	0.00774967	0.0860405	0.0208555	0.0544767	0.143926	0.317518	2.36949e-18	0.0195173	0.600829	0.1212	0.00111111	0.239135	7.79133e-11	0.573969	2.07748e-64	0.291606	1.34097e-15	0.0186211	0.617654	-0.116104	0.00179192	-0.135801	0.000255115	-0.177605	1.59566e-06
LAX1	blue	0.367835	1.60934e-24	-0.367835	1.60934e-24	-0.170466	4.16336e-06	-0.126545	0.000659926	0.0814584	0.0287341	0.0731899	0.0494745	0.0836485	0.0246961	-0.0641996	0.0849541	0.0719676	0.0534107	0.196191	1.09287e-07	0.756459	1.03278e-134	0.270798	1.38913e-13	-0.0504155	0.176299	-0.130101	0.000461362	-0.13208	0.000376598	0.0166943	0.654499
LCK	blue	0.417065	1.03637e-31	-0.417065	1.03637e-31	-0.0837024	0.0246032	-0.213248	7.34987e-09	-0.0471015	0.206499	-0.101542	0.00635531	-0.0164137	0.659939	-0.0850049	0.0224495	0.046593	0.211447	0.230563	3.73318e-10	0.825404	1.06227e-180	0.287544	3.42162e-15	-0.0192427	0.605962	-0.121666	0.00106256	-0.04142	0.266683	-0.0282491	0.448832
LCP1	blue	0.56642	2.06474e-62	-0.56642	2.06474e-62	-0.154743	3.00589e-05	-0.343579	2.09274e-21	-0.0675919	0.0696982	-0.0829213	0.0259789	-0.0781786	0.0358364	-0.11945	0.00131196	-0.0502575	0.177659	0.447319	9.1795e-37	0.855506	1.04509e-207	0.417204	9.84894e-32	-0.0501749	0.178374	-0.166394	7.07186e-06	-0.0311047	0.404304	-0.168148	5.63782e-06
LCP2	blue	0.562407	2.26861e-61	-0.562407	2.26861e-61	-0.197939	8.37575e-08	-0.330933	6.90782e-20	-0.0233634	0.531093	-0.0656388	0.0781813	0.0259911	0.485925	-0.112111	0.00257304	0.00328119	0.929915	0.388105	2.46767e-27	0.929783	2.760578806164e-314	0.588155	2.63377e-68	-0.0487176	0.191333	-0.167503	6.12915e-06	-0.0627646	0.0921709	-0.0677726	0.068953
LDLRAP1	blue	0.38872	2.01298e-27	-0.38872	2.01298e-27	-0.0993836	0.00757212	-0.318867	1.67423e-18	-0.339278	6.99965e-21	-0.341082	4.22788e-21	-0.233439	2.22196e-10	-0.333244	3.69065e-20	-0.180533	1.06454e-06	0.203962	3.28834e-08	0.753308	5.52771e-133	0.622371	1.52143e-78	0.0465876	0.2115	0.0457078	0.220262	0.261543	9.66629e-13	-0.106358	0.00424949
LEF1	blue	0.486796	3.61322e-44	-0.486796	3.61322e-44	-0.202726	3.99293e-08	-0.294597	6.66354e-16	-0.0456111	0.221241	-0.070414	0.0587871	0.0352922	0.343997	-0.17783	1.54711e-06	-0.0348998	0.349392	0.298584	2.58879e-16	0.797676	4.61177e-160	0.517479	1.24609e-50	-0.0409646	0.271981	-0.0718503	0.0538016	0.0234184	0.530127	-0.157199	2.23437e-05
LGALS2	blue	0.508372	1.20968e-48	-0.508372	1.20968e-48	-0.125466	0.00073431	-0.26938	1.87934e-13	-0.00371211	0.920739	-0.0713288	0.0555696	-0.0106377	0.77553	-0.0517754	0.164905	0.028307	0.447902	0.374633	1.92676e-25	0.76475	2.17187e-139	0.244775	2.68717e-11	-0.00826976	0.824568	-0.1722	3.30988e-06	-0.0796484	0.0324875	-0.160174	1.55058e-05
LGALS3	blue	0.427325	2.28596e-33	-0.427325	2.28596e-33	-0.108851	0.00342859	-0.260674	1.1553e-12	0.0223963	0.548236	-0.00753765	0.839879	0.0798764	0.0319927	-0.00582008	0.876027	0.0706493	0.0579449	0.35839	2.82741e-23	0.641397	8.28837e-85	0.613944	6.62283e-76	-0.120203	0.00122172	-0.171926	3.43297e-06	-0.128077	0.000566257	0.00391229	0.91648
LGALS9	blue	0.395646	1.96718e-28	-0.395646	1.96718e-28	-0.0298542	0.423469	-0.225185	9.67023e-10	-0.0344455	0.355705	-0.0555094	0.136469	0.145463	8.85519e-05	0.00961165	0.796681	0.153484	3.49331e-05	0.18101	9.96086e-07	0.827617	1.67096e-182	0.626763	5.95505e-80	0.0591083	0.11279	-0.174809	2.33367e-06	-0.129707	0.00048024	-0.0529386	0.155606
LGMN	blue	0.265912	3.90522e-13	-0.265912	3.90522e-13	-0.0806818	0.0302961	-0.0909906	0.0145229	0.194621	1.38501e-07	0.172929	3.00352e-06	-0.097705	0.00865848	0.112148	0.00256439	0.198483	7.70675e-08	0.202487	4.14508e-08	0.48169	3.72233e-43	0.460399	4.12888e-39	-0.0231302	0.535203	-0.374938	1.74994e-25	-0.270914	1.35513e-13	-0.0408958	0.272788
LHX6	blue	0.170579	4.10199e-06	-0.170579	4.10199e-06	-0.0838738	0.02431	-0.198063	8.21818e-08	-0.195266	1.25674e-07	-0.186568	4.52838e-07	-0.181194	9.70742e-07	-0.209918	1.26787e-08	-0.142922	0.000117735	0.0212733	0.56848	0.393028	4.76972e-28	0.487446	2.67721e-44	-0.0107889	0.772426	-0.0304506	0.414264	0.15405	3.26555e-05	-0.108811	0.00344051
LILRA2	blue	0.0835951	0.0247884	-0.0835951	0.0247884	-0.160689	1.4546e-05	-0.0904586	0.0151108	0.0835258	0.0249086	0.0663226	0.0751205	-0.0511641	0.169956	-0.106785	0.00409727	0.0443543	0.234245	-0.0509541	0.171717	0.465714	4.29084e-40	0.388458	2.19535e-27	0.0118978	0.74978	-0.118402	0.00144775	-0.0536169	0.150369	0.0771445	0.0383651
LILRA3	blue	0.0760183	0.0412893	-0.0760183	0.0412893	-0.093669	0.0118588	-0.11968	0.00128382	-0.0154994	0.677787	-0.0664026	0.074769	-0.0488102	0.19049	-0.0107021	0.774206	0.0763734	0.0403476	-0.0609383	0.102057	0.456153	2.44835e-38	0.317029	2.68666e-18	0.0364657	0.328181	-0.139385	0.000173655	-0.0427197	0.251953	0.048518	0.193161
LILRA4	blue	0.245269	2.4447e-11	-0.245269	2.4447e-11	0.077929	0.0364334	-0.218597	3.00472e-09	-0.0831458	0.0255768	-0.0678482	0.0686436	-0.109724	0.00317735	-0.0551572	0.138978	0.0994576	0.00752714	0.0709812	0.0567742	0.640626	1.51693e-84	0.35971	1.90472e-23	-0.0305001	0.413505	-0.153295	3.57266e-05	-0.0273605	0.463234	0.0117054	0.753694
LILRB1	blue	0.387779	2.74875e-27	-0.387779	2.74875e-27	-0.213109	7.52068e-09	-0.16989	4.49086e-06	-0.158131	1.99421e-05	-0.182563	8.01117e-07	-0.0495839	0.183549	-0.212858	7.83858e-09	-0.00486562	0.896232	0.264404	5.34931e-13	0.751187	7.78884e-132	0.502515	2.13485e-47	-0.0160069	0.667857	-0.0646404	0.0828311	0.113317	0.00230936	-0.0424121	0.255387
LILRB2	blue	0.316738	2.89516e-18	-0.316738	2.89516e-18	-0.10811	0.00365623	-0.215226	5.29389e-09	-0.126578	0.000657743	-0.116769	0.00168524	0.0713079	0.0556412	-0.139309	0.000175092	0.029831	0.42383	0.152831	3.77506e-05	0.751881	3.28699e-132	0.634739	1.44773e-82	0.0455889	0.221466	-0.0516743	0.165732	0.0123163	0.741287	0.0697807	0.0611037
LILRB3	blue	0.186444	4.60972e-07	-0.186444	4.60972e-07	0.0960252	0.00988272	-0.0611936	0.100626	0.0120658	0.746368	0.0328109	0.379007	0.126127	0.000687821	0.057027	0.126055	0.198996	7.12362e-08	0.0162643	0.662843	0.606276	1.42371e-73	0.457934	1.16392e-38	0.0380324	0.307813	-0.187854	3.76045e-07	-0.155894	2.61707e-05	0.071446	0.0551679
LIPA	blue	0.31714	2.61164e-18	-0.31714	2.61164e-18	-0.0706612	0.0579026	-0.179967	1.15186e-06	-0.00403103	0.913955	-0.0145816	0.695887	-0.0409215	0.272487	-0.0202453	0.587317	0.0819985	0.0276889	0.22897	4.96091e-10	0.564704	5.77876e-62	0.486741	3.7046e-44	-0.02114	0.570905	-0.218612	2.99696e-09	-0.104115	0.00513562	-0.0211081	0.571488
LITAF	blue	0.31327	6.99803e-18	-0.31327	6.99803e-18	-0.0308056	0.40884	-0.0855343	0.021622	-0.0315189	0.398073	-0.00396499	0.915359	-0.0335894	0.367794	-0.0115774	0.756303	0.160319	1.52305e-05	0.211748	9.40573e-09	0.590985	4.16725e-69	0.445727	1.74448e-36	0.0023456	0.949867	-0.18132	9.53834e-07	-0.0911754	0.0143235	0.025339	0.496937
LMX1B	blue	-0.384154	9.04834e-27	0.384154	9.04834e-27	-0.0305695	0.412443	0.0896937	0.0159927	0.00234373	0.949907	0.00107677	0.976974	-0.0349499	0.348701	-0.0824223	0.0268918	0.0801199	0.0314713	-0.399586	5.11195e-29	-0.334945	2.31861e-20	-0.213203	7.40483e-09	-0.0219194	0.55679	0.0971742	0.00902986	0.116668	0.0017011	0.0826824	0.0264126
LOC100129196	blue	0.343033	2.44177e-21	-0.343033	2.44177e-21	0.063036	0.0907696	-0.198753	7.39435e-08	-0.35818	3.01008e-23	-0.2919	1.25244e-15	-0.129755	0.000477924	-0.247277	1.66139e-11	-0.159302	1.72703e-05	0.307562	2.91771e-17	0.517276	1.38204e-50	0.264712	5.01687e-13	-0.0253812	0.49622	0.121987	0.00103038	0.27588	4.637e-14	0.00951906	0.798597
LOC100132891	blue	0.442151	7.28555e-36	-0.442151	7.28555e-36	-0.185868	5.00739e-07	-0.255053	3.60272e-12	-0.111798	0.00264566	-0.12111	0.00112066	-0.100959	0.00666528	-0.112016	0.00259485	-0.150081	5.21339e-05	0.430739	6.23859e-34	0.506319	3.32993e-48	0.607283	7.09481e-74	-0.0122312	0.743011	-0.216294	4.42877e-09	0.0350163	0.347784	-0.273428	7.89582e-14
LOC112703	blue	-0.18295	7.58532e-07	0.18295	7.58532e-07	0.0482838	0.195322	0.195204	1.26863e-07	0.0479346	0.198576	0.0769151	0.038946	-0.0863413	0.0204114	0.0226695	0.543366	0.0930918	0.0123933	-0.0910249	0.0144858	-0.351703	2.03091e-22	-0.195631	1.18955e-07	0.0367224	0.324786	0.0208975	0.575332	-0.000722976	0.984539	-0.0341451	0.359918
LOC116236	blue	0.374502	2.00851e-25	-0.374502	2.00851e-25	-0.250801	8.36334e-12	-0.308825	2.13308e-17	-0.199552	6.5385e-08	-0.195676	1.18137e-07	-0.262682	7.6444e-13	-0.298668	2.53747e-16	-0.180009	1.14509e-06	0.366113	2.73351e-24	0.502286	2.38474e-47	0.438518	3.05973e-35	-0.0186277	0.617528	0.00148608	0.968225	0.23364	2.14202e-10	-0.0621426	0.0954478
LOC120376	blue	0.282629	1.04183e-14	-0.282629	1.04183e-14	-0.130417	0.00044675	-0.174382	2.47222e-06	-0.0895191	0.0162001	-0.1597	1.64431e-05	-0.0254937	0.494313	-0.109577	0.00321826	-0.0901266	0.0154882	0.124563	0.000802413	0.525697	1.77826e-52	0.344599	1.56718e-21	0.206827	2.08635e-08	-0.0772221	0.0381701	0.0453891	0.2235	-0.0716526	0.0544663
LOC121520	blue	-0.406054	5.37728e-30	0.406054	5.37728e-30	-0.0408176	0.273707	0.147651	6.90318e-05	-0.206838	2.08279e-08	-0.169908	4.4806e-06	-0.466154	3.5512e-40	-0.201628	4.74053e-08	-0.217052	3.89992e-09	-0.376638	1.02034e-25	-0.375055	1.6861e-25	-0.347611	6.63263e-22	-0.0159197	0.66956	0.111515	0.00271313	0.305139	5.29876e-17	0.119857	0.00126244
LOC124220	blue	0.220973	2.0046e-09	-0.220973	2.0046e-09	-0.177717	1.57119e-06	-0.24329	3.56577e-11	-0.129732	0.000479046	-0.080282	0.0311285	-0.124678	0.000793441	-0.291482	1.38015e-15	-0.133356	0.000329882	0.0621673	0.095316	0.376321	1.12861e-25	0.322387	6.70427e-19	0.0687203	0.0651512	0.101963	0.00613949	0.185325	5.41215e-07	-0.133874	0.000312506
LOC130951	blue	0.27605	4.46731e-14	-0.27605	4.46731e-14	-0.328467	1.34083e-19	-0.299913	1.88302e-16	-0.187583	3.91086e-07	-0.202638	4.04856e-08	-0.151421	4.45744e-05	-0.410468	1.12392e-30	-0.243596	3.36446e-11	0.266215	3.66465e-13	0.455941	2.6742e-38	0.322516	6.48108e-19	-0.113018	0.00237231	0.254055	4.39583e-12	0.294035	7.6028e-16	0.0460791	0.216533
LOC131873	blue	0.213774	6.73788e-09	-0.213774	6.73788e-09	-0.0556921	0.135181	-0.186574	4.5245e-07	-0.0941032	0.0114703	-0.092003	0.0134597	-0.0791016	0.0337007	-0.0950029	0.010701	-0.134296	0.000298976	0.133833	0.000313852	0.282633	1.04082e-14	0.254863	3.74177e-12	0.0307977	0.408961	-0.0768768	0.0390437	0.0526865	0.157586	-0.251689	7.02415e-12
LOC144305	blue	-0.285309	5.69271e-15	0.285309	5.69271e-15	-0.100739	0.00678586	-0.0463332	0.214007	-0.249993	9.7986e-12	-0.238146	9.36372e-11	-0.146399	7.96358e-05	-0.300632	1.58418e-16	-0.364844	4.03083e-24	-0.300864	1.49777e-16	-0.291544	1.36066e-15	-0.193598	1.61436e-07	0.0432725	0.245863	0.27935	2.16263e-14	0.401262	2.86592e-29	0.0350785	0.346929
LOC145837	blue	-0.360103	1.69304e-23	0.360103	1.69304e-23	0.15867	1.86667e-05	0.156102	2.55239e-05	-0.298628	2.56209e-16	-0.266527	3.43274e-13	-0.0364202	0.328786	-0.178538	1.40352e-06	-0.142443	0.000124168	-0.375479	1.4745e-25	-0.326053	2.55147e-19	-0.140679	0.000150802	0.00540291	0.884849	0.349247	4.14102e-22	0.352191	1.76156e-22	0.176887	1.76035e-06
LOC150166	blue	0.140234	0.000158334	-0.140234	0.000158334	-0.0777017	0.0369843	-0.217611	3.54953e-09	-0.121893	0.00103973	-0.121867	0.0010423	-0.0895651	0.0161452	-0.176285	1.91082e-06	-0.0647658	0.082235	0.0331512	0.37408	0.465639	4.43099e-40	0.227141	6.85976e-10	0.0192722	0.60541	0.0468141	0.209285	0.118223	0.00147214	0.268918	2.073e-13
LOC151162	blue	-0.206613	2.15898e-08	0.206613	2.15898e-08	-0.0675574	0.0698412	-0.00856727	0.818365	-0.311571	1.0739e-17	-0.248625	1.27928e-11	-0.324656	3.69284e-19	-0.284211	7.29682e-15	-0.318044	2.06975e-18	-0.165524	7.90701e-06	-0.315993	3.50254e-18	-0.193722	1.58466e-07	-0.135311	0.000268693	0.2343	1.89969e-10	0.387263	3.26007e-27	-0.129789	0.000476276
LOC158830	blue	0.427744	1.95046e-33	-0.427744	1.95046e-33	-0.191392	2.2405e-07	-0.24693	1.77644e-11	-0.121982	0.00103088	-0.191719	2.13476e-07	0.0429413	0.2495	-0.240692	5.82246e-11	-0.0660678	0.0762496	0.236594	1.24761e-10	0.806141	5.25197e-166	0.320941	9.77727e-19	-0.0379637	0.308688	0.0346972	0.352198	0.119066	0.00136028	-0.0500906	0.179106
LOC200169	blue	-0.0545958	0.14305	0.0545958	0.14305	-0.0104703	0.778969	-0.053646	0.150148	-0.0699194	0.0605901	0.00269044	0.942509	-0.159832	1.61765e-05	-0.0631403	0.0902355	-0.162333	1.18462e-05	0.149066	5.86564e-05	-0.346052	1.03631e-21	-0.230908	3.50885e-10	-0.122254	0.00100421	0.0796252	0.032538	0.0730875	0.0497947	-0.227091	6.9201e-10
LOC221362	blue	-0.186876	4.3317e-07	0.186876	4.3317e-07	-0.0849085	0.022603	0.106051	0.00436187	-0.0408512	0.273312	-0.0728946	0.0504024	-0.33114	6.53262e-20	-0.079644	0.032497	-0.285128	5.93144e-15	-0.151125	4.61512e-05	-0.361135	1.2413e-23	-0.364497	4.48066e-24	-0.170828	3.96975e-06	-0.043398	0.244494	0.143122	0.000115143	-0.206155	2.32254e-08
LOC253482	blue	-0.387966	2.58368e-27	0.387966	2.58368e-27	0.0698137	0.0609813	0.414488	2.64626e-31	0.17504	2.26207e-06	0.119711	0.00127999	0.145613	8.70665e-05	0.0606457	0.103717	0.0767044	0.0394862	-0.377223	8.47068e-26	-0.358881	2.44179e-23	-0.24292	3.82475e-11	-0.0292619	0.43273	0.0260957	0.48417	-0.037158	0.319076	0.0228157	0.540768
LOC283174	blue	-0.0859086	0.0210529	0.0859086	0.0210529	-0.00677405	0.855913	0.109597	0.00321285	0.0346535	0.352806	0.0801201	0.031471	0.04207	0.259244	0.0718921	0.0536621	-0.167443	6.17744e-06	-0.00725273	0.845854	-0.336646	1.45214e-20	-0.162649	1.13845e-05	-0.0927843	0.0126866	-0.0510918	0.170561	-0.0336806	0.366495	-0.332989	3.95544e-20
LOC283278	blue	-0.32172	7.9811e-19	0.32172	7.9811e-19	-0.135152	0.000273239	0.0154399	0.678956	-0.036756	0.324342	0.0743921	0.0458429	0.0327498	0.379896	-0.17989	1.16419e-06	-0.149546	5.5479e-05	-0.308687	2.20723e-17	-0.289156	2.36395e-15	-0.1361	0.00024715	0.123069	0.000928152	0.284184	7.34183e-15	0.158541	1.89655e-05	0.128515	0.000541807
LOC283551	blue	0.210045	1.24205e-08	-0.210045	1.24205e-08	-0.231299	3.2709e-10	-0.108701	0.00347373	-0.079341	0.0331647	-0.163082	1.07809e-05	-0.010418	0.780045	-0.25086	8.26668e-12	-0.157598	2.12836e-05	0.151865	4.23084e-05	0.402515	1.85521e-29	0.102013	0.00611393	0.0211231	0.571214	0.0826899	0.0263988	0.185575	5.22213e-07	-0.00534038	0.886172
LOC283658	blue	0.0463449	0.213892	-0.0463449	0.213892	-0.0843952	0.0234364	0.0354257	0.342174	-0.0891609	0.0166333	-0.0879488	0.018175	-0.0542358	0.14571	-0.119339	0.00132572	-0.226413	7.79774e-10	0.116019	0.00180596	-0.311833	1.0054e-17	-0.17823	1.46427e-06	-0.0527043	0.157446	0.137582	0.000210965	0.172421	3.21399e-06	-0.356386	5.12939e-23
LOC283663	blue	0.389249	1.68838e-27	-0.389249	1.68838e-27	-0.149084	5.85323e-05	-0.187218	4.12312e-07	0.0067092	0.857277	-0.0523261	0.160452	0.124687	0.000792744	-0.0803986	0.0308837	-0.00830874	0.823755	0.266161	3.70628e-13	0.710325	9.33223e-112	0.325663	2.82966e-19	-0.0489209	0.189485	-0.0934733	0.0120377	-0.0514197	0.16783	-0.0991596	0.00770967
LOC283932	blue	-0.282601	1.04835e-14	0.282601	1.04835e-14	0.135865	0.00025338	0.137969	0.00020239	-0.158131	1.99408e-05	-0.0856009	0.0215197	-0.186071	4.86409e-07	-0.0104453	0.779483	-0.179604	1.21127e-06	-0.266879	3.18821e-13	-0.340221	5.38144e-21	-0.252271	6.26175e-12	-0.0422766	0.25691	0.0834131	0.0251051	0.126644	0.000653409	-0.230289	3.92065e-10
[truncated: 8,270 more rows]

## Sheet: module_turquoise
A2BP1
ABCA10
ABCA12
ABCA5
ABCB1
ABCC4
ABCG4
ABLIM2
ABLIM3
ABR
ACCN1
ACCN2
ACCN3
ACHE
ACOT11
ACOT2
ACOT7
ACP6
ACSL6
ACTA1
ADAM22
ADAMTS20
ADAMTS3
ADC
ADCY1
ADCY2
ADCYAP1
ADHFE1
ADPRHL1
ADRA1B
ADRB2
ADRBK2
ADSSL1
AEN
AFMID
AGBL4
AGRN
AGRP
[truncated: 2,135 more rows]

## Sheet: hubGenes_MMturquoise
ARHGAP11A
[truncated: 92 more rows]
